# Supplementary material for: Stress and Strain Provide Positional and Directional Cues in Development
Source: PLoS Comput Biol. 2014 Jan 9;10(1):e1003410. doi: 10.1371/journal.pcbi.1003410 (PMC3886884; doi:10.1371/journal.pcbi.1003410)
Supplement: Software S1 — Archive file (tar.gz) including source code for the in-house developed C++ simulation software used in this study. Also provided are instructions and scripts for generating all results of the paper. Follow instructions in the README.txt file in the top directory for how to compile the software and generate the results. (GZ) [file pcbi.1003410.s007.gz]

Archive with 296 entries (181 files):
- software
- software/README.txt
- software/scripts
- software/scripts/fig2
- software/scripts/fig2/AB
- software/scripts/fig2/AB/.DS_Store
- software/scripts/fig2/AB/2ABP2.auto
- software/scripts/fig2/AB/2ABP4.auto
- software/scripts/fig2/AB/plot
- software/scripts/fig2/AB/plot/fig2A.m
- software/scripts/fig2/AB/plot/fig2B.m
- software/scripts/fig2/AB/quad.init
- software/scripts/fig2/AB/quadP2.model
- software/scripts/fig2/AB/quadP4.model
- software/scripts/fig2/AB/solver.rk5
- software/scripts/fig2/C
- software/scripts/fig2/C/2C.auto
- software/scripts/fig2/C/plot
- software/scripts/fig2/C/plot/fig2C.m
- software/scripts/fig2/C/quad.init
- software/scripts/fig2/C/quad.model
- software/scripts/fig2/C/solver.rk5
- software/scripts/fig2/D
- software/scripts/fig2/D/2D.auto
- software/scripts/fig2/D/plot
- software/scripts/fig2/D/plot/fig2D.m
- software/scripts/fig2/D/quad.init
- software/scripts/fig2/D/quad.model
- software/scripts/fig2/D/solver.rk5
- software/scripts/fig2/EF
- software/scripts/fig2/EF/2EF.init
- software/scripts/fig2/EF/2EF.model
- software/scripts/fig2/EF/2EF.solver
- software/scripts/fig2/EF/fig2E.pvsm
- software/scripts/fig2/EF/plot
- software/scripts/fig2/EF/plot/fig2F.m
- software/scripts/fig2/EF/shells
- software/scripts/fig2/EF/tmp
- software/scripts/fig2/EF/TRBS
- software/scripts/fig3
- software/scripts/fig3/ADG
- software/scripts/fig3/ADG/A
- software/scripts/fig3/ADG/A/3A.auto
- software/scripts/fig3/ADG/A/model.model
- software/scripts/fig3/ADG/A/plot
- software/scripts/fig3/ADG/A/plot/fig3A.m
- software/scripts/fig3/ADG/A/quad.init
- software/scripts/fig3/ADG/A/solverquad.rk5
- software/scripts/fig3/ADG/D
- software/scripts/fig3/ADG/D/3D.auto
- software/scripts/fig3/ADG/D/model.model
- software/scripts/fig3/ADG/D/plot
- software/scripts/fig3/ADG/D/plot/fig3D.m
- software/scripts/fig3/ADG/D/quad.init
- software/scripts/fig3/ADG/D/solverquad.rk5
- software/scripts/fig3/ADG/G
- software/scripts/fig3/ADG/G/3G.auto
- software/scripts/fig3/ADG/G/model.model
- software/scripts/fig3/ADG/G/plot
- software/scripts/fig3/ADG/G/plot/fig3G.m
- software/scripts/fig3/ADG/G/quad.init
- software/scripts/fig3/ADG/G/solverquad.rk5
- software/scripts/fig3/BC
- software/scripts/fig3/BC/3BC.model
- software/scripts/fig3/BC/capcylinderscaled.init
- software/scripts/fig3/BC/plot
- software/scripts/fig3/BC/plot/plot3C.m
- software/scripts/fig3/BC/solver.rk5
- software/scripts/fig3/BC/tmp
- software/scripts/fig3/EF
- software/scripts/fig3/EF/3EF.model
- software/scripts/fig3/EF/capcylinderscaled.init
- software/scripts/fig3/EF/plot
- software/scripts/fig3/EF/plot/plot3F.m
- software/scripts/fig3/EF/solver.rk5
- software/scripts/fig3/EF/tmp
- software/scripts/fig3/HK
- software/scripts/fig3/HK/3HK.model
- software/scripts/fig3/HK/capcylinderscaled.init
- software/scripts/fig3/HK/plot
- software/scripts/fig3/HK/plot/plot3K.m
- software/scripts/fig3/HK/solver.rk5
- software/scripts/fig3/HK/tmp
- software/scripts/fig4
- software/scripts/fig4/ABC
- software/scripts/fig4/ABC/4ABC.model
- software/scripts/fig4/ABC/parabolidscaled.init
- software/scripts/fig4/ABC/solver.rk5
- software/scripts/fig4/ABC/tmp
- software/scripts/fig4/DEF
- software/scripts/fig4/DEF/4DEF.model
- software/scripts/fig4/DEF/doublescaled.init
- software/scripts/fig4/DEF/MTp
- software/scripts/fig4/DEF/MTp/4MTp.model
- software/scripts/fig4/DEF/MTp/doublescaled.init
- software/scripts/fig4/DEF/MTp/solver.rk5
- software/scripts/fig4/DEF/MTp/tmp
- software/scripts/fig4/DEF/solver.rk5
- software/scripts/fig4/DEF/tmp
- software/scripts/fig5
- software/scripts/fig5/ABC
- software/scripts/fig5/ABC/1
- software/scripts/fig5/ABC/1/iso
- software/scripts/fig5/ABC/1/iso/ellipsoid1.init
- software/scripts/fig5/ABC/1/iso/solver.rk5
- software/scripts/fig5/ABC/1/iso/template.model
- software/scripts/fig5/ABC/1/iso/tmp
- software/scripts/fig5/ABC/1/iso/volume
- software/scripts/fig5/ABC/1/MSD
- software/scripts/fig5/ABC/1/MSD/ellipsoid1.init
- software/scripts/fig5/ABC/1/MSD/solver.rk5
- software/scripts/fig5/ABC/1/MSD/template.model
- software/scripts/fig5/ABC/1/MSD/tmp
- software/scripts/fig5/ABC/1/MSD/volume
- software/scripts/fig5/ABC/1/OsD
- software/scripts/fig5/ABC/1/OsD/ellipsoid1.init
- software/scripts/fig5/ABC/1/OsD/solver.rk5
- software/scripts/fig5/ABC/1/OsD/template.model
- software/scripts/fig5/ABC/1/OsD/template.model~
- software/scripts/fig5/ABC/1/OsD/tmp
- software/scripts/fig5/ABC/1/OsD/volume
- software/scripts/fig5/ABC/2
- software/scripts/fig5/ABC/2/iso
- software/scripts/fig5/ABC/2/iso/ellipsoid_2.init
- software/scripts/fig5/ABC/2/iso/solver.rk5
- software/scripts/fig5/ABC/2/iso/template.model
- software/scripts/fig5/ABC/2/iso/tmp
- software/scripts/fig5/ABC/2/iso/volume
- software/scripts/fig5/ABC/2/MSD
- software/scripts/fig5/ABC/2/MSD/ellipsoid_2.init
- software/scripts/fig5/ABC/2/MSD/solver.rk5
- software/scripts/fig5/ABC/2/MSD/template.model
- software/scripts/fig5/ABC/2/MSD/tmp
- software/scripts/fig5/ABC/2/OsD
- software/scripts/fig5/ABC/2/OsD/ellipsoid_2.init
- software/scripts/fig5/ABC/2/OsD/solver.rk5
- software/scripts/fig5/ABC/2/OsD/template.model
- software/scripts/fig5/ABC/2/OsD/template.model~
- software/scripts/fig5/ABC/2/OsD/tmp
- software/scripts/fig5/ABC/2/OsD/volume
- software/scripts/fig5/ABC/3
- software/scripts/fig5/ABC/3/iso
- software/scripts/fig5/ABC/3/iso/ellipsoid_3.init
- software/scripts/fig5/ABC/3/iso/solver.rk5
- software/scripts/fig5/ABC/3/iso/template.model
- software/scripts/fig5/ABC/3/iso/tmp
- software/scripts/fig5/ABC/3/MSD
- software/scripts/fig5/ABC/3/MSD/ellipsoid_3.init
- software/scripts/fig5/ABC/3/MSD/solver.rk5
- software/scripts/fig5/ABC/3/MSD/template.model
- software/scripts/fig5/ABC/3/MSD/tmp
- software/scripts/fig5/ABC/3/OsD
- software/scripts/fig5/ABC/3/OsD/ellipsoid_3.init
- software/scripts/fig5/ABC/3/OsD/solver.rk5
- software/scripts/fig5/ABC/3/OsD/template.model
- software/scripts/fig5/ABC/3/OsD/tmp
- software/scripts/fig5/ABC/4
- software/scripts/fig5/ABC/4/iso
- software/scripts/fig5/ABC/4/iso/ellipsoid_4.init
- software/scripts/fig5/ABC/4/iso/solver.rk5
- software/scripts/fig5/ABC/4/iso/template.model
- software/scripts/fig5/ABC/4/iso/tmp
- software/scripts/fig5/ABC/4/MSD
- software/scripts/fig5/ABC/4/MSD/ellipsoid_4.init
- software/scripts/fig5/ABC/4/MSD/solver.rk5
- software/scripts/fig5/ABC/4/MSD/template.model
- software/scripts/fig5/ABC/4/MSD/tmp
- software/scripts/fig5/ABC/4/OsD
- software/scripts/fig5/ABC/4/OsD/ellipsoid_4.init
- software/scripts/fig5/ABC/4/OsD/solver.rk5
- software/scripts/fig5/ABC/4/OsD/template.model
- software/scripts/fig5/ABC/4/OsD/tmp
- software/scripts/fig5/ABC/5
- software/scripts/fig5/ABC/5/iso
- software/scripts/fig5/ABC/5/iso/ellipsoid_5.init
- software/scripts/fig5/ABC/5/iso/solver.rk5
- software/scripts/fig5/ABC/5/iso/template.model
- software/scripts/fig5/ABC/5/iso/tmp
- software/scripts/fig5/ABC/5/MSD
- software/scripts/fig5/ABC/5/MSD/ellipsoid_5.init
- software/scripts/fig5/ABC/5/MSD/solver.rk5
- software/scripts/fig5/ABC/5/MSD/template.model
- software/scripts/fig5/ABC/5/MSD/tmp
- software/scripts/fig5/ABC/5/OsD
- software/scripts/fig5/ABC/5/OsD/ellipsoid_5.init
- software/scripts/fig5/ABC/5/OsD/solver.rk5
- software/scripts/fig5/ABC/5/OsD/template.model
- software/scripts/fig5/ABC/5/OsD/tmp
- software/scripts/fig5/ABC/aniso.pvsm
- software/scripts/fig5/ABC/fig5D.pvsm
- software/scripts/fig5/ABC/figS4i.pvsm
- software/scripts/fig5/ABC/shapeAniso.pvsm
- software/scripts/fig6
- software/scripts/fig6/fig6.m
- software/scripts/figS1
- software/scripts/figS1/A
- software/scripts/figS1/A/plot
- software/scripts/figS1/A/plot/figS1A.m
- software/scripts/figS1/B
- software/scripts/figS1/B/plot
- software/scripts/figS1/B/plot/figS1B.m
- software/scripts/figS1/B/quad.init
- software/scripts/figS1/B/quad.model
- software/scripts/figS1/B/S1B.auto
- software/scripts/figS1/B/solver.rk5
- software/scripts/figS1/C
- software/scripts/figS1/C/S1C.init
- software/scripts/figS1/C/S1C.model
- software/scripts/figS1/C/shells
- software/scripts/figS1/C/solver.rk5
- software/scripts/figS1/C/tmp
- software/scripts/figS1/D
- software/scripts/figS1/D/S1D.init
- software/scripts/figS1/D/S1D.model
- software/scripts/figS1/D/shells
- software/scripts/figS1/D/solver.rk5
- software/scripts/figS1/D/tmp
- software/scripts/figS1/E
- software/scripts/figS1/E/S1E.init
- software/scripts/figS1/E/S1E.model
- software/scripts/figS1/E/S1E.model~
- software/scripts/figS1/E/shells
- software/scripts/figS1/E/solver.rk5
- software/scripts/figS1/E/solver.rk5~
- software/scripts/figS1/E/tmp
- software/scripts/figS1/F
- software/scripts/figS1/F/S1F.init
- software/scripts/figS1/F/S1F.model
- software/scripts/figS1/F/shells
- software/scripts/figS1/F/solver.rk5
- software/scripts/figS1/F/tmp
- software/scripts/figS2
- software/scripts/figS2/A
- software/scripts/figS2/A/plot
- software/scripts/figS2/A/plot/figS2A.m
- software/scripts/figS2/A/quad.init
- software/scripts/figS2/A/S2A.auto
- software/scripts/figS2/A/S2A.model
- software/scripts/figS2/A/solverquad.rk5
- software/scripts/figS2/B
- software/scripts/figS2/B/plot
- software/scripts/figS2/B/plot/figS2B.m
- software/scripts/figS2/B/quad.init
- software/scripts/figS2/B/S2B.auto
- software/scripts/figS2/B/S2B.model
- software/scripts/figS2/B/solverquad.rk5
- software/scripts/figS2/C
- software/scripts/figS2/C/plot
- software/scripts/figS2/C/plot/figS2C.m
- software/scripts/figS2/C/quad.init
- software/scripts/figS2/C/S2C.auto
- software/scripts/figS2/C/S2C.model
- software/scripts/figS2/C/solverquad.rk5
- software/scripts/figS3
- software/scripts/figS3/plot
- software/scripts/figS3/plot/figS3.m
- software/scripts/figS3/quad.init
- software/scripts/figS3/quad.model
- software/scripts/figS3/S3.auto
- software/scripts/figS3/solver.rk5
- software/scripts/figS4
- software/scripts/figS4/A
- software/scripts/figS4/A/S4.init
- software/scripts/figS4/A/S4A.model
- software/scripts/figS4/A/solver.rk5
- software/scripts/figS4/A/tmp
- software/scripts/figS4/B
- software/scripts/figS4/B/S4.init
- software/scripts/figS4/B/S4B.model
- software/scripts/figS4/B/solver.rk5
- software/scripts/figS4/B/tmp
- software/scripts/figS4/C
- software/scripts/figS4/C/S4.init
- software/scripts/figS4/C/S4C.model
- software/scripts/figS4/C/solver.rk5
- software/scripts/figS4/C/tmp
- software/scripts/figS4/S4.pvsm
- software/scripts/figS6
- software/scripts/figS6/A
- software/scripts/figS6/A/.DS_Store
- software/scripts/figS6/A/S6A.init
- software/scripts/figS6/A/S6A.model
- software/scripts/figS6/A/solver.rk5
- software/scripts/figS6/A/tmp
- software/scripts/figS6/B
- software/scripts/figS6/B/.DS_Store
- software/scripts/figS6/B/S6B.init
- software/scripts/figS6/B/S6B.model
- software/scripts/figS6/B/solver.rk5
- software/scripts/figS6/B/tmp
- software/scripts/figS6/hypocotyl.pvsm
- software/scripts/README.txt
- software/sourceCodes
- software/sourceCodes/Cells-lite.tar.gz
- software/sourceCodes/README.txt
- software/sourceCodes/tissue.tar.gz
