# Supplementary material for: Stress and Strain Provide Positional and Directional Cues in Development
Source: PLoS Comput Biol. 2014 Jan 9;10(1):e1003410. doi: 10.1371/journal.pcbi.1003410 (PMC3886884; doi:10.1371/journal.pcbi.1003410)
Supplement: Software S1 — Archive file (tar.gz) including source code for the in-house developed C++ simulation software used in this study. Also provided are instructions and scripts for generating all results of the paper. Follow instructions in the README.txt file in the top directory for how to compile the software and generate the results. (GZ) [file pcbi.1003410.s007.gz › software/README.txt]

INTRODUCTION

We have used in house-developed open source software for generating the results of the paper. The bi-quadratic spring results have been generated with a package called 'tissue', which is a vertex-based software for simulatig mechanical and molecular interactions within cell geometries that are allowed to grow and proliferate (see e.g. [1,2]). The shell Finite Element Model software used is provided as source code for each individual simulation. The latest version is available via Subversion (see below) and source codes are also provided in the archives 'sourceCodes/tissue.tar.gz' and 'sourceCodes/Cells-lite.tar.gz'. To extract and compile, follow the instructions in 'sourceCodes/README.txt'. For more instructions on how to run the softwares, check the README.txt files in the extracted directories ('sourceCodes/tissue/README.txt', 'sourceCodes/Cells-lite/README.txt').

SUBVERSION AND MORE INFORMATION

The latest versions of the source codes are available via a subversion server. To get access to the subversion server or for further infomration on the software, please send an email to henrik@thep.lu.se.

GENERATING THE RESULT AND FIGURES
 
In the directory 'scripts' you can find all the model/init/solver and plot-files needed for generating the result presented in the paper. See 'scripts/README.txt' for detailed instructions.

REFERENCES

[1] Developmental patterning by mechanical signals in Arabidopsis. O. Hamant, M. Heisler, H. Jonsson, P. Krupinski, M. Uyttewaal, P. Bokov, F. Corson, P. Sahlin, A. Boudaoud, E. M. Meyerowitz, Y. Couder, and J. Traas. Science 322, 1650-1655 (2008)

[2] A modeling study on how cell division affects properties of epithelial tissues under isotropic growth. P. Sahlin, H. Jonsson. PLoS ONE 5(7):e11750 (2010)
