# Supplementary material for: Stress and Strain Provide Positional and Directional Cues in Development
Source: PLoS Comput Biol. 2014 Jan 9;10(1):e1003410. doi: 10.1371/journal.pcbi.1003410 (PMC3886884; doi:10.1371/journal.pcbi.1003410)
Supplement: Software S1 — Archive file (tar.gz) including source code for the in-house developed C++ simulation software used in this study. Also provided are instructions and scripts for generating all results of the paper. Follow instructions in the README.txt file in the top directory for how to compile the software and generate the results. (GZ) [file pcbi.1003410.s007.gz › software/scripts/fig2/EF/2EF.init]

540 850 311
0 0 332 127 207 
1 0 180 207 212
2 0 74 212 127
3 1 -1 6 5
4 1 342 5 304
5 1 123 304 6
6 2 122 102 174
7 2 123 174 304
8 2 4 304 102
9 3 191 163 266
10 3 72 266 294
11 3 243 294 163
12 4 310 131 102
13 4 527 304 131
14 5 107 148 213
15 5 88 213 298
16 5 515 298 148
17 6 215 94 236
18 6 391 236 278
19 6 475 278 94
20 7 8 191 228
21 7 322 228 270
22 7 280 270 191
23 8 93 191 147
24 8 68 147 228
25 9 303 98 192
26 9 26 192 293
27 9 505 293 98
28 10 460 146 95
29 10 376 95 229
30 10 302 229 146
31 11 -1 11 10
32 11 246 10 274
33 11 467 274 11
34 12 122 151 102
35 12 242 102 202
36 12 323 202 151
37 13 357 219 82
38 13 189 82 273
39 13 208 273 219
40 14 512 153 96
41 14 402 96 242
42 14 82 242 153
43 15 185 186 133
44 15 21 133 260
45 15 20 260 186
46 16 145 239 157
47 16 99 157 284
48 16 144 284 239
49 17 -1 23 22
50 17 490 22 286
51 17 290 286 23
52 18 -1 20 19
53 18 363 19 21
54 18 -1 21 20
55 19 -1 24 23
56 19 290 23 186
57 19 20 186 24
58 20 439 260 24
59 21 529 133 176
60 21 438 176 260
61 22 188 145 245
62 22 407 245 252
63 22 464 252 145
64 23 -1 26 25
65 23 438 25 176
66 23 271 176 26
67 24 445 128 228
68 24 68 228 297
69 24 513 297 128
70 25 208 219 135
71 25 406 135 256
72 25 317 256 219
73 26 120 192 146
74 26 302 146 293
75 27 134 86 192
76 27 278 192 269
77 27 457 269 86
78 28 257 215 123
79 28 165 123 216
80 28 119 216 215
81 29 113 152 52
82 29 164 52 169
83 29 334 169 152
84 30 186 205 134
85 30 211 134 271
86 30 157 271 205
87 31 377 229 129
88 31 504 129 293
89 31 302 293 229
90 32 218 30 165
91 32 447 165 296
92 32 45 296 30
93 33 152 218 117
94 33 42 117 223
95 33 355 223 218
96 34 400 95 241
97 34 176 241 302
98 34 376 302 95
99 35 479 132 44
100 35 39 44 209
101 35 183 209 132
102 36 182 250 124
103 36 484 124 283
104 36 97 283 250
105 37 182 124 209
106 37 337 209 221
107 37 167 221 124
108 38 361 39 41
109 38 -1 41 40
110 38 -1 40 39
111 39 -1 44 43
112 39 336 43 209
113 40 -1 46 45
114 40 478 45 280
115 40 118 280 46
116 41 365 132 279
117 41 364 279 280
118 41 479 280 132
119 42 503 117 279
120 42 365 279 223
121 43 -1 48 47
122 43 238 47 172
123 43 263 172 48
124 44 114 150 105
125 44 209 105 194
126 44 307 194 150
127 45 -1 31 30
128 45 511 296 31
129 46 256 169 289
130 46 222 289 300
131 46 519 300 169
132 47 195 140 104
133 47 429 104 179
134 47 338 179 140
135 48 220 151 164
136 48 221 164 261
137 48 441 261 151
138 49 131 106 177
139 49 50 177 187
140 49 293 187 106
141 50 206 177 144
142 50 138 144 187
143 51 -1 54 53
144 51 260 53 171
145 51 87 171 54
146 52 199 155 140
147 52 338 140 210
148 52 198 210 155
149 53 299 190 93
150 53 426 93 247
151 53 139 247 190
152 54 352 161 137
153 54 104 137 249
154 54 86 249 161
155 55 296 62 189
156 55 58 189 232
157 55 59 232 62
158 56 -1 58 57
159 56 341 57 126
160 56 171 126 58
161 57 -1 61 60
162 57 -1 60 59
163 57 297 59 61
164 58 171 189 126
165 58 382 126 232
166 59 -1 63 62
167 59 383 232 63
168 60 -1 64 63
169 60 383 63 141
170 60 416 141 64
171 61 -1 65 64
172 61 416 64 287
173 61 200 287 65
174 62 -1 67 66
175 62 372 66 254
176 62 63 254 67
177 63 207 144 67
178 63 427 254 144
179 64 139 190 137
180 64 352 137 217
181 64 277 217 190
182 65 318 138 80
183 65 531 80 178
184 65 312 178 138
185 66 -1 69 68
186 66 206 68 177
187 66 273 177 69
188 67 214 166 235
189 67 150 235 301
190 67 521 301 166
191 68 69 147 297
192 69 430 147 96
193 69 512 96 297
194 70 -1 73 72
195 70 398 72 240
196 70 254 240 73
197 71 448 183 121
198 71 454 121 268
199 71 137 268 183
200 72 414 266 136
201 72 506 136 294
202 73 506 195 136
203 73 481 136 278
204 73 391 278 195
205 74 488 212 285
206 74 146 285 127
207 75 173 127 237
208 75 101 237 259
209 75 332 259 127
210 76 -1 2 1
211 76 358 1 285
212 76 489 285 2
213 77 -1 1 0
214 77 -1 0 79
215 77 359 79 1
216 78 477 160 100
217 78 351 100 172
218 78 238 172 160
219 79 476 100 170
220 79 228 170 216
221 79 351 216 100
222 80 227 224 154
223 80 176 154 241
224 80 108 241 224
225 81 385 233 112
226 81 330 112 243
227 81 235 243 233
228 82 225 225 153
229 82 110 242 225
230 83 387 234 113
231 83 425 113 244
232 83 233 244 234
233 84 255 168 226
234 84 482 226 282
235 84 204 282 168
236 85 237 159 114
237 85 106 114 248
238 85 436 248 159
239 86 240 92 161
240 86 417 249 92
241 87 -1 55 54
242 87 132 171 55
243 88 345 213 143
244 88 327 143 298
245 89 124 204 149
246 89 463 149 214
247 89 217 214 204
248 90 202 101 142
249 90 433 142 180
250 90 158 180 101
251 91 253 81 139
252 91 94 139 170
253 91 258 170 81
254 92 161 87 122
255 92 154 122 185
256 92 470 185 87
257 93 289 191 276
258 93 212 276 147
259 94 420 139 111
260 94 228 111 170
261 95 196 167 108
262 95 320 108 201
263 95 252 201 167
264 96 -1 37 36
265 96 143 36 238
266 96 395 238 37
267 97 418 89 250
268 97 354 283 89
269 98 -1 17 16
270 98 145 16 239
271 98 397 239 17
272 99 233 157 244
273 99 409 244 284
274 100 -1 77 76
275 100 147 76 237
276 100 393 237 77
277 101 147 237 159
278 101 436 159 259
279 102 -1 57 56
280 102 178 56 211
281 102 341 211 57
282 103 341 126 211
283 103 340 211 310
284 103 539 310 126
285 104 139 137 247
286 104 148 247 249
287 105 193 217 84
288 105 524 84 303
289 105 277 303 217
290 106 474 114 281
291 106 450 281 248
292 107 308 148 236
293 107 215 236 213
294 108 385 112 224
295 108 401 241 112
296 109 227 154 33
297 109 177 33 264
298 109 522 264 154
299 110 387 113 225
300 110 403 242 113
301 111 225 153 13
302 111 175 13 263
303 111 174 263 153
304 112 231 156 107
305 112 223 107 208
306 112 141 208 156
307 113 -1 53 52
308 113 260 152 53
309 114 442 150 262
310 114 128 262 105
311 115 209 194 173
312 115 508 173 295
313 115 306 295 194
314 116 -1 9 8
315 116 266 8 261
316 116 221 261 9
317 117 454 162 121
318 117 459 121 202
319 117 242 202 162
320 118 239 160 46
321 118 364 280 160
322 119 348 111 215
323 119 228 216 111
324 120 134 192 277
325 120 461 277 146
326 121 279 184 120
327 121 452 120 267
328 121 155 267 184
329 122 440 151 174
330 123 267 174 6
331 124 293 106 149
332 124 514 204 106
333 125 530 178 116
334 125 534 116 308
335 125 275 308 178
336 126 199 140 88
337 126 194 88 197
338 126 195 197 140
339 127 203 142 80
340 127 318 80 200
341 127 135 200 142
342 128 528 176 105
343 128 270 262 176
344 129 264 145 105
345 129 528 105 305
346 129 188 305 145
347 130 327 106 143
348 130 304 143 193
349 130 131 193 106
350 131 272 193 177
351 132 179 130 55
352 132 380 171 130
353 133 380 130 231
354 133 538 231 310
355 133 340 310 130
356 134 472 86 277
357 135 294 108 142
358 135 319 200 108
359 136 162 122 103
360 136 533 103 182
361 136 324 182 122
362 137 309 83 183
363 137 455 268 83
364 138 427 144 93
365 138 292 93 187
366 140 348 155 111
367 140 420 111 251
368 140 229 251 155
369 141 516 97 156
370 141 335 208 97
371 142 235 158 243
372 142 354 243 283
373 142 485 283 158
374 143 234 36 158
375 143 485 158 238
376 144 169 125 239
377 144 487 284 125
378 145 232 16 157
379 146 173 220 127
380 146 358 285 220
381 147 236 76 159
382 148 412 247 115
383 148 493 115 249
384 149 539 126 92
385 149 417 92 141
386 149 382 141 126
387 150 389 235 85
388 150 151 85 301
389 151 347 85 175
390 151 520 175 301
391 152 187 206 117
392 152 331 218 206
393 153 329 205 81
394 153 259 81 206
395 153 186 206 205
396 154 163 122 101
397 154 287 101 185
398 155 316 82 184
399 155 453 267 82
400 156 536 167 119
401 156 473 119 188
402 156 196 188 167
403 157 328 119 205
404 157 210 271 119
405 158 456 180 184
406 158 286 184 101
407 159 472 188 86
408 159 432 86 257
409 159 295 257 188
410 160 162 103 181
411 160 449 181 183
412 160 285 183 103
413 161 300 87 181
414 161 162 181 122
415 163 324 122 203
416 163 202 203 101
417 164 -1 52 51
418 164 256 51 169
419 165 497 123 288
420 165 350 288 216
421 166 -1 39 38
422 166 394 38 221
423 166 361 221 39
424 167 394 221 238
425 167 484 238 124
426 168 -1 19 18
427 168 396 18 222
428 168 363 222 19
429 169 491 125 222
430 169 396 222 239
431 170 -1 59 58
432 170 171 58 189
433 170 297 189 59
434 172 -1 79 78
435 172 392 78 220
436 172 359 220 79
437 173 392 220 237
438 174 513 128 153
439 174 466 263 128
440 175 -1 13 12
441 175 444 12 263
442 176 522 154 302
443 177 -1 33 32
444 177 446 32 264
445 178 179 56 130
446 178 340 130 211
447 179 -1 56 55
448 180 311 207 131
449 180 527 131 212
450 181 415 91 196
451 181 311 196 207
452 181 333 207 91
453 182 183 250 209
454 183 419 250 132
455 184 468 90 275
456 184 486 275 284
457 184 409 284 90
458 185 486 186 275
459 185 469 275 133
460 186 331 206 134
461 187 259 206 258
462 187 435 258 117
463 188 408 305 245
464 189 265 82 145
465 189 464 145 273
466 190 245 163 102
467 190 310 102 196
468 190 191 196 163
469 191 415 196 266
470 192 241 161 107
471 192 231 107 230
472 192 353 230 161
473 193 353 217 230
474 193 379 230 84
475 194 321 88 138
476 194 312 138 197
477 195 313 197 104
478 196 295 188 108
479 197 421 88 139
480 197 252 139 201
481 197 321 201 88
482 198 230 210 299
483 198 517 299 155
484 199 229 155 88
485 200 373 227 65
486 200 201 287 227
487 201 413 115 227
488 201 493 287 115
489 202 203 203 142
490 203 325 203 80
491 204 205 240 168
492 204 254 282 240
493 205 345 143 168
494 205 399 240 143
495 206 207 68 144
496 207 -1 68 67
497 208 465 273 135
498 209 264 105 173
499 210 461 271 277
500 210 473 277 119
501 211 400 134 95
502 211 460 95 271
503 212 431 118 147
504 212 471 276 118
505 213 402 253 96
506 213 430 96 256
507 213 406 256 253
508 214 251 166 109
509 214 388 109 235
510 215 344 94 213
511 216 268 110 190
512 216 277 190 303
513 216 525 303 110
514 217 326 85 204
515 217 347 214 85
516 218 -1 30 29
517 218 248 29 165
518 219 -1 29 28
519 219 442 28 150
520 219 248 150 29
521 220 323 151 99
522 220 374 99 164
523 221 247 164 9
524 222 497 289 123
525 222 257 123 300
526 223 261 107 152
527 223 334 152 208
528 224 -1 14 13
529 224 225 13 225
530 224 369 225 14
531 226 -1 34 33
532 226 227 33 224
533 226 367 224 34
534 229 421 251 88
535 230 378 210 156
536 230 516 156 299
537 231 378 156 230
538 232 368 16 234
539 232 233 234 157
540 234 366 36 233
541 234 235 233 158
542 236 370 76 226
543 236 237 226 159
544 237 255 226 114
545 238 239 47 160
546 239 -1 47 46
547 240 538 92 231
548 240 241 231 161
549 241 381 231 107
550 242 245 102 162
551 243 244 83 163
552 243 507 294 83
553 244 455 83 162
554 244 245 162 163
555 246 247 10 164
556 246 501 164 274
557 247 -1 10 9
558 248 249 150 165
559 249 307 150 98
560 249 505 98 165
561 250 284 103 166
562 250 282 166 307
563 250 533 307 103
564 251 284 166 198
565 251 315 198 109
566 252 253 139 167
567 253 537 81 167
568 254 483 282 73
569 255 410 168 114
570 256 494 51 289
571 257 518 215 300
572 258 434 170 258
573 258 259 258 81
574 260 261 152 171
575 261 381 107 171
576 262 -1 49 48
577 262 263 48 288
578 262 496 288 49
579 263 350 172 288
580 264 265 145 173
581 265 453 82 173
582 266 498 8 290
583 266 441 290 261
584 267 -1 7 6
585 267 499 174 7
586 268 462 110 272
587 268 299 272 190
588 269 535 104 175
589 269 346 175 255
590 269 429 255 104
591 270 271 27 176
592 270 443 262 27
593 271 -1 27 26
594 272 273 70 177
595 272 305 193 70
596 273 -1 70 69
597 274 530 116 306
598 274 532 306 307
599 274 282 307 116
600 275 313 104 178
601 275 535 308 104
602 276 462 214 110
603 276 428 110 255
604 276 346 255 214
605 278 509 192 120
606 278 279 120 269
607 279 456 184 269
608 280 281 121 191
609 280 459 270 121
610 281 448 121 265
611 281 301 265 191
612 282 521 166 116
613 283 325 80 182
614 283 532 182 306
615 283 531 306 80
616 284 285 103 198
617 285 309 183 198
618 286 316 184 199
619 286 287 199 101
620 287 288 199 185
621 288 471 118 185
622 288 356 199 118
623 289 301 191 87
624 289 470 87 276
625 290 291 286 186
626 291 487 125 186
627 291 491 286 125
628 292 298 93 149
629 292 293 149 187
630 294 295 108 257
631 294 433 257 142
632 296 -1 62 61
633 296 297 61 189
634 298 299 93 272
635 298 463 272 149
636 300 301 87 265
637 300 449 265 181
638 303 306 98 295
639 303 509 295 192
640 304 399 143 71
641 304 305 71 193
642 305 -1 71 70
643 306 307 98 194
644 308 388 148 109
645 308 390 109 236
646 309 314 83 198
647 310 311 131 196
648 312 313 178 197
649 314 507 83 195
650 314 315 195 198
651 315 390 195 109
652 316 357 82 199
653 317 356 118 219
654 317 431 256 118
655 318 319 138 200
656 319 320 138 108
657 320 321 138 201
658 322 375 228 99
659 322 458 99 270
660 323 458 202 99
661 324 325 182 203
662 326 389 85 148
663 326 515 148 204
664 327 514 106 298
665 328 536 119 309
666 328 329 309 205
667 329 537 309 81
668 330 401 112 134
669 330 404 134 243
670 331 404 218 134
671 332 333 259 207
672 333 437 259 91
673 334 335 169 208
674 335 519 169 97
675 336 -1 43 42
676 336 337 42 209
677 337 360 42 221
678 338 339 179 210
679 339 524 179 84
680 339 379 84 210
681 342 -1 5 4
682 342 526 4 304
683 343 -1 4 3
684 343 488 3 212
685 343 526 212 4
686 344 411 94 168
687 344 345 168 213
688 346 347 175 214
689 348 349 155 215
690 349 517 155 97
691 349 518 97 215
692 350 351 172 216
693 352 353 161 217
694 354 405 243 89
695 355 405 89 218
696 355 418 223 89
697 356 357 199 219
698 358 359 1 220
699 360 -1 42 41
700 360 361 41 221
701 362 -1 22 21
702 362 363 21 222
703 362 490 222 22
704 364 502 279 160
705 365 419 132 223
706 366 -1 36 35
707 366 384 35 233
708 367 -1 35 34
709 367 384 224 35
710 368 -1 16 15
711 368 386 15 234
712 369 -1 15 14
713 369 386 225 15
714 370 -1 76 75
715 370 371 75 226
716 371 -1 75 74
717 371 482 74 226
718 372 373 66 227
719 372 413 227 254
720 373 -1 66 65
721 374 375 99 291
722 374 501 291 164
723 375 445 228 291
724 376 377 302 229
725 377 523 302 129
726 378 379 210 230
727 380 381 171 231
728 382 383 141 232
729 384 385 224 233
730 386 387 225 234
731 388 389 148 235
732 390 391 195 236
733 392 393 78 237
734 393 -1 78 77
735 394 395 38 238
736 395 -1 38 37
737 396 397 18 239
738 397 -1 18 17
739 398 -1 72 71
740 398 399 71 240
741 400 401 134 241
742 402 403 253 242
743 403 425 253 113
744 404 405 218 243
745 406 423 135 253
746 407 468 245 90
747 407 422 90 252
748 408 469 133 245
749 408 529 305 133
750 409 422 244 90
751 410 411 168 246
752 410 474 246 114
753 411 475 94 246
754 412 426 247 254
755 412 413 254 115
756 414 451 266 281
757 414 481 281 136
758 415 451 91 266
759 416 492 141 287
760 417 492 249 141
761 418 419 223 250
762 420 421 139 251
763 422 424 244 252
764 423 465 135 252
765 423 424 252 253
766 424 425 244 253
767 426 427 93 254
768 428 525 110 179
769 428 429 179 255
770 430 431 147 256
771 432 457 86 180
772 432 433 180 257
773 434 476 170 292
774 434 435 292 258
775 435 503 292 117
776 436 437 248 259
777 437 450 248 91
778 438 439 25 260
779 439 -1 25 24
780 440 441 151 290
781 440 499 290 174
782 442 443 28 262
783 443 -1 28 27
784 444 -1 12 11
785 444 467 11 263
786 445 500 128 291
787 446 -1 32 31
788 446 511 31 264
789 447 504 165 129
790 447 510 129 296
791 448 449 183 265
792 450 451 281 91
793 452 508 120 173
794 452 453 173 267
795 454 455 162 268
796 456 457 180 269
797 458 459 202 270
798 460 461 146 271
799 462 463 214 272
800 464 465 252 273
801 466 467 263 274
802 466 500 274 128
803 468 469 245 275
804 470 471 185 276
805 472 473 188 277
806 474 480 246 281
807 475 480 278 246
808 476 477 100 292
809 477 502 160 292
810 478 -1 45 44
811 478 479 44 280
812 480 481 278 281
813 482 483 74 282
814 483 -1 74 73
815 484 485 238 283
816 486 487 186 284
817 488 489 3 285
818 489 -1 3 2
819 490 491 222 286
820 492 493 249 287
821 494 -1 51 50
822 494 495 50 289
823 495 -1 50 49
824 495 496 49 289
825 496 497 288 289
826 498 -1 8 7
827 498 499 7 290
828 500 501 274 291
829 502 503 279 292
830 504 505 165 293
831 506 507 195 294
832 508 509 120 295
833 510 523 129 264
834 510 511 264 296
835 512 513 153 297
836 514 515 204 298
837 516 517 97 299
838 518 519 97 300
839 520 534 175 116
840 520 521 116 301
841 522 523 264 302
842 524 525 179 303
843 526 527 212 304
844 528 529 176 305
845 530 531 178 306
846 532 533 182 307
847 534 535 175 308
848 536 537 167 309
849 538 539 92 310

311 3
-100 100 0
-90 100 0
-80 100 0
-70 100 0
-60 100 0
-50 100 0
-40 100 0
-30 100 0
-20 100 0
-10 100 0
0 100 0
10 100 0
20 100 0
30 100 0
40 100 0
50 100 0
60 100 0
70 100 0
80 100 0
90 100 0
100 100 0
100 90 0
100 80 0
100 70 0
100 60 0
100 50 0
100 40 0
100 30 0
100 20 0
100 10 0
100 0 0
100 -10 0
100 -20 0
100 -30 0
100 -40 0
100 -50 0
100 -60 0
100 -70 0
100 -80 0
100 -90 0
100 -100 0
90 -100 0
80 -100 0
70 -100 0
60 -100 0
50 -100 0
40 -100 0
30 -100 0
20 -100 0
10 -100 0
0 -100 0
-10 -100 0
-20 -100 0
-30 -100 0
-40 -100 0
-50 -100 0
-60 -100 0
-70 -100 0
-80 -100 0
-90 -100 0
-100 -100 0
-100 -90 0
-100 -80 0
-100 -70 0
-100 -60 0
-100 -50 0
-100 -40 0
-100 -30 0
-100 -20 0
-100 -10 0
-100 0 0
-100 10 0
-100 20 0
-100 30 0
-100 40 0
-100 50 0
-100 60 0
-100 70 0
-100 80 0
-100 90 0
0 0 0
35 -44 0
44 35 0
-35 44 0
-35 -44 0
-45.1571 0 0
39.5 -4.5 0
4.5 39.5 0
0 -35.9205 0
64.4383 -64.4383 0
64.4383 64.4383 0
-64.4383 64.4383 0
-64.4383 -64.4383 0
-65.5349 -27.8765 0
-65.5349 27.8765 0
65.4457 -27.4622 0
27.4622 65.4457 0
-11.2619 -66.983 0
69.2107 5 0
-5 69.2107 0
25 -71.3304 0
22 17.5 0
-37.366 72.012 0
-17.5 22 0
-22.5786 -17.9602 0
72.0422 32.9724 0
-72.5786 -1.34118 0
-38.101 -70.9533 0
17.9602 -17.9602 0
-43.3003 22.7437 0
-43.8547 -23.7937 0
8.38251 -56.5324 0
77.786 -46.3002 0
46.3002 77.786 0
-77.8851 46.5442 0
-77.8851 -46.5442 0
-20.0393 2.01989 0
43.8168 -62.7206 0
25.0681 44.4308 0
44.4308 -25.0681 0
49.8543 14.3267 0
-14.3267 49.8543 0
2.25 19.75 0
5 -79.8653 0
79.1752 -79.1752 0
79.1752 79.1752 0
-75 -81.0022 0
-79.1752 79.1752 0
12.6608 79.6552 0
79.6552 -12.6608 0
-55 -81.3182 0
-54.5093 81.1189 0
55 -81.3182 0
79.9072 51.5248 0
58.0578 -45.7627 0
45.6967 55.6361 0
-55.5135 45.8732 0
-58.4811 -45.9622 0
0 -17.9602 0
17.2825 -40.9025 0
-18.4326 -35.9205 0
-82.5117 -64.5633 0
17.9602 0 0
-80.9861 16.1435 0
-83.0101 -25 0
58.7577 44.1744 0
56.6472 -11.2644 0
11.2644 56.6472 0
-57.3872 12.4461 0
-57.1889 -12.5911 0
82.0066 17.8343 0
-20.3008 80.805 0
-25 -82.9525 0
29.6952 82.5855 0
82.5855 -29.6952 0
-7.23096 -50.8716 0
-26.2053 -58.6669 0
62.632 80.9815 0
80.9815 -62.632 0
-83.2219 62.6742 0
37.8162 -82.8838 0
-49.1596 -59.1661 0
-27.9965 58.6974 0
-44.1246 57.3352 0
-5 85.0114 0
84.5489 2.15206 0
-30.6553 13.5205 0
29.1171 -29.2546 0
-80.4249 31.4448 0
-9.67274 -84.5891 0
24.1707 -55.5323 0
-39.34 -85.4577 0
23.5311 -85.845 0
57.5648 27.6758 0
-35 86.3526 0
-31.9852 -6.61332 0
85.5981 38.1689 0
-84.912 -10.0323 0
-11.2893 -9.24357 0
-31.3907 -30.3751 0
30.5199 6.31696 0
-6.5 30.75 0
-8.75 11 0
-21.7362 36.5905 0
36.5905 21.7362 0
13.25 28.5 0
85.5881 65.5101 0
-70.8109 -15.0745 0
31.531 -15.7123 0
-86.971 -86.971 0
-53.2506 -33.5038 0
-1.09721 51.6159 0
55.9607 2.25051 0
-85.1371 3.38377 0
68.1962 18.8074 0
-46.0662 36.0725 0
-49.9927 68.932 0
-11.2893 -24.8128 0
-33.4739 31.1553 0
26.6074 30.9399 0
8.98011 -8.98011 0
11.2839 -29.2441 0
-18.2022 67.6812 0
8.98011 8.98011 0
-57.6821 -0.0755895 0
47.0409 -38.1832 0
45.55 -50.4678 0
-66.5956 77.0178 0
-23.1083 -70.6859 0
67.6444 -86.5285 0
-23.3041 -46.957 0
-65.1169 -88.558 0
-63.8052 88.6545 0
-68.8814 16.2431 0
-45.2677 -11.9385 0
1.59377 -67.4599 0
13.0333 -70.9892 0
-46.8633 -43.5126 0
54.5926 -57.996 0
37.621 45.9123 0
-89.3732 85 0
85 -89.3732 0
85 89.3732 0
53.2932 -69.6833 0
88.0787 -40.2791 0
40.2791 88.0787 0
-89.4538 45 0
-89.4538 -45 0
7.38094 68.4293 0
67.9289 -15.6248 0
-37.7542 -55.6217 0
-49.796 -70.8443 0
-88.8736 -74.9448 0
88.1259 -52.7556 0
52.7556 88.1259 0
-42.0391 11.1931 0
-54.7934 23.682 0
-88.7945 72.7875 0
88.363 -71.8082 0
71.8082 88.363 0
-89.2687 24.1082 0
73.0569 -35.9372 0
35.9372 73.0569 0
71.88 -55.9343 0
55.9343 71.88 0
67.6811 52.6011 0
-71.069 37.6344 0
-68.3884 -39.4078 0
-73.2178 57.0363 0
-67.9778 -53.0987 0
64.7211 -75.675 0
3.12957 -46.6582 0
56.952 56.0246 0
45.0822 66.736 0
-82.3965 -36.2357 0
-34.0366 -17.8864 0
30.2454 54.4848 0
28.2107 -4.73617 0
35.3842 -55.2115 0
-74.3612 69.2113 0
90.0412 55.5547 0
-14.6346 90.1257 0
88.8438 27.1112 0
19.9018 88.5392 0
88.5392 -19.9018 0
-6.34283 41.8417 0
-54.8796 59.176 0
46.9272 24.6634 0
-24.6634 46.9272 0
45.4222 4.50362 0
-8.82987 59.1309 0
54.5269 -29.8761 0
-54.4844 -22.909 0
48.213 45.3309 0
5 90.0038 0
75.1847 61.5895 0
13.8877 45.7045 0
45.7045 -13.8877 0
-57.0488 34.9396 0
43.1872 -73.5077 0
47.055 -89.2018 0
-66.5741 47.9522 0
-90.5223 34.5438 0
73.3977 -69.8347 0
70.1783 73.4352 0
-79.9998 89.5713 0
89.7378 75.7948 0
-84.8169 -54.3679 0
12.3722 -88.7228 0
-0.060359 -89.2969 0
-25.2391 90.5161 0
1.71379 77.1111 0
33.7347 -65.5532 0
71.6078 -5.50119 0
-45.1196 46.4386 0
60.1526 11.9521 0
89.3459 -7.64751 0
17.9248 70.3248 0
-65.7569 6.40534 0
-16.7027 -54.8069 0
-4.4122 -75.7793 0
-35.2664 3.27557 0
75.8016 -22.093 0
-40.5814 -35.231 0
-46.1971 89.1128 0
73.0397 43.4929 0
-10.0196 1.00994 0
-18.7696 12.0099 0
-21.2794 -7.97393 0
37.7642 -34.3509 0
-64.9517 -78.1003 0

850 1 2
12.7632 0 0
11.9666 0 0
18.0581 0 0
10 0 0
11.5323 0 0
12.5274 0 0
14.5345 0 0
11.5323 0 0
19.2464 0 0
10.9114 0 0
16.0468 0 0
10.9419 0 0
19.4121 0 0
11.5323 0 0
12.1051 0 0
10.322 0 0
10.322 0 0
11.5314 0 0
11.4812 0 0
11.0409 0 0
18.83 0 0
18.6882 0 0
10.7829 0 0
13.3463 0 0
12.4056 0 0
13.5323 0 0
17.4619 0 0
10.7713 0 0
18.4332 0 0
12.0951 0 0
12.0951 0 0
10 0 0
11.177 0 0
11.177 0 0
19.1974 0 0
19.6471 0 0
13.2905 0 0
12.64 0 0
11.1569 0 0
10.608 0 0
17.2846 0 0
11.391 0 0
11.391 0 0
15.0951 0 0
10.9059 0 0
10.9059 0 0
11.7766 0 0
10.672 0 0
15.0165 0 0
10 0 0
11.0904 0 0
11.7853 0 0
10 0 0
14.1421 0 0
10 0 0
10 0 0
15.0951 0 0
15.4293 0 0
10.9059 0 0
14.5178 0 0
17.9446 0 0
12.2734 0 0
11.2621 0 0
11.987 0 0
10 0 0
18.6384 0 0
14.5178 0 0
12.4056 0 0
10.7129 0 0
10.7129 0 0
12.64 0 0
15.4941 0 0
11.3087 0 0
13.5323 0 0
16.0323 0 0
17.7911 0 0
10.7767 0 0
10.7767 0 0
12.8646 0 0
11.9716 0 0
11.9716 0 0
17.7656 0 0
18.5512 0 0
15.4144 0 0
13.3723 0 0
16.2743 0 0
11.1825 0 0
12.0951 0 0
10.7713 0 0
10.7713 0 0
15.6003 0 0
10.9107 0 0
13.1146 0 0
11.7661 0 0
11.7594 0 0
11.7594 0 0
11.391 0 0
14.1137 0 0
11.665 0 0
19.3394 0 0
15.4893 0 0
13.6759 0 0
14.8719 0 0
10.9829 0 0
10.4591 0 0
13.6759 0 0
17.5872 0 0
11.7443 0 0
14.1421 0 0
10 0 0
10 0 0
10 0 0
13.6759 0 0
10 0 0
11.1926 0 0
12.8986 0 0
14.1614 0 0
16.1636 0 0
11.1926 0 0
10.8055 0 0
10.8055 0 0
10 0 0
15.5631 0 0
14.5888 0 0
18.1233 0 0
14.6779 0 0
13.8446 0 0
10 0 0
10.9107 0 0
10.7033 0 0
14.2008 0 0
10.2608 0 0
18.4326 0 0
15.2244 0 0
14.0949 0 0
15.8684 0 0
10.9079 0 0
10.9079 0 0
15.088 0 0
14.9754 0 0
13.8466 0 0
15.088 0 0
15.7269 0 0
10 0 0
17.2833 0 0
14.5572 0 0
18.6819 0 0
12.0639 0 0
16.543 0 0
13.5119 0 0
11.8792 0 0
16.2484 0 0
16.1627 0 0
11.8792 0 0
19.7721 0 0
14.7767 0 0
12.1757 0 0
12.221 0 0
10 0 0
19.6447 0 0
19.6447 0 0
10 0 0
10 0 0
14.1421 0 0
13.3765 0 0
15.1383 0 0
10 0 0
12.1757 0 0
10 0 0
18.3139 0 0
18.0739 0 0
10 0 0
16.1941 0 0
15.7989 0 0
10 0 0
18.0015 0 0
18.6753 0 0
17.7103 0 0
11.2525 0 0
13.5119 0 0
11.8733 0 0
11.8733 0 0
17.9602 0 0
14.5908 0 0
14.2628 0 0
10 0 0
18.0832 0 0
15.088 0 0
11.6193 0 0
10.419 0 0
11.2348 0 0
15.2131 0 0
18.4332 0 0
10.7129 0 0
10 0 0
11.4908 0 0
12.2423 0 0
15.1931 0 0
10.7431 0 0
10.7431 0 0
13.3179 0 0
10.4093 0 0
13.6127 0 0
11.0409 0 0
11.0409 0 0
16.2205 0 0
10.4287 0 0
11.547 0 0
14.8698 0 0
11.0659 0 0
10 0 0
14.4486 0 0
10.4287 0 0
10 0 0
10 0 0
14.1421 0 0
17.255 0 0
14.5888 0 0
14.5888 0 0
15.8198 0 0
19.0515 0 0
11.9716 0 0
11.9245 0 0
11.391 0 0
15.6368 0 0
12.1896 0 0
11.3003 0 0
16.554 0 0
11.9245 0 0
15.6368 0 0
12.1896 0 0
11.3003 0 0
16.554 0 0
16.287 0 0
10.5106 0 0
10.5623 0 0
16.9899 0 0
11.4834 0 0
11.4834 0 0
16.1627 0 0
11.8792 0 0
10 0 0
18.0309 0 0
12.1051 0 0
18.0765 0 0
12.5252 0 0
11.939 0 0
17.1711 0 0
17.9602 0 0
14.0588 0 0
14.0588 0 0
17.9862 0 0
16.1703 0 0
15.8198 0 0
19.8778 0 0
14.0557 0 0
14.0557 0 0
16.1087 0 0
11.2527 0 0
17.9862 0 0
15.8198 0 0
15.8757 0 0
13.1111 0 0
17.8332 0 0
10 0 0
16.5787 0 0
11.7766 0 0
11.2403 0 0
10.4591 0 0
10 0 0
16.5787 0 0
11.7766 0 0
11.3003 0 0
14.3286 0 0
10 0 0
17.0025 0 0
11.547 0 0
11.547 0 0
11.0111 0 0
10 0 0
12.5341 0 0
12.4405 0 0
12.4405 0 0
10.459 0 0
10.459 0 0
11.8792 0 0
13.697 0 0
11.8733 0 0
10.3946 0 0
10.3946 0 0
11.3982 0 0
11.2543 0 0
11.5314 0 0
15.9314 0 0
11.9245 0 0
11.391 0 0
17.4172 0 0
15.2749 0 0
11.4612 0 0
11.9245 0 0
11.391 0 0
17.4172 0 0
15.2749 0 0
11.4612 0 0
17.1016 0 0
14.995 0 0
12.4116 0 0
10 0 0
17.7656 0 0
11.5242 0 0
17.7946 0 0
13.8446 0 0
15.9352 0 0
10.5685 0 0
10 0 0
11.2379 0 0
10.9079 0 0
16.2808 0 0
18.2433 0 0
13.2905 0 0
17.255 0 0
11.1926 0 0
12.8646 0 0
15.1865 0 0
19.1215 0 0
11.2527 0 0
15.1931 0 0
10.7431 0 0
10.7431 0 0
15.7113 0 0
14.5345 0 0
19.0631 0 0
14.9501 0 0
14.2628 0 0
10.0705 0 0
10.0705 0 0
18.4326 0 0
15.8375 0 0
13.2063 0 0
17.9602 0 0
12.6998 0 0
12.6998 0 0
14.5178 0 0
11.5242 0 0
17.377 0 0
10.5676 0 0
14.2982 0 0
19.4011 0 0
13.418 0 0
13.418 0 0
13.418 0 0
19.3394 0 0
16.1978 0 0
11.6955 0 0
16.8031 0 0
10.459 0 0
11.2527 0 0
17.9602 0 0
12.6998 0 0
19.8778 0 0
14.0557 0 0
14.0557 0 0
15.1931 0 0
10.7431 0 0
17.7103 0 0
13.8466 0 0
16.608 0 0
11.1845 0 0
11.1845 0 0
17.1016 0 0
12.4116 0 0
11.3003 0 0
13.9831 0 0
10.4591 0 0
19.1998 0 0
11.7766 0 0
11.7766 0 0
10.672 0 0
19.1998 0 0
11.7443 0 0
10.4287 0 0
16.9899 0 0
11.8792 0 0
11.8792 0 0
19.6447 0 0
18.0739 0 0
18.0739 0 0
11.6193 0 0
10.419 0 0
14.7389 0 0
10.419 0 0
12.3748 0 0
11.7661 0 0
13.3723 0 0
12.3748 0 0
12.3748 0 0
19.8778 0 0
14.0557 0 0
15.1931 0 0
10.7431 0 0
15.8757 0 0
15.9353 0 0
13.7557 0 0
13.3723 0 0
11.1825 0 0
16.5712 0 0
15.1931 0 0
13.7557 0 0
11.2918 0 0
11.4673 0 0
14.0557 0 0
16.3173 0 0
15.1931 0 0
14.0557 0 0
14.0557 0 0
12.6998 0 0
15.5598 0 0
10 0 0
15.4144 0 0
11.524 0 0
17.7459 0 0
10 0 0
17.6878 0 0
15.0131 0 0
17.8841 0 0
11.7766 0 0
10 0 0
11.7443 0 0
11.7443 0 0
11.7443 0 0
13.2305 0 0
10 0 0
14.7767 0 0
13.3765 0 0
10 0 0
11.7443 0 0
11.7443 0 0
12.2262 0 0
17.2846 0 0
11.4612 0 0
10 0 0
11.4612 0 0
10.189 0 0
10 0 0
11.4612 0 0
19.3394 0 0
12.4405 0 0
10 0 0
12.7632 0 0
11.9666 0 0
15.1283 0 0
18.4672 0 0
12.7632 0 0
11.2403 0 0
11.2403 0 0
11.1176 0 0
12.8602 0 0
10.672 0 0
11.1176 0 0
11.1176 0 0
13.3635 0 0
11.2181 0 0
11.2914 0 0
10.5676 0 0
17.377 0 0
10.608 0 0
16.1581 0 0
12.997 0 0
12.997 0 0
10.9114 0 0
16.1627 0 0
15.3356 0 0
11.9435 0 0
15.1527 0 0
11.9435 0 0
17.9602 0 0
13.2063 0 0
13.2063 0 0
13.7557 0 0
17.9862 0 0
13.1111 0 0
13.1111 0 0
10.2567 0 0
10.2567 0 0
16.608 0 0
11.6714 0 0
10.4527 0 0
11.6714 0 0
10.4527 0 0
12.6998 0 0
12.6998 0 0
11.4908 0 0
10.5106 0 0
15.3116 0 0
11.4908 0 0
17.7103 0 0
10 0 0
10.608 0 0
15.4159 0 0
18.261 0 0
11.2527 0 0
19.7355 0 0
11.1825 0 0
18.4332 0 0
11.2527 0 0
17.6672 0 0
11.3087 0 0
19.2412 0 0
15.6513 0 0
11.6193 0 0
12.1051 0 0
13.5119 0 0
12.7864 0 0
11.8965 0 0
12.5252 0 0
11.939 0 0
10 0 0
17.33 0 0
10 0 0
18.1233 0 0
19.625 0 0
19.1974 0 0
15.8006 0 0
15.8006 0 0
10.7033 0 0
10.2608 0 0
17.7656 0 0
12.4116 0 0
10 0 0
15.7409 0 0
11.9245 0 0
10 0 0
15.7409 0 0
11.9245 0 0
11.1845 0 0
12.0639 0 0
10.2567 0 0
11.9435 0 0
13.9096 0 0
12.1896 0 0
13.9096 0 0
12.1896 0 0
18.3363 0 0
18.7407 0 0
11.6714 0 0
18.8164 0 0
10 0 0
15.9823 0 0
11.6955 0 0
11.6955 0 0
16.2808 0 0
16.1581 0 0
10.4093 0 0
16.2808 0 0
16.1855 0 0
15.8006 0 0
11.177 0 0
10 0 0
15.887 0 0
18.1233 0 0
15.6003 0 0
15.6513 0 0
11.9813 0 0
10.0704 0 0
17.8587 0 0
12.935 0 0
16.6052 0 0
15.8757 0 0
10.5106 0 0
15.3116 0 0
14.6066 0 0
10.2608 0 0
11.2181 0 0
11.2181 0 0
14.5572 0 0
14.5572 0 0
10 0 0
13.6147 0 0
11.524 0 0
11.524 0 0
16.5417 0 0
15.4159 0 0
10.8348 0 0
10.6118 0 0
10 0 0
14.5345 0 0
10.6664 0 0
10.6664 0 0
14.7389 0 0
11.4582 0 0
11.4582 0 0
16.5573 0 0
11.5242 0 0
10 0 0
18.1189 0 0
15.2432 0 0
10 0 0
10.0704 0 0
14.0557 0 0
10.0704 0 0
14.2628 0 0
10.0705 0 0
11.939 0 0
11.4582 0 0
12.7089 0 0
13.5323 0 0
10.7767 0 0
19.3639 0 0
13.3463 0 0
10.7829 0 0
11.3113 0 0
11.0928 0 0
15.6513 0 0
14.0557 0 0
10.0704 0 0
10.0704 0 0
18.4115 0 0
12.935 0 0
13.5784 0 0
14.2077 0 0
13.5784 0 0
19.8357 0 0
13.5784 0 0
13.3463 0 0
11.2527 0 0
11.0904 0 0
15.0951 0 0
11.0904 0 0
17.4155 0 0
13.8466 0 0
16.7317 0 0
11.2918 0 0
10 0 0
13.3765 0 0
12.1157 0 0
10.6664 0 0
11.0928 0 0
11.0928 0 0
11.4185 0 0
10.5685 0 0
19.9818 0 0
16.269 0 0
10 0 0
13.8446 0 0
17.4494 0 0
11.5314 0 0
12.935 0 0
12.997 0 0
15.5692 0 0
13.6127 0 0
13.5183 0 0
13.6127 0 0
17.8602 0 0
12.64 0 0
11.3087 0 0
12.6998 0 0
17.9602 0 0
15.9579 0 0
12.4056 0 0
10.7829 0 0
13.2905 0 0
17.8448 0 0
17.4494 0 0
12.5252 0 0
10.322 0 0
11.4287 0 0
10.0372 0 0
10.0372 0 0
19.7355 0 0
17.1614 0 0
12.7146 0 0
11.0111 0 0
11.0111 0 0
19.3343 0 0
17.6777 0 0
10 0 0
18.2795 0 0
11.7443 0 0
18.4487 0 0
14.0949 0 0
12.0639 0 0
10 0 0
17.5799 0 0
10 0 0
12.9265 0 0
11.9666 0 0
15.3116 0 0
19.0878 0 0
14.3103 0 0
18.7895 0 0
16.608 0 0
12.8646 0 0
18.1906 0 0
15.821 0 0
11.3003 0 0
11.7661 0 0
12.3176 0 0
18.5868 0 0
15.0131 0 0
10 0 0
11.7443 0 0
10 0 0
15.0131 0 0
17.6878 0 0
10.8055 0 0
11.7594 0 0
10 0 0
12.1896 0 0
10 0 0
15.3822 0 0
10 0 0
12.1896 0 0
10 0 0
15.3822 0 0
10 0 0
11.6714 0 0
10 0 0
11.6714 0 0
11.6714 0 0
11.2525 0 0
10 0 0
10.3677 0 0
10.3677 0 0
10.3677 0 0
10.189 0 0
10.189 0 0
16.8487 0 0
17.9689 0 0
12.1757 0 0
12.4765 0 0
12.4765 0 0
15.3992 0 0
15.1554 0 0
13.326 0 0
10 0 0
14.2312 0 0
10 0 0
14.2312 0 0
10 0 0
10 0 0
17.7258 0 0
17.9308 0 0
11.1169 0 0
11.1169 0 0
17.4099 0 0
11.1169 0 0
12.2734 0 0
11.2621 0 0
12.2734 0 0
10.5676 0 0
11.3003 0 0
11.218 0 0
11.218 0 0
11.218 0 0
14.3627 0 0
11.2525 0 0
16.2092 0 0
11.2543 0 0
10.9114 0 0
10.4527 0 0
18.5114 0 0
12.9033 0 0
15.2785 0 0
15.888 0 0
11.2621 0 0
15.9883 0 0
12.0095 0 0
18.8199 0 0
14.0949 0 0
12.7658 0 0
19.1038 0 0
14.0588 0 0
11.2918 0 0
13.8524 0 0
10.4724 0 0
10.4724 0 0
12.2285 0 0
11.4834 0 0
11.4032 0 0
10 0 0
10.8947 0 0
10.6118 0 0
13.2299 0 0
10 0 0
10 0 0
15.1458 0 0
11.2388 0 0
10 0 0
15.1458 0 0
15.6003 0 0
10.9107 0 0
16.2644 0 0
16.6239 0 0
15.4159 0 0
11.056 0 0
12.2331 0 0
15.0122 0 0
12.6865 0 0
18.7321 0 0
14.3282 0 0
13.8104 0 0
14.9736 0 0
12.8756 0 0
11.7088 0 0
17.2163 0 0
14.2904 0 0
11.2543 0 0
14.2768 0 0
10.4724 0 0
17.8047 0 0
10 0 0
16.8574 0 0
16.1263 0 0
10.936 0 0
10 0 0
15.0949 0 0
17.3284 0 0
14.4483 0 0
10 0 0
14.3812 0 0
16.8869 0 0
10 0 0
10.7033 0 0
10 0 0
14.689 0 0
12.4458 0 0
10 0 0
10.6118 0 0
13.305 0 0
12.3541 0 0
15.0347 0 0
10.4093 0 0
10.5685 0 0
11.4612 0 0
12.2808 0 0
16.9961 0 0
10.354 0 0
13.3364 0 0
11.1487 0 0
14.7389 0 0
15.2788 0 0
12.9248 0 0
10.3946 0 0
17.6141 0 0
13.6404 0 0
10.3318 0 0
10.0704 0 0
10.7919 0 0
10.0372 0 0
13.6716 0 0

540 35
1 0 0 1 1 0 0 1 1 1 0 1 1 0 0 0 0 0 0 0 0 0 1 0 0 0 0 0 0 0 0 0 0 0 0
1 0 0 1 1 0 0 1 1 1 0 1 1 0 0 0 0 0 0 0 0 0 1 0 0 0 0 0 0 0 0 0 0 0 0
1 0 0 1 1 0 0 1 1 1 0 1 1 0 0 0 0 0 0 0 0 0 1 0 0 0 0 0 0 0 0 0 0 0 0
1 0 0 1 1 0 0 1 1 1 0 1 1 0 0 0 0 0 0 0 0 0 1 0 0 0 0 0 0 0 0 0 0 0 0
1 0 0 1 1 0 0 1 1 1 0 1 1 0 0 0 0 0 0 0 0 0 1 0 0 0 0 0 0 0 0 0 0 0 0
1 0 0 1 1 0 0 1 1 1 0 1 1 0 0 0 0 0 0 0 0 0 1 0 0 0 0 0 0 0 0 0 0 0 0
1 0 0 1 1 0 0 1 1 1 0 1 1 0 0 0 0 0 0 0 0 0 1 0 0 0 0 0 0 0 0 0 0 0 0
1 0 0 1 1 0 0 1 1 1 0 1 1 0 0 0 0 0 0 0 0 0 1 0 0 0 0 0 0 0 0 0 0 0 0
1 0 0 1 1 0 0 1 1 1 0 1 1 0 0 0 0 0 0 0 0 0 1 0 0 0 0 0 0 0 0 0 0 0 0
1 0 0 1 1 0 0 1 1 1 0 1 1 0 0 0 0 0 0 0 0 0 1 0 0 0 0 0 0 0 0 0 0 0 0
1 0 0 1 1 0 0 1 1 1 0 1 1 0 0 0 0 0 0 0 0 0 1 0 0 0 0 0 0 0 0 0 0 0 0
1 0 0 1 1 0 0 1 1 1 0 1 1 0 0 0 0 0 0 0 0 0 1 0 0 0 0 0 0 0 0 0 0 0 0
1 0 0 1 1 0 0 1 1 1 0 1 1 0 0 0 0 0 0 0 0 0 1 0 0 0 0 0 0 0 0 0 0 0 0
1 0 0 1 1 0 0 1 1 1 0 1 1 0 0 0 0 0 0 0 0 0 1 0 0 0 0 0 0 0 0 0 0 0 0
1 0 0 1 1 0 0 1 1 1 0 1 1 0 0 0 0 0 0 0 0 0 1 0 0 0 0 0 0 0 0 0 0 0 0
1 0 0 1 1 0 0 1 1 1 0 1 1 0 0 0 0 0 0 0 0 0 1 0 0 0 0 0 0 0 0 0 0 0 0
1 0 0 1 1 0 0 1 1 1 0 1 1 0 0 0 0 0 0 0 0 0 1 0 0 0 0 0 0 0 0 0 0 0 0
1 0 0 1 1 0 0 1 1 1 0 1 1 0 0 0 0 0 0 0 0 0 1 0 0 0 0 0 0 0 0 0 0 0 0
1 0 0 1 1 0 0 1 1 1 0 1 1 0 0 0 0 0 0 0 0 0 1 0 0 0 0 0 0 0 0 0 0 0 0
1 0 0 1 1 0 0 1 1 1 0 1 1 0 0 0 0 0 0 0 0 0 1 0 0 0 0 0 0 0 0 0 0 0 0
1 0 0 1 1 0 0 1 1 1 0 1 1 0 0 0 0 0 0 0 0 0 1 0 0 0 0 0 0 0 0 0 0 0 0
1 0 0 1 1 0 0 1 1 1 0 1 1 0 0 0 0 0 0 0 0 0 1 0 0 0 0 0 0 0 0 0 0 0 0
1 0 0 1 1 0 0 1 1 1 0 1 1 0 0 0 0 0 0 0 0 0 1 0 0 0 0 0 0 0 0 0 0 0 0
1 0 0 1 1 0 0 1 1 1 0 1 1 0 0 0 0 0 0 0 0 0 1 0 0 0 0 0 0 0 0 0 0 0 0
1 0 0 1 1 0 0 1 1 1 0 1 1 0 0 0 0 0 0 0 0 0 1 0 0 0 0 0 0 0 0 0 0 0 0
1 0 0 1 1 0 0 1 1 1 0 1 1 0 0 0 0 0 0 0 0 0 1 0 0 0 0 0 0 0 0 0 0 0 0
1 0 0 1 1 0 0 1 1 1 0 1 1 0 0 0 0 0 0 0 0 0 1 0 0 0 0 0 0 0 0 0 0 0 0
1 0 0 1 1 0 0 1 1 1 0 1 1 0 0 0 0 0 0 0 0 0 1 0 0 0 0 0 0 0 0 0 0 0 0
1 0 0 1 1 0 0 1 1 1 0 1 1 0 0 0 0 0 0 0 0 0 1 0 0 0 0 0 0 0 0 0 0 0 0
1 0 0 1 1 0 0 1 1 1 0 1 1 0 0 0 0 0 0 0 0 0 1 0 0 0 0 0 0 0 0 0 0 0 0
1 0 0 1 1 0 0 1 1 1 0 1 1 0 0 0 0 0 0 0 0 0 1 0 0 0 0 0 0 0 0 0 0 0 0
1 0 0 1 1 0 0 1 1 1 0 1 1 0 0 0 0 0 0 0 0 0 1 0 0 0 0 0 0 0 0 0 0 0 0
1 0 0 1 1 0 0 1 1 1 0 1 1 0 0 0 0 0 0 0 0 0 1 0 0 0 0 0 0 0 0 0 0 0 0
1 0 0 1 1 0 0 1 1 1 0 1 1 0 0 0 0 0 0 0 0 0 1 0 0 0 0 0 0 0 0 0 0 0 0
1 0 0 1 1 0 0 1 1 1 0 1 1 0 0 0 0 0 0 0 0 0 1 0 0 0 0 0 0 0 0 0 0 0 0
1 0 0 1 1 0 0 1 1 1 0 1 1 0 0 0 0 0 0 0 0 0 1 0 0 0 0 0 0 0 0 0 0 0 0
1 0 0 1 1 0 0 1 1 1 0 1 1 0 0 0 0 0 0 0 0 0 1 0 0 0 0 0 0 0 0 0 0 0 0
1 0 0 1 1 0 0 1 1 1 0 1 1 0 0 0 0 0 0 0 0 0 1 0 0 0 0 0 0 0 0 0 0 0 0
1 0 0 1 1 0 0 1 1 1 0 1 1 0 0 0 0 0 0 0 0 0 1 0 0 0 0 0 0 0 0 0 0 0 0
1 0 0 1 1 0 0 1 1 1 0 1 1 0 0 0 0 0 0 0 0 0 1 0 0 0 0 0 0 0 0 0 0 0 0
1 0 0 1 1 0 0 1 1 1 0 1 1 0 0 0 0 0 0 0 0 0 1 0 0 0 0 0 0 0 0 0 0 0 0
1 0 0 1 1 0 0 1 1 1 0 1 1 0 0 0 0 0 0 0 0 0 1 0 0 0 0 0 0 0 0 0 0 0 0
1 0 0 1 1 0 0 1 1 1 0 1 1 0 0 0 0 0 0 0 0 0 1 0 0 0 0 0 0 0 0 0 0 0 0
1 0 0 1 1 0 0 1 1 1 0 1 1 0 0 0 0 0 0 0 0 0 1 0 0 0 0 0 0 0 0 0 0 0 0
1 0 0 1 1 0 0 1 1 1 0 1 1 0 0 0 0 0 0 0 0 0 1 0 0 0 0 0 0 0 0 0 0 0 0
1 0 0 1 1 0 0 1 1 1 0 1 1 0 0 0 0 0 0 0 0 0 1 0 0 0 0 0 0 0 0 0 0 0 0
1 0 0 1 1 0 0 1 1 1 0 1 1 0 0 0 0 0 0 0 0 0 1 0 0 0 0 0 0 0 0 0 0 0 0
1 0 0 1 1 0 0 1 1 1 0 1 1 0 0 0 0 0 0 0 0 0 1 0 0 0 0 0 0 0 0 0 0 0 0
1 0 0 1 1 0 0 1 1 1 0 1 1 0 0 0 0 0 0 0 0 0 1 0 0 0 0 0 0 0 0 0 0 0 0
1 0 0 1 1 0 0 1 1 1 0 1 1 0 0 0 0 0 0 0 0 0 1 0 0 0 0 0 0 0 0 0 0 0 0
1 0 0 1 1 0 0 1 1 1 0 1 1 0 0 0 0 0 0 0 0 0 1 0 0 0 0 0 0 0 0 0 0 0 0
1 0 0 1 1 0 0 1 1 1 0 1 1 0 0 0 0 0 0 0 0 0 1 0 0 0 0 0 0 0 0 0 0 0 0
1 0 0 1 1 0 0 1 1 1 0 1 1 0 0 0 0 0 0 0 0 0 1 0 0 0 0 0 0 0 0 0 0 0 0
1 0 0 1 1 0 0 1 1 1 0 1 1 0 0 0 0 0 0 0 0 0 1 0 0 0 0 0 0 0 0 0 0 0 0
1 0 0 1 1 0 0 1 1 1 0 1 1 0 0 0 0 0 0 0 0 0 1 0 0 0 0 0 0 0 0 0 0 0 0
1 0 0 1 1 0 0 1 1 1 0 1 1 0 0 0 0 0 0 0 0 0 1 0 0 0 0 0 0 0 0 0 0 0 0
1 0 0 1 1 0 0 1 1 1 0 1 1 0 0 0 0 0 0 0 0 0 1 0 0 0 0 0 0 0 0 0 0 0 0
1 0 0 1 1 0 0 1 1 1 0 1 1 0 0 0 0 0 0 0 0 0 1 0 0 0 0 0 0 0 0 0 0 0 0
1 0 0 1 1 0 0 1 1 1 0 1 1 0 0 0 0 0 0 0 0 0 1 0 0 0 0 0 0 0 0 0 0 0 0
1 0 0 1 1 0 0 1 1 1 0 1 1 0 0 0 0 0 0 0 0 0 1 0 0 0 0 0 0 0 0 0 0 0 0
1 0 0 1 1 0 0 1 1 1 0 1 1 0 0 0 0 0 0 0 0 0 1 0 0 0 0 0 0 0 0 0 0 0 0
1 0 0 1 1 0 0 1 1 1 0 1 1 0 0 0 0 0 0 0 0 0 1 0 0 0 0 0 0 0 0 0 0 0 0
1 0 0 1 1 0 0 1 1 1 0 1 1 0 0 0 0 0 0 0 0 0 1 0 0 0 0 0 0 0 0 0 0 0 0
1 0 0 1 1 0 0 1 1 1 0 1 1 0 0 0 0 0 0 0 0 0 1 0 0 0 0 0 0 0 0 0 0 0 0
1 0 0 1 1 0 0 1 1 1 0 1 1 0 0 0 0 0 0 0 0 0 1 0 0 0 0 0 0 0 0 0 0 0 0
1 0 0 1 1 0 0 1 1 1 0 1 1 0 0 0 0 0 0 0 0 0 1 0 0 0 0 0 0 0 0 0 0 0 0
1 0 0 1 1 0 0 1 1 1 0 1 1 0 0 0 0 0 0 0 0 0 1 0 0 0 0 0 0 0 0 0 0 0 0
1 0 0 1 1 0 0 1 1 1 0 1 1 0 0 0 0 0 0 0 0 0 1 0 0 0 0 0 0 0 0 0 0 0 0
1 0 0 1 1 0 0 1 1 1 0 1 1 0 0 0 0 0 0 0 0 0 1 0 0 0 0 0 0 0 0 0 0 0 0
1 0 0 1 1 0 0 1 1 1 0 1 1 0 0 0 0 0 0 0 0 0 1 0 0 0 0 0 0 0 0 0 0 0 0
1 0 0 1 1 0 0 1 1 1 0 1 1 0 0 0 0 0 0 0 0 0 1 0 0 0 0 0 0 0 0 0 0 0 0
1 0 0 1 1 0 0 1 1 1 0 1 1 0 0 0 0 0 0 0 0 0 1 0 0 0 0 0 0 0 0 0 0 0 0
1 0 0 1 1 0 0 1 1 1 0 1 1 0 0 0 0 0 0 0 0 0 1 0 0 0 0 0 0 0 0 0 0 0 0
1 0 0 1 1 0 0 1 1 1 0 1 1 0 0 0 0 0 0 0 0 0 1 0 0 0 0 0 0 0 0 0 0 0 0
1 0 0 1 1 0 0 1 1 1 0 1 1 0 0 0 0 0 0 0 0 0 1 0 0 0 0 0 0 0 0 0 0 0 0
1 0 0 1 1 0 0 1 1 1 0 1 1 0 0 0 0 0 0 0 0 0 1 0 0 0 0 0 0 0 0 0 0 0 0
1 0 0 1 1 0 0 1 1 1 0 1 1 0 0 0 0 0 0 0 0 0 1 0 0 0 0 0 0 0 0 0 0 0 0
1 0 0 1 1 0 0 1 1 1 0 1 1 0 0 0 0 0 0 0 0 0 1 0 0 0 0 0 0 0 0 0 0 0 0
1 0 0 1 1 0 0 1 1 1 0 1 1 0 0 0 0 0 0 0 0 0 1 0 0 0 0 0 0 0 0 0 0 0 0
1 0 0 1 1 0 0 1 1 1 0 1 1 0 0 0 0 0 0 0 0 0 1 0 0 0 0 0 0 0 0 0 0 0 0
1 0 0 1 1 0 0 1 1 1 0 1 1 0 0 0 0 0 0 0 0 0 1 0 0 0 0 0 0 0 0 0 0 0 0
1 0 0 1 1 0 0 1 1 1 0 1 1 0 0 0 0 0 0 0 0 0 1 0 0 0 0 0 0 0 0 0 0 0 0
1 0 0 1 1 0 0 1 1 1 0 1 1 0 0 0 0 0 0 0 0 0 1 0 0 0 0 0 0 0 0 0 0 0 0
1 0 0 1 1 0 0 1 1 1 0 1 1 0 0 0 0 0 0 0 0 0 1 0 0 0 0 0 0 0 0 0 0 0 0
1 0 0 1 1 0 0 1 1 1 0 1 1 0 0 0 0 0 0 0 0 0 1 0 0 0 0 0 0 0 0 0 0 0 0
1 0 0 1 1 0 0 1 1 1 0 1 1 0 0 0 0 0 0 0 0 0 1 0 0 0 0 0 0 0 0 0 0 0 0
1 0 0 1 1 0 0 1 1 1 0 1 1 0 0 0 0 0 0 0 0 0 1 0 0 0 0 0 0 0 0 0 0 0 0
1 0 0 1 1 0 0 1 1 1 0 1 1 0 0 0 0 0 0 0 0 0 1 0 0 0 0 0 0 0 0 0 0 0 0
1 0 0 1 1 0 0 1 1 1 0 1 1 0 0 0 0 0 0 0 0 0 1 0 0 0 0 0 0 0 0 0 0 0 0
1 0 0 1 1 0 0 1 1 1 0 1 1 0 0 0 0 0 0 0 0 0 1 0 0 0 0 0 0 0 0 0 0 0 0
1 0 0 1 1 0 0 1 1 1 0 1 1 0 0 0 0 0 0 0 0 0 1 0 0 0 0 0 0 0 0 0 0 0 0
1 0 0 1 1 0 0 1 1 1 0 1 1 0 0 0 0 0 0 0 0 0 1 0 0 0 0 0 0 0 0 0 0 0 0
1 0 0 1 1 0 0 1 1 1 0 1 1 0 0 0 0 0 0 0 0 0 1 0 0 0 0 0 0 0 0 0 0 0 0
1 0 0 1 1 0 0 1 1 1 0 1 1 0 0 0 0 0 0 0 0 0 1 0 0 0 0 0 0 0 0 0 0 0 0
1 0 0 1 1 0 0 1 1 1 0 1 1 0 0 0 0 0 0 0 0 0 1 0 0 0 0 0 0 0 0 0 0 0 0
1 0 0 1 1 0 0 1 1 1 0 1 1 0 0 0 0 0 0 0 0 0 1 0 0 0 0 0 0 0 0 0 0 0 0
1 0 0 1 1 0 0 1 1 1 0 1 1 0 0 0 0 0 0 0 0 0 1 0 0 0 0 0 0 0 0 0 0 0 0
1 0 0 1 1 0 0 1 1 1 0 1 1 0 0 0 0 0 0 0 0 0 1 0 0 0 0 0 0 0 0 0 0 0 0
1 0 0 1 1 0 0 1 1 1 0 1 1 0 0 0 0 0 0 0 0 0 1 0 0 0 0 0 0 0 0 0 0 0 0
1 0 0 1 1 0 0 1 1 1 0 1 1 0 0 0 0 0 0 0 0 0 1 0 0 0 0 0 0 0 0 0 0 0 0
1 0 0 1 1 0 0 1 1 1 0 1 1 0 0 0 0 0 0 0 0 0 1 0 0 0 0 0 0 0 0 0 0 0 0
1 0 0 1 1 0 0 1 1 1 0 1 1 0 0 0 0 0 0 0 0 0 1 0 0 0 0 0 0 0 0 0 0 0 0
1 0 0 1 1 0 0 1 1 1 0 1 1 0 0 0 0 0 0 0 0 0 1 0 0 0 0 0 0 0 0 0 0 0 0
1 0 0 1 1 0 0 1 1 1 0 1 1 0 0 0 0 0 0 0 0 0 1 0 0 0 0 0 0 0 0 0 0 0 0
1 0 0 1 1 0 0 1 1 1 0 1 1 0 0 0 0 0 0 0 0 0 1 0 0 0 0 0 0 0 0 0 0 0 0
1 0 0 1 1 0 0 1 1 1 0 1 1 0 0 0 0 0 0 0 0 0 1 0 0 0 0 0 0 0 0 0 0 0 0
1 0 0 1 1 0 0 1 1 1 0 1 1 0 0 0 0 0 0 0 0 0 1 0 0 0 0 0 0 0 0 0 0 0 0
1 0 0 1 1 0 0 1 1 1 0 1 1 0 0 0 0 0 0 0 0 0 1 0 0 0 0 0 0 0 0 0 0 0 0
1 0 0 1 1 0 0 1 1 1 0 1 1 0 0 0 0 0 0 0 0 0 1 0 0 0 0 0 0 0 0 0 0 0 0
1 0 0 1 1 0 0 1 1 1 0 1 1 0 0 0 0 0 0 0 0 0 1 0 0 0 0 0 0 0 0 0 0 0 0
1 0 0 1 1 0 0 1 1 1 0 1 1 0 0 0 0 0 0 0 0 0 1 0 0 0 0 0 0 0 0 0 0 0 0
1 0 0 1 1 0 0 1 1 1 0 1 1 0 0 0 0 0 0 0 0 0 1 0 0 0 0 0 0 0 0 0 0 0 0
1 0 0 1 1 0 0 1 1 1 0 1 1 0 0 0 0 0 0 0 0 0 1 0 0 0 0 0 0 0 0 0 0 0 0
1 0 0 1 1 0 0 1 1 1 0 1 1 0 0 0 0 0 0 0 0 0 1 0 0 0 0 0 0 0 0 0 0 0 0
1 0 0 1 1 0 0 1 1 1 0 1 1 0 0 0 0 0 0 0 0 0 1 0 0 0 0 0 0 0 0 0 0 0 0
1 0 0 1 1 0 0 1 1 1 0 1 1 0 0 0 0 0 0 0 0 0 1 0 0 0 0 0 0 0 0 0 0 0 0
1 0 0 1 1 0 0 1 1 1 0 1 1 0 0 0 0 0 0 0 0 0 1 0 0 0 0 0 0 0 0 0 0 0 0
1 0 0 1 1 0 0 1 1 1 0 1 1 0 0 0 0 0 0 0 0 0 1 0 0 0 0 0 0 0 0 0 0 0 0
1 0 0 1 1 0 0 1 1 1 0 1 1 0 0 0 0 0 0 0 0 0 1 0 0 0 0 0 0 0 0 0 0 0 0
1 0 0 1 1 0 0 1 1 1 0 1 1 0 0 0 0 0 0 0 0 0 1 0 0 0 0 0 0 0 0 0 0 0 0
1 0 0 1 1 0 0 1 1 1 0 1 1 0 0 0 0 0 0 0 0 0 1 0 0 0 0 0 0 0 0 0 0 0 0
1 0 0 1 1 0 0 1 1 1 0 1 1 0 0 0 0 0 0 0 0 0 1 0 0 0 0 0 0 0 0 0 0 0 0
1 0 0 1 1 0 0 1 1 1 0 1 1 0 0 0 0 0 0 0 0 0 1 0 0 0 0 0 0 0 0 0 0 0 0
1 0 0 1 1 0 0 1 1 1 0 1 1 0 0 0 0 0 0 0 0 0 1 0 0 0 0 0 0 0 0 0 0 0 0
1 0 0 1 1 0 0 1 1 1 0 1 1 0 0 0 0 0 0 0 0 0 1 0 0 0 0 0 0 0 0 0 0 0 0
1 0 0 1 1 0 0 1 1 1 0 1 1 0 0 0 0 0 0 0 0 0 1 0 0 0 0 0 0 0 0 0 0 0 0
1 0 0 1 1 0 0 1 1 1 0 1 1 0 0 0 0 0 0 0 0 0 1 0 0 0 0 0 0 0 0 0 0 0 0
1 0 0 1 1 0 0 1 1 1 0 1 1 0 0 0 0 0 0 0 0 0 1 0 0 0 0 0 0 0 0 0 0 0 0
1 0 0 1 1 0 0 1 1 1 0 1 1 0 0 0 0 0 0 0 0 0 1 0 0 0 0 0 0 0 0 0 0 0 0
1 0 0 1 1 0 0 1 1 1 0 1 1 0 0 0 0 0 0 0 0 0 1 0 0 0 0 0 0 0 0 0 0 0 0
1 0 0 1 1 0 0 1 1 1 0 1 1 0 0 0 0 0 0 0 0 0 1 0 0 0 0 0 0 0 0 0 0 0 0
1 0 0 1 1 0 0 1 1 1 0 1 1 0 0 0 0 0 0 0 0 0 1 0 0 0 0 0 0 0 0 0 0 0 0
1 0 0 1 1 0 0 1 1 1 0 1 1 0 0 0 0 0 0 0 0 0 1 0 0 0 0 0 0 0 0 0 0 0 0
1 0 0 1 1 0 0 1 1 1 0 1 1 0 0 0 0 0 0 0 0 0 1 0 0 0 0 0 0 0 0 0 0 0 0
1 0 0 1 1 0 0 1 1 1 0 1 1 0 0 0 0 0 0 0 0 0 1 0 0 0 0 0 0 0 0 0 0 0 0
1 0 0 1 1 0 0 1 1 1 0 1 1 0 0 0 0 0 0 0 0 0 1 0 0 0 0 0 0 0 0 0 0 0 0
1 0 0 1 1 0 0 1 1 1 0 1 1 0 0 0 0 0 0 0 0 0 1 0 0 0 0 0 0 0 0 0 0 0 0
1 0 0 1 1 0 0 1 1 1 0 1 1 0 0 0 0 0 0 0 0 0 1 0 0 0 0 0 0 0 0 0 0 0 0
1 0 0 1 1 0 0 1 1 1 0 1 1 0 0 0 0 0 0 0 0 0 1 0 0 0 0 0 0 0 0 0 0 0 0
1 0 0 1 1 0 0 1 1 1 0 1 1 0 0 0 0 0 0 0 0 0 1 0 0 0 0 0 0 0 0 0 0 0 0
1 0 0 1 1 0 0 1 1 1 0 1 1 0 0 0 0 0 0 0 0 0 1 0 0 0 0 0 0 0 0 0 0 0 0
1 0 0 1 1 0 0 1 1 1 0 1 1 0 0 0 0 0 0 0 0 0 1 0 0 0 0 0 0 0 0 0 0 0 0
1 0 0 1 1 0 0 1 1 1 0 1 1 0 0 0 0 0 0 0 0 0 1 0 0 0 0 0 0 0 0 0 0 0 0
1 0 0 1 1 0 0 1 1 1 0 1 1 0 0 0 0 0 0 0 0 0 1 0 0 0 0 0 0 0 0 0 0 0 0
1 0 0 1 1 0 0 1 1 1 0 1 1 0 0 0 0 0 0 0 0 0 1 0 0 0 0 0 0 0 0 0 0 0 0
1 0 0 1 1 0 0 1 1 1 0 1 1 0 0 0 0 0 0 0 0 0 1 0 0 0 0 0 0 0 0 0 0 0 0
1 0 0 1 1 0 0 1 1 1 0 1 1 0 0 0 0 0 0 0 0 0 1 0 0 0 0 0 0 0 0 0 0 0 0
1 0 0 1 1 0 0 1 1 1 0 1 1 0 0 0 0 0 0 0 0 0 1 0 0 0 0 0 0 0 0 0 0 0 0
1 0 0 1 1 0 0 1 1 1 0 1 1 0 0 0 0 0 0 0 0 0 1 0 0 0 0 0 0 0 0 0 0 0 0
1 0 0 1 1 0 0 1 1 1 0 1 1 0 0 0 0 0 0 0 0 0 1 0 0 0 0 0 0 0 0 0 0 0 0
1 0 0 1 1 0 0 1 1 1 0 1 1 0 0 0 0 0 0 0 0 0 1 0 0 0 0 0 0 0 0 0 0 0 0
1 0 0 1 1 0 0 1 1 1 0 1 1 0 0 0 0 0 0 0 0 0 1 0 0 0 0 0 0 0 0 0 0 0 0
1 0 0 1 1 0 0 1 1 1 0 1 1 0 0 0 0 0 0 0 0 0 1 0 0 0 0 0 0 0 0 0 0 0 0
1 0 0 1 1 0 0 1 1 1 0 1 1 0 0 0 0 0 0 0 0 0 1 0 0 0 0 0 0 0 0 0 0 0 0
1 0 0 1 1 0 0 1 1 1 0 1 1 0 0 0 0 0 0 0 0 0 1 0 0 0 0 0 0 0 0 0 0 0 0
1 0 0 1 1 0 0 1 1 1 0 1 1 0 0 0 0 0 0 0 0 0 1 0 0 0 0 0 0 0 0 0 0 0 0
1 0 0 1 1 0 0 1 1 1 0 1 1 0 0 0 0 0 0 0 0 0 1 0 0 0 0 0 0 0 0 0 0 0 0
1 0 0 1 1 0 0 1 1 1 0 1 1 0 0 0 0 0 0 0 0 0 1 0 0 0 0 0 0 0 0 0 0 0 0
1 0 0 1 1 0 0 1 1 1 0 1 1 0 0 0 0 0 0 0 0 0 1 0 0 0 0 0 0 0 0 0 0 0 0
1 0 0 1 1 0 0 1 1 1 0 1 1 0 0 0 0 0 0 0 0 0 1 0 0 0 0 0 0 0 0 0 0 0 0
1 0 0 1 1 0 0 1 1 1 0 1 1 0 0 0 0 0 0 0 0 0 1 0 0 0 0 0 0 0 0 0 0 0 0
1 0 0 1 1 0 0 1 1 1 0 1 1 0 0 0 0 0 0 0 0 0 1 0 0 0 0 0 0 0 0 0 0 0 0
1 0 0 1 1 0 0 1 1 1 0 1 1 0 0 0 0 0 0 0 0 0 1 0 0 0 0 0 0 0 0 0 0 0 0
1 0 0 1 1 0 0 1 1 1 0 1 1 0 0 0 0 0 0 0 0 0 1 0 0 0 0 0 0 0 0 0 0 0 0
1 0 0 1 1 0 0 1 1 1 0 1 1 0 0 0 0 0 0 0 0 0 1 0 0 0 0 0 0 0 0 0 0 0 0
1 0 0 1 1 0 0 1 1 1 0 1 1 0 0 0 0 0 0 0 0 0 1 0 0 0 0 0 0 0 0 0 0 0 0
1 0 0 1 1 0 0 1 1 1 0 1 1 0 0 0 0 0 0 0 0 0 1 0 0 0 0 0 0 0 0 0 0 0 0
1 0 0 1 1 0 0 1 1 1 0 1 1 0 0 0 0 0 0 0 0 0 1 0 0 0 0 0 0 0 0 0 0 0 0
1 0 0 1 1 0 0 1 1 1 0 1 1 0 0 0 0 0 0 0 0 0 1 0 0 0 0 0 0 0 0 0 0 0 0
1 0 0 1 1 0 0 1 1 1 0 1 1 0 0 0 0 0 0 0 0 0 1 0 0 0 0 0 0 0 0 0 0 0 0
1 0 0 1 1 0 0 1 1 1 0 1 1 0 0 0 0 0 0 0 0 0 1 0 0 0 0 0 0 0 0 0 0 0 0
1 0 0 1 1 0 0 1 1 1 0 1 1 0 0 0 0 0 0 0 0 0 1 0 0 0 0 0 0 0 0 0 0 0 0
1 0 0 1 1 0 0 1 1 1 0 1 1 0 0 0 0 0 0 0 0 0 1 0 0 0 0 0 0 0 0 0 0 0 0
1 0 0 1 1 0 0 1 1 1 0 1 1 0 0 0 0 0 0 0 0 0 1 0 0 0 0 0 0 0 0 0 0 0 0
1 0 0 1 1 0 0 1 1 1 0 1 1 0 0 0 0 0 0 0 0 0 1 0 0 0 0 0 0 0 0 0 0 0 0
1 0 0 1 1 0 0 1 1 1 0 1 1 0 0 0 0 0 0 0 0 0 1 0 0 0 0 0 0 0 0 0 0 0 0
1 0 0 1 1 0 0 1 1 1 0 1 1 0 0 0 0 0 0 0 0 0 1 0 0 0 0 0 0 0 0 0 0 0 0
1 0 0 1 1 0 0 1 1 1 0 1 1 0 0 0 0 0 0 0 0 0 1 0 0 0 0 0 0 0 0 0 0 0 0
1 0 0 1 1 0 0 1 1 1 0 1 1 0 0 0 0 0 0 0 0 0 1 0 0 0 0 0 0 0 0 0 0 0 0
1 0 0 1 1 0 0 1 1 1 0 1 1 0 0 0 0 0 0 0 0 0 1 0 0 0 0 0 0 0 0 0 0 0 0
1 0 0 1 1 0 0 1 1 1 0 1 1 0 0 0 0 0 0 0 0 0 1 0 0 0 0 0 0 0 0 0 0 0 0
1 0 0 1 1 0 0 1 1 1 0 1 1 0 0 0 0 0 0 0 0 0 1 0 0 0 0 0 0 0 0 0 0 0 0
1 0 0 1 1 0 0 1 1 1 0 1 1 0 0 0 0 0 0 0 0 0 1 0 0 0 0 0 0 0 0 0 0 0 0
1 0 0 1 1 0 0 1 1 1 0 1 1 0 0 0 0 0 0 0 0 0 1 0 0 0 0 0 0 0 0 0 0 0 0
1 0 0 1 1 0 0 1 1 1 0 1 1 0 0 0 0 0 0 0 0 0 1 0 0 0 0 0 0 0 0 0 0 0 0
1 0 0 1 1 0 0 1 1 1 0 1 1 0 0 0 0 0 0 0 0 0 1 0 0 0 0 0 0 0 0 0 0 0 0
1 0 0 1 1 0 0 1 1 1 0 1 1 0 0 0 0 0 0 0 0 0 1 0 0 0 0 0 0 0 0 0 0 0 0
1 0 0 1 1 0 0 1 1 1 0 1 1 0 0 0 0 0 0 0 0 0 1 0 0 0 0 0 0 0 0 0 0 0 0
1 0 0 1 1 0 0 1 1 1 0 1 1 0 0 0 0 0 0 0 0 0 1 0 0 0 0 0 0 0 0 0 0 0 0
1 0 0 1 1 0 0 1 1 1 0 1 1 0 0 0 0 0 0 0 0 0 1 0 0 0 0 0 0 0 0 0 0 0 0
1 0 0 1 1 0 0 1 1 1 0 1 1 0 0 0 0 0 0 0 0 0 1 0 0 0 0 0 0 0 0 0 0 0 0
1 0 0 1 1 0 0 1 1 1 0 1 1 0 0 0 0 0 0 0 0 0 1 0 0 0 0 0 0 0 0 0 0 0 0
1 0 0 1 1 0 0 1 1 1 0 1 1 0 0 0 0 0 0 0 0 0 1 0 0 0 0 0 0 0 0 0 0 0 0
1 0 0 1 1 0 0 1 1 1 0 1 1 0 0 0 0 0 0 0 0 0 1 0 0 0 0 0 0 0 0 0 0 0 0
1 0 0 1 1 0 0 1 1 1 0 1 1 0 0 0 0 0 0 0 0 0 1 0 0 0 0 0 0 0 0 0 0 0 0
1 0 0 1 1 0 0 1 1 1 0 1 1 0 0 0 0 0 0 0 0 0 1 0 0 0 0 0 0 0 0 0 0 0 0
1 0 0 1 1 0 0 1 1 1 0 1 1 0 0 0 0 0 0 0 0 0 1 0 0 0 0 0 0 0 0 0 0 0 0
1 0 0 1 1 0 0 1 1 1 0 1 1 0 0 0 0 0 0 0 0 0 1 0 0 0 0 0 0 0 0 0 0 0 0
1 0 0 1 1 0 0 1 1 1 0 1 1 0 0 0 0 0 0 0 0 0 1 0 0 0 0 0 0 0 0 0 0 0 0
1 0 0 1 1 0 0 1 1 1 0 1 1 0 0 0 0 0 0 0 0 0 1 0 0 0 0 0 0 0 0 0 0 0 0
1 0 0 1 1 0 0 1 1 1 0 1 1 0 0 0 0 0 0 0 0 0 1 0 0 0 0 0 0 0 0 0 0 0 0
1 0 0 1 1 0 0 1 1 1 0 1 1 0 0 0 0 0 0 0 0 0 1 0 0 0 0 0 0 0 0 0 0 0 0
1 0 0 1 1 0 0 1 1 1 0 1 1 0 0 0 0 0 0 0 0 0 1 0 0 0 0 0 0 0 0 0 0 0 0
1 0 0 1 1 0 0 1 1 1 0 1 1 0 0 0 0 0 0 0 0 0 1 0 0 0 0 0 0 0 0 0 0 0 0
1 0 0 1 1 0 0 1 1 1 0 1 1 0 0 0 0 0 0 0 0 0 1 0 0 0 0 0 0 0 0 0 0 0 0
1 0 0 1 1 0 0 1 1 1 0 1 1 0 0 0 0 0 0 0 0 0 1 0 0 0 0 0 0 0 0 0 0 0 0
1 0 0 1 1 0 0 1 1 1 0 1 1 0 0 0 0 0 0 0 0 0 1 0 0 0 0 0 0 0 0 0 0 0 0
1 0 0 1 1 0 0 1 1 1 0 1 1 0 0 0 0 0 0 0 0 0 1 0 0 0 0 0 0 0 0 0 0 0 0
1 0 0 1 1 0 0 1 1 1 0 1 1 0 0 0 0 0 0 0 0 0 1 0 0 0 0 0 0 0 0 0 0 0 0
1 0 0 1 1 0 0 1 1 1 0 1 1 0 0 0 0 0 0 0 0 0 1 0 0 0 0 0 0 0 0 0 0 0 0
1 0 0 1 1 0 0 1 1 1 0 1 1 0 0 0 0 0 0 0 0 0 1 0 0 0 0 0 0 0 0 0 0 0 0
1 0 0 1 1 0 0 1 1 1 0 1 1 0 0 0 0 0 0 0 0 0 1 0 0 0 0 0 0 0 0 0 0 0 0
1 0 0 1 1 0 0 1 1 1 0 1 1 0 0 0 0 0 0 0 0 0 1 0 0 0 0 0 0 0 0 0 0 0 0
1 0 0 1 1 0 0 1 1 1 0 1 1 0 0 0 0 0 0 0 0 0 1 0 0 0 0 0 0 0 0 0 0 0 0
1 0 0 1 1 0 0 1 1 1 0 1 1 0 0 0 0 0 0 0 0 0 1 0 0 0 0 0 0 0 0 0 0 0 0
1 0 0 1 1 0 0 1 1 1 0 1 1 0 0 0 0 0 0 0 0 0 1 0 0 0 0 0 0 0 0 0 0 0 0
1 0 0 1 1 0 0 1 1 1 0 1 1 0 0 0 0 0 0 0 0 0 1 0 0 0 0 0 0 0 0 0 0 0 0
1 0 0 1 1 0 0 1 1 1 0 1 1 0 0 0 0 0 0 0 0 0 1 0 0 0 0 0 0 0 0 0 0 0 0
1 0 0 1 1 0 0 1 1 1 0 1 1 0 0 0 0 0 0 0 0 0 1 0 0 0 0 0 0 0 0 0 0 0 0
1 0 0 1 1 0 0 1 1 1 0 1 1 0 0 0 0 0 0 0 0 0 1 0 0 0 0 0 0 0 0 0 0 0 0
1 0 0 1 1 0 0 1 1 1 0 1 1 0 0 0 0 0 0 0 0 0 1 0 0 0 0 0 0 0 0 0 0 0 0
1 0 0 1 1 0 0 1 1 1 0 1 1 0 0 0 0 0 0 0 0 0 1 0 0 0 0 0 0 0 0 0 0 0 0
1 0 0 1 1 0 0 1 1 1 0 1 1 0 0 0 0 0 0 0 0 0 1 0 0 0 0 0 0 0 0 0 0 0 0
1 0 0 1 1 0 0 1 1 1 0 1 1 0 0 0 0 0 0 0 0 0 1 0 0 0 0 0 0 0 0 0 0 0 0
1 0 0 1 1 0 0 1 1 1 0 1 1 0 0 0 0 0 0 0 0 0 1 0 0 0 0 0 0 0 0 0 0 0 0
1 0 0 1 1 0 0 1 1 1 0 1 1 0 0 0 0 0 0 0 0 0 1 0 0 0 0 0 0 0 0 0 0 0 0
1 0 0 1 1 0 0 1 1 1 0 1 1 0 0 0 0 0 0 0 0 0 1 0 0 0 0 0 0 0 0 0 0 0 0
1 0 0 1 1 0 0 1 1 1 0 1 1 0 0 0 0 0 0 0 0 0 1 0 0 0 0 0 0 0 0 0 0 0 0
1 0 0 1 1 0 0 1 1 1 0 1 1 0 0 0 0 0 0 0 0 0 1 0 0 0 0 0 0 0 0 0 0 0 0
1 0 0 1 1 0 0 1 1 1 0 1 1 0 0 0 0 0 0 0 0 0 1 0 0 0 0 0 0 0 0 0 0 0 0
1 0 0 1 1 0 0 1 1 1 0 1 1 0 0 0 0 0 0 0 0 0 1 0 0 0 0 0 0 0 0 0 0 0 0
1 0 0 1 1 0 0 1 1 1 0 1 1 0 0 0 0 0 0 0 0 0 1 0 0 0 0 0 0 0 0 0 0 0 0
1 0 0 1 1 0 0 1 1 1 0 1 1 0 0 0 0 0 0 0 0 0 1 0 0 0 0 0 0 0 0 0 0 0 0
1 0 0 1 1 0 0 1 1 1 0 1 1 0 0 0 0 0 0 0 0 0 1 0 0 0 0 0 0 0 0 0 0 0 0
1 0 0 1 1 0 0 1 1 1 0 1 1 0 0 0 0 0 0 0 0 0 1 0 0 0 0 0 0 0 0 0 0 0 0
1 0 0 1 1 0 0 1 1 1 0 1 1 0 0 0 0 0 0 0 0 0 1 0 0 0 0 0 0 0 0 0 0 0 0
1 0 0 1 1 0 0 1 1 1 0 1 1 0 0 0 0 0 0 0 0 0 1 0 0 0 0 0 0 0 0 0 0 0 0
1 0 0 1 1 0 0 1 1 1 0 1 1 0 0 0 0 0 0 0 0 0 1 0 0 0 0 0 0 0 0 0 0 0 0
1 0 0 1 1 0 0 1 1 1 0 1 1 0 0 0 0 0 0 0 0 0 1 0 0 0 0 0 0 0 0 0 0 0 0
1 0 0 1 1 0 0 1 1 1 0 1 1 0 0 0 0 0 0 0 0 0 1 0 0 0 0 0 0 0 0 0 0 0 0
1 0 0 1 1 0 0 1 1 1 0 1 1 0 0 0 0 0 0 0 0 0 1 0 0 0 0 0 0 0 0 0 0 0 0
1 0 0 1 1 0 0 1 1 1 0 1 1 0 0 0 0 0 0 0 0 0 1 0 0 0 0 0 0 0 0 0 0 0 0
1 0 0 1 1 0 0 1 1 1 0 1 1 0 0 0 0 0 0 0 0 0 1 0 0 0 0 0 0 0 0 0 0 0 0
1 0 0 1 1 0 0 1 1 1 0 1 1 0 0 0 0 0 0 0 0 0 1 0 0 0 0 0 0 0 0 0 0 0 0
1 0 0 1 1 0 0 1 1 1 0 1 1 0 0 0 0 0 0 0 0 0 1 0 0 0 0 0 0 0 0 0 0 0 0
1 0 0 1 1 0 0 1 1 1 0 1 1 0 0 0 0 0 0 0 0 0 1 0 0 0 0 0 0 0 0 0 0 0 0
1 0 0 1 1 0 0 1 1 1 0 1 1 0 0 0 0 0 0 0 0 0 1 0 0 0 0 0 0 0 0 0 0 0 0
1 0 0 1 1 0 0 1 1 1 0 1 1 0 0 0 0 0 0 0 0 0 1 0 0 0 0 0 0 0 0 0 0 0 0
1 0 0 1 1 0 0 1 1 1 0 1 1 0 0 0 0 0 0 0 0 0 1 0 0 0 0 0 0 0 0 0 0 0 0
1 0 0 1 1 0 0 1 1 1 0 1 1 0 0 0 0 0 0 0 0 0 1 0 0 0 0 0 0 0 0 0 0 0 0
1 0 0 1 1 0 0 1 1 1 0 1 1 0 0 0 0 0 0 0 0 0 1 0 0 0 0 0 0 0 0 0 0 0 0
1 0 0 1 1 0 0 1 1 1 0 1 1 0 0 0 0 0 0 0 0 0 1 0 0 0 0 0 0 0 0 0 0 0 0
1 0 0 1 1 0 0 1 1 1 0 1 1 0 0 0 0 0 0 0 0 0 1 0 0 0 0 0 0 0 0 0 0 0 0
1 0 0 1 1 0 0 1 1 1 0 1 1 0 0 0 0 0 0 0 0 0 1 0 0 0 0 0 0 0 0 0 0 0 0
1 0 0 1 1 0 0 1 1 1 0 1 1 0 0 0 0 0 0 0 0 0 1 0 0 0 0 0 0 0 0 0 0 0 0
1 0 0 1 1 0 0 1 1 1 0 1 1 0 0 0 0 0 0 0 0 0 1 0 0 0 0 0 0 0 0 0 0 0 0
1 0 0 1 1 0 0 1 1 1 0 1 1 0 0 0 0 0 0 0 0 0 1 0 0 0 0 0 0 0 0 0 0 0 0
1 0 0 1 1 0 0 1 1 1 0 1 1 0 0 0 0 0 0 0 0 0 1 0 0 0 0 0 0 0 0 0 0 0 0
1 0 0 1 1 0 0 1 1 1 0 1 1 0 0 0 0 0 0 0 0 0 1 0 0 0 0 0 0 0 0 0 0 0 0
1 0 0 1 1 0 0 1 1 1 0 1 1 0 0 0 0 0 0 0 0 0 1 0 0 0 0 0 0 0 0 0 0 0 0
1 0 0 1 1 0 0 1 1 1 0 1 1 0 0 0 0 0 0 0 0 0 1 0 0 0 0 0 0 0 0 0 0 0 0
1 0 0 1 1 0 0 1 1 1 0 1 1 0 0 0 0 0 0 0 0 0 1 0 0 0 0 0 0 0 0 0 0 0 0
1 0 0 1 1 0 0 1 1 1 0 1 1 0 0 0 0 0 0 0 0 0 1 0 0 0 0 0 0 0 0 0 0 0 0
1 0 0 1 1 0 0 1 1 1 0 1 1 0 0 0 0 0 0 0 0 0 1 0 0 0 0 0 0 0 0 0 0 0 0
1 0 0 1 1 0 0 1 1 1 0 1 1 0 0 0 0 0 0 0 0 0 1 0 0 0 0 0 0 0 0 0 0 0 0
1 0 0 1 1 0 0 1 1 1 0 1 1 0 0 0 0 0 0 0 0 0 1 0 0 0 0 0 0 0 0 0 0 0 0
1 0 0 1 1 0 0 1 1 1 0 1 1 0 0 0 0 0 0 0 0 0 1 0 0 0 0 0 0 0 0 0 0 0 0
1 0 0 1 1 0 0 1 1 1 0 1 1 0 0 0 0 0 0 0 0 0 1 0 0 0 0 0 0 0 0 0 0 0 0
1 0 0 1 1 0 0 1 1 1 0 1 1 0 0 0 0 0 0 0 0 0 1 0 0 0 0 0 0 0 0 0 0 0 0
1 0 0 1 1 0 0 1 1 1 0 1 1 0 0 0 0 0 0 0 0 0 1 0 0 0 0 0 0 0 0 0 0 0 0
1 0 0 1 1 0 0 1 1 1 0 1 1 0 0 0 0 0 0 0 0 0 1 0 0 0 0 0 0 0 0 0 0 0 0
1 0 0 1 1 0 0 1 1 1 0 1 1 0 0 0 0 0 0 0 0 0 1 0 0 0 0 0 0 0 0 0 0 0 0
1 0 0 1 1 0 0 1 1 1 0 1 1 0 0 0 0 0 0 0 0 0 1 0 0 0 0 0 0 0 0 0 0 0 0
1 0 0 1 1 0 0 1 1 1 0 1 1 0 0 0 0 0 0 0 0 0 1 0 0 0 0 0 0 0 0 0 0 0 0
1 0 0 1 1 0 0 1 1 1 0 1 1 0 0 0 0 0 0 0 0 0 1 0 0 0 0 0 0 0 0 0 0 0 0
1 0 0 1 1 0 0 1 1 1 0 1 1 0 0 0 0 0 0 0 0 0 1 0 0 0 0 0 0 0 0 0 0 0 0
1 0 0 1 1 0 0 1 1 1 0 1 1 0 0 0 0 0 0 0 0 0 1 0 0 0 0 0 0 0 0 0 0 0 0
1 0 0 1 1 0 0 1 1 1 0 1 1 0 0 0 0 0 0 0 0 0 1 0 0 0 0 0 0 0 0 0 0 0 0
1 0 0 1 1 0 0 1 1 1 0 1 1 0 0 0 0 0 0 0 0 0 1 0 0 0 0 0 0 0 0 0 0 0 0
1 0 0 1 1 0 0 1 1 1 0 1 1 0 0 0 0 0 0 0 0 0 1 0 0 0 0 0 0 0 0 0 0 0 0
1 0 0 1 1 0 0 1 1 1 0 1 1 0 0 0 0 0 0 0 0 0 1 0 0 0 0 0 0 0 0 0 0 0 0
1 0 0 1 1 0 0 1 1 1 0 1 1 0 0 0 0 0 0 0 0 0 1 0 0 0 0 0 0 0 0 0 0 0 0
1 0 0 1 1 0 0 1 1 1 0 1 1 0 0 0 0 0 0 0 0 0 1 0 0 0 0 0 0 0 0 0 0 0 0
1 0 0 1 1 0 0 1 1 1 0 1 1 0 0 0 0 0 0 0 0 0 1 0 0 0 0 0 0 0 0 0 0 0 0
1 0 0 1 1 0 0 1 1 1 0 1 1 0 0 0 0 0 0 0 0 0 1 0 0 0 0 0 0 0 0 0 0 0 0
1 0 0 1 1 0 0 1 1 1 0 1 1 0 0 0 0 0 0 0 0 0 1 0 0 0 0 0 0 0 0 0 0 0 0
1 0 0 1 1 0 0 1 1 1 0 1 1 0 0 0 0 0 0 0 0 0 1 0 0 0 0 0 0 0 0 0 0 0 0
1 0 0 1 1 0 0 1 1 1 0 1 1 0 0 0 0 0 0 0 0 0 1 0 0 0 0 0 0 0 0 0 0 0 0
1 0 0 1 1 0 0 1 1 1 0 1 1 0 0 0 0 0 0 0 0 0 1 0 0 0 0 0 0 0 0 0 0 0 0
1 0 0 1 1 0 0 1 1 1 0 1 1 0 0 0 0 0 0 0 0 0 1 0 0 0 0 0 0 0 0 0 0 0 0
1 0 0 1 1 0 0 1 1 1 0 1 1 0 0 0 0 0 0 0 0 0 1 0 0 0 0 0 0 0 0 0 0 0 0
1 0 0 1 1 0 0 1 1 1 0 1 1 0 0 0 0 0 0 0 0 0 1 0 0 0 0 0 0 0 0 0 0 0 0
1 0 0 1 1 0 0 1 1 1 0 1 1 0 0 0 0 0 0 0 0 0 1 0 0 0 0 0 0 0 0 0 0 0 0
1 0 0 1 1 0 0 1 1 1 0 1 1 0 0 0 0 0 0 0 0 0 1 0 0 0 0 0 0 0 0 0 0 0 0
1 0 0 1 1 0 0 1 1 1 0 1 1 0 0 0 0 0 0 0 0 0 1 0 0 0 0 0 0 0 0 0 0 0 0
1 0 0 1 1 0 0 1 1 1 0 1 1 0 0 0 0 0 0 0 0 0 1 0 0 0 0 0 0 0 0 0 0 0 0
1 0 0 1 1 0 0 1 1 1 0 1 1 0 0 0 0 0 0 0 0 0 1 0 0 0 0 0 0 0 0 0 0 0 0
1 0 0 1 1 0 0 1 1 1 0 1 1 0 0 0 0 0 0 0 0 0 1 0 0 0 0 0 0 0 0 0 0 0 0
1 0 0 1 1 0 0 1 1 1 0 1 1 0 0 0 0 0 0 0 0 0 1 0 0 0 0 0 0 0 0 0 0 0 0
1 0 0 1 1 0 0 1 1 1 0 1 1 0 0 0 0 0 0 0 0 0 1 0 0 0 0 0 0 0 0 0 0 0 0
1 0 0 1 1 0 0 1 1 1 0 1 1 0 0 0 0 0 0 0 0 0 1 0 0 0 0 0 0 0 0 0 0 0 0
1 0 0 1 1 0 0 1 1 1 0 1 1 0 0 0 0 0 0 0 0 0 1 0 0 0 0 0 0 0 0 0 0 0 0
1 0 0 1 1 0 0 1 1 1 0 1 1 0 0 0 0 0 0 0 0 0 1 0 0 0 0 0 0 0 0 0 0 0 0
1 0 0 1 1 0 0 1 1 1 0 1 1 0 0 0 0 0 0 0 0 0 1 0 0 0 0 0 0 0 0 0 0 0 0
1 0 0 1 1 0 0 1 1 1 0 1 1 0 0 0 0 0 0 0 0 0 1 0 0 0 0 0 0 0 0 0 0 0 0
1 0 0 1 1 0 0 1 1 1 0 1 1 0 0 0 0 0 0 0 0 0 1 0 0 0 0 0 0 0 0 0 0 0 0
1 0 0 1 1 0 0 1 1 1 0 1 1 0 0 0 0 0 0 0 0 0 1 0 0 0 0 0 0 0 0 0 0 0 0
1 0 0 1 1 0 0 1 1 1 0 1 1 0 0 0 0 0 0 0 0 0 1 0 0 0 0 0 0 0 0 0 0 0 0
1 0 0 1 1 0 0 1 1 1 0 1 1 0 0 0 0 0 0 0 0 0 1 0 0 0 0 0 0 0 0 0 0 0 0
1 0 0 1 1 0 0 1 1 1 0 1 1 0 0 0 0 0 0 0 0 0 1 0 0 0 0 0 0 0 0 0 0 0 0
1 0 0 1 1 0 0 1 1 1 0 1 1 0 0 0 0 0 0 0 0 0 1 0 0 0 0 0 0 0 0 0 0 0 0
1 0 0 1 1 0 0 1 1 1 0 1 1 0 0 0 0 0 0 0 0 0 1 0 0 0 0 0 0 0 0 0 0 0 0
1 0 0 1 1 0 0 1 1 1 0 1 1 0 0 0 0 0 0 0 0 0 1 0 0 0 0 0 0 0 0 0 0 0 0
1 0 0 1 1 0 0 1 1 1 0 1 1 0 0 0 0 0 0 0 0 0 1 0 0 0 0 0 0 0 0 0 0 0 0
1 0 0 1 1 0 0 1 1 1 0 1 1 0 0 0 0 0 0 0 0 0 1 0 0 0 0 0 0 0 0 0 0 0 0
1 0 0 1 1 0 0 1 1 1 0 1 1 0 0 0 0 0 0 0 0 0 1 0 0 0 0 0 0 0 0 0 0 0 0
1 0 0 1 1 0 0 1 1 1 0 1 1 0 0 0 0 0 0 0 0 0 1 0 0 0 0 0 0 0 0 0 0 0 0
1 0 0 1 1 0 0 1 1 1 0 1 1 0 0 0 0 0 0 0 0 0 1 0 0 0 0 0 0 0 0 0 0 0 0
1 0 0 1 1 0 0 1 1 1 0 1 1 0 0 0 0 0 0 0 0 0 1 0 0 0 0 0 0 0 0 0 0 0 0
1 0 0 1 1 0 0 1 1 1 0 1 1 0 0 0 0 0 0 0 0 0 1 0 0 0 0 0 0 0 0 0 0 0 0
1 0 0 1 1 0 0 1 1 1 0 1 1 0 0 0 0 0 0 0 0 0 1 0 0 0 0 0 0 0 0 0 0 0 0
1 0 0 1 1 0 0 1 1 1 0 1 1 0 0 0 0 0 0 0 0 0 1 0 0 0 0 0 0 0 0 0 0 0 0
1 0 0 1 1 0 0 1 1 1 0 1 1 0 0 0 0 0 0 0 0 0 1 0 0 0 0 0 0 0 0 0 0 0 0
1 0 0 1 1 0 0 1 1 1 0 1 1 0 0 0 0 0 0 0 0 0 1 0 0 0 0 0 0 0 0 0 0 0 0
1 0 0 1 1 0 0 1 1 1 0 1 1 0 0 0 0 0 0 0 0 0 1 0 0 0 0 0 0 0 0 0 0 0 0
1 0 0 1 1 0 0 1 1 1 0 1 1 0 0 0 0 0 0 0 0 0 1 0 0 0 0 0 0 0 0 0 0 0 0
1 0 0 1 1 0 0 1 1 1 0 1 1 0 0 0 0 0 0 0 0 0 1 0 0 0 0 0 0 0 0 0 0 0 0
1 0 0 1 1 0 0 1 1 1 0 1 1 0 0 0 0 0 0 0 0 0 1 0 0 0 0 0 0 0 0 0 0 0 0
1 0 0 1 1 0 0 1 1 1 0 1 1 0 0 0 0 0 0 0 0 0 1 0 0 0 0 0 0 0 0 0 0 0 0
1 0 0 1 1 0 0 1 1 1 0 1 1 0 0 0 0 0 0 0 0 0 1 0 0 0 0 0 0 0 0 0 0 0 0
1 0 0 1 1 0 0 1 1 1 0 1 1 0 0 0 0 0 0 0 0 0 1 0 0 0 0 0 0 0 0 0 0 0 0
1 0 0 1 1 0 0 1 1 1 0 1 1 0 0 0 0 0 0 0 0 0 1 0 0 0 0 0 0 0 0 0 0 0 0
1 0 0 1 1 0 0 1 1 1 0 1 1 0 0 0 0 0 0 0 0 0 1 0 0 0 0 0 0 0 0 0 0 0 0
1 0 0 1 1 0 0 1 1 1 0 1 1 0 0 0 0 0 0 0 0 0 1 0 0 0 0 0 0 0 0 0 0 0 0
1 0 0 1 1 0 0 1 1 1 0 1 1 0 0 0 0 0 0 0 0 0 1 0 0 0 0 0 0 0 0 0 0 0 0
1 0 0 1 1 0 0 1 1 1 0 1 1 0 0 0 0 0 0 0 0 0 1 0 0 0 0 0 0 0 0 0 0 0 0
1 0 0 1 1 0 0 1 1 1 0 1 1 0 0 0 0 0 0 0 0 0 1 0 0 0 0 0 0 0 0 0 0 0 0
1 0 0 1 1 0 0 1 1 1 0 1 1 0 0 0 0 0 0 0 0 0 1 0 0 0 0 0 0 0 0 0 0 0 0
1 0 0 1 1 0 0 1 1 1 0 1 1 0 0 0 0 0 0 0 0 0 1 0 0 0 0 0 0 0 0 0 0 0 0
1 0 0 1 1 0 0 1 1 1 0 1 1 0 0 0 0 0 0 0 0 0 1 0 0 0 0 0 0 0 0 0 0 0 0
1 0 0 1 1 0 0 1 1 1 0 1 1 0 0 0 0 0 0 0 0 0 1 0 0 0 0 0 0 0 0 0 0 0 0
1 0 0 1 1 0 0 1 1 1 0 1 1 0 0 0 0 0 0 0 0 0 1 0 0 0 0 0 0 0 0 0 0 0 0
1 0 0 1 1 0 0 1 1 1 0 1 1 0 0 0 0 0 0 0 0 0 1 0 0 0 0 0 0 0 0 0 0 0 0
1 0 0 1 1 0 0 1 1 1 0 1 1 0 0 0 0 0 0 0 0 0 1 0 0 0 0 0 0 0 0 0 0 0 0
1 0 0 1 1 0 0 1 1 1 0 1 1 0 0 0 0 0 0 0 0 0 1 0 0 0 0 0 0 0 0 0 0 0 0
1 0 0 1 1 0 0 1 1 1 0 1 1 0 0 0 0 0 0 0 0 0 1 0 0 0 0 0 0 0 0 0 0 0 0
1 0 0 1 1 0 0 1 1 1 0 1 1 0 0 0 0 0 0 0 0 0 1 0 0 0 0 0 0 0 0 0 0 0 0
1 0 0 1 1 0 0 1 1 1 0 1 1 0 0 0 0 0 0 0 0 0 1 0 0 0 0 0 0 0 0 0 0 0 0
1 0 0 1 1 0 0 1 1 1 0 1 1 0 0 0 0 0 0 0 0 0 1 0 0 0 0 0 0 0 0 0 0 0 0
1 0 0 1 1 0 0 1 1 1 0 1 1 0 0 0 0 0 0 0 0 0 1 0 0 0 0 0 0 0 0 0 0 0 0
1 0 0 1 1 0 0 1 1 1 0 1 1 0 0 0 0 0 0 0 0 0 1 0 0 0 0 0 0 0 0 0 0 0 0
1 0 0 1 1 0 0 1 1 1 0 1 1 0 0 0 0 0 0 0 0 0 1 0 0 0 0 0 0 0 0 0 0 0 0
1 0 0 1 1 0 0 1 1 1 0 1 1 0 0 0 0 0 0 0 0 0 1 0 0 0 0 0 0 0 0 0 0 0 0
1 0 0 1 1 0 0 1 1 1 0 1 1 0 0 0 0 0 0 0 0 0 1 0 0 0 0 0 0 0 0 0 0 0 0
1 0 0 1 1 0 0 1 1 1 0 1 1 0 0 0 0 0 0 0 0 0 1 0 0 0 0 0 0 0 0 0 0 0 0
1 0 0 1 1 0 0 1 1 1 0 1 1 0 0 0 0 0 0 0 0 0 1 0 0 0 0 0 0 0 0 0 0 0 0
1 0 0 1 1 0 0 1 1 1 0 1 1 0 0 0 0 0 0 0 0 0 1 0 0 0 0 0 0 0 0 0 0 0 0
1 0 0 1 1 0 0 1 1 1 0 1 1 0 0 0 0 0 0 0 0 0 1 0 0 0 0 0 0 0 0 0 0 0 0
1 0 0 1 1 0 0 1 1 1 0 1 1 0 0 0 0 0 0 0 0 0 1 0 0 0 0 0 0 0 0 0 0 0 0
1 0 0 1 1 0 0 1 1 1 0 1 1 0 0 0 0 0 0 0 0 0 1 0 0 0 0 0 0 0 0 0 0 0 0
1 0 0 1 1 0 0 1 1 1 0 1 1 0 0 0 0 0 0 0 0 0 1 0 0 0 0 0 0 0 0 0 0 0 0
1 0 0 1 1 0 0 1 1 1 0 1 1 0 0 0 0 0 0 0 0 0 1 0 0 0 0 0 0 0 0 0 0 0 0
1 0 0 1 1 0 0 1 1 1 0 1 1 0 0 0 0 0 0 0 0 0 1 0 0 0 0 0 0 0 0 0 0 0 0
1 0 0 1 1 0 0 1 1 1 0 1 1 0 0 0 0 0 0 0 0 0 1 0 0 0 0 0 0 0 0 0 0 0 0
1 0 0 1 1 0 0 1 1 1 0 1 1 0 0 0 0 0 0 0 0 0 1 0 0 0 0 0 0 0 0 0 0 0 0
1 0 0 1 1 0 0 1 1 1 0 1 1 0 0 0 0 0 0 0 0 0 1 0 0 0 0 0 0 0 0 0 0 0 0
1 0 0 1 1 0 0 1 1 1 0 1 1 0 0 0 0 0 0 0 0 0 1 0 0 0 0 0 0 0 0 0 0 0 0
1 0 0 1 1 0 0 1 1 1 0 1 1 0 0 0 0 0 0 0 0 0 1 0 0 0 0 0 0 0 0 0 0 0 0
1 0 0 1 1 0 0 1 1 1 0 1 1 0 0 0 0 0 0 0 0 0 1 0 0 0 0 0 0 0 0 0 0 0 0
1 0 0 1 1 0 0 1 1 1 0 1 1 0 0 0 0 0 0 0 0 0 1 0 0 0 0 0 0 0 0 0 0 0 0
1 0 0 1 1 0 0 1 1 1 0 1 1 0 0 0 0 0 0 0 0 0 1 0 0 0 0 0 0 0 0 0 0 0 0
1 0 0 1 1 0 0 1 1 1 0 1 1 0 0 0 0 0 0 0 0 0 1 0 0 0 0 0 0 0 0 0 0 0 0
1 0 0 1 1 0 0 1 1 1 0 1 1 0 0 0 0 0 0 0 0 0 1 0 0 0 0 0 0 0 0 0 0 0 0
1 0 0 1 1 0 0 1 1 1 0 1 1 0 0 0 0 0 0 0 0 0 1 0 0 0 0 0 0 0 0 0 0 0 0
1 0 0 1 1 0 0 1 1 1 0 1 1 0 0 0 0 0 0 0 0 0 1 0 0 0 0 0 0 0 0 0 0 0 0
1 0 0 1 1 0 0 1 1 1 0 1 1 0 0 0 0 0 0 0 0 0 1 0 0 0 0 0 0 0 0 0 0 0 0
1 0 0 1 1 0 0 1 1 1 0 1 1 0 0 0 0 0 0 0 0 0 1 0 0 0 0 0 0 0 0 0 0 0 0
1 0 0 1 1 0 0 1 1 1 0 1 1 0 0 0 0 0 0 0 0 0 1 0 0 0 0 0 0 0 0 0 0 0 0
1 0 0 1 1 0 0 1 1 1 0 1 1 0 0 0 0 0 0 0 0 0 1 0 0 0 0 0 0 0 0 0 0 0 0
1 0 0 1 1 0 0 1 1 1 0 1 1 0 0 0 0 0 0 0 0 0 1 0 0 0 0 0 0 0 0 0 0 0 0
1 0 0 1 1 0 0 1 1 1 0 1 1 0 0 0 0 0 0 0 0 0 1 0 0 0 0 0 0 0 0 0 0 0 0
1 0 0 1 1 0 0 1 1 1 0 1 1 0 0 0 0 0 0 0 0 0 1 0 0 0 0 0 0 0 0 0 0 0 0
1 0 0 1 1 0 0 1 1 1 0 1 1 0 0 0 0 0 0 0 0 0 1 0 0 0 0 0 0 0 0 0 0 0 0
1 0 0 1 1 0 0 1 1 1 0 1 1 0 0 0 0 0 0 0 0 0 1 0 0 0 0 0 0 0 0 0 0 0 0
1 0 0 1 1 0 0 1 1 1 0 1 1 0 0 0 0 0 0 0 0 0 1 0 0 0 0 0 0 0 0 0 0 0 0
1 0 0 1 1 0 0 1 1 1 0 1 1 0 0 0 0 0 0 0 0 0 1 0 0 0 0 0 0 0 0 0 0 0 0
1 0 0 1 1 0 0 1 1 1 0 1 1 0 0 0 0 0 0 0 0 0 1 0 0 0 0 0 0 0 0 0 0 0 0
1 0 0 1 1 0 0 1 1 1 0 1 1 0 0 0 0 0 0 0 0 0 1 0 0 0 0 0 0 0 0 0 0 0 0
1 0 0 1 1 0 0 1 1 1 0 1 1 0 0 0 0 0 0 0 0 0 1 0 0 0 0 0 0 0 0 0 0 0 0
1 0 0 1 1 0 0 1 1 1 0 1 1 0 0 0 0 0 0 0 0 0 1 0 0 0 0 0 0 0 0 0 0 0 0
1 0 0 1 1 0 0 1 1 1 0 1 1 0 0 0 0 0 0 0 0 0 1 0 0 0 0 0 0 0 0 0 0 0 0
1 0 0 1 1 0 0 1 1 1 0 1 1 0 0 0 0 0 0 0 0 0 1 0 0 0 0 0 0 0 0 0 0 0 0
1 0 0 1 1 0 0 1 1 1 0 1 1 0 0 0 0 0 0 0 0 0 1 0 0 0 0 0 0 0 0 0 0 0 0
1 0 0 1 1 0 0 1 1 1 0 1 1 0 0 0 0 0 0 0 0 0 1 0 0 0 0 0 0 0 0 0 0 0 0
1 0 0 1 1 0 0 1 1 1 0 1 1 0 0 0 0 0 0 0 0 0 1 0 0 0 0 0 0 0 0 0 0 0 0
1 0 0 1 1 0 0 1 1 1 0 1 1 0 0 0 0 0 0 0 0 0 1 0 0 0 0 0 0 0 0 0 0 0 0
1 0 0 1 1 0 0 1 1 1 0 1 1 0 0 0 0 0 0 0 0 0 1 0 0 0 0 0 0 0 0 0 0 0 0
1 0 0 1 1 0 0 1 1 1 0 1 1 0 0 0 0 0 0 0 0 0 1 0 0 0 0 0 0 0 0 0 0 0 0
1 0 0 1 1 0 0 1 1 1 0 1 1 0 0 0 0 0 0 0 0 0 1 0 0 0 0 0 0 0 0 0 0 0 0
1 0 0 1 1 0 0 1 1 1 0 1 1 0 0 0 0 0 0 0 0 0 1 0 0 0 0 0 0 0 0 0 0 0 0
1 0 0 1 1 0 0 1 1 1 0 1 1 0 0 0 0 0 0 0 0 0 1 0 0 0 0 0 0 0 0 0 0 0 0
1 0 0 1 1 0 0 1 1 1 0 1 1 0 0 0 0 0 0 0 0 0 1 0 0 0 0 0 0 0 0 0 0 0 0
1 0 0 1 1 0 0 1 1 1 0 1 1 0 0 0 0 0 0 0 0 0 1 0 0 0 0 0 0 0 0 0 0 0 0
1 0 0 1 1 0 0 1 1 1 0 1 1 0 0 0 0 0 0 0 0 0 1 0 0 0 0 0 0 0 0 0 0 0 0
1 0 0 1 1 0 0 1 1 1 0 1 1 0 0 0 0 0 0 0 0 0 1 0 0 0 0 0 0 0 0 0 0 0 0
1 0 0 1 1 0 0 1 1 1 0 1 1 0 0 0 0 0 0 0 0 0 1 0 0 0 0 0 0 0 0 0 0 0 0
1 0 0 1 1 0 0 1 1 1 0 1 1 0 0 0 0 0 0 0 0 0 1 0 0 0 0 0 0 0 0 0 0 0 0
1 0 0 1 1 0 0 1 1 1 0 1 1 0 0 0 0 0 0 0 0 0 1 0 0 0 0 0 0 0 0 0 0 0 0
1 0 0 1 1 0 0 1 1 1 0 1 1 0 0 0 0 0 0 0 0 0 1 0 0 0 0 0 0 0 0 0 0 0 0
1 0 0 1 1 0 0 1 1 1 0 1 1 0 0 0 0 0 0 0 0 0 1 0 0 0 0 0 0 0 0 0 0 0 0
1 0 0 1 1 0 0 1 1 1 0 1 1 0 0 0 0 0 0 0 0 0 1 0 0 0 0 0 0 0 0 0 0 0 0
1 0 0 1 1 0 0 1 1 1 0 1 1 0 0 0 0 0 0 0 0 0 1 0 0 0 0 0 0 0 0 0 0 0 0
1 0 0 1 1 0 0 1 1 1 0 1 1 0 0 0 0 0 0 0 0 0 1 0 0 0 0 0 0 0 0 0 0 0 0
1 0 0 1 1 0 0 1 1 1 0 1 1 0 0 0 0 0 0 0 0 0 1 0 0 0 0 0 0 0 0 0 0 0 0
1 0 0 1 1 0 0 1 1 1 0 1 1 0 0 0 0 0 0 0 0 0 1 0 0 0 0 0 0 0 0 0 0 0 0
1 0 0 1 1 0 0 1 1 1 0 1 1 0 0 0 0 0 0 0 0 0 1 0 0 0 0 0 0 0 0 0 0 0 0
1 0 0 1 1 0 0 1 1 1 0 1 1 0 0 0 0 0 0 0 0 0 1 0 0 0 0 0 0 0 0 0 0 0 0
1 0 0 1 1 0 0 1 1 1 0 1 1 0 0 0 0 0 0 0 0 0 1 0 0 0 0 0 0 0 0 0 0 0 0
1 0 0 1 1 0 0 1 1 1 0 1 1 0 0 0 0 0 0 0 0 0 1 0 0 0 0 0 0 0 0 0 0 0 0
1 0 0 1 1 0 0 1 1 1 0 1 1 0 0 0 0 0 0 0 0 0 1 0 0 0 0 0 0 0 0 0 0 0 0
1 0 0 1 1 0 0 1 1 1 0 1 1 0 0 0 0 0 0 0 0 0 1 0 0 0 0 0 0 0 0 0 0 0 0
1 0 0 1 1 0 0 1 1 1 0 1 1 0 0 0 0 0 0 0 0 0 1 0 0 0 0 0 0 0 0 0 0 0 0
1 0 0 1 1 0 0 1 1 1 0 1 1 0 0 0 0 0 0 0 0 0 1 0 0 0 0 0 0 0 0 0 0 0 0
1 0 0 1 1 0 0 1 1 1 0 1 1 0 0 0 0 0 0 0 0 0 1 0 0 0 0 0 0 0 0 0 0 0 0
1 0 0 1 1 0 0 1 1 1 0 1 1 0 0 0 0 0 0 0 0 0 1 0 0 0 0 0 0 0 0 0 0 0 0
1 0 0 1 1 0 0 1 1 1 0 1 1 0 0 0 0 0 0 0 0 0 1 0 0 0 0 0 0 0 0 0 0 0 0
1 0 0 1 1 0 0 1 1 1 0 1 1 0 0 0 0 0 0 0 0 0 1 0 0 0 0 0 0 0 0 0 0 0 0
1 0 0 1 1 0 0 1 1 1 0 1 1 0 0 0 0 0 0 0 0 0 1 0 0 0 0 0 0 0 0 0 0 0 0
1 0 0 1 1 0 0 1 1 1 0 1 1 0 0 0 0 0 0 0 0 0 1 0 0 0 0 0 0 0 0 0 0 0 0
1 0 0 1 1 0 0 1 1 1 0 1 1 0 0 0 0 0 0 0 0 0 1 0 0 0 0 0 0 0 0 0 0 0 0
1 0 0 1 1 0 0 1 1 1 0 1 1 0 0 0 0 0 0 0 0 0 1 0 0 0 0 0 0 0 0 0 0 0 0
1 0 0 1 1 0 0 1 1 1 0 1 1 0 0 0 0 0 0 0 0 0 1 0 0 0 0 0 0 0 0 0 0 0 0
1 0 0 1 1 0 0 1 1 1 0 1 1 0 0 0 0 0 0 0 0 0 1 0 0 0 0 0 0 0 0 0 0 0 0
1 0 0 1 1 0 0 1 1 1 0 1 1 0 0 0 0 0 0 0 0 0 1 0 0 0 0 0 0 0 0 0 0 0 0
1 0 0 1 1 0 0 1 1 1 0 1 1 0 0 0 0 0 0 0 0 0 1 0 0 0 0 0 0 0 0 0 0 0 0
1 0 0 1 1 0 0 1 1 1 0 1 1 0 0 0 0 0 0 0 0 0 1 0 0 0 0 0 0 0 0 0 0 0 0
1 0 0 1 1 0 0 1 1 1 0 1 1 0 0 0 0 0 0 0 0 0 1 0 0 0 0 0 0 0 0 0 0 0 0
1 0 0 1 1 0 0 1 1 1 0 1 1 0 0 0 0 0 0 0 0 0 1 0 0 0 0 0 0 0 0 0 0 0 0
1 0 0 1 1 0 0 1 1 1 0 1 1 0 0 0 0 0 0 0 0 0 1 0 0 0 0 0 0 0 0 0 0 0 0
1 0 0 1 1 0 0 1 1 1 0 1 1 0 0 0 0 0 0 0 0 0 1 0 0 0 0 0 0 0 0 0 0 0 0
1 0 0 1 1 0 0 1 1 1 0 1 1 0 0 0 0 0 0 0 0 0 1 0 0 0 0 0 0 0 0 0 0 0 0
1 0 0 1 1 0 0 1 1 1 0 1 1 0 0 0 0 0 0 0 0 0 1 0 0 0 0 0 0 0 0 0 0 0 0
1 0 0 1 1 0 0 1 1 1 0 1 1 0 0 0 0 0 0 0 0 0 1 0 0 0 0 0 0 0 0 0 0 0 0
1 0 0 1 1 0 0 1 1 1 0 1 1 0 0 0 0 0 0 0 0 0 1 0 0 0 0 0 0 0 0 0 0 0 0
1 0 0 1 1 0 0 1 1 1 0 1 1 0 0 0 0 0 0 0 0 0 1 0 0 0 0 0 0 0 0 0 0 0 0
1 0 0 1 1 0 0 1 1 1 0 1 1 0 0 0 0 0 0 0 0 0 1 0 0 0 0 0 0 0 0 0 0 0 0
1 0 0 1 1 0 0 1 1 1 0 1 1 0 0 0 0 0 0 0 0 0 1 0 0 0 0 0 0 0 0 0 0 0 0
1 0 0 1 1 0 0 1 1 1 0 1 1 0 0 0 0 0 0 0 0 0 1 0 0 0 0 0 0 0 0 0 0 0 0
1 0 0 1 1 0 0 1 1 1 0 1 1 0 0 0 0 0 0 0 0 0 1 0 0 0 0 0 0 0 0 0 0 0 0
1 0 0 1 1 0 0 1 1 1 0 1 1 0 0 0 0 0 0 0 0 0 1 0 0 0 0 0 0 0 0 0 0 0 0
1 0 0 1 1 0 0 1 1 1 0 1 1 0 0 0 0 0 0 0 0 0 1 0 0 0 0 0 0 0 0 0 0 0 0
1 0 0 1 1 0 0 1 1 1 0 1 1 0 0 0 0 0 0 0 0 0 1 0 0 0 0 0 0 0 0 0 0 0 0
1 0 0 1 1 0 0 1 1 1 0 1 1 0 0 0 0 0 0 0 0 0 1 0 0 0 0 0 0 0 0 0 0 0 0
1 0 0 1 1 0 0 1 1 1 0 1 1 0 0 0 0 0 0 0 0 0 1 0 0 0 0 0 0 0 0 0 0 0 0
1 0 0 1 1 0 0 1 1 1 0 1 1 0 0 0 0 0 0 0 0 0 1 0 0 0 0 0 0 0 0 0 0 0 0
1 0 0 1 1 0 0 1 1 1 0 1 1 0 0 0 0 0 0 0 0 0 1 0 0 0 0 0 0 0 0 0 0 0 0
1 0 0 1 1 0 0 1 1 1 0 1 1 0 0 0 0 0 0 0 0 0 1 0 0 0 0 0 0 0 0 0 0 0 0
1 0 0 1 1 0 0 1 1 1 0 1 1 0 0 0 0 0 0 0 0 0 1 0 0 0 0 0 0 0 0 0 0 0 0
1 0 0 1 1 0 0 1 1 1 0 1 1 0 0 0 0 0 0 0 0 0 1 0 0 0 0 0 0 0 0 0 0 0 0
1 0 0 1 1 0 0 1 1 1 0 1 1 0 0 0 0 0 0 0 0 0 1 0 0 0 0 0 0 0 0 0 0 0 0
1 0 0 1 1 0 0 1 1 1 0 1 1 0 0 0 0 0 0 0 0 0 1 0 0 0 0 0 0 0 0 0 0 0 0
1 0 0 1 1 0 0 1 1 1 0 1 1 0 0 0 0 0 0 0 0 0 1 0 0 0 0 0 0 0 0 0 0 0 0
1 0 0 1 1 0 0 1 1 1 0 1 1 0 0 0 0 0 0 0 0 0 1 0 0 0 0 0 0 0 0 0 0 0 0
1 0 0 1 1 0 0 1 1 1 0 1 1 0 0 0 0 0 0 0 0 0 1 0 0 0 0 0 0 0 0 0 0 0 0
1 0 0 1 1 0 0 1 1 1 0 1 1 0 0 0 0 0 0 0 0 0 1 0 0 0 0 0 0 0 0 0 0 0 0
1 0 0 1 1 0 0 1 1 1 0 1 1 0 0 0 0 0 0 0 0 0 1 0 0 0 0 0 0 0 0 0 0 0 0
1 0 0 1 1 0 0 1 1 1 0 1 1 0 0 0 0 0 0 0 0 0 1 0 0 0 0 0 0 0 0 0 0 0 0
1 0 0 1 1 0 0 1 1 1 0 1 1 0 0 0 0 0 0 0 0 0 1 0 0 0 0 0 0 0 0 0 0 0 0
1 0 0 1 1 0 0 1 1 1 0 1 1 0 0 0 0 0 0 0 0 0 1 0 0 0 0 0 0 0 0 0 0 0 0
1 0 0 1 1 0 0 1 1 1 0 1 1 0 0 0 0 0 0 0 0 0 1 0 0 0 0 0 0 0 0 0 0 0 0
1 0 0 1 1 0 0 1 1 1 0 1 1 0 0 0 0 0 0 0 0 0 1 0 0 0 0 0 0 0 0 0 0 0 0
1 0 0 1 1 0 0 1 1 1 0 1 1 0 0 0 0 0 0 0 0 0 1 0 0 0 0 0 0 0 0 0 0 0 0
1 0 0 1 1 0 0 1 1 1 0 1 1 0 0 0 0 0 0 0 0 0 1 0 0 0 0 0 0 0 0 0 0 0 0
1 0 0 1 1 0 0 1 1 1 0 1 1 0 0 0 0 0 0 0 0 0 1 0 0 0 0 0 0 0 0 0 0 0 0
1 0 0 1 1 0 0 1 1 1 0 1 1 0 0 0 0 0 0 0 0 0 1 0 0 0 0 0 0 0 0 0 0 0 0
1 0 0 1 1 0 0 1 1 1 0 1 1 0 0 0 0 0 0 0 0 0 1 0 0 0 0 0 0 0 0 0 0 0 0
1 0 0 1 1 0 0 1 1 1 0 1 1 0 0 0 0 0 0 0 0 0 1 0 0 0 0 0 0 0 0 0 0 0 0
1 0 0 1 1 0 0 1 1 1 0 1 1 0 0 0 0 0 0 0 0 0 1 0 0 0 0 0 0 0 0 0 0 0 0
1 0 0 1 1 0 0 1 1 1 0 1 1 0 0 0 0 0 0 0 0 0 1 0 0 0 0 0 0 0 0 0 0 0 0
1 0 0 1 1 0 0 1 1 1 0 1 1 0 0 0 0 0 0 0 0 0 1 0 0 0 0 0 0 0 0 0 0 0 0
1 0 0 1 1 0 0 1 1 1 0 1 1 0 0 0 0 0 0 0 0 0 1 0 0 0 0 0 0 0 0 0 0 0 0
1 0 0 1 1 0 0 1 1 1 0 1 1 0 0 0 0 0 0 0 0 0 1 0 0 0 0 0 0 0 0 0 0 0 0
1 0 0 1 1 0 0 1 1 1 0 1 1 0 0 0 0 0 0 0 0 0 1 0 0 0 0 0 0 0 0 0 0 0 0
1 0 0 1 1 0 0 1 1 1 0 1 1 0 0 0 0 0 0 0 0 0 1 0 0 0 0 0 0 0 0 0 0 0 0
1 0 0 1 1 0 0 1 1 1 0 1 1 0 0 0 0 0 0 0 0 0 1 0 0 0 0 0 0 0 0 0 0 0 0
1 0 0 1 1 0 0 1 1 1 0 1 1 0 0 0 0 0 0 0 0 0 1 0 0 0 0 0 0 0 0 0 0 0 0
1 0 0 1 1 0 0 1 1 1 0 1 1 0 0 0 0 0 0 0 0 0 1 0 0 0 0 0 0 0 0 0 0 0 0
1 0 0 1 1 0 0 1 1 1 0 1 1 0 0 0 0 0 0 0 0 0 1 0 0 0 0 0 0 0 0 0 0 0 0
1 0 0 1 1 0 0 1 1 1 0 1 1 0 0 0 0 0 0 0 0 0 1 0 0 0 0 0 0 0 0 0 0 0 0
1 0 0 1 1 0 0 1 1 1 0 1 1 0 0 0 0 0 0 0 0 0 1 0 0 0 0 0 0 0 0 0 0 0 0
1 0 0 1 1 0 0 1 1 1 0 1 1 0 0 0 0 0 0 0 0 0 1 0 0 0 0 0 0 0 0 0 0 0 0
1 0 0 1 1 0 0 1 1 1 0 1 1 0 0 0 0 0 0 0 0 0 1 0 0 0 0 0 0 0 0 0 0 0 0
1 0 0 1 1 0 0 1 1 1 0 1 1 0 0 0 0 0 0 0 0 0 1 0 0 0 0 0 0 0 0 0 0 0 0
1 0 0 1 1 0 0 1 1 1 0 1 1 0 0 0 0 0 0 0 0 0 1 0 0 0 0 0 0 0 0 0 0 0 0
1 0 0 1 1 0 0 1 1 1 0 1 1 0 0 0 0 0 0 0 0 0 1 0 0 0 0 0 0 0 0 0 0 0 0
1 0 0 1 1 0 0 1 1 1 0 1 1 0 0 0 0 0 0 0 0 0 1 0 0 0 0 0 0 0 0 0 0 0 0
1 0 0 1 1 0 0 1 1 1 0 1 1 0 0 0 0 0 0 0 0 0 1 0 0 0 0 0 0 0 0 0 0 0 0
1 0 0 1 1 0 0 1 1 1 0 1 1 0 0 0 0 0 0 0 0 0 1 0 0 0 0 0 0 0 0 0 0 0 0
1 0 0 1 1 0 0 1 1 1 0 1 1 0 0 0 0 0 0 0 0 0 1 0 0 0 0 0 0 0 0 0 0 0 0
1 0 0 1 1 0 0 1 1 1 0 1 1 0 0 0 0 0 0 0 0 0 1 0 0 0 0 0 0 0 0 0 0 0 0
1 0 0 1 1 0 0 1 1 1 0 1 1 0 0 0 0 0 0 0 0 0 1 0 0 0 0 0 0 0 0 0 0 0 0
1 0 0 1 1 0 0 1 1 1 0 1 1 0 0 0 0 0 0 0 0 0 1 0 0 0 0 0 0 0 0 0 0 0 0
1 0 0 1 1 0 0 1 1 1 0 1 1 0 0 0 0 0 0 0 0 0 1 0 0 0 0 0 0 0 0 0 0 0 0
1 0 0 1 1 0 0 1 1 1 0 1 1 0 0 0 0 0 0 0 0 0 1 0 0 0 0 0 0 0 0 0 0 0 0
1 0 0 1 1 0 0 1 1 1 0 1 1 0 0 0 0 0 0 0 0 0 1 0 0 0 0 0 0 0 0 0 0 0 0
1 0 0 1 1 0 0 1 1 1 0 1 1 0 0 0 0 0 0 0 0 0 1 0 0 0 0 0 0 0 0 0 0 0 0
1 0 0 1 1 0 0 1 1 1 0 1 1 0 0 0 0 0 0 0 0 0 1 0 0 0 0 0 0 0 0 0 0 0 0
1 0 0 1 1 0 0 1 1 1 0 1 1 0 0 0 0 0 0 0 0 0 1 0 0 0 0 0 0 0 0 0 0 0 0
1 0 0 1 1 0 0 1 1 1 0 1 1 0 0 0 0 0 0 0 0 0 1 0 0 0 0 0 0 0 0 0 0 0 0
1 0 0 1 1 0 0 1 1 1 0 1 1 0 0 0 0 0 0 0 0 0 1 0 0 0 0 0 0 0 0 0 0 0 0
1 0 0 1 1 0 0 1 1 1 0 1 1 0 0 0 0 0 0 0 0 0 1 0 0 0 0 0 0 0 0 0 0 0 0
1 0 0 1 1 0 0 1 1 1 0 1 1 0 0 0 0 0 0 0 0 0 1 0 0 0 0 0 0 0 0 0 0 0 0
1 0 0 1 1 0 0 1 1 1 0 1 1 0 0 0 0 0 0 0 0 0 1 0 0 0 0 0 0 0 0 0 0 0 0
1 0 0 1 1 0 0 1 1 1 0 1 1 0 0 0 0 0 0 0 0 0 1 0 0 0 0 0 0 0 0 0 0 0 0
1 0 0 1 1 0 0 1 1 1 0 1 1 0 0 0 0 0 0 0 0 0 1 0 0 0 0 0 0 0 0 0 0 0 0
1 0 0 1 1 0 0 1 1 1 0 1 1 0 0 0 0 0 0 0 0 0 1 0 0 0 0 0 0 0 0 0 0 0 0
1 0 0 1 1 0 0 1 1 1 0 1 1 0 0 0 0 0 0 0 0 0 1 0 0 0 0 0 0 0 0 0 0 0 0
1 0 0 1 1 0 0 1 1 1 0 1 1 0 0 0 0 0 0 0 0 0 1 0 0 0 0 0 0 0 0 0 0 0 0
1 0 0 1 1 0 0 1 1 1 0 1 1 0 0 0 0 0 0 0 0 0 1 0 0 0 0 0 0 0 0 0 0 0 0
1 0 0 1 1 0 0 1 1 1 0 1 1 0 0 0 0 0 0 0 0 0 1 0 0 0 0 0 0 0 0 0 0 0 0
1 0 0 1 1 0 0 1 1 1 0 1 1 0 0 0 0 0 0 0 0 0 1 0 0 0 0 0 0 0 0 0 0 0 0
1 0 0 1 1 0 0 1 1 1 0 1 1 0 0 0 0 0 0 0 0 0 1 0 0 0 0 0 0 0 0 0 0 0 0
1 0 0 1 1 0 0 1 1 1 0 1 1 0 0 0 0 0 0 0 0 0 1 0 0 0 0 0 0 0 0 0 0 0 0
1 0 0 1 1 0 0 1 1 1 0 1 1 0 0 0 0 0 0 0 0 0 1 0 0 0 0 0 0 0 0 0 0 0 0
1 0 0 1 1 0 0 1 1 1 0 1 1 0 0 0 0 0 0 0 0 0 1 0 0 0 0 0 0 0 0 0 0 0 0
1 0 0 1 1 0 0 1 1 1 0 1 1 0 0 0 0 0 0 0 0 0 1 0 0 0 0 0 0 0 0 0 0 0 0
1 0 0 1 1 0 0 1 1 1 0 1 1 0 0 0 0 0 0 0 0 0 1 0 0 0 0 0 0 0 0 0 0 0 0
1 0 0 1 1 0 0 1 1 1 0 1 1 0 0 0 0 0 0 0 0 0 1 0 0 0 0 0 0 0 0 0 0 0 0
1 0 0 1 1 0 0 1 1 1 0 1 1 0 0 0 0 0 0 0 0 0 1 0 0 0 0 0 0 0 0 0 0 0 0
1 0 0 1 1 0 0 1 1 1 0 1 1 0 0 0 0 0 0 0 0 0 1 0 0 0 0 0 0 0 0 0 0 0 0
1 0 0 1 1 0 0 1 1 1 0 1 1 0 0 0 0 0 0 0 0 0 1 0 0 0 0 0 0 0 0 0 0 0 0
1 0 0 1 1 0 0 1 1 1 0 1 1 0 0 0 0 0 0 0 0 0 1 0 0 0 0 0 0 0 0 0 0 0 0
1 0 0 1 1 0 0 1 1 1 0 1 1 0 0 0 0 0 0 0 0 0 1 0 0 0 0 0 0 0 0 0 0 0 0
1 0 0 1 1 0 0 1 1 1 0 1 1 0 0 0 0 0 0 0 0 0 1 0 0 0 0 0 0 0 0 0 0 0 0
1 0 0 1 1 0 0 1 1 1 0 1 1 0 0 0 0 0 0 0 0 0 1 0 0 0 0 0 0 0 0 0 0 0 0
1 0 0 1 1 0 0 1 1 1 0 1 1 0 0 0 0 0 0 0 0 0 1 0 0 0 0 0 0 0 0 0 0 0 0
1 0 0 1 1 0 0 1 1 1 0 1 1 0 0 0 0 0 0 0 0 0 1 0 0 0 0 0 0 0 0 0 0 0 0
1 0 0 1 1 0 0 1 1 1 0 1 1 0 0 0 0 0 0 0 0 0 1 0 0 0 0 0 0 0 0 0 0 0 0
1 0 0 1 1 0 0 1 1 1 0 1 1 0 0 0 0 0 0 0 0 0 1 0 0 0 0 0 0 0 0 0 0 0 0
1 0 0 1 1 0 0 1 1 1 0 1 1 0 0 0 0 0 0 0 0 0 1 0 0 0 0 0 0 0 0 0 0 0 0
