# Supplementary material for: Stress and Strain Provide Positional and Directional Cues in Development
Source: PLoS Comput Biol. 2014 Jan 9;10(1):e1003410. doi: 10.1371/journal.pcbi.1003410 (PMC3886884; doi:10.1371/journal.pcbi.1003410)
Supplement: Software S1 — Archive file (tar.gz) including source code for the in-house developed C++ simulation software used in this study. Also provided are instructions and scripts for generating all results of the paper. Follow instructions in the README.txt file in the top directory for how to compile the software and generate the results. (GZ) [file pcbi.1003410.s007.gz › software/scripts/fig2/EF/2EF.model]

# model for applying pressure to a quad (lack of bending energy) 
# comparision with shells

4 0 1

VertexFromCellPlaneTriangular 3 0
4  1  0

VertexFromTRBSMT 10 3 10 3 1
4000 0 0.2 0.2 
0    # MF (0 constant )(1 MF model)
0.0  # neigbohr weight
0    # max stress for stress aniso 
1    # plain strain/stress
0    # teta
0    # MT feedback flag 0 none   1 Teta     2  stress
     #                  3 strain 4 P-strain

0    # resting length index
0    # MT   ------------------------------------
17   # strain anisotropy 
18   # stress anisotropy 
19   # area ratio index
20   # iso energy index
20   # aniso energy index
16   # young longitudinal 
21   # MT stress index 
26   # start index for stress tensor

8    # strain
     
22   # perp strain

12   # 2nd strain


4    # stress  ---------------------------------

UpdateMTDirectionEquilibrium 3 4 1 1 1 2
2     # k_rate
300   # equilibrium velocity threshold
0.0   # stress difference threshold

4     # target index
0     # MT index
32    # velocity store index
7     # max-stress index
21    # MT-stress index


VertexNoUpdateBoundary 0 0

StaticDirection 0 0
ParallellDirection 0 1 1 0

//end

# 0 1 2 3            MT
# 4 5 6 7            stress 
# 8 9 10 11          strain
# 12 13 14 15        2nd strain
# 16                 young long
# 17                 strain aniso 
# 18                 stress aniso
# 19                 area ratio
# 20                 iso/aniso energy
# 21                 MT stress
# 22 23 24 25        perp strain
# 26 27 28 29 30 31  stress tensor 
# 32 33 34
