# Supplementary material for: Stress and Strain Provide Positional and Directional Cues in Development
Source: PLoS Comput Biol. 2014 Jan 9;10(1):e1003410. doi: 10.1371/journal.pcbi.1003410 (PMC3886884; doi:10.1371/journal.pcbi.1003410)
Supplement: Software S1 — Archive file (tar.gz) including source code for the in-house developed C++ simulation software used in this study. Also provided are instructions and scripts for generating all results of the paper. Follow instructions in the README.txt file in the top directory for how to compile the software and generate the results. (GZ) [file pcbi.1003410.s007.gz › software/scripts/fig3/ADG/A/model.model]

9 0 1


CenterTriangulation::Initiate 0 1 1
35   #internalVarStartIndex


VertexFromTRBScenterTriangulationMT 11 4 11 1 1 1 
40       # young Matrix
young      # young fiber
0.2     # poisson L
0.2     # poisson T

0    # MF (0 constant )(1 MF model)
0.0  # neigbhbor weight
0    # max stress(stress aniso)
1    # plain strain/stress
0    # teta
1    # MT feedback flag 0 none   1 Teta     
0  # unused

0    # resting length index
0    # MT   ------------------------------------
17   # strain anisotropy 
18   # stress anisotropy 
19   # area ratio index
20   # iso energy index
20   # aniso energy index
16   # young longitudinal 
21   # MT stress index 
26   # start index for stress tensor
32   # start index for normal vector

35   # additional wall index

8    # strain
    # perp-strain

4    # stress  -----------------------------------


UpdateMTDirectionEquilibrium 3 4 1 1 1 2
10    # k_rate
-3000   # equilibrium velocity threshold
0.0  # stress difference threshold

4     # target index
0     # MT index
22    # velocity store index
7     # max-stress index
21    # MT-stress index


CalculateAngleVectors 0 2 2 1
0  # start index vector 1 
4  # start index vector 2 
23 # store index

CalculateAngleVectors 0 2 2 1
4  # start index vector 1  
8  # start index vector 2
24 # store index

VertexFromForceLinear 4 1 1
-10           # F_x
-FORCE        # F_y
0             # F_z
1             # linear force time span
0             # vertex index

VertexFromForceLinear 4 1 1
10            # F_x
-FORCE        # F_y
0             # F_z
1             # linear force time span
1             # vertex index

VertexFromForceLinear 4 1 1
10            # F_x
FORCE         # F_y
0             # F_z   
1             # linear force time span
2             # vertex index

VertexFromForceLinear 4 1 1
-10           # F_x
FORCE         # F_y
0             # F_z
1             # linear force time span
3             # vertex index


StaticDirection 0 0
ParallellDirection 0 1 1 0

//end
