# Supplementary material for: Stress and Strain Provide Positional and Directional Cues in Development
Source: PLoS Comput Biol. 2014 Jan 9;10(1):e1003410. doi: 10.1371/journal.pcbi.1003410 (PMC3886884; doi:10.1371/journal.pcbi.1003410)
Supplement: Software S1 — Archive file (tar.gz) including source code for the in-house developed C++ simulation software used in this study. Also provided are instructions and scripts for generating all results of the paper. Follow instructions in the README.txt file in the top directory for how to compile the software and generate the results. (GZ) [file pcbi.1003410.s007.gz › software/scripts/fig3/ADG/G/3G.auto]

VAR FORCE FROM 0 TO 10 STEPS 51 LINEAR
VAR young FROM  0 TO 160  STEPS 61  LINEAR
SYMLINK quad.init
SYMLINK solverquad.rk5
FILE model.model

COMMAND tSim model.model quad.init solverquad.rk5 >> ../../plot/parascan3G.data 2>> ../parascan3G.cerr
