# Supplementary material for: Stress and Strain Provide Positional and Directional Cues in Development
Source: PLoS Comput Biol. 2014 Jan 9;10(1):e1003410. doi: 10.1371/journal.pcbi.1003410 (PMC3886884; doi:10.1371/journal.pcbi.1003410)
Supplement: Software S1 — Archive file (tar.gz) including source code for the in-house developed C++ simulation software used in this study. Also provided are instructions and scripts for generating all results of the paper. Follow instructions in the README.txt file in the top directory for how to compile the software and generate the results. (GZ) [file pcbi.1003410.s007.gz › software/scripts/fig3/BC/capcylinderscaled.init]

811 2401 1592
0 0 15 1 32
1 0 45 32 34
2 0 17 34 2
3 0 18 2 35
4 0 46 35 33
5 0 16 33 1
6 1 17 3 36
7 1 47 36 38
8 1 19 38 4
9 1 20 4 39
10 1 48 39 37
11 1 18 37 3
12 2 19 5 40
13 2 49 40 42
14 2 21 42 6
15 2 22 6 43
16 2 50 43 41
17 2 20 41 5
18 3 21 7 44
19 3 51 44 46
20 3 23 46 8
21 3 24 8 47
22 3 52 47 45
23 3 22 45 7
24 4 23 9 48
25 4 53 48 50
26 4 25 50 10
27 4 26 10 51
28 4 54 51 49
29 4 24 49 9
30 5 25 11 52
31 5 55 52 54
32 5 27 54 12
33 5 28 12 55
34 5 56 55 53
35 5 26 53 11
36 6 27 13 56
37 6 57 56 58
38 6 29 58 14
39 6 30 14 59
40 6 58 59 57
41 6 28 57 13
42 7 29 15 60
43 7 59 60 62
44 7 31 62 16
45 7 32 16 63
46 7 60 63 61
47 7 30 61 15
48 8 31 17 64
49 8 61 64 66
50 8 33 66 18
51 8 34 18 67
52 8 62 67 65
53 8 32 65 17
54 9 33 19 68
55 9 63 68 70
56 9 35 70 20
57 9 36 20 71
58 9 64 71 69
59 9 34 69 19
60 10 35 21 72
61 10 65 72 74
62 10 37 74 22
63 10 38 22 75
64 10 66 75 73
65 10 36 73 21
66 11 37 23 76
67 11 67 76 78
68 11 39 78 24
69 11 40 24 79
70 11 68 79 77
71 11 38 77 23
72 12 39 25 80
73 12 69 80 82
74 12 41 82 26
75 12 42 26 83
76 12 70 83 81
77 12 40 81 25
78 13 41 27 84
79 13 71 84 86
80 13 43 86 28
81 13 44 28 87
82 13 72 87 85
83 13 42 85 27
84 14 43 29 88
85 14 73 88 30
86 14 15 30 0
87 14 16 0 31
88 14 74 31 89
89 14 44 89 29
90 15 16 0 1
91 15 45 32 92
92 15 75 92 90
93 15 73 90 30
94 16 46 33 93
95 16 76 93 91
96 16 74 91 31
97 17 18 2 3
98 17 47 36 96
99 17 77 96 94
100 17 45 94 34
101 18 48 37 97
102 18 78 97 95
103 18 46 95 35
104 19 20 4 5
105 19 49 40 100
106 19 79 100 98
107 19 47 98 38
108 20 50 41 101
109 20 80 101 99
110 20 48 99 39
111 21 22 6 7
112 21 51 44 104
113 21 81 104 102
114 21 49 102 42
115 22 52 45 105
116 22 82 105 103
117 22 50 103 43
118 23 24 8 9
119 23 53 48 108
120 23 83 108 106
121 23 51 106 46
122 24 54 49 109
123 24 84 109 107
124 24 52 107 47
125 25 26 10 11
126 25 55 52 112
127 25 85 112 110
128 25 53 110 50
129 26 56 53 113
130 26 86 113 111
131 26 54 111 51
132 27 28 12 13
133 27 57 56 116
134 27 87 116 114
135 27 55 114 54
136 28 58 57 117
137 28 88 117 115
138 28 56 115 55
139 29 30 14 15
140 29 59 60 120
141 29 89 120 118
142 29 57 118 58
143 30 60 61 121
144 30 90 121 119
145 30 58 119 59
146 31 32 16 17
147 31 61 64 124
148 31 91 124 122
149 31 59 122 62
150 32 62 65 125
151 32 92 125 123
152 32 60 123 63
153 33 34 18 19
154 33 63 68 128
155 33 93 128 126
156 33 61 126 66
157 34 64 69 129
158 34 94 129 127
159 34 62 127 67
160 35 36 20 21
161 35 65 72 132
162 35 95 132 130
163 35 63 130 70
164 36 66 73 133
165 36 96 133 131
166 36 64 131 71
167 37 38 22 23
168 37 67 76 136
169 37 97 136 134
170 37 65 134 74
171 38 68 77 137
172 38 98 137 135
173 38 66 135 75
174 39 40 24 25
175 39 69 80 140
176 39 99 140 138
177 39 67 138 78
178 40 70 81 141
179 40 100 141 139
180 40 68 139 79
181 41 42 26 27
182 41 71 84 144
183 41 101 144 142
184 41 69 142 82
185 42 72 85 145
186 42 102 145 143
187 42 70 143 83
188 43 44 28 29
189 43 73 88 148
190 43 103 148 146
191 43 71 146 86
192 44 74 89 149
193 44 104 149 147
194 44 72 147 87
195 45 77 94 154
196 45 105 154 152
197 45 75 152 92
198 46 78 95 155
199 46 106 155 153
200 46 76 153 93
201 47 79 98 158
202 47 107 158 156
203 47 77 156 96
204 48 80 99 159
205 48 108 159 157
206 48 78 157 97
207 49 81 102 162
208 49 109 162 160
209 49 79 160 100
210 50 82 103 163
211 50 110 163 161
212 50 80 161 101
213 51 83 106 166
214 51 111 166 164
215 51 81 164 104
216 52 84 107 167
217 52 112 167 165
218 52 82 165 105
219 53 85 110 170
220 53 113 170 168
221 53 83 168 108
222 54 86 111 171
223 54 114 171 169
224 54 84 169 109
225 55 87 114 174
226 55 115 174 172
227 55 85 172 112
228 56 88 115 175
229 56 116 175 173
230 56 86 173 113
231 57 89 118 178
232 57 117 178 176
233 57 87 176 116
234 58 90 119 179
235 58 118 179 177
236 58 88 177 117
237 59 91 122 182
238 59 119 182 180
239 59 89 180 120
240 60 92 123 183
241 60 120 183 181
242 60 90 181 121
243 61 93 126 186
244 61 121 186 184
245 61 91 184 124
246 62 94 127 187
247 62 122 187 185
248 62 92 185 125
249 63 95 130 190
250 63 123 190 188
251 63 93 188 128
252 64 96 131 191
253 64 124 191 189
254 64 94 189 129
255 65 97 134 194
256 65 125 194 192
257 65 95 192 132
258 66 98 135 195
259 66 126 195 193
260 66 96 193 133
261 67 99 138 198
262 67 127 198 196
263 67 97 196 136
264 68 100 139 199
265 68 128 199 197
266 68 98 197 137
267 69 101 142 202
268 69 129 202 200
269 69 99 200 140
270 70 102 143 203
271 70 130 203 201
272 70 100 201 141
273 71 103 146 206
274 71 131 206 204
275 71 101 204 144
276 72 104 147 207
277 72 132 207 205
278 72 102 205 145
279 73 75 90 150
280 73 133 150 208
281 73 103 208 148
282 74 76 91 151
283 74 134 151 209
284 74 104 209 149
285 75 105 152 212
286 75 135 212 210
287 75 133 210 150
288 76 106 153 213
289 76 136 213 211
290 76 134 211 151
291 77 107 156 216
292 77 137 216 214
293 77 105 214 154
294 78 108 157 217
295 78 138 217 215
296 78 106 215 155
297 79 109 160 220
298 79 139 220 218
299 79 107 218 158
300 80 110 161 221
301 80 140 221 219
302 80 108 219 159
303 81 111 164 224
304 81 141 224 222
305 81 109 222 162
306 82 112 165 225
307 82 142 225 223
308 82 110 223 163
309 83 113 168 228
310 83 143 228 226
311 83 111 226 166
312 84 114 169 229
313 84 144 229 227
314 84 112 227 167
315 85 115 172 232
316 85 145 232 230
317 85 113 230 170
318 86 116 173 233
319 86 146 233 231
320 86 114 231 171
321 87 117 176 236
322 87 147 236 234
323 87 115 234 174
324 88 118 177 237
325 88 148 237 235
326 88 116 235 175
327 89 119 180 240
328 89 149 240 238
329 89 117 238 178
330 90 120 181 241
331 90 150 241 239
332 90 118 239 179
333 91 121 184 244
334 91 151 244 242
335 91 119 242 182
336 92 122 185 245
337 92 152 245 243
338 92 120 243 183
339 93 123 188 248
340 93 153 248 246
341 93 121 246 186
342 94 124 189 249
343 94 154 249 247
344 94 122 247 187
345 95 125 192 252
346 95 155 252 250
347 95 123 250 190
348 96 126 193 253
349 96 156 253 251
350 96 124 251 191
351 97 127 196 256
352 97 157 256 254
353 97 125 254 194
354 98 128 197 257
355 98 158 257 255
356 98 126 255 195
357 99 129 200 260
358 99 159 260 258
359 99 127 258 198
360 100 130 201 261
361 100 160 261 259
362 100 128 259 199
363 101 131 204 264
364 101 161 264 262
365 101 129 262 202
366 102 132 205 265
367 102 162 265 263
368 102 130 263 203
369 103 133 208 268
370 103 163 268 266
371 103 131 266 206
372 104 134 209 269
373 104 164 269 267
374 104 132 267 207
375 105 137 214 274
376 105 165 274 272
377 105 135 272 212
378 106 138 215 275
379 106 166 275 273
380 106 136 273 213
381 107 139 218 278
382 107 167 278 276
383 107 137 276 216
384 108 140 219 279
385 108 168 279 277
386 108 138 277 217
387 109 141 222 282
388 109 169 282 280
389 109 139 280 220
390 110 142 223 283
391 110 170 283 281
392 110 140 281 221
393 111 143 226 286
394 111 171 286 284
395 111 141 284 224
396 112 144 227 287
397 112 172 287 285
398 112 142 285 225
399 113 145 230 290
400 113 173 290 288
401 113 143 288 228
402 114 146 231 291
403 114 174 291 289
404 114 144 289 229
405 115 147 234 294
406 115 175 294 292
407 115 145 292 232
408 116 148 235 295
409 116 176 295 293
410 116 146 293 233
411 117 149 238 298
412 117 177 298 296
413 117 147 296 236
414 118 150 239 299
415 118 178 299 297
416 118 148 297 237
417 119 151 242 302
418 119 179 302 300
419 119 149 300 240
420 120 152 243 303
421 120 180 303 301
422 120 150 301 241
423 121 153 246 306
424 121 181 306 304
425 121 151 304 244
426 122 154 247 307
427 122 182 307 305
428 122 152 305 245
429 123 155 250 310
430 123 183 310 308
431 123 153 308 248
432 124 156 251 311
433 124 184 311 309
434 124 154 309 249
435 125 157 254 314
436 125 185 314 312
437 125 155 312 252
438 126 158 255 315
439 126 186 315 313
440 126 156 313 253
441 127 159 258 318
442 127 187 318 316
443 127 157 316 256
444 128 160 259 319
445 128 188 319 317
446 128 158 317 257
447 129 161 262 322
448 129 189 322 320
449 129 159 320 260
450 130 162 263 323
451 130 190 323 321
452 130 160 321 261
453 131 163 266 326
454 131 191 326 324
455 131 161 324 264
456 132 164 267 327
457 132 192 327 325
458 132 162 325 265
459 133 135 210 270
460 133 193 270 328
461 133 163 328 268
462 134 136 211 271
463 134 194 271 329
464 134 164 329 269
465 135 165 272 332
466 135 195 332 330
467 135 193 330 270
468 136 166 273 333
469 136 196 333 331
470 136 194 331 271
471 137 167 276 336
472 137 197 336 334
473 137 165 334 274
474 138 168 277 337
475 138 198 337 335
476 138 166 335 275
477 139 169 280 340
478 139 199 340 338
479 139 167 338 278
480 140 170 281 341
481 140 200 341 339
482 140 168 339 279
483 141 171 284 344
484 141 201 344 342
485 141 169 342 282
486 142 172 285 345
487 142 202 345 343
488 142 170 343 283
489 143 173 288 348
490 143 203 348 346
491 143 171 346 286
492 144 174 289 349
493 144 204 349 347
494 144 172 347 287
495 145 175 292 352
496 145 205 352 350
497 145 173 350 290
498 146 176 293 353
499 146 206 353 351
500 146 174 351 291
501 147 177 296 356
502 147 207 356 354
503 147 175 354 294
504 148 178 297 357
505 148 208 357 355
506 148 176 355 295
507 149 179 300 360
508 149 209 360 358
509 149 177 358 298
510 150 180 301 361
511 150 210 361 359
512 150 178 359 299
513 151 181 304 364
514 151 211 364 362
515 151 179 362 302
516 152 182 305 365
517 152 212 365 363
518 152 180 363 303
519 153 183 308 368
520 153 213 368 366
521 153 181 366 306
522 154 184 309 369
523 154 214 369 367
524 154 182 367 307
525 155 185 312 372
526 155 215 372 370
527 155 183 370 310
528 156 186 313 373
529 156 216 373 371
530 156 184 371 311
531 157 187 316 376
532 157 217 376 374
533 157 185 374 314
534 158 188 317 377
535 158 218 377 375
536 158 186 375 315
537 159 189 320 380
538 159 219 380 378
539 159 187 378 318
540 160 190 321 381
541 160 220 381 379
542 160 188 379 319
543 161 191 324 384
544 161 221 384 382
545 161 189 382 322
546 162 192 325 385
547 162 222 385 383
548 162 190 383 323
549 163 193 328 388
550 163 223 388 386
551 163 191 386 326
552 164 194 329 389
553 164 224 389 387
554 164 192 387 327
555 165 197 334 394
556 165 225 394 392
557 165 195 392 332
558 166 198 335 395
559 166 226 395 393
560 166 196 393 333
561 167 199 338 398
562 167 227 398 396
563 167 197 396 336
564 168 200 339 399
565 168 228 399 397
566 168 198 397 337
567 169 201 342 402
568 169 229 402 400
569 169 199 400 340
570 170 202 343 403
571 170 230 403 401
572 170 200 401 341
573 171 203 346 406
574 171 231 406 404
575 171 201 404 344
576 172 204 347 407
577 172 232 407 405
578 172 202 405 345
579 173 205 350 410
580 173 233 410 408
581 173 203 408 348
582 174 206 351 411
583 174 234 411 409
584 174 204 409 349
585 175 207 354 414
586 175 235 414 412
587 175 205 412 352
588 176 208 355 415
589 176 236 415 413
590 176 206 413 353
591 177 209 358 418
592 177 237 418 416
593 177 207 416 356
594 178 210 359 419
595 178 238 419 417
596 178 208 417 357
597 179 211 362 422
598 179 239 422 420
599 179 209 420 360
600 180 212 363 423
601 180 240 423 421
602 180 210 421 361
603 181 213 366 426
604 181 241 426 424
605 181 211 424 364
606 182 214 367 427
607 182 242 427 425
608 182 212 425 365
609 183 215 370 430
610 183 243 430 428
611 183 213 428 368
612 184 216 371 431
613 184 244 431 429
614 184 214 429 369
615 185 217 374 434
616 185 245 434 432
617 185 215 432 372
618 186 218 375 435
619 186 246 435 433
620 186 216 433 373
621 187 219 378 438
622 187 247 438 436
623 187 217 436 376
624 188 220 379 439
625 188 248 439 437
626 188 218 437 377
627 189 221 382 442
628 189 249 442 440
629 189 219 440 380
630 190 222 383 443
631 190 250 443 441
632 190 220 441 381
633 191 223 386 446
634 191 251 446 444
635 191 221 444 384
636 192 224 387 447
637 192 252 447 445
638 192 222 445 385
639 193 195 330 390
640 193 253 390 448
641 193 223 448 388
642 194 196 331 391
643 194 254 391 449
644 194 224 449 389
645 195 225 392 452
646 195 255 452 450
647 195 253 450 390
648 196 226 393 453
649 196 256 453 451
650 196 254 451 391
651 197 227 396 456
652 197 257 456 454
653 197 225 454 394
654 198 228 397 457
655 198 258 457 455
656 198 226 455 395
657 199 229 400 460
658 199 259 460 458
659 199 227 458 398
660 200 230 401 461
661 200 260 461 459
662 200 228 459 399
663 201 231 404 464
664 201 261 464 462
665 201 229 462 402
666 202 232 405 465
667 202 262 465 463
668 202 230 463 403
669 203 233 408 468
670 203 263 468 466
671 203 231 466 406
672 204 234 409 469
673 204 264 469 467
674 204 232 467 407
675 205 235 412 472
676 205 265 472 470
677 205 233 470 410
678 206 236 413 473
679 206 266 473 471
680 206 234 471 411
681 207 237 416 476
682 207 267 476 474
683 207 235 474 414
684 208 238 417 477
685 208 268 477 475
686 208 236 475 415
687 209 239 420 480
688 209 269 480 478
689 209 237 478 418
690 210 240 421 481
691 210 270 481 479
692 210 238 479 419
693 211 241 424 484
694 211 271 484 482
695 211 239 482 422
696 212 242 425 485
697 212 272 485 483
698 212 240 483 423
699 213 243 428 488
700 213 273 488 486
701 213 241 486 426
702 214 244 429 489
703 214 274 489 487
704 214 242 487 427
705 215 245 432 492
706 215 275 492 490
707 215 243 490 430
708 216 246 433 493
709 216 276 493 491
710 216 244 491 431
711 217 247 436 496
712 217 277 496 494
713 217 245 494 434
714 218 248 437 497
715 218 278 497 495
716 218 246 495 435
717 219 249 440 500
718 219 279 500 498
719 219 247 498 438
720 220 250 441 501
721 220 280 501 499
722 220 248 499 439
723 221 251 444 504
724 221 281 504 502
725 221 249 502 442
726 222 252 445 505
727 222 282 505 503
728 222 250 503 443
729 223 253 448 508
730 223 283 508 506
731 223 251 506 446
732 224 254 449 509
733 224 284 509 507
734 224 252 507 447
735 225 257 454 514
736 225 285 514 512
737 225 255 512 452
738 226 258 455 515
739 226 286 515 513
740 226 256 513 453
741 227 259 458 518
742 227 287 518 516
743 227 257 516 456
744 228 260 459 519
745 228 288 519 517
746 228 258 517 457
747 229 261 462 522
748 229 289 522 520
749 229 259 520 460
750 230 262 463 523
751 230 290 523 521
752 230 260 521 461
753 231 263 466 526
754 231 291 526 524
755 231 261 524 464
756 232 264 467 527
757 232 292 527 525
758 232 262 525 465
759 233 265 470 530
760 233 293 530 528
761 233 263 528 468
762 234 266 471 531
763 234 294 531 529
764 234 264 529 469
765 235 267 474 534
766 235 295 534 532
767 235 265 532 472
768 236 268 475 535
769 236 296 535 533
770 236 266 533 473
771 237 269 478 538
772 237 297 538 536
773 237 267 536 476
774 238 270 479 539
775 238 298 539 537
776 238 268 537 477
777 239 271 482 542
778 239 299 542 540
779 239 269 540 480
780 240 272 483 543
781 240 300 543 541
782 240 270 541 481
783 241 273 486 546
784 241 301 546 544
785 241 271 544 484
786 242 274 487 547
787 242 302 547 545
788 242 272 545 485
789 243 275 490 550
790 243 303 550 548
791 243 273 548 488
792 244 276 491 551
793 244 304 551 549
794 244 274 549 489
795 245 277 494 554
796 245 305 554 552
797 245 275 552 492
798 246 278 495 555
799 246 306 555 553
800 246 276 553 493
801 247 279 498 558
802 247 307 558 556
803 247 277 556 496
804 248 280 499 559
805 248 308 559 557
806 248 278 557 497
807 249 281 502 562
808 249 309 562 560
809 249 279 560 500
810 250 282 503 563
811 250 310 563 561
812 250 280 561 501
813 251 283 506 566
814 251 311 566 564
815 251 281 564 504
816 252 284 507 567
817 252 312 567 565
818 252 282 565 505
819 253 255 450 510
820 253 313 510 568
821 253 283 568 508
822 254 256 451 511
823 254 314 511 569
824 254 284 569 509
825 255 285 512 572
826 255 315 572 570
827 255 313 570 510
828 256 286 513 573
829 256 316 573 571
830 256 314 571 511
831 257 287 516 576
832 257 317 576 574
833 257 285 574 514
834 258 288 517 577
835 258 318 577 575
836 258 286 575 515
837 259 289 520 580
838 259 319 580 578
839 259 287 578 518
840 260 290 521 581
841 260 320 581 579
842 260 288 579 519
843 261 291 524 584
844 261 321 584 582
845 261 289 582 522
846 262 292 525 585
847 262 322 585 583
848 262 290 583 523
849 263 293 528 588
850 263 323 588 586
851 263 291 586 526
852 264 294 529 589
853 264 324 589 587
854 264 292 587 527
855 265 295 532 592
856 265 325 592 590
857 265 293 590 530
858 266 296 533 593
859 266 326 593 591
860 266 294 591 531
861 267 297 536 596
862 267 327 596 594
863 267 295 594 534
864 268 298 537 597
865 268 328 597 595
866 268 296 595 535
867 269 299 540 600
868 269 329 600 598
869 269 297 598 538
870 270 300 541 601
871 270 330 601 599
872 270 298 599 539
873 271 301 544 604
874 271 331 604 602
875 271 299 602 542
876 272 302 545 605
877 272 332 605 603
878 272 300 603 543
879 273 303 548 608
880 273 333 608 606
881 273 301 606 546
882 274 304 549 609
883 274 334 609 607
884 274 302 607 547
885 275 305 552 612
886 275 335 612 610
887 275 303 610 550
888 276 306 553 613
889 276 336 613 611
890 276 304 611 551
891 277 307 556 616
892 277 337 616 614
893 277 305 614 554
894 278 308 557 617
895 278 338 617 615
896 278 306 615 555
897 279 309 560 620
898 279 339 620 618
899 279 307 618 558
900 280 310 561 621
901 280 340 621 619
902 280 308 619 559
903 281 311 564 624
904 281 341 624 622
905 281 309 622 562
906 282 312 565 625
907 282 342 625 623
908 282 310 623 563
909 283 313 568 628
910 283 343 628 626
911 283 311 626 566
912 284 314 569 629
913 284 344 629 627
914 284 312 627 567
915 285 317 574 634
916 285 345 634 632
917 285 315 632 572
918 286 318 575 635
919 286 346 635 633
920 286 316 633 573
921 287 319 578 638
922 287 347 638 636
923 287 317 636 576
924 288 320 579 639
925 288 348 639 637
926 288 318 637 577
927 289 321 582 642
928 289 349 642 640
929 289 319 640 580
930 290 322 583 643
931 290 350 643 641
932 290 320 641 581
933 291 323 586 646
934 291 351 646 644
935 291 321 644 584
936 292 324 587 647
937 292 352 647 645
938 292 322 645 585
939 293 325 590 650
940 293 353 650 648
941 293 323 648 588
942 294 326 591 651
943 294 354 651 649
944 294 324 649 589
945 295 327 594 654
946 295 355 654 652
947 295 325 652 592
948 296 328 595 655
949 296 356 655 653
950 296 326 653 593
951 297 329 598 658
952 297 357 658 656
953 297 327 656 596
954 298 330 599 659
955 298 358 659 657
956 298 328 657 597
957 299 331 602 662
958 299 359 662 660
959 299 329 660 600
960 300 332 603 663
961 300 360 663 661
962 300 330 661 601
963 301 333 606 666
964 301 361 666 664
965 301 331 664 604
966 302 334 607 667
967 302 362 667 665
968 302 332 665 605
969 303 335 610 670
970 303 363 670 668
971 303 333 668 608
972 304 336 611 671
973 304 364 671 669
974 304 334 669 609
975 305 337 614 674
976 305 365 674 672
977 305 335 672 612
978 306 338 615 675
979 306 366 675 673
980 306 336 673 613
981 307 339 618 678
982 307 367 678 676
983 307 337 676 616
984 308 340 619 679
985 308 368 679 677
986 308 338 677 617
987 309 341 622 682
988 309 369 682 680
989 309 339 680 620
990 310 342 623 683
991 310 370 683 681
992 310 340 681 621
993 311 343 626 686
994 311 371 686 684
995 311 341 684 624
996 312 344 627 687
997 312 372 687 685
998 312 342 685 625
999 313 315 570 630
1000 313 373 630 688
1001 313 343 688 628
1002 314 316 571 631
1003 314 374 631 689
1004 314 344 689 629
1005 315 345 632 692
1006 315 375 692 690
1007 315 373 690 630
1008 316 346 633 693
1009 316 376 693 691
1010 316 374 691 631
1011 317 347 636 696
1012 317 377 696 694
1013 317 345 694 634
1014 318 348 637 697
1015 318 378 697 695
1016 318 346 695 635
1017 319 349 640 700
1018 319 379 700 698
1019 319 347 698 638
1020 320 350 641 701
1021 320 380 701 699
1022 320 348 699 639
1023 321 351 644 704
1024 321 381 704 702
1025 321 349 702 642
1026 322 352 645 705
1027 322 382 705 703
1028 322 350 703 643
1029 323 353 648 708
1030 323 383 708 706
1031 323 351 706 646
1032 324 354 649 709
1033 324 384 709 707
1034 324 352 707 647
1035 325 355 652 712
1036 325 385 712 710
1037 325 353 710 650
1038 326 356 653 713
1039 326 386 713 711
1040 326 354 711 651
1041 327 357 656 716
1042 327 387 716 714
1043 327 355 714 654
1044 328 358 657 717
1045 328 388 717 715
1046 328 356 715 655
1047 329 359 660 720
1048 329 389 720 718
1049 329 357 718 658
1050 330 360 661 721
1051 330 390 721 719
1052 330 358 719 659
1053 331 361 664 724
1054 331 391 724 722
1055 331 359 722 662
1056 332 362 665 725
1057 332 392 725 723
1058 332 360 723 663
1059 333 363 668 728
1060 333 393 728 726
1061 333 361 726 666
1062 334 364 669 729
1063 334 394 729 727
1064 334 362 727 667
1065 335 365 672 732
1066 335 395 732 730
1067 335 363 730 670
1068 336 366 673 733
1069 336 396 733 731
1070 336 364 731 671
1071 337 367 676 736
1072 337 397 736 734
1073 337 365 734 674
1074 338 368 677 737
1075 338 398 737 735
1076 338 366 735 675
1077 339 369 680 740
1078 339 399 740 738
1079 339 367 738 678
1080 340 370 681 741
1081 340 400 741 739
1082 340 368 739 679
1083 341 371 684 744
1084 341 401 744 742
1085 341 369 742 682
1086 342 372 685 745
1087 342 402 745 743
1088 342 370 743 683
1089 343 373 688 748
1090 343 403 748 746
1091 343 371 746 686
1092 344 374 689 749
1093 344 404 749 747
1094 344 372 747 687
1095 345 377 694 754
1096 345 405 754 752
1097 345 375 752 692
1098 346 378 695 755
1099 346 406 755 753
1100 346 376 753 693
1101 347 379 698 758
1102 347 407 758 756
1103 347 377 756 696
1104 348 380 699 759
1105 348 408 759 757
1106 348 378 757 697
1107 349 381 702 762
1108 349 409 762 760
1109 349 379 760 700
1110 350 382 703 763
1111 350 410 763 761
1112 350 380 761 701
1113 351 383 706 766
1114 351 411 766 764
1115 351 381 764 704
1116 352 384 707 767
1117 352 412 767 765
1118 352 382 765 705
1119 353 385 710 770
1120 353 413 770 768
1121 353 383 768 708
1122 354 386 711 771
1123 354 414 771 769
1124 354 384 769 709
1125 355 387 714 774
1126 355 415 774 772
1127 355 385 772 712
1128 356 388 715 775
1129 356 416 775 773
1130 356 386 773 713
1131 357 389 718 778
1132 357 417 778 776
1133 357 387 776 716
1134 358 390 719 779
1135 358 418 779 777
1136 358 388 777 717
1137 359 391 722 782
1138 359 419 782 780
1139 359 389 780 720
1140 360 392 723 783
1141 360 420 783 781
1142 360 390 781 721
1143 361 393 726 786
1144 361 421 786 784
1145 361 391 784 724
1146 362 394 727 787
1147 362 422 787 785
1148 362 392 785 725
1149 363 395 730 790
1150 363 423 790 788
1151 363 393 788 728
1152 364 396 731 791
1153 364 424 791 789
1154 364 394 789 729
1155 365 397 734 794
1156 365 425 794 792
1157 365 395 792 732
1158 366 398 735 795
1159 366 426 795 793
1160 366 396 793 733
1161 367 399 738 798
1162 367 427 798 796
1163 367 397 796 736
1164 368 400 739 799
1165 368 428 799 797
1166 368 398 797 737
1167 369 401 742 802
1168 369 429 802 800
1169 369 399 800 740
1170 370 402 743 803
1171 370 430 803 801
1172 370 400 801 741
1173 371 403 746 806
1174 371 431 806 804
1175 371 401 804 744
1176 372 404 747 807
1177 372 432 807 805
1178 372 402 805 745
1179 373 375 690 750
1180 373 433 750 808
1181 373 403 808 748
1182 374 376 691 751
1183 374 434 751 809
1184 374 404 809 749
1185 375 405 752 812
1186 375 435 812 810
1187 375 433 810 750
1188 376 406 753 813
1189 376 436 813 811
1190 376 434 811 751
1191 377 407 756 816
1192 377 437 816 814
1193 377 405 814 754
1194 378 408 757 817
1195 378 438 817 815
1196 378 406 815 755
1197 379 409 760 820
1198 379 439 820 818
1199 379 407 818 758
1200 380 410 761 821
1201 380 440 821 819
1202 380 408 819 759
1203 381 411 764 824
1204 381 441 824 822
1205 381 409 822 762
1206 382 412 765 825
1207 382 442 825 823
1208 382 410 823 763
1209 383 413 768 828
1210 383 443 828 826
1211 383 411 826 766
1212 384 414 769 829
1213 384 444 829 827
1214 384 412 827 767
1215 385 415 772 832
1216 385 445 832 830
1217 385 413 830 770
1218 386 416 773 833
1219 386 446 833 831
1220 386 414 831 771
1221 387 417 776 836
1222 387 447 836 834
1223 387 415 834 774
1224 388 418 777 837
1225 388 448 837 835
1226 388 416 835 775
1227 389 419 780 840
1228 389 449 840 838
1229 389 417 838 778
1230 390 420 781 841
1231 390 450 841 839
1232 390 418 839 779
1233 391 421 784 844
1234 391 451 844 842
1235 391 419 842 782
1236 392 422 785 845
1237 392 452 845 843
1238 392 420 843 783
1239 393 423 788 848
1240 393 453 848 846
1241 393 421 846 786
1242 394 424 789 849
1243 394 454 849 847
1244 394 422 847 787
1245 395 425 792 852
1246 395 455 852 850
1247 395 423 850 790
1248 396 426 793 853
1249 396 456 853 851
1250 396 424 851 791
1251 397 427 796 856
1252 397 457 856 854
1253 397 425 854 794
1254 398 428 797 857
1255 398 458 857 855
1256 398 426 855 795
1257 399 429 800 860
1258 399 459 860 858
1259 399 427 858 798
1260 400 430 801 861
1261 400 460 861 859
1262 400 428 859 799
1263 401 431 804 864
1264 401 461 864 862
1265 401 429 862 802
1266 402 432 805 865
1267 402 462 865 863
1268 402 430 863 803
1269 403 433 808 868
1270 403 463 868 866
1271 403 431 866 806
1272 404 434 809 869
1273 404 464 869 867
1274 404 432 867 807
1275 405 437 814 874
1276 405 465 874 872
1277 405 435 872 812
1278 406 438 815 875
1279 406 466 875 873
1280 406 436 873 813
1281 407 439 818 878
1282 407 467 878 876
1283 407 437 876 816
1284 408 440 819 879
1285 408 468 879 877
1286 408 438 877 817
1287 409 441 822 882
1288 409 469 882 880
1289 409 439 880 820
1290 410 442 823 883
1291 410 470 883 881
1292 410 440 881 821
1293 411 443 826 886
1294 411 471 886 884
1295 411 441 884 824
1296 412 444 827 887
1297 412 472 887 885
1298 412 442 885 825
1299 413 445 830 890
1300 413 473 890 888
1301 413 443 888 828
1302 414 446 831 891
1303 414 474 891 889
1304 414 444 889 829
1305 415 447 834 894
1306 415 475 894 892
1307 415 445 892 832
1308 416 448 835 895
1309 416 476 895 893
1310 416 446 893 833
1311 417 449 838 898
1312 417 477 898 896
1313 417 447 896 836
1314 418 450 839 899
1315 418 478 899 897
1316 418 448 897 837
1317 419 451 842 902
1318 419 479 902 900
1319 419 449 900 840
1320 420 452 843 903
1321 420 480 903 901
1322 420 450 901 841
1323 421 453 846 906
1324 421 481 906 904
1325 421 451 904 844
1326 422 454 847 907
1327 422 482 907 905
1328 422 452 905 845
1329 423 455 850 910
1330 423 483 910 908
1331 423 453 908 848
1332 424 456 851 911
1333 424 484 911 909
1334 424 454 909 849
1335 425 457 854 914
1336 425 485 914 912
1337 425 455 912 852
1338 426 458 855 915
1339 426 486 915 913
1340 426 456 913 853
1341 427 459 858 918
1342 427 487 918 916
1343 427 457 916 856
1344 428 460 859 919
1345 428 488 919 917
1346 428 458 917 857
1347 429 461 862 922
1348 429 489 922 920
1349 429 459 920 860
1350 430 462 863 923
1351 430 490 923 921
1352 430 460 921 861
1353 431 463 866 926
1354 431 491 926 924
1355 431 461 924 864
1356 432 464 867 927
1357 432 492 927 925
1358 432 462 925 865
1359 433 435 810 870
1360 433 493 870 928
1361 433 463 928 868
1362 434 436 811 871
1363 434 494 871 929
1364 434 464 929 869
1365 435 465 872 932
1366 435 495 932 930
1367 435 493 930 870
1368 436 466 873 933
1369 436 496 933 931
1370 436 494 931 871
1371 437 467 876 936
1372 437 497 936 934
1373 437 465 934 874
1374 438 468 877 937
1375 438 498 937 935
1376 438 466 935 875
1377 439 469 880 940
1378 439 499 940 938
1379 439 467 938 878
1380 440 470 881 941
1381 440 500 941 939
1382 440 468 939 879
1383 441 471 884 944
1384 441 501 944 942
1385 441 469 942 882
1386 442 472 885 945
1387 442 502 945 943
1388 442 470 943 883
1389 443 473 888 948
1390 443 503 948 946
1391 443 471 946 886
1392 444 474 889 949
1393 444 504 949 947
1394 444 472 947 887
1395 445 475 892 952
1396 445 505 952 950
1397 445 473 950 890
1398 446 476 893 953
1399 446 506 953 951
1400 446 474 951 891
1401 447 477 896 956
1402 447 507 956 954
1403 447 475 954 894
1404 448 478 897 957
1405 448 508 957 955
1406 448 476 955 895
1407 449 479 900 960
1408 449 509 960 958
1409 449 477 958 898
1410 450 480 901 961
1411 450 510 961 959
1412 450 478 959 899
1413 451 481 904 964
1414 451 511 964 962
1415 451 479 962 902
1416 452 482 905 965
1417 452 512 965 963
1418 452 480 963 903
1419 453 483 908 968
1420 453 513 968 966
1421 453 481 966 906
1422 454 484 909 969
1423 454 514 969 967
1424 454 482 967 907
1425 455 485 912 972
1426 455 515 972 970
1427 455 483 970 910
1428 456 486 913 973
1429 456 516 973 971
1430 456 484 971 911
1431 457 487 916 976
1432 457 517 976 974
1433 457 485 974 914
1434 458 488 917 977
1435 458 518 977 975
1436 458 486 975 915
1437 459 489 920 980
1438 459 519 980 978
1439 459 487 978 918
1440 460 490 921 981
1441 460 520 981 979
1442 460 488 979 919
1443 461 491 924 984
1444 461 521 984 982
1445 461 489 982 922
1446 462 492 925 985
1447 462 522 985 983
1448 462 490 983 923
1449 463 493 928 988
1450 463 523 988 986
1451 463 491 986 926
1452 464 494 929 989
1453 464 524 989 987
1454 464 492 987 927
1455 465 497 934 994
1456 465 525 994 992
1457 465 495 992 932
1458 466 498 935 995
1459 466 526 995 993
1460 466 496 993 933
1461 467 499 938 998
1462 467 527 998 996
1463 467 497 996 936
1464 468 500 939 999
1465 468 528 999 997
1466 468 498 997 937
1467 469 501 942 1002
1468 469 529 1002 1000
1469 469 499 1000 940
1470 470 502 943 1003
1471 470 530 1003 1001
1472 470 500 1001 941
1473 471 503 946 1006
1474 471 531 1006 1004
1475 471 501 1004 944
1476 472 504 947 1007
1477 472 532 1007 1005
1478 472 502 1005 945
1479 473 505 950 1010
1480 473 533 1010 1008
1481 473 503 1008 948
1482 474 506 951 1011
1483 474 534 1011 1009
1484 474 504 1009 949
1485 475 507 954 1014
1486 475 535 1014 1012
1487 475 505 1012 952
1488 476 508 955 1015
1489 476 536 1015 1013
1490 476 506 1013 953
1491 477 509 958 1018
1492 477 537 1018 1016
1493 477 507 1016 956
1494 478 510 959 1019
1495 478 538 1019 1017
1496 478 508 1017 957
1497 479 511 962 1022
1498 479 539 1022 1020
1499 479 509 1020 960
1500 480 512 963 1023
1501 480 540 1023 1021
1502 480 510 1021 961
1503 481 513 966 1026
1504 481 541 1026 1024
1505 481 511 1024 964
1506 482 514 967 1027
1507 482 542 1027 1025
1508 482 512 1025 965
1509 483 515 970 1030
1510 483 543 1030 1028
1511 483 513 1028 968
1512 484 516 971 1031
1513 484 544 1031 1029
1514 484 514 1029 969
1515 485 517 974 1034
1516 485 545 1034 1032
1517 485 515 1032 972
1518 486 518 975 1035
1519 486 546 1035 1033
1520 486 516 1033 973
1521 487 519 978 1038
1522 487 547 1038 1036
1523 487 517 1036 976
1524 488 520 979 1039
1525 488 548 1039 1037
1526 488 518 1037 977
1527 489 521 982 1042
1528 489 549 1042 1040
1529 489 519 1040 980
1530 490 522 983 1043
1531 490 550 1043 1041
1532 490 520 1041 981
1533 491 523 986 1046
1534 491 551 1046 1044
1535 491 521 1044 984
1536 492 524 987 1047
1537 492 552 1047 1045
1538 492 522 1045 985
1539 493 495 930 990
1540 493 553 990 1048
1541 493 523 1048 988
1542 494 496 931 991
1543 494 554 991 1049
1544 494 524 1049 989
1545 495 525 992 1052
1546 495 555 1052 1050
1547 495 553 1050 990
1548 496 526 993 1053
1549 496 556 1053 1051
1550 496 554 1051 991
1551 497 527 996 1056
1552 497 557 1056 1054
1553 497 525 1054 994
1554 498 528 997 1057
1555 498 558 1057 1055
1556 498 526 1055 995
1557 499 529 1000 1060
1558 499 559 1060 1058
1559 499 527 1058 998
1560 500 530 1001 1061
1561 500 560 1061 1059
1562 500 528 1059 999
1563 501 531 1004 1064
1564 501 561 1064 1062
1565 501 529 1062 1002
1566 502 532 1005 1065
1567 502 562 1065 1063
1568 502 530 1063 1003
1569 503 533 1008 1068
1570 503 563 1068 1066
1571 503 531 1066 1006
1572 504 534 1009 1069
1573 504 564 1069 1067
1574 504 532 1067 1007
1575 505 535 1012 1072
1576 505 565 1072 1070
1577 505 533 1070 1010
1578 506 536 1013 1073
1579 506 566 1073 1071
1580 506 534 1071 1011
1581 507 537 1016 1076
1582 507 567 1076 1074
1583 507 535 1074 1014
1584 508 538 1017 1077
1585 508 568 1077 1075
1586 508 536 1075 1015
1587 509 539 1020 1080
1588 509 569 1080 1078
1589 509 537 1078 1018
1590 510 540 1021 1081
1591 510 570 1081 1079
1592 510 538 1079 1019
1593 511 541 1024 1084
1594 511 571 1084 1082
1595 511 539 1082 1022
1596 512 542 1025 1085
1597 512 572 1085 1083
1598 512 540 1083 1023
1599 513 543 1028 1088
1600 513 573 1088 1086
1601 513 541 1086 1026
1602 514 544 1029 1089
1603 514 574 1089 1087
1604 514 542 1087 1027
1605 515 545 1032 1092
1606 515 575 1092 1090
1607 515 543 1090 1030
1608 516 546 1033 1093
1609 516 576 1093 1091
1610 516 544 1091 1031
1611 517 547 1036 1096
1612 517 577 1096 1094
1613 517 545 1094 1034
1614 518 548 1037 1097
1615 518 578 1097 1095
1616 518 546 1095 1035
1617 519 549 1040 1100
1618 519 579 1100 1098
1619 519 547 1098 1038
1620 520 550 1041 1101
1621 520 580 1101 1099
1622 520 548 1099 1039
1623 521 551 1044 1104
1624 521 581 1104 1102
1625 521 549 1102 1042
1626 522 552 1045 1105
1627 522 582 1105 1103
1628 522 550 1103 1043
1629 523 553 1048 1108
1630 523 583 1108 1106
1631 523 551 1106 1046
1632 524 554 1049 1109
1633 524 584 1109 1107
1634 524 552 1107 1047
1635 525 557 1054 1114
1636 525 585 1114 1112
1637 525 555 1112 1052
1638 526 558 1055 1115
1639 526 586 1115 1113
1640 526 556 1113 1053
1641 527 559 1058 1118
1642 527 587 1118 1116
1643 527 557 1116 1056
1644 528 560 1059 1119
1645 528 588 1119 1117
1646 528 558 1117 1057
1647 529 561 1062 1122
1648 529 589 1122 1120
1649 529 559 1120 1060
1650 530 562 1063 1123
1651 530 590 1123 1121
1652 530 560 1121 1061
1653 531 563 1066 1126
1654 531 591 1126 1124
1655 531 561 1124 1064
1656 532 564 1067 1127
1657 532 592 1127 1125
1658 532 562 1125 1065
1659 533 565 1070 1130
1660 533 593 1130 1128
1661 533 563 1128 1068
1662 534 566 1071 1131
1663 534 594 1131 1129
1664 534 564 1129 1069
1665 535 567 1074 1134
1666 535 595 1134 1132
1667 535 565 1132 1072
1668 536 568 1075 1135
1669 536 596 1135 1133
1670 536 566 1133 1073
1671 537 569 1078 1138
1672 537 597 1138 1136
1673 537 567 1136 1076
1674 538 570 1079 1139
1675 538 598 1139 1137
1676 538 568 1137 1077
1677 539 571 1082 1142
1678 539 599 1142 1140
1679 539 569 1140 1080
1680 540 572 1083 1143
1681 540 600 1143 1141
1682 540 570 1141 1081
1683 541 573 1086 1146
1684 541 601 1146 1144
1685 541 571 1144 1084
1686 542 574 1087 1147
1687 542 602 1147 1145
1688 542 572 1145 1085
1689 543 575 1090 1150
1690 543 603 1150 1148
1691 543 573 1148 1088
1692 544 576 1091 1151
1693 544 604 1151 1149
1694 544 574 1149 1089
1695 545 577 1094 1154
1696 545 605 1154 1152
1697 545 575 1152 1092
1698 546 578 1095 1155
1699 546 606 1155 1153
1700 546 576 1153 1093
1701 547 579 1098 1158
1702 547 607 1158 1156
1703 547 577 1156 1096
1704 548 580 1099 1159
1705 548 608 1159 1157
1706 548 578 1157 1097
1707 549 581 1102 1162
1708 549 609 1162 1160
1709 549 579 1160 1100
1710 550 582 1103 1163
1711 550 610 1163 1161
1712 550 580 1161 1101
1713 551 583 1106 1166
1714 551 611 1166 1164
1715 551 581 1164 1104
1716 552 584 1107 1167
1717 552 612 1167 1165
1718 552 582 1165 1105
1719 553 555 1050 1110
1720 553 613 1110 1168
1721 553 583 1168 1108
1722 554 556 1051 1111
1723 554 614 1111 1169
1724 554 584 1169 1109
1725 555 585 1112 1172
1726 555 615 1172 1170
1727 555 613 1170 1110
1728 556 586 1113 1173
1729 556 616 1173 1171
1730 556 614 1171 1111
1731 557 587 1116 1176
1732 557 617 1176 1174
1733 557 585 1174 1114
1734 558 588 1117 1177
1735 558 618 1177 1175
1736 558 586 1175 1115
1737 559 589 1120 1180
1738 559 619 1180 1178
1739 559 587 1178 1118
1740 560 590 1121 1181
1741 560 620 1181 1179
1742 560 588 1179 1119
1743 561 591 1124 1184
1744 561 621 1184 1182
1745 561 589 1182 1122
1746 562 592 1125 1185
1747 562 622 1185 1183
1748 562 590 1183 1123
1749 563 593 1128 1188
1750 563 623 1188 1186
1751 563 591 1186 1126
1752 564 594 1129 1189
1753 564 624 1189 1187
1754 564 592 1187 1127
1755 565 595 1132 1192
1756 565 625 1192 1190
1757 565 593 1190 1130
1758 566 596 1133 1193
1759 566 626 1193 1191
1760 566 594 1191 1131
1761 567 597 1136 1196
1762 567 627 1196 1194
1763 567 595 1194 1134
1764 568 598 1137 1197
1765 568 628 1197 1195
1766 568 596 1195 1135
1767 569 599 1140 1200
1768 569 629 1200 1198
1769 569 597 1198 1138
1770 570 600 1141 1201
1771 570 630 1201 1199
1772 570 598 1199 1139
1773 571 601 1144 1204
1774 571 631 1204 1202
1775 571 599 1202 1142
1776 572 602 1145 1205
1777 572 632 1205 1203
1778 572 600 1203 1143
1779 573 603 1148 1208
1780 573 633 1208 1206
1781 573 601 1206 1146
1782 574 604 1149 1209
1783 574 634 1209 1207
1784 574 602 1207 1147
1785 575 605 1152 1212
1786 575 635 1212 1210
1787 575 603 1210 1150
1788 576 606 1153 1213
1789 576 636 1213 1211
1790 576 604 1211 1151
1791 577 607 1156 1216
1792 577 637 1216 1214
1793 577 605 1214 1154
1794 578 608 1157 1217
1795 578 638 1217 1215
1796 578 606 1215 1155
1797 579 609 1160 1220
1798 579 639 1220 1218
1799 579 607 1218 1158
1800 580 610 1161 1221
1801 580 640 1221 1219
1802 580 608 1219 1159
1803 581 611 1164 1224
1804 581 641 1224 1222
1805 581 609 1222 1162
1806 582 612 1165 1225
1807 582 642 1225 1223
1808 582 610 1223 1163
1809 583 613 1168 1228
1810 583 643 1228 1226
1811 583 611 1226 1166
1812 584 614 1169 1229
1813 584 644 1229 1227
1814 584 612 1227 1167
1815 585 617 1174 1234
1816 585 645 1234 1232
1817 585 615 1232 1172
1818 586 618 1175 1235
1819 586 646 1235 1233
1820 586 616 1233 1173
1821 587 619 1178 1238
1822 587 647 1238 1236
1823 587 617 1236 1176
1824 588 620 1179 1239
1825 588 648 1239 1237
1826 588 618 1237 1177
1827 589 621 1182 1242
1828 589 649 1242 1240
1829 589 619 1240 1180
1830 590 622 1183 1243
1831 590 650 1243 1241
1832 590 620 1241 1181
1833 591 623 1186 1246
1834 591 651 1246 1244
1835 591 621 1244 1184
1836 592 624 1187 1247
1837 592 652 1247 1245
1838 592 622 1245 1185
1839 593 625 1190 1250
1840 593 653 1250 1248
1841 593 623 1248 1188
1842 594 626 1191 1251
1843 594 654 1251 1249
1844 594 624 1249 1189
1845 595 627 1194 1254
1846 595 655 1254 1252
1847 595 625 1252 1192
1848 596 628 1195 1255
1849 596 656 1255 1253
1850 596 626 1253 1193
1851 597 629 1198 1258
1852 597 657 1258 1256
1853 597 627 1256 1196
1854 598 630 1199 1259
1855 598 658 1259 1257
1856 598 628 1257 1197
1857 599 631 1202 1262
1858 599 659 1262 1260
1859 599 629 1260 1200
1860 600 632 1203 1263
1861 600 660 1263 1261
1862 600 630 1261 1201
1863 601 633 1206 1266
1864 601 661 1266 1264
1865 601 631 1264 1204
1866 602 634 1207 1267
1867 602 662 1267 1265
1868 602 632 1265 1205
1869 603 635 1210 1270
1870 603 663 1270 1268
1871 603 633 1268 1208
1872 604 636 1211 1271
1873 604 664 1271 1269
1874 604 634 1269 1209
1875 605 637 1214 1274
1876 605 665 1274 1272
1877 605 635 1272 1212
1878 606 638 1215 1275
1879 606 666 1275 1273
1880 606 636 1273 1213
1881 607 639 1218 1278
1882 607 667 1278 1276
1883 607 637 1276 1216
1884 608 640 1219 1279
1885 608 668 1279 1277
1886 608 638 1277 1217
1887 609 641 1222 1282
1888 609 669 1282 1280
1889 609 639 1280 1220
1890 610 642 1223 1283
1891 610 670 1283 1281
1892 610 640 1281 1221
1893 611 643 1226 1286
1894 611 671 1286 1284
1895 611 641 1284 1224
1896 612 644 1227 1287
1897 612 672 1287 1285
1898 612 642 1285 1225
1899 613 615 1170 1230
1900 613 673 1230 1288
1901 613 643 1288 1228
1902 614 616 1171 1231
1903 614 674 1231 1289
1904 614 644 1289 1229
1905 615 645 1232 1292
1906 615 675 1292 1290
1907 615 673 1290 1230
1908 616 646 1233 1293
1909 616 676 1293 1291
1910 616 674 1291 1231
1911 617 647 1236 1296
1912 617 677 1296 1294
1913 617 645 1294 1234
1914 618 648 1237 1297
1915 618 678 1297 1295
1916 618 646 1295 1235
1917 619 649 1240 1300
1918 619 679 1300 1298
1919 619 647 1298 1238
1920 620 650 1241 1301
1921 620 680 1301 1299
1922 620 648 1299 1239
1923 621 651 1244 1304
1924 621 681 1304 1302
1925 621 649 1302 1242
1926 622 652 1245 1305
1927 622 682 1305 1303
1928 622 650 1303 1243
1929 623 653 1248 1308
1930 623 683 1308 1306
1931 623 651 1306 1246
1932 624 654 1249 1309
1933 624 684 1309 1307
1934 624 652 1307 1247
1935 625 655 1252 1312
1936 625 685 1312 1310
1937 625 653 1310 1250
1938 626 656 1253 1313
1939 626 686 1313 1311
1940 626 654 1311 1251
1941 627 657 1256 1316
1942 627 687 1316 1314
1943 627 655 1314 1254
1944 628 658 1257 1317
1945 628 688 1317 1315
1946 628 656 1315 1255
1947 629 659 1260 1320
1948 629 689 1320 1318
1949 629 657 1318 1258
1950 630 660 1261 1321
1951 630 690 1321 1319
1952 630 658 1319 1259
1953 631 661 1264 1324
1954 631 691 1324 1322
1955 631 659 1322 1262
1956 632 662 1265 1325
1957 632 692 1325 1323
1958 632 660 1323 1263
1959 633 663 1268 1328
1960 633 693 1328 1326
1961 633 661 1326 1266
1962 634 664 1269 1329
1963 634 694 1329 1327
1964 634 662 1327 1267
1965 635 665 1272 1332
1966 635 695 1332 1330
1967 635 663 1330 1270
1968 636 666 1273 1333
1969 636 696 1333 1331
1970 636 664 1331 1271
1971 637 667 1276 1336
1972 637 697 1336 1334
1973 637 665 1334 1274
1974 638 668 1277 1337
1975 638 698 1337 1335
1976 638 666 1335 1275
1977 639 669 1280 1340
1978 639 699 1340 1338
1979 639 667 1338 1278
1980 640 670 1281 1341
1981 640 700 1341 1339
1982 640 668 1339 1279
1983 641 671 1284 1344
1984 641 701 1344 1342
1985 641 669 1342 1282
1986 642 672 1285 1345
1987 642 702 1345 1343
1988 642 670 1343 1283
1989 643 673 1288 1348
1990 643 703 1348 1346
1991 643 671 1346 1286
1992 644 674 1289 1349
1993 644 704 1349 1347
1994 644 672 1347 1287
1995 645 677 1294 1354
1996 645 705 1354 1352
1997 645 675 1352 1292
1998 646 678 1295 1355
1999 646 706 1355 1353
2000 646 676 1353 1293
2001 647 679 1298 1358
2002 647 707 1358 1356
2003 647 677 1356 1296
2004 648 680 1299 1359
2005 648 708 1359 1357
2006 648 678 1357 1297
2007 649 681 1302 1362
2008 649 709 1362 1360
2009 649 679 1360 1300
2010 650 682 1303 1363
2011 650 710 1363 1361
2012 650 680 1361 1301
2013 651 683 1306 1366
2014 651 711 1366 1364
2015 651 681 1364 1304
2016 652 684 1307 1367
2017 652 712 1367 1365
2018 652 682 1365 1305
2019 653 685 1310 1370
2020 653 713 1370 1368
2021 653 683 1368 1308
2022 654 686 1311 1371
2023 654 714 1371 1369
2024 654 684 1369 1309
2025 655 687 1314 1374
2026 655 715 1374 1372
2027 655 685 1372 1312
2028 656 688 1315 1375
2029 656 716 1375 1373
2030 656 686 1373 1313
2031 657 689 1318 1378
2032 657 717 1378 1376
2033 657 687 1376 1316
2034 658 690 1319 1379
2035 658 718 1379 1377
2036 658 688 1377 1317
2037 659 691 1322 1382
2038 659 719 1382 1380
2039 659 689 1380 1320
2040 660 692 1323 1383
2041 660 720 1383 1381
2042 660 690 1381 1321
2043 661 693 1326 1386
2044 661 721 1386 1384
2045 661 691 1384 1324
2046 662 694 1327 1387
2047 662 722 1387 1385
2048 662 692 1385 1325
2049 663 695 1330 1390
2050 663 723 1390 1388
2051 663 693 1388 1328
2052 664 696 1331 1391
2053 664 724 1391 1389
2054 664 694 1389 1329
2055 665 697 1334 1394
2056 665 725 1394 1392
2057 665 695 1392 1332
2058 666 698 1335 1395
2059 666 726 1395 1393
2060 666 696 1393 1333
2061 667 699 1338 1398
2062 667 727 1398 1396
2063 667 697 1396 1336
2064 668 700 1339 1399
2065 668 728 1399 1397
2066 668 698 1397 1337
2067 669 701 1342 1402
2068 669 729 1402 1400
2069 669 699 1400 1340
2070 670 702 1343 1403
2071 670 730 1403 1401
2072 670 700 1401 1341
2073 671 703 1346 1406
2074 671 731 1406 1404
2075 671 701 1404 1344
2076 672 704 1347 1407
2077 672 732 1407 1405
2078 672 702 1405 1345
2079 673 675 1290 1350
2080 673 733 1350 1408
2081 673 703 1408 1348
2082 674 676 1291 1351
2083 674 734 1351 1409
2084 674 704 1409 1349
2085 675 705 1352 1412
2086 675 735 1412 1410
2087 675 733 1410 1350
2088 676 706 1353 1413
2089 676 736 1413 1411
2090 676 734 1411 1351
2091 677 707 1356 1416
2092 677 737 1416 1414
2093 677 705 1414 1354
2094 678 708 1357 1417
2095 678 738 1417 1415
2096 678 706 1415 1355
2097 679 709 1360 1420
2098 679 739 1420 1418
2099 679 707 1418 1358
2100 680 710 1361 1421
2101 680 740 1421 1419
2102 680 708 1419 1359
2103 681 711 1364 1424
2104 681 741 1424 1422
2105 681 709 1422 1362
2106 682 712 1365 1425
2107 682 742 1425 1423
2108 682 710 1423 1363
2109 683 713 1368 1428
2110 683 743 1428 1426
2111 683 711 1426 1366
2112 684 714 1369 1429
2113 684 744 1429 1427
2114 684 712 1427 1367
2115 685 715 1372 1432
2116 685 745 1432 1430
2117 685 713 1430 1370
2118 686 716 1373 1433
2119 686 746 1433 1431
2120 686 714 1431 1371
2121 687 717 1376 1436
2122 687 747 1436 1434
2123 687 715 1434 1374
2124 688 718 1377 1437
2125 688 748 1437 1435
2126 688 716 1435 1375
2127 689 719 1380 1440
2128 689 749 1440 1438
2129 689 717 1438 1378
2130 690 720 1381 1441
2131 690 750 1441 1439
2132 690 718 1439 1379
2133 691 721 1384 1444
2134 691 751 1444 1442
2135 691 719 1442 1382
2136 692 722 1385 1445
2137 692 752 1445 1443
2138 692 720 1443 1383
2139 693 723 1388 1448
2140 693 753 1448 1446
2141 693 721 1446 1386
2142 694 724 1389 1449
2143 694 754 1449 1447
2144 694 722 1447 1387
2145 695 725 1392 1452
2146 695 755 1452 1450
2147 695 723 1450 1390
2148 696 726 1393 1453
2149 696 756 1453 1451
2150 696 724 1451 1391
2151 697 727 1396 1456
2152 697 757 1456 1454
2153 697 725 1454 1394
2154 698 728 1397 1457
2155 698 758 1457 1455
2156 698 726 1455 1395
2157 699 729 1400 1460
2158 699 759 1460 1458
2159 699 727 1458 1398
2160 700 730 1401 1461
2161 700 760 1461 1459
2162 700 728 1459 1399
2163 701 731 1404 1464
2164 701 761 1464 1462
2165 701 729 1462 1402
2166 702 732 1405 1465
2167 702 762 1465 1463
2168 702 730 1463 1403
2169 703 733 1408 1468
2170 703 763 1468 1466
2171 703 731 1466 1406
2172 704 734 1409 1469
2173 704 764 1469 1467
2174 704 732 1467 1407
2175 705 737 1414 1474
2176 705 765 1474 1472
2177 705 735 1472 1412
2178 706 738 1415 1475
2179 706 766 1475 1473
2180 706 736 1473 1413
2181 707 739 1418 1478
2182 707 767 1478 1476
2183 707 737 1476 1416
2184 708 740 1419 1479
2185 708 768 1479 1477
2186 708 738 1477 1417
2187 709 741 1422 1482
2188 709 769 1482 1480
2189 709 739 1480 1420
2190 710 742 1423 1483
2191 710 770 1483 1481
2192 710 740 1481 1421
2193 711 743 1426 1486
2194 711 771 1486 1484
2195 711 741 1484 1424
2196 712 744 1427 1487
2197 712 772 1487 1485
2198 712 742 1485 1425
2199 713 745 1430 1490
2200 713 773 1490 1488
2201 713 743 1488 1428
2202 714 746 1431 1491
2203 714 774 1491 1489
2204 714 744 1489 1429
2205 715 747 1434 1494
2206 715 775 1494 1492
2207 715 745 1492 1432
2208 716 748 1435 1495
2209 716 776 1495 1493
2210 716 746 1493 1433
2211 717 749 1438 1498
2212 717 777 1498 1496
2213 717 747 1496 1436
2214 718 750 1439 1499
2215 718 778 1499 1497
2216 718 748 1497 1437
2217 719 751 1442 1502
2218 719 779 1502 1500
2219 719 749 1500 1440
2220 720 752 1443 1503
2221 720 780 1503 1501
2222 720 750 1501 1441
2223 721 753 1446 1506
2224 721 781 1506 1504
2225 721 751 1504 1444
2226 722 754 1447 1507
2227 722 782 1507 1505
2228 722 752 1505 1445
2229 723 755 1450 1510
2230 723 783 1510 1508
2231 723 753 1508 1448
2232 724 756 1451 1511
2233 724 784 1511 1509
2234 724 754 1509 1449
2235 725 757 1454 1514
2236 725 785 1514 1512
2237 725 755 1512 1452
2238 726 758 1455 1515
2239 726 786 1515 1513
2240 726 756 1513 1453
2241 727 759 1458 1518
2242 727 787 1518 1516
2243 727 757 1516 1456
2244 728 760 1459 1519
2245 728 788 1519 1517
2246 728 758 1517 1457
2247 729 761 1462 1522
2248 729 789 1522 1520
2249 729 759 1520 1460
2250 730 762 1463 1523
2251 730 790 1523 1521
2252 730 760 1521 1461
2253 731 763 1466 1526
2254 731 791 1526 1524
2255 731 761 1524 1464
2256 732 764 1467 1527
2257 732 792 1527 1525
2258 732 762 1525 1465
2259 733 735 1410 1470
2260 733 793 1470 1528
2261 733 763 1528 1468
2262 734 736 1411 1471
2263 734 794 1471 1529
2264 734 764 1529 1469
2265 735 765 1472 1532
2266 735 795 1532 1530
2267 735 793 1530 1470
2268 736 766 1473 1533
2269 736 796 1533 1531
2270 736 794 1531 1471
2271 737 767 1476 1536
2272 737 795 1536 1534
2273 737 765 1534 1474
2274 738 768 1477 1537
2275 738 796 1537 1535
2276 738 766 1535 1475
2277 739 769 1480 1540
2278 739 797 1540 1538
2279 739 767 1538 1478
2280 740 770 1481 1541
2281 740 798 1541 1539
2282 740 768 1539 1479
2283 741 771 1484 1544
2284 741 797 1544 1542
2285 741 769 1542 1482
2286 742 772 1485 1545
2287 742 798 1545 1543
2288 742 770 1543 1483
2289 743 773 1488 1548
2290 743 799 1548 1546
2291 743 771 1546 1486
2292 744 774 1489 1549
2293 744 800 1549 1547
2294 744 772 1547 1487
2295 745 775 1492 1552
2296 745 799 1552 1550
2297 745 773 1550 1490
2298 746 776 1493 1553
2299 746 800 1553 1551
2300 746 774 1551 1491
2301 747 777 1496 1556
2302 747 801 1556 1554
2303 747 775 1554 1494
2304 748 778 1497 1557
2305 748 802 1557 1555
2306 748 776 1555 1495
2307 749 779 1500 1560
2308 749 801 1560 1558
2309 749 777 1558 1498
2310 750 780 1501 1561
2311 750 802 1561 1559
2312 750 778 1559 1499
2313 751 781 1504 1564
2314 751 803 1564 1562
2315 751 779 1562 1502
2316 752 782 1505 1565
2317 752 804 1565 1563
2318 752 780 1563 1503
2319 753 783 1508 1568
2320 753 803 1568 1566
2321 753 781 1566 1506
2322 754 784 1509 1569
2323 754 804 1569 1567
2324 754 782 1567 1507
2325 755 785 1512 1572
2326 755 805 1572 1570
2327 755 783 1570 1510
2328 756 786 1513 1573
2329 756 806 1573 1571
2330 756 784 1571 1511
2331 757 787 1516 1576
2332 757 805 1576 1574
2333 757 785 1574 1514
2334 758 788 1517 1577
2335 758 806 1577 1575
2336 758 786 1575 1515
2337 759 789 1520 1580
2338 759 807 1580 1578
2339 759 787 1578 1518
2340 760 790 1521 1581
2341 760 808 1581 1579
2342 760 788 1579 1519
2343 761 791 1524 1584
2344 761 807 1584 1582
2345 761 789 1582 1522
2346 762 792 1525 1585
2347 762 808 1585 1583
2348 762 790 1583 1523
2349 763 793 1528 1588
2350 763 809 1588 1586
2351 763 791 1586 1526
2352 764 794 1529 1589
2353 764 810 1589 1587
2354 764 792 1587 1527
2355 765 795 1534 1532
2356 766 796 1535 1533
2357 767 795 1538 1536
2358 768 796 1539 1537
2359 769 797 1542 1540
2360 770 798 1543 1541
2361 771 797 1546 1544
2362 772 798 1547 1545
2363 773 799 1550 1548
2364 774 800 1551 1549
2365 775 799 1554 1552
2366 776 800 1555 1553
2367 777 801 1558 1556
2368 778 802 1559 1557
2369 779 803 1562 1560
2370 780 804 1563 1561
2371 781 803 1566 1564
2372 782 804 1567 1565
2373 783 805 1570 1568
2374 784 806 1571 1569
2375 785 805 1574 1572
2376 786 806 1575 1573
2377 787 807 1578 1576
2378 788 808 1579 1577
2379 789 807 1582 1580
2380 790 808 1583 1581
2381 791 809 1586 1584
2382 792 810 1587 1585
2383 793 809 1530 1588
2384 794 810 1531 1589
2385 795 809 1590 1530
2386 795 797 1538 1590
2387 796 810 1591 1531
2388 796 798 1539 1591
2389 797 799 1546 1590
2390 798 800 1547 1591
2391 799 801 1554 1590
2392 800 802 1555 1591
2393 801 803 1560 1590
2394 802 804 1561 1591
2395 803 805 1568 1590
2396 804 806 1569 1591
2397 805 807 1576 1590
2398 806 808 1577 1591
2399 807 809 1584 1590
2400 808 810 1585 1591

1592 3
0.15781549999999999745 51.091999999999998749 1.3675450000000000106 
10.172750000000000625 50.054000000000002046 1.1373699999999999921 
21.193500000000000227 46.474850000000003547 1.6547449999999999104 
29.690550000000001774 41.563600000000000989 -0.66481000000000001204 
37.901850000000003149 34.240699999999996805 -0.89609000000000005315 
44.14345000000000141 25.709550000000000125 -0.091975500000000001699 
48.576149999999998386 15.8069500000000005 -0.54515499999999994518 
50.740499999999997272 5.9713500000000001577 1.8201700000000000657 
50.842500000000001137 -5.0065499999999998337 0.54717000000000004523 
48.628250000000001307 -15.631299999999999528 -1.4408650000000000624 
44.041150000000001796 -25.881850000000000023 -1.9453149999999999054 
38.272100000000001785 -33.838400000000000034 -1.4596949999999999648 
29.90484999999999971 -41.417200000000001125 -1.3811450000000000671 
20.22739999999999938 -46.915050000000000807 -1.4904450000000000198 
10.201499999999999346 -50.061999999999997613 2.0080350000000000144 
0.51688000000000000611 -51.079000000000000625 0.050974999999999999478 
-10.922250000000000014 -49.898299999999998988 0.45273649999999998617 
-20.747350000000000847 -46.684399999999996567 0.55366999999999999549 
-29.436749999999999972 -41.751150000000002649 -0.026261550000000001559 
-37.68200000000000216 -34.481799999999999784 -0.83574999999999999289 
-44.030749999999997613 -25.897249999999999659 0.10819249999999999701 
-48.401049999999997908 -16.35069999999999979 -0.40069399999999999462 
-50.83100000000000307 -5.115199999999999747 -0.87168000000000001037 
-50.88499999999999801 4.7060750000000002302 1.2389799999999999702 
-48.816549999999999443 15.135650000000000048 -1.7306049999999999489 
-43.9319500000000005 26.097750000000001336 0.10596700000000000563 
-38.142249999999997101 34.002499999999997726 -1.2367850000000000232 
-29.844750000000001222 41.472499999999996589 1.5701099999999998946 
-20.113050000000001205 46.968150000000001398 -1.756585000000000063 
-9.9692500000000006111 50.109000000000001762 -0.17172399999999998776 
-0.71962499999999995914 51.079500000000003013 6.4904000000000001691 
-0.53498000000000001108 51.090000000000003411 -5.9271500000000001407 
10.557349999999999568 49.980299999999999727 6.6044000000000000483 
10.22879999999999967 50.063000000000002387 -8.0478000000000005087 
20.545999999999999375 46.777999999999998693 7.5937999999999998835 
21.424399999999998556 46.384700000000002262 -7.4187500000000001776 
29.484700000000000131 41.71325000000000216 7.2920499999999996987 
29.753350000000001074 41.533400000000000318 -5.8130499999999996064 
37.711649999999998784 34.442799999999998306 6.6746499999999997499 
38.124699999999997146 34.024650000000001171 -6.9825999999999996959 
44.486750000000000682 25.098150000000000404 8.3002000000000002444 
43.957349999999998147 26.051449999999999108 -7.7862000000000000099 
48.664949999999997488 15.536599999999999966 8.8695500000000002672 
48.390999999999998238 16.351649999999999352 -8.6370000000000004547 
50.779499999999998749 5.6263500000000004064 6.9433499999999996888 
50.786499999999996646 5.4753999999999996007 -5.7080500000000000682 
50.862999999999999545 -4.7963699999999995782 8.1782500000000002416 
50.868499999999997385 -4.6983449999999997715 -7.7872500000000002274 
48.727550000000000807 -15.324400000000000688 7.1360000000000001208 
48.778149999999996567 -15.18735000000000035 -6.8023499999999996746 
44.027700000000002944 -25.927299999999998903 7.4744000000000001549 
44.557999999999999829 -24.987899999999999778 -5.7328500000000000014 
38.363349999999996953 -33.757199999999997431 6.1263500000000004064 
37.900350000000003092 -34.264299999999998647 -6.9772999999999996135 
29.756000000000000227 -41.534199999999998454 8.0248500000000007049 
29.789699999999999847 -41.507199999999997431 -6.393200000000000216 
20.397649999999998727 -46.840649999999996567 7.3305499999999996774 
20.461300000000001376 -46.799349999999996896 -8.8024500000000003297 
10.494949999999999335 -50.002499999999997726 7.77275000000000027 
11.226100000000000634 -49.840099999999999625 -8.874399999999999622 
-0.57050500000000003986 -51.082000000000000739 5.9480500000000002814 
0.40075050000000000949 -51.091500000000003467 -7.5640999999999998238 
-9.9724500000000002586 -50.107999999999996987 9.4954999999999998295 
-10.800649999999999196 -49.939549999999996999 -6.8027499999999996305 
-20.959599999999998232 -46.591299999999996828 8.550050000000000594 
-21.149950000000000472 -46.504350000000002296 -8.3729499999999994486 
-30.345949999999998425 -41.099800000000001887 7.8844500000000001805 
-29.735150000000000858 -41.52850000000000108 -8.9437499999999996447 
-37.655149999999999011 -34.511600000000001387 6.0375500000000004164 
-37.708399999999997476 -34.457050000000002399 -8.895949999999999136 
-43.881399999999999295 -26.124199999999998312 5.8340500000000004022 
-44.236449999999997829 -25.571650000000001768 -9.3445000000000000284 
-48.695149999999998158 -15.403200000000000003 6.2431999999999998607 
-48.482500000000001705 -16.127150000000000318 -6.3457499999999997797 
-50.722499999999996589 -6.0448000000000003951 8.1762999999999994571 
-50.761499999999998067 -5.7299499999999996547 -6.9839999999999999858 
-50.757500000000000284 5.8943000000000003169 5.9107500000000001705 
-50.73149999999999693 5.9790499999999999758 -7.4628500000000004277 
-48.440399999999996794 16.215550000000000352 5.8152499999999998082 
-48.731450000000002376 15.32085000000000008 -7.6986999999999996547 
-44.438200000000001921 25.201850000000000307 7.8403000000000000469 
-43.989350000000001728 25.996050000000000324 -9.3463499999999992696 
-37.662149999999996908 34.523650000000003502 9.557349999999999568 
-37.589550000000002683 34.613100000000002865 -5.9744000000000001549 
-29.482800000000001006 41.736800000000002342 9.5476500000000008583 
-29.493900000000000006 41.696550000000002001 -6.0541999999999998039 
-21.367799999999999017 46.4007000000000005 5.5475500000000002032 
-20.33674999999999855 46.875450000000000728 -7.1692499999999999005 
-10.459149999999999281 49.980849999999996669 6.1877500000000003055 
-11.101200000000000401 49.860199999999998965 -5.8849499999999999034 
-0.08513099999999999834 51.100999999999999091 14.520300000000000651 
0.068715499999999998804 51.09100000000000108 -14.770450000000000301 
11.222849999999999326 49.848399999999998045 15.841549999999999798 
10.236200000000000188 50.047499999999999432 -14.966499999999999915 
20.08960000000000079 46.983449999999997715 14.300200000000000244 
20.244150000000001199 46.897849999999998261 -14.780900000000000816 
29.87494999999999834 41.452399999999997249 16.084150000000001057 
29.718499999999998806 41.543950000000002376 -16.960650000000001114 
37.52125000000000199 34.664450000000002206 16.427700000000001523 
37.619349999999997181 34.555700000000001637 -13.588549999999999685 
44.054549999999998988 25.862549999999998818 17.018650000000000944 
43.87044999999999817 26.178399999999999892 -13.46720000000000006 
48.591400000000000148 15.786649999999999849 15.761150000000000659 
48.432549999999999102 16.269549999999998846 -16.443449999999998568 
50.874000000000002331 4.6947950000000000514 16.654550000000000409 
50.848999999999996646 4.9528150000000001896 -14.486800000000000566 
50.76850000000000307 -5.7488500000000000156 15.611250000000000071 
50.777999999999998693 -5.6183500000000003993 -14.281449999999999534 
48.448199999999999932 -16.175350000000001671 14.399900000000000588 
48.660949999999999704 -15.600400000000000489 -16.801850000000001728 
44.35374999999999801 -25.341300000000000381 13.977349999999999497 
44.606149999999999523 -24.916850000000000165 -15.045450000000000657 
38.004649999999998045 -34.133150000000000546 14.203649999999999665 
37.570650000000000546 -34.630000000000002558 -14.206450000000000244 
30.143750000000000711 -41.250349999999997408 14.973699999999999122 
29.971650000000000347 -41.377450000000003172 -13.300250000000000128 
21.260000000000001563 -46.454999999999998295 14.430999999999999162 
20.083999999999999631 -46.987499999999997158 -15.353249999999999176 
10.769899999999999807 -49.936450000000000671 14.466200000000000614 
10.226150000000000517 -50.063000000000002387 -13.749950000000000117 
-0.030081650000000001444 -51.082500000000003126 15.796649999999999636 
-0.30062650000000001871 -51.094999999999998863 -15.162850000000000605 
-11.096600000000000463 -49.877650000000002706 15.943649999999999878 
-11.304349999999999454 -49.818199999999997374 -14.599399999999999267 
-20.501850000000001017 -46.782249999999997669 14.743800000000000239 
-20.587749999999999773 -46.755850000000002353 -14.390150000000000219 
-30.409749999999998948 -41.040100000000002467 14.474149999999999849 
-29.874050000000000438 -41.454149999999998499 -14.650600000000000733 
-38.142099999999999227 -33.987299999999997624 16.017900000000000915 
-38.269399999999997419 -33.841799999999999216 -14.121399999999999508 
-44.103050000000003195 -25.791499999999999204 16.783799999999999386 
-44.429450000000002774 -25.220449999999999591 -14.472450000000000259 
-48.784750000000002501 -15.183550000000000324 15.221149999999999736 
-48.406449999999999534 -16.330200000000001381 -16.052499999999998437 
-50.868999999999999773 -4.7215400000000000702 15.840700000000000003 
-50.832000000000000739 -5.1311499999999998778 -16.654399999999998983 
-50.82249999999999801 5.2019999999999999574 15.400150000000000006 
-50.780500000000003524 5.6654499999999998749 -14.419299999999999784 
-48.489750000000000796 16.091850000000000875 16.199600000000000222 
-48.454549999999997567 16.239049999999998875 -15.77430000000000021 
-43.862299999999997624 26.202149999999999608 17.038150000000001683 
-44.126300000000000523 25.771899999999998698 -13.770799999999999486 
-37.90075000000000216 34.256950000000003342 13.83539999999999992 
-38.394100000000001671 33.700850000000002638 -13.243249999999999744 
-30.284749999999998948 41.169400000000003104 16.155599999999999739 
-30.261849999999999028 41.16904999999999859 -16.614699999999999136 
-21.170400000000000773 46.506700000000002149 14.620549999999999713 
-21.362800000000000011 46.405549999999998079 -13.308899999999999508 
-10.179800000000000182 50.078499999999998238 16.543949999999998823 
-10.691950000000000287 49.95770000000000266 -13.908549999999999969 
-0.61758500000000005059 51.073999999999998067 21.816900000000000404 
-0.57115000000000004654 51.079500000000003013 -20.987100000000001643 
10.505000000000000782 49.996299999999997965 22.624449999999999505 
10.953849999999999199 49.893549999999997624 -23.992650000000001143 
20.791550000000000864 46.663400000000002876 24.098949999999998539 
20.282299999999999329 46.865499999999997272 -22.781800000000000495 
30.288850000000000051 41.152200000000000557 22.615449999999999164 
29.794399999999999551 41.492499999999999716 -23.92190000000000083 
38.339050000000000296 33.778149999999996567 23.548149999999999693 
37.967750000000002331 34.166200000000003456 -22.220349999999999824 
44.079650000000000887 25.850049999999999528 23.99409999999999954 
44.444600000000001216 25.172699999999998965 -23.930299999999999017 
48.773200000000002774 15.236549999999999372 22.627549999999999386 
48.649399999999999977 15.580149999999999721 -24.091049999999999187 
50.737000000000001876 5.9969500000000000028 21.929899999999999949 
50.780500000000003524 5.5251500000000000057 -20.99030000000000129 
50.871000000000002217 -4.8607599999999999696 23.989999999999998437 
50.781500000000001194 -5.59729999999999972 -22.649750000000000938 
48.666150000000001796 -15.553800000000000736 22.207850000000000534 
48.483100000000000307 -16.14059999999999917 -22.195450000000001012 
43.903849999999998488 -26.106999999999999318 21.230399999999999494 
44.354649999999999466 -25.350950000000000983 -24.211099999999998289 
37.734600000000000364 -34.412750000000002615 22.084849999999999426 
37.536599999999999966 -34.635350000000002524 -23.311599999999998545 
30.557099999999998374 -40.936999999999997613 22.341249999999998721 
29.72704999999999842 -41.532299999999999329 -22.296549999999999869 
21.146499999999999631 -46.509549999999997283 23.27289999999999992 
20.299099999999999255 -46.879500000000000171 -22.684200000000000585 
10.807299999999999685 -49.937049999999999272 24.175450000000001438 
10.178549999999999542 -50.055999999999997385 -22.563800000000000523 
-0.11177549999999999986 -51.091500000000003467 22.867000000000000881 
-0.16050400000000000778 -51.090499999999998693 -21.307449999999999335 
-10.888350000000000861 -49.936149999999997817 21.606149999999999523 
-10.416550000000000864 -50.013500000000000512 -21.712450000000000472 
-21.006850000000000023 -46.584949999999999193 24.585699999999999221 
-21.278800000000000381 -46.432099999999998374 -21.036000000000001364 
-30.635500000000000398 -40.878300000000002967 22.274999999999998579 
-29.683099999999999596 -41.566099999999998715 -21.494700000000001694 
-38.34924999999999784 -33.74164999999999992 21.805150000000001143 
-37.725000000000001421 -34.423999999999999488 -21.162800000000000722 
-44.278300000000001546 -25.473199999999998511 20.821249999999999147 
-44.081749999999999545 -25.811499999999998778 -20.675699999999999079 
-48.590449999999997033 -15.747450000000000614 21.472249999999998948 
-48.775050000000000239 -15.194250000000000256 -21.164999999999999147 
-50.829000000000000625 -5.1579499999999995907 21.025600000000000733 
-50.780500000000003524 -5.5753500000000002501 -23.433199999999999363 
-50.741500000000002046 5.898150000000000226 23.881150000000001654 
-50.732999999999996987 6.0165499999999996206 -24.439350000000001017 
-48.710200000000000387 15.378550000000000608 22.466100000000000847 
-48.572899999999997078 15.874650000000000816 -21.860450000000000159 
-44.308300000000002683 25.42330000000000112 21.101949999999998653 
-44.269050000000000011 25.499800000000000466 -22.316349999999999909 
-37.817250000000001364 34.342599999999997351 23.017399999999998528 
-38.34555000000000291 33.726399999999998158 -23.420999999999999375 
-29.623550000000001603 41.629899999999999238 22.540549999999999642 
-30.059449999999998226 41.299500000000001876 -22.193599999999999994 
-20.907399999999999096 46.602849999999996555 23.111499999999999488 
-21.230000000000000426 46.446800000000003195 -23.707550000000001234 
-10.021549999999999514 50.087499999999998579 20.902999999999998693 
-10.127200000000000202 50.058999999999997499 -20.930649999999999977 
0.41710049999999998516 51.075000000000002842 30.104700000000001125 
0.31621149999999997871 51.08550000000000324 -28.865700000000000358 
10.053900000000000503 50.073000000000000398 29.602699999999998681 
10.1507000000000005 50.074500000000000455 -30.808199999999999363 
21.416250000000001563 46.36395000000000266 30.817799999999998306 
20.384250000000001535 46.843350000000000932 -31.156849999999998602 
29.610499999999998266 41.627299999999998192 30.683599999999998431 
30.380199999999998539 41.088450000000001694 -30.952000000000001734 
37.844999999999998863 34.310999999999999943 28.962350000000000705 
37.779550000000000409 34.381500000000002615 -31.750299999999999301 
44.081400000000002137 25.837250000000000938 31.313700000000000756 
44.317199999999999704 25.40899999999999892 -31.386299999999998533 
48.610550000000003479 15.692149999999999821 29.435700000000000642 
48.642800000000001148 15.623300000000000409 -31.262699999999998823 
50.851500000000001478 4.8108000000000004093 30.310949999999998283 
50.875 4.5960549999999997794 -29.955700000000000216 
50.793500000000001648 -5.5190500000000000114 29.697399999999998244 
50.837499999999998579 -4.9786049999999999471 -30.961700000000000443 
48.652000000000001023 -15.570800000000000196 29.213699999999999335 
48.78135000000000332 -15.180749999999999744 -29.968050000000001631 
44.481450000000002376 -25.132400000000000517 30.92599999999999838 
44.10374999999999801 -25.795200000000001239 -29.38230000000000075 
37.456499999999998352 -34.750349999999997408 30.765550000000001063 
38.30425000000000324 -33.785249999999997783 -30.046700000000001296 
30.214150000000000063 -41.214449999999999363 30.655400000000000205 
29.900200000000001666 -41.411250000000002558 -30.103649999999998244 
21.077799999999999869 -46.527850000000000819 29.624800000000000466 
21.021599999999999397 -46.557400000000001228 -28.964099999999998403 
9.9217999999999992866 -50.109999999999999432 28.783400000000000318 
10.901949999999999363 -49.919600000000002638 -31.935949999999998283 
0.17880399999999999072 -51.073000000000000398 28.923749999999998295 
0.10012000000000000066 -51.092500000000001137 -29.374050000000000438 
-11.357100000000000861 -49.804349999999999454 28.172599999999999199 
-10.97465000000000046 -49.894300000000001205 -30.964050000000000296 
-20.280950000000000699 -46.895650000000003388 30.80519999999999925 
-20.998300000000000409 -46.561999999999997613 -31.463599999999999568 
-29.55659999999999954 -41.673250000000003013 30.851600000000001245 
-30.257500000000000284 -41.162750000000002615 -29.5625 
-38.297100000000000364 -33.834049999999997738 31.728600000000000136 
-37.956299999999998818 -34.177999999999997272 -31.558749999999999858 
-44.104550000000003251 -25.777650000000001285 31.504049999999999443 
-44.464449999999999363 -25.127150000000000318 -28.552700000000001523 
-48.485399999999998499 -16.081800000000001205 29.755250000000000199 
-48.563699999999997203 -15.849999999999999645 -28.695599999999998886 
-50.734999999999999432 -5.9986499999999995936 31.142649999999999721 
-50.748499999999999943 -5.9906499999999995865 -31.254400000000000404 
-50.866999999999997328 4.6840599999999996683 30.390200000000000102 
-50.829999999999998295 5.2644999999999999574 -30.202400000000000801 
-48.717599999999997351 15.347749999999999559 31.948699999999998766 
-48.643749999999997158 15.648799999999999599 -28.914449999999998653 
-44.60759999999999792 24.885549999999998505 30.811650000000000205 
-44.116950000000002774 25.780149999999999011 -28.423950000000001381 
-38.047249999999998238 34.07524999999999693 31.686599999999998545 
-38.234149999999999636 33.885649999999998272 -29.623999999999998778 
-30.387750000000000483 41.06705000000000183 31.288650000000000517 
-30.156349999999999767 41.235750000000003013 -31.134399999999999409 
-20.313400000000001455 46.872900000000001342 30.059850000000000847 
-21.288100000000000023 46.435049999999996828 -28.992000000000000881 
-10.864399999999999835 49.912649999999999295 31.679600000000000648 
-10.787250000000000227 49.941949999999998511 -30.533249999999998892 
-0.2201110000000000011 51.090000000000003411 38.113799999999997681 
0.53964999999999996305 51.097499999999996589 -37.570599999999998886 
11.315699999999999648 49.811149999999997817 38.040950000000002262 
10.592999999999999972 49.990499999999997272 -36.918050000000000921 
20.757650000000001711 46.673549999999998761 39.061650000000000205 
20.794699999999998852 46.666899999999998272 -39.284649999999999181 
30.581250000000000711 40.922600000000002751 37.764449999999996521 
30.169149999999998357 41.230100000000000193 -36.459600000000001785 
38.004500000000000171 34.120199999999996976 38.276499999999998636 
38.060949999999998283 34.089900000000000091 -39.156999999999996476 
44.315399999999996794 25.423049999999999926 36.704799999999998761 
44.086249999999999716 25.841049999999999187 -39.666150000000001796 
48.426149999999999807 16.235549999999999926 38.019100000000001671 
48.605449999999997601 15.704900000000000304 -37.392099999999999227 
50.720999999999996533 6.0922999999999998266 37.631650000000000489 
50.854500000000001592 4.6914749999999996177 -39.49989999999999668 
50.829500000000003013 -5.1985000000000001208 38.290399999999998215 
50.762500000000002842 -5.7710999999999996746 -38.840150000000001285 
48.787950000000002149 -15.169499999999999318 38.247349999999997294 
48.573050000000002058 -15.84220000000000006 -36.76659999999999684 
44.501550000000001717 -25.078499999999998238 37.475499999999996703 
44.580599999999996896 -24.949950000000001182 -35.902599999999999625 
38.233600000000002694 -33.875749999999996476 39.329050000000002285 
38.002450000000003172 -34.140000000000000568 -38.394599999999996953 
30.011600000000001387 -41.372100000000003206 36.592849999999998545 
29.985600000000001586 -41.365800000000000125 -35.913200000000003342 
21.430250000000000909 -46.373849999999997351 39.269849999999998147 
20.729549999999999699 -46.709550000000000125 -38.996400000000001285 
11.01839999999999975 -49.893200000000000216 38.852350000000001273 
10.260699999999999932 -50.058999999999997499 -36.096049999999998192 
0.7097799999999999665 -51.082500000000003126 38.777799999999999159 
-0.14518700000000001049 -51.089500000000001023 -38.401600000000001955 
-10.544650000000000745 -49.988599999999998147 37.970250000000000057 
-11.086750000000000327 -49.87785000000000224 -37.233800000000002228 
-20.972200000000000841 -46.587000000000003297 37.636450000000003513 
-20.196249999999999147 -46.932400000000001228 -37.106999999999999318 
-29.889299999999998647 -41.415550000000003195 36.558750000000003411 
-30.521850000000000591 -40.986899999999998556 -36.253749999999996589 
-38.271399999999999864 -33.844149999999999068 37.215400000000002478 
-37.874549999999999272 -34.292749999999998067 -37.134850000000000136 
-44.154850000000003263 -25.661549999999998306 38.436650000000000205 
-44.20304999999999751 -25.622099999999999653 -39.500199999999999534 
-48.695000000000000284 -15.410999999999999588 37.982399999999998386 
-48.657800000000001717 -15.560200000000000031 -39.661700000000003286 
-50.729999999999996874 -5.9819000000000004391 35.751100000000000989 
-50.756500000000002615 -5.7477000000000000313 -37.317599999999998772 
-50.86500000000000199 4.6778050000000002129 39.28585000000000349 
-50.79399999999999693 5.4165499999999999758 -39.040750000000002728 
-48.713700000000002888 15.358349999999999724 37.677050000000001262 
-48.795450000000002433 15.107950000000000657 -37.163949999999999818 
-44.081200000000002603 25.817900000000001626 36.338099999999997181 
-44.141300000000001091 25.71594999999999942 -36.184449999999998226 
-38.21414999999999651 33.904699999999998283 39.333500000000000796 
-37.733950000000000102 34.442000000000000171 -37.82079999999999842 
-29.556149999999998812 41.664999999999999147 39.52289999999999992 
-30.182050000000000267 41.214649999999998897 -36.25285000000000224 
-21.367599999999999483 46.403799999999996828 38.604250000000000398 
-20.470949999999998425 46.802050000000001262 -38.996800000000000352 
-10.176349999999999341 50.053499999999999659 36.385350000000002524 
-10.139200000000000657 50.070500000000002672 -37.218949999999999534 
0.41578100000000001168 51.095999999999996533 43.766950000000001353 
0.74080000000000001403 51.082500000000003126 -43.472400000000000375 
11.193749999999999645 49.854500000000001592 43.903599999999997294 
10.396649999999999281 50.002000000000002444 -45.425550000000001205 
21.337749999999999773 46.428249999999998465 46.939250000000001251 
21.373300000000000409 46.397199999999997999 -44.811349999999997351 
30.037099999999998801 41.331150000000000944 44.84094999999999942 
30.280400000000000205 41.136450000000003513 -45.524650000000001171 
37.540900000000000603 34.655349999999998545 44.238549999999996487 
38.282299999999999329 33.836150000000003502 -45.002949999999998454 
44.303800000000002512 25.455799999999999983 43.395400000000002194 
44.052549999999996544 25.882200000000000983 -44.005850000000002353 
48.350749999999997897 16.512899999999998357 44.689399999999999125 
48.569699999999997431 15.822449999999999903 -47.13774999999999693 
50.776499999999998636 5.5815000000000001279 44.064199999999999591 
50.823999999999998067 5.0736499999999997712 -44.465600000000002012 
50.822000000000002728 -5.1148499999999996746 46.83539999999999992 
50.725000000000001421 -6.0236000000000000654 -45.907150000000001455 
48.724750000000000227 -15.347599999999999909 46.341549999999998022 
48.665300000000002001 -15.52394999999999925 -44.469749999999997669 
44.097499999999996589 -25.787400000000001654 46.894500000000000739 
44.09094999999999942 -25.809400000000000119 -44.253599999999998715 
37.648350000000000648 -34.540649999999999409 46.512700000000002376 
37.500349999999997408 -34.68760000000000332 -44.903700000000000614 
29.607800000000001006 -41.639350000000000307 43.663449999999997431 
29.575649999999999551 -41.649599999999999511 -46.299550000000003536 
20.15899999999999892 -46.943699999999999761 45.628599999999998715 
21.398250000000000881 -46.386249999999996874 -43.702100000000001501 
11.261649999999999494 -49.848700000000000898 43.483449999999997715 
10.259149999999999991 -50.026499999999998636 -45.394750000000001933 
-0.50968999999999997641 -51.107500000000001705 45.620249999999998636 
-0.036980449999999998045 -51.079500000000003013 -44.929549999999998988 
-9.9846000000000003638 -50.118999999999999773 46.539650000000001739 
-10.492350000000000065 -49.984000000000001762 -45.163449999999997431 
-21.169599999999999085 -46.510500000000000398 46.192900000000001626 
-20.585850000000000648 -46.728450000000002262 -46.218949999999999534 
-30.615249999999999631 -40.888800000000003365 45.422449999999997772 
-30.211249999999999716 -41.184350000000002012 -43.532299999999999329 
-37.938699999999997203 -34.207900000000002194 44.085000000000000853 
-38.163649999999996965 -33.958150000000003388 -45.668649999999999523 
-44.118499999999997385 -25.733250000000001734 45.995199999999996976 
-44.420000000000001705 -25.23720000000000141 -45.498849999999997351 
-48.667450000000002319 -15.542049999999999699 46.089300000000001489 
-48.469299999999996942 -16.162549999999999528 -46.420050000000003365 
-50.774500000000003297 -5.6222500000000001918 44.298949999999997829 
-50.750999999999997669 -5.865599999999999703 -47.217149999999996624 
-50.822000000000002728 5.1895499999999996632 46.690950000000000841 
-50.841500000000003467 5.088199999999999612 -45.988799999999997681 
-48.745849999999997237 15.278000000000000469 45.379399999999996851 
-48.474099999999999966 16.139099999999999113 -46.274799999999999045 
-44.248950000000000671 25.528849999999998488 43.553499999999999659 
-44.327899999999999636 25.397050000000000125 -43.699449999999998795 
-38.301900000000003388 33.826799999999998647 45.396000000000000796 
-38.217550000000002797 33.91899999999999693 -43.420999999999999375 
-29.857749999999999346 41.46869999999999834 44.642600000000001614 
-29.441549999999999443 41.765149999999998442 -47.103600000000000136 
-20.767299999999998761 46.692549999999997112 43.278300000000001546 
-21.077750000000001762 46.549950000000002603 -46.103200000000001069 
-10.627000000000000668 49.96325000000000216 46.558849999999999625 
-9.9874500000000008271 50.100999999999999091 -45.40164999999999651 
0.029873549999999998716 51.093499999999998806 51.570500000000002672 
0.69959999999999999964 51.098500000000001364 -51.112000000000001876 
10.999000000000000554 49.877549999999999386 51.142000000000003013 
10.450549999999999784 50.006500000000002615 -51.966999999999998749 
20.132850000000001245 46.950899999999997192 51.176499999999997215 
21.243999999999999773 46.454399999999999693 -51.338500000000003354 
29.699600000000000222 41.553550000000001319 52.717500000000001137 
30.622150000000001313 40.86950000000000216 -51.699500000000000455 
37.716349999999998488 34.4430499999999995 53.129500000000000171 
37.524599999999999511 34.655250000000002331 -51.834499999999998465 
44.015250000000001762 25.923999999999999488 51.188499999999997669 
44.54140000000000299 25.017849999999999255 -51.018000000000000682 
48.707949999999996749 15.40365000000000073 51.906999999999996476 
48.773400000000002308 15.197449999999999903 -51.568500000000000227 
50.837000000000003297 5.0041000000000002146 53.805500000000002103 
50.718000000000003524 6.0058499999999996888 -54.129500000000000171 
50.734499999999997044 -5.955099999999999838 53.863999999999997215 
50.860500000000001819 -4.8186549999999996885 -50.878999999999997783 
48.684899999999998954 -15.507749999999999702 52.176000000000001933 
48.552050000000001262 -15.878849999999999909 -52.99000000000000199 
44.111800000000002342 -25.781749999999998835 53.433500000000002217 
43.962699999999998113 -26.039100000000001245 -52.409999999999996589 
37.835250000000002046 -34.316400000000001569 51.128500000000002501 
38.133099999999998886 -34.002150000000000318 -54.276499999999998636 
30.491849999999999454 -40.982050000000000978 51.261499999999998067 
29.677700000000001523 -41.603099999999997749 -52.484000000000001762 
20.818000000000001393 -46.639899999999997249 53.491500000000002046 
21.405599999999999739 -46.399749999999997385 -53.570000000000000284 
10.050150000000000361 -50.073999999999998067 53.893000000000000682 
10.641650000000000276 -49.959600000000001785 -54.673499999999997101 
-0.43940449999999997566 -51.084499999999998465 52.40899999999999892 
-0.51566000000000000725 -51.068500000000000227 -53.006000000000000227 
-10.720599999999999241 -49.942399999999999238 52.04399999999999693 
-10.395550000000000068 -49.998800000000002797 -54.805999999999997385 
-20.830349999999999255 -46.647199999999997999 51.310999999999999943 
-20.38090000000000046 -46.830550000000002342 -54.488999999999997215 
-29.801649999999998641 -41.497900000000001342 53.965499999999998693 
-29.569099999999998829 -41.643749999999997158 -51.164000000000001478 
-38.418300000000002115 -33.667499999999996874 51.055500000000002103 
-38.276449999999996976 -33.79970000000000141 -52.707000000000000739 
-44.530000000000001137 -25.019899999999999807 54.538499999999999091 
-44.161549999999998306 -25.660049999999998249 -53.267499999999998295 
-48.493499999999997385 -16.08230000000000004 53.374000000000002331 
-48.643250000000001876 -15.656800000000000495 -52.658000000000001251 
-50.774999999999998579 -5.4541000000000003922 54.115499999999997272 
-50.853000000000001535 -4.9169850000000003831 -51.11950000000000216 
-50.777500000000003411 5.5295500000000004093 53.981000000000001648 
-50.728999999999999204 5.9486999999999996547 -53.291499999999999204 
-48.525849999999998374 15.952550000000000452 54.055500000000002103 
-48.777500000000003411 15.151650000000000063 -51.820500000000002672 
-44.483449999999997715 25.096800000000001774 54.222000000000001307 
-44.336050000000000182 25.354500000000001592 -51.951000000000000512 
-38.087850000000003092 34.045349999999999113 52.881000000000000227 
-38.028050000000000352 34.083350000000002922 -52.803499999999999659 
-29.441050000000000608 41.743699999999996919 53.506999999999997897 
-30.14795000000000158 41.235950000000002547 -51.78399999999999892 
-20.272700000000000387 46.881050000000001887 51.362000000000001876 
-21.16495000000000104 46.502049999999996999 -54.039000000000001478 
-10.971849999999999881 49.892800000000001148 54.200499999999998124 
-10.875550000000000495 49.921300000000002228 -54.087499999999998579 
0.60157000000000004913 51.066499999999997783 59.607500000000001705 
0.60335000000000005294 51.059499999999999886 -58.798000000000001819 
10.96615000000000073 49.885300000000000864 60.279499999999998749 
10.933049999999999713 49.868850000000001899 -61.571500000000000341 
20.142700000000001381 46.928750000000000853 60.995499999999999829 
20.753299999999999415 46.645899999999997476 -61.481999999999999318 
29.474900000000001654 41.698500000000002785 61.480499999999999261 
30.269700000000000273 41.121299999999997965 -61.802999999999997272 
37.803400000000003445 34.339399999999997704 60.604999999999996874 
38.225749999999997897 33.872700000000001808 -58.859000000000001762 
44.119650000000000034 25.696999999999999176 61.058999999999997499 
43.985300000000002285 25.945599999999998886 -59.02300000000000324 
48.771549999999997738 15.092249999999999943 61.457999999999998408 
48.517699999999997829 15.958099999999999952 -59.996499999999997499 
50.738999999999997215 5.7531999999999996476 61.420499999999996987 
50.856999999999999318 4.6945350000000001245 -61.228499999999996817 
50.728000000000001535 -5.8315999999999998948 61.889000000000002899 
50.751500000000000057 -5.5457499999999999574 -61.652999999999998693 
48.502450000000003172 -15.957800000000000651 60.129500000000000171 
48.378549999999997056 -16.364499999999999602 -59.766500000000000625 
44.510849999999997806 -25.045950000000001268 59.658000000000001251 
43.927700000000001523 -26.05659999999999954 -59.92750000000000199 
38.202500000000000568 -33.890450000000001296 61.590499999999998693 
37.813749999999998863 -34.321699999999999875 -60.768999999999998352 
29.743249999999999744 -41.52575000000000216 59.933999999999997499 
29.478200000000001069 -41.689050000000001717 -59.960999999999998522 
20.670899999999999608 -46.686500000000002331 61.975999999999999091 
21.01559999999999917 -46.543550000000003308 -58.826999999999998181 
10.5752000000000006 -49.952350000000002694 60.201500000000002899 
10.209649999999999892 -50.035499999999998977 -61.196500000000000341 
0.11366900000000000615 -51.075000000000002842 59.338500000000003354 
-0.57237499999999996714 -51.060499999999997556 -61.161499999999996646 
-10.642649999999999721 -49.941299999999998249 61.364499999999999602 
-11.073750000000000426 -49.847299999999997056 -60.418500000000001648 
-21.284300000000001774 -46.418950000000002376 61.804499999999997328 
-21.217800000000000438 -46.462499999999998579 -61.193500000000000227 
-29.531900000000000261 -41.693899999999999295 58.359999999999999432 
-29.634150000000001768 -41.592500000000001137 -61.210999999999998522 
-37.761549999999999727 -34.383549999999999613 60.967500000000001137 
-38.430500000000002103 -33.658749999999997726 -61.668500000000001648 
-44.007750000000001478 -25.897400000000001086 62.213500000000003354 
-43.950099999999999056 -26.013300000000000978 -61.920499999999996987 
-48.33644999999999925 -16.499449999999999505 59.184499999999999886 
-48.501500000000000057 -16.02424999999999855 -60.216999999999998749 
-50.727499999999999147 -5.8394000000000003681 60.225999999999999091 
-50.761000000000002785 -5.6645000000000003126 -58.782499999999998863 
-50.752000000000002444 5.8096500000000004249 59.981000000000001648 
-50.749000000000002331 5.8664500000000003865 -59.001500000000000057 
-48.490400000000001057 16.037299999999998334 61.061500000000002331 
-48.585149999999998727 15.729200000000000514 -60.97699999999999676 
-44.325449999999996464 25.346949999999999648 60.191000000000002501 
-44.187899999999999068 25.584450000000000358 -59.485999999999997101 
-37.435650000000002535 34.724049999999998306 60.527500000000003411 
-37.621299999999997965 34.505200000000002092 -61.289999999999999147 
-29.946650000000001768 41.370649999999997704 61.140000000000000568 
-30.191349999999999909 41.164400000000000546 -61.420999999999999375 
-20.562300000000000466 46.744900000000001228 59.229999999999996874 
-20.674749999999999517 46.710999999999998522 -60.302999999999997272 
-9.9425000000000007816 50.098500000000001364 59.73149999999999693 
-11.076299999999999812 49.844050000000002854 -61.993999999999999773 
-0.73689999999999999947 50.991999999999997328 69.433499999999995111 
0.32972699999999999232 51.015000000000000568 -67.82349999999999568 
10.819399999999999906 49.870699999999999363 66.621499999999997499 
10.075799999999999201 50.018000000000000682 -68.155500000000003524 
20.346099999999999852 46.764200000000002433 68.646000000000000796 
21.255949999999998568 46.383600000000001273 -68.367500000000006821 
30.472500000000000142 40.913499999999999091 67.612999999999999545 
29.41769999999999996 41.703650000000003217 -67.506000000000000227 
37.542200000000001125 34.560999999999999943 66.334999999999993747 
37.599449999999997374 34.469749999999997669 -69.280500000000003524 
44.263550000000002171 25.372499999999998721 67.155500000000003524 
44.163899999999998158 25.560449999999999449 -68.087500000000005684 
48.274850000000000705 16.437950000000000728 68.89350000000000307 
48.73995000000000033 15.176099999999999923 -66.061000000000007049 
50.829000000000000625 4.6563350000000003348 65.977500000000006253 
50.704999999999998295 5.9444499999999997897 -66.306499999999999773 
50.749499999999997613 -5.4572500000000001563 66.054500000000004434 
50.683999999999997499 -5.7609500000000002373 -69.180000000000006821 
48.557450000000002888 -15.577600000000000335 69.026499999999998636 
48.474449999999997374 -15.809350000000000236 -69.623500000000007049 
44.148049999999997794 -25.562950000000000728 67.540499999999994429 
44.444699999999997431 -25.069749999999999091 -67.498999999999995225 
37.603200000000001069 -34.468899999999997874 68.163499999999999091 
38.104900000000000659 -33.951200000000000045 -66.688000000000002387 
30.567750000000000199 -40.873699999999999477 66.182500000000004547 
29.840849999999999653 -41.376150000000002649 -68.009500000000002728 
21.354050000000000864 -46.343000000000003524 67.336500000000000909 
20.202600000000000335 -46.860999999999997101 -66.23149999999999693 
11.158099999999999241 -49.759500000000002728 69.519999999999996021 
11.230750000000000455 -49.744900000000001228 -69.149500000000003297 
-0.62282499999999996199 -50.988999999999997215 69.634000000000000341 
0.7159999999999999698 -51.030500000000003524 -66.617000000000004434 
-11.345950000000000202 -49.74164999999999992 67.943500000000000227 
-10.927400000000000446 -49.822699999999997544 -69.162999999999996703 
-21.076650000000000773 -46.45035000000000025 68.42100000000000648 
-21.402000000000001023 -46.33095000000000141 -66.908000000000001251 
-30.16215000000000046 -41.123550000000001603 68.800499999999999545 
-30.259499999999999176 -41.087899999999997647 -66.410499999999998977 
-37.732250000000000512 -34.339900000000000091 68.120999999999995111 
-37.809249999999998693 -34.293599999999997863 -66.066999999999993065 
-44.23709999999999809 -25.421350000000000335 68.465500000000005798 
-43.781050000000000466 -26.145050000000001234 -69.88800000000000523 
-48.325949999999998852 -16.389700000000001268 67.361000000000004206 
-48.601149999999996965 -15.415300000000000225 -69.522999999999996135 
-50.746000000000002217 -5.0092499999999997584 69.120500000000006935 
-50.673000000000001819 -5.6748000000000002885 -69.172499999999999432 
-50.646999999999998465 6.079699999999999882 67.429500000000004434 
-50.804499999999997328 4.7393900000000002137 -67.111500000000006594 
-48.719799999999999329 15.210649999999999338 65.945499999999995566 
-48.571150000000002933 15.562049999999999272 -69.209999999999993747 
-44.514800000000001035 24.951049999999998619 66.493999999999999773 
-44.468150000000001398 25.020150000000001 -67.20050000000000523 
-37.970050000000000523 34.097650000000001569 67.007499999999993179 
-38.234099999999997976 33.756050000000001887 -69.295000000000001705 
-29.517299999999998761 41.635550000000002058 66.79399999999999693 
-30.43019999999999925 40.945450000000001012 -68.097999999999998977 
-20.688700000000000756 46.62510000000000332 68.091999999999998749 
-21.328849999999999199 46.372599999999998488 -66.472499999999996589 
-11.287699999999999179 49.756749999999996703 67.451999999999998181 
-10.140499999999999403 49.985050000000001091 -69.221500000000006025 
0.0023493550000000000197 50.844499999999996476 75.45399999999999352 
0.0034684400000000001514 50.837499999999998579 -75.45600000000000307 
10.567849999999999966 49.723500000000001364 75.454499999999995907 
10.564999999999999503 49.723550000000003024 -75.454499999999995907 
20.677849999999999397 46.43569999999999709 75.45399999999999352 
20.679800000000000182 46.436549999999996885 -75.454999999999998295 
29.879500000000000171 41.129750000000001364 75.45399999999999352 
29.879799999999999471 41.12960000000000349 -75.456500000000005457 
37.777400000000000091 34.012650000000000716 75.45399999999999352 
37.790199999999998681 34.023650000000003502 -75.454499999999995907 
44.021549999999997738 25.42050000000000054 75.45399999999999352 
44.029649999999996624 25.424399999999998556 -75.454499999999995907 
48.353149999999999409 15.707499999999999574 75.452500000000000568 
48.34385000000000332 15.705299999999999372 -75.452500000000000568 
50.553499999999999659 5.3178000000000000824 75.452500000000000568 
50.548000000000001819 5.3161500000000003752 -75.453000000000002956 
50.555999999999997385 -5.3185999999999999943 75.451499999999995794 
50.563000000000002387 -5.3188000000000004164 -75.451499999999995794 
48.351599999999997692 -15.706400000000000361 75.451999999999998181 
48.356099999999997863 -15.708399999999999253 -75.453000000000002956 
44.016350000000002751 -25.417999999999999261 75.452500000000000568 
44.029150000000001342 -25.421150000000000801 -75.455500000000000682 
37.779299999999999216 -34.016550000000002285 75.45399999999999352 
37.780000000000001137 -34.011499999999998067 -75.452500000000000568 
29.877300000000001745 -41.125650000000000261 75.45399999999999352 
29.881599999999998829 -41.130699999999997374 -75.455500000000000682 
20.677050000000001262 -46.435600000000000875 75.453000000000002956 
20.679749999999998522 -46.438949999999998397 -75.45600000000000307 
10.569399999999999906 -49.732999999999996987 75.451999999999998181 
10.569699999999999207 -49.734000000000001762 -75.454499999999995907 
0.0023499300000000000743 -50.844499999999996476 75.45399999999999352 
0.004691210000000000345 -50.824500000000000455 -75.453000000000002956 
-10.5752000000000006 -49.722799999999999443 75.455500000000000682 
-10.574450000000000571 -49.725250000000002615 -75.452500000000000568 
-20.673749999999998295 -46.444549999999999557 75.453000000000002956 
-20.677250000000000796 -46.443249999999999034 -75.454499999999995907 
-29.888799999999999812 -41.133200000000002206 75.45399999999999352 
-29.88200000000000145 -41.121450000000002944 -75.452500000000000568 
-37.782350000000000989 -34.024250000000002103 75.454499999999995907 
-37.768900000000002137 -34.009250000000001535 -75.455500000000000682 
-44.027500000000003411 -25.419650000000000745 75.456500000000005457 
-44.034550000000002967 -25.419599999999999085 -75.455500000000000682 
-48.332900000000002194 -15.709949999999999193 75.454999999999998295 
-48.350799999999999557 -15.712600000000000122 -75.45600000000000307 
-50.55250000000000199 -5.3102499999999999147 75.454499999999995907 
-50.563000000000002387 -5.3121499999999999275 -75.455500000000000682 
-50.560999999999999943 5.3127500000000003055 75.454499999999995907 
-50.557999999999999829 5.3102999999999997982 -75.454499999999995907 
-48.34649999999999892 15.711249999999999716 75.457499999999996021 
-48.354700000000001125 15.7132000000000005 -75.453500000000005343 
-44.016750000000001819 25.412299999999998334 75.454999999999998295 
-44.024000000000000909 25.413850000000000051 -75.454499999999995907 
-37.769500000000000739 34.016750000000001819 75.453500000000005343 
-37.780949999999997146 34.022399999999997533 -75.451999999999998181 
-29.880400000000001626 41.130299999999998306 75.454999999999998295 
-29.884750000000000369 41.124299999999998079 -75.452500000000000568 
-20.676249999999999574 46.449599999999996669 75.453500000000005343 
-20.673850000000001614 46.438249999999996476 -75.45399999999999352 
-10.569399999999999906 49.723500000000001364 75.454499999999995907 
-10.575599999999999667 49.734149999999999636 -75.454999999999998295 
0.25974900000000000766 50.253999999999997783 82.045000000000001705 
0.07027250000000000163 49.951650000000000773 -83.831500000000005457 
10.108399999999999608 49.252600000000001046 81.883499999999997954 
10.269650000000000389 49.018650000000000944 -83.097999999999998977 
20.702000000000001734 45.814100000000003376 81.947999999999993292 
20.684200000000000585 45.840200000000002944 -81.715000000000003411 
29.692250000000001364 40.256399999999999295 83.433000000000006935 
29.784900000000000375 40.388500000000000512 -82.377499999999997726 
37.276299999999999102 33.555399999999998784 82.589500000000001023 
37.115800000000000125 33.520800000000001262 -83.48149999999999693 
43.332299999999996487 24.949400000000000688 83.530000000000001137 
43.431049999999999045 25.129950000000000898 -82.49450000000000216 
47.479349999999996612 15.412699999999999179 83.989999999999994884 
47.492499999999999716 15.728199999999999292 -83.358000000000004093 
49.725900000000002876 5.5838000000000000966 83.383499999999997954 
49.94035000000000224 5.0110500000000000043 -82.32349999999999568 
49.641750000000001819 -5.509800000000000253 83.875 
49.763700000000000045 -5.5505500000000003169 -83.164000000000001478 
47.37960000000000349 -15.682750000000000412 83.984499999999997044 
47.657499999999998863 -15.110549999999999926 -83.620999999999995111 
43.388899999999999579 -24.80689999999999884 83.552999999999997272 
43.537500000000001421 -25.07114999999999938 -82.073999999999998067 
37.268749999999997158 -33.657299999999999329 82.210499999999996135 
37.175249999999998352 -33.533900000000002706 -83.199500000000000455 
29.430900000000001171 -40.732999999999996987 81.987999999999999545 
29.360499999999998266 -40.827700000000000102 -81.805499999999994998 
20.303249999999998465 -45.904299999999999216 82.340000000000003411 
20.554449999999999221 -45.593400000000002592 -83.525999999999996248 
10.371999999999999886 -49.140900000000002024 82.163499999999999091 
10.149499999999999744 -48.99175000000000324 -83.436499999999995225 
0.32005000000000000115 -50.048999999999999488 83.252499999999997726 
-0.00058567999999999998968 -50.158499999999996533 -82.555999999999997385 
-10.056150000000000588 -48.869599999999998374 84.092500000000001137 
-10.67745000000000033 -48.929400000000001114 -83.121999999999999886 
-20.419899999999998386 -45.538750000000000284 84.019999999999996021 
-20.563749999999998863 -45.84385000000000332 -81.992500000000006821 
-29.488749999999999574 -40.291649999999997078 83.927999999999997272 
-29.096599999999998687 -40.579349999999998033 -83.917000000000001592 
-37.283749999999997726 -33.555250000000000909 82.537000000000006139 
-37.237050000000003536 -33.575850000000002638 -82.595500000000001251 
-43.525050000000000239 -25.052350000000000563 82.213499999999996248 
-43.292349999999999 -25.041699999999998738 -83.495000000000004547 
-47.753399999999999181 -15.464199999999999946 82.359499999999997044 
-47.675699999999999079 -15.529049999999999798 -82.644499999999993634 
-49.983899999999998442 -4.9358550000000001035 82.109999999999999432 
-49.758099999999998886 -5.0301999999999997826 -83.459500000000005571 
-49.579549999999997567 5.5605999999999999872 84.179500000000004434 
-49.690649999999997988 5.5721499999999997144 -83.51850000000000307 
-47.764749999999999375 15.673550000000000537 81.793499999999994543 
-47.664200000000001012 15.843999999999999417 -82.132999999999995566 
-43.340299999999999159 25.224150000000001626 82.624499999999997613 
-43.519950000000001467 24.928049999999998931 -82.60850000000000648 
-37.124800000000000466 33.673900000000003274 82.863500000000001933 
-37.05145000000000266 33.646299999999996544 -83.31799999999999784 
-29.186849999999999739 40.82529999999999859 82.366500000000002046 
-29.402200000000000557 40.43200000000000216 -83.609999999999999432 
-20.353549999999998477 45.73340000000000316 83.220500000000001251 
-20.20035000000000025 46.021999999999998465 -81.922499999999999432 
-10.411500000000000199 49.17195000000000249 81.891000000000005343 
-10.590550000000000352 48.897700000000000387 -83.431499999999999773 
0.0830430000000000057 49.01290000000000191 87.977999999999994429 
-0.018528400000000000425 48.670450000000002433 -89.229500000000001592 
10.015299999999999869 47.917850000000001387 88.191999999999993065 
10.235900000000000887 47.861750000000000682 -88.23699999999999477 
19.632049999999999557 44.517449999999996635 89.215000000000003411 
19.850500000000000256 44.827449999999998909 -87.912499999999994316 
28.431450000000001666 39.517600000000001614 89.183000000000006935 
28.798700000000000188 39.730649999999997135 -87.772999999999996135 
36.410449999999997317 32.317599999999998772 89.117500000000006821 
36.147449999999999193 32.824599999999996669 -88.712000000000003297 
42.144799999999996487 24.369900000000001228 89.165999999999996817 
42.556249999999998579 24.517649999999999721 -87.631000000000000227 
46.319150000000000489 14.979549999999999699 89.205500000000000682 
46.464350000000003149 15.43764999999999965 -88.197500000000005116 
48.976950000000002206 4.9726100000000004187 87.136499999999998067 
48.591900000000002535 5.0415499999999999758 -88.570499999999995566 
48.842050000000000409 -4.9883699999999997488 87.678499999999999659 
48.403799999999996828 -5.3943500000000002004 -89.090000000000003411 
46.56069999999999709 -15.112949999999999662 88.225999999999999091 
46.588799999999999102 -15.175000000000000711 -88.037999999999996703 
42.454749999999997101 -24.145550000000000068 88.622500000000002274 
42.570000000000000284 -24.763349999999999085 -87.036500000000003752 
36.520299999999998875 -32.900149999999996453 87.438999999999992951 
36.389400000000001967 -32.455350000000002808 -88.915999999999996817 
28.871449999999999392 -39.587499999999998579 88.024500000000003297 
28.787749999999999062 -39.577300000000001035 -88.281499999999994088 
20.125199999999999534 -44.431649999999997647 88.830500000000000682 
19.6051499999999983 -44.555700000000001637 -89.191999999999993065 
10.184499999999999886 -47.816400000000001569 88.430499999999994998 
10.023300000000000765 -48.194949999999998624 -87.182500000000004547 
0.27105499999999999039 -49.178649999999997533 87.332499999999996021 
-0.035050049999999999262 -48.918649999999999523 -88.316999999999993065 
-10.167849999999999611 -47.981149999999999523 87.878000000000000114 
-9.8348499999999994259 -47.985050000000001091 -88.123000000000004661 
-20.118400000000001171 -44.361350000000001614 89.112999999999999545 
-20.058650000000000091 -44.749349999999999739 -87.881000000000000227 
-28.967449999999999477 -39.88965000000000316 86.893000000000000682 
-28.634049999999998448 -39.683199999999999363 -88.32349999999999568 
-36.643900000000002137 -32.983600000000002694 86.844499999999996476 
-36.384549999999997283 -32.773200000000002774 -88.109499999999997044 
-42.341299999999996828 -24.127099999999998658 88.992000000000004434 
-42.764000000000002899 -24.501599999999999824 -86.944000000000002615 
-46.408599999999999852 -14.724349999999999383 89.132000000000005002 
-46.631650000000000489 -15.075499999999999901 -87.997500000000002274 
-48.753250000000001307 -5.2051499999999997215 87.903499999999993975 
-48.668700000000001182 -4.9997249999999997527 -88.29399999999999693 
-48.714300000000001489 5.3249000000000004107 88.085999999999998522 
-48.509399999999999409 5.419900000000000162 -88.757999999999995566 
-46.704749999999997101 15.318450000000000344 87.408000000000001251 
-46.937300000000000466 15.009100000000000108 -86.944500000000005002 
-42.34194999999999709 24.458149999999999835 88.394000000000005457 
-42.57079999999999842 24.715650000000000119 -87.17650000000000432 
-36.766249999999999432 32.864049999999998875 86.832499999999996021 
-36.867049999999998988 32.717849999999998545 -86.95600000000000307 
-28.748550000000001603 39.465000000000003411 88.701999999999998181 
-28.720400000000001484 39.717550000000002797 -88.031000000000005912 
-20.006250000000001421 44.878749999999996589 87.554000000000002046 
-20.058650000000000091 44.618650000000002365 -88.343000000000003524 
-9.9186499999999995225 48.026449999999996976 87.894999999999996021 
-9.9669000000000007589 48.212249999999997385 -87.179500000000004434 
-0.18069450000000000789 47.639049999999997453 92.365999999999999659 
0.20149100000000000343 47.472949999999997317 -92.832999999999998408 
10.112750000000000128 46.753799999999998249 91.805499999999994998 
9.7522999999999999687 46.628199999999999648 -92.345500000000001251 
19.442399999999999238 43.353949999999997544 92.685000000000002274 
18.98440000000000083 43.427199999999999136 -93.013999999999995794 
27.930949999999999278 38.66910000000000025 92.209999999999993747 
27.837550000000000239 38.654850000000003263 -92.373500000000007049 
35.299799999999997624 31.622350000000000847 93.025499999999993861 
34.987999999999999545 31.674600000000001643 -93.573999999999998067 
41.467700000000000671 23.754599999999999937 91.938999999999992951 
41.409199999999998454 23.993849999999998346 -91.75549999999999784 
45.352649999999997021 14.843199999999999505 92.144999999999996021 
45.260800000000003251 14.624449999999999505 -92.575999999999993406 
47.372950000000003001 4.9764749999999997598 92.328000000000002956 
47.183100000000003149 4.9316700000000004422 -92.897999999999996135 
46.986699999999999022 -4.6021749999999999048 93.480500000000006366 
47.007599999999996498 -5.1391000000000000014 -93.320999999999997954 
44.990400000000001057 -14.292650000000000077 93.522499999999993747 
44.80789999999999651 -14.322699999999999321 -93.933499999999995111 
40.896349999999998204 -23.616250000000000853 93.469999999999998863 
40.719299999999996942 -23.868400000000001171 -93.541499999999999204 
34.811999999999997613 -31.782150000000001455 93.649500000000003297 
35.089950000000001751 -31.478999999999999204 -93.712000000000003297 
27.895550000000000068 -38.23340000000000316 93.192499999999995453 
27.868149999999999977 -38.607550000000003365 -92.433499999999995111 
19.316299999999998249 -43.717700000000000671 91.931499999999999773 
19.298149999999999693 -42.953899999999997306 -93.821500000000000341 
9.7791999999999994486 -46.826999999999998181 91.822000000000002728 
10.077849999999999753 -46.699449999999998795 -91.979500000000001592 
0.071977499999999999813 -47.661099999999997578 92.287499999999994316 
-0.35258000000000000451 -47.722499999999996589 -92.105500000000006366 
-9.6325000000000002842 -46.520150000000001 92.710999999999998522 
-9.6834000000000006736 -46.677700000000001523 -92.253000000000000114 
-19.61805000000000021 -43.474600000000002353 92.218500000000005912 
-19.536100000000001131 -43.080800000000003536 -93.229500000000001592 
-28.003799999999998249 -38.459000000000003183 92.530500000000003524 
-27.887499999999999289 -38.801749999999998408 -91.952500000000000568 
-35.025149999999996453 -31.954200000000000159 92.992000000000004434 
-35.119199999999999307 -31.94170000000000087 -92.810000000000002274 
-41.044950000000000045 -23.919599999999999085 92.725499999999996703 
-41.368600000000000705 -23.87780000000000058 -92.01300000000000523 
-44.855449999999997601 -14.213350000000000151 93.882499999999993179 
-45.455150000000003274 -14.420999999999999375 -92.224500000000006139 
-46.97435000000000116 -4.8177250000000002572 93.439499999999995339 
-46.99819999999999709 -4.611089999999999911 -93.451499999999995794 
-47.590550000000000352 4.7220800000000000551 91.888999999999995794 
-47.580700000000000216 4.9962650000000001782 -91.816999999999993065 
-45.27114999999999867 14.878800000000000026 92.329999999999998295 
-45.268000000000000682 14.676399999999999224 -92.490499999999997272 
-41.195950000000003399 23.413750000000000284 93.054500000000004434 
-40.868149999999999977 23.936199999999999477 -93.082999999999998408 
-35.264049999999997453 31.579899999999998528 93.182500000000004547 
-35.131300000000003081 31.294950000000000045 -93.897000000000005571 
-27.881250000000001421 38.518599999999999284 92.613500000000001933 
-27.607600000000001472 38.371749999999998693 -93.328000000000002956 
-19.368700000000000472 42.956699999999997885 93.720500000000001251 
-19.060400000000001342 43.26465000000000316 -93.321500000000000341 
-10.188299999999999912 46.624250000000003524 92.14350000000000307 
-9.6131499999999991957 46.65619999999999834 -92.351500000000001478 
0.33814499999999997337 45.153750000000002274 98.07349999999999568 
0.24772350000000001313 45.887999999999998124 -96.569500000000005002 
9.7661999999999995481 44.861499999999999488 96.519000000000005457 
9.313700000000000756 44.326300000000003365 -97.786500000000003752 
18.168500000000001648 41.603600000000000136 97.600499999999996703 
18.416599999999998971 41.965550000000000352 -96.712500000000005684 
26.869900000000001228 37.291800000000002058 96.408000000000001251 
26.520849999999999369 36.318600000000003547 -98.459500000000005571 
33.574599999999996669 30.570499999999999119 97.574500000000000455 
34.266150000000003217 30.443699999999999761 -96.706500000000005457 
39.035600000000002296 22.822900000000000631 97.958500000000000796 
39.636450000000003513 22.829899999999998528 -96.88049999999999784 
43.334299999999998931 14.387800000000000367 97.05150000000000432 
43.098700000000000898 13.992100000000000648 -97.766000000000005343 
45.545499999999996987 5.0766000000000000014 96.685500000000004661 
45.171300000000002228 4.4414150000000001128 -97.612999999999999545 
45.694400000000001683 -4.6699149999999995941 96.481999999999999318 
45.593200000000003058 -4.5723599999999997578 -96.734499999999997044 
43.700099999999999056 -13.943450000000000344 96.61950000000000216 
43.241549999999996601 -14.198399999999999466 -97.367500000000006821 
39.746250000000003411 -22.833449999999999136 96.681499999999999773 
39.809300000000000352 -22.763850000000001472 -96.641000000000005343 
33.543849999999999056 -30.560700000000000642 97.638499999999993406 
34.273550000000000182 -30.534749999999998948 -96.569999999999993179 
26.925399999999999778 -37.303649999999997533 96.337000000000003297 
26.319600000000001216 -36.513300000000000978 -98.346999999999994202 
18.139949999999998909 -41.284700000000000841 98.200999999999993406 
18.62640000000000029 -41.276049999999997908 -97.813500000000004775 
9.2350999999999991985 -44.066000000000002501 98.326499999999995794 
9.7823499999999992127 -44.622650000000000148 -97.023499999999998522 
0.27450950000000001738 -45.173949999999997829 98.031000000000005912 
-0.22558549999999999436 -44.944350000000000023 -98.503000000000000114 
-9.7024000000000008015 -44.535449999999997317 97.215500000000005798 
-9.3752499999999994174 -43.944549999999999557 -98.502499999999997726 
-18.296150000000000801 -41.028700000000000614 98.520499999999998408 
-18.166250000000001563 -41.391049999999999898 -97.980000000000003979 
-26.256049999999998334 -36.582099999999996953 98.340999999999993975 
-26.642299999999998761 -36.669550000000000978 -97.727000000000003865 
-34.077199999999997715 -30.919950000000000045 96.306499999999999773 
-33.68464999999999776 -30.780650000000001398 -97.107500000000001705 
-39.015799999999998704 -22.338799999999999102 98.456500000000005457 
-39.735399999999998499 -22.702400000000000801 -96.835999999999998522 
-43.081099999999999284 -14.291349999999999554 97.593500000000005912 
-43.71875 -14.233399999999999608 -96.368499999999997385 
-44.919499999999999318 -4.6132799999999996032 98.055499999999994998 
-45.270800000000001262 -4.7245699999999999363 -97.344999999999998863 
-44.938549999999999329 4.7610000000000001208 98.013499999999993406 
-45.128399999999999181 4.5068000000000001393 -97.685000000000002274 
-43.374650000000002592 14.036649999999999849 97.20600000000000307 
-43.487900000000003331 14.050349999999999895 -96.969499999999996476 
-38.776000000000003354 22.740999999999999659 98.480999999999994543 
-39.302199999999999136 22.975449999999998596 -97.350499999999996703 
-33.949699999999999989 30.95309999999999917 96.457999999999998408 
-33.873449999999998283 30.111850000000000449 -97.75 
-27.224099999999999966 36.885300000000000864 96.660499999999998977 
-26.67044999999999888 36.256650000000000489 -98.350999999999999091 
-18.164650000000001739 41.396650000000001057 97.974000000000003752 
-18.793250000000000455 41.902299999999996771 -96.503000000000000114 
-9.105499999999999261 44.030200000000000671 98.44299999999999784 
-9.3720499999999997698 44.81535000000000224 -96.793000000000006366 
-0.12012000000000000455 43.14065000000000083 101.64650000000000318 
-0.14205000000000000959 42.880650000000002819 -102.06799999999999784 
8.9760500000000007503 41.715249999999997499 102.40600000000000591 
8.8324999999999995737 42.211550000000002569 -101.69700000000000273 
17.578849999999999199 40.048600000000000421 100.65999999999999659 
17.371300000000001518 39.769550000000002399 -101.21899999999999409 
25.526299999999999102 35.446550000000002001 100.75249999999999773 
25.534900000000000375 35.488500000000001933 -100.71399999999999864 
32.362400000000000944 29.348050000000000637 100.74899999999999523 
31.760349999999998971 28.799949999999999051 -102.10550000000000637 
37.619149999999997647 21.828600000000001558 101.08849999999999625 
37.113500000000001933 21.786999999999999034 -101.82200000000000273 
41.397649999999998727 13.595449999999999591 100.94299999999999784 
40.777000000000001023 13.488849999999999341 -101.95699999999999363 
43.338650000000001228 4.8077949999999995967 100.88599999999999568 
43.45589999999999975 4.4274500000000003297 -100.75400000000000489 
43.067450000000000898 -4.2988600000000003476 101.42499999999999716 
43.595750000000002444 -4.4522250000000003212 -100.5035000000000025 
40.684849999999997294 -13.187099999999999156 102.25400000000000489 
41.110999999999997101 -13.625299999999999301 -101.3714999999999975 
37.357349999999996726 -21.385699999999999932 101.78950000000000387 
37.803750000000000853 -21.983799999999998676 -100.66400000000000148 
31.975149999999999295 -29.083800000000000097 101.51749999999999829 
32.438450000000003115 -29.286999999999999034 -100.71750000000000114 
25.875399999999999068 -35.224899999999998101 100.70600000000000307 
25.732299999999998619 -35.260449999999998738 -100.8160000000000025 
17.712650000000000006 -39.388300000000000978 101.59350000000000591 
17.375900000000001455 -39.356000000000001648 -101.85450000000000159 
8.84950000000000081 -42.222749999999997783 101.66500000000000625 
8.94599999999999973 -42.723649999999999238 -100.80100000000000193 
-0.15809999999999999054 -42.790100000000002467 102.22499999999999432 
0.17266950000000000354 -43.09380000000000166 -101.74949999999999761 
-8.8128499999999991843 -41.732199999999998852 102.43200000000000216 
-9.1213999999999995083 -42.272649999999998727 -101.5 
-17.158200000000000784 -39.104199999999998738 102.36499999999999488 
-17.602150000000001739 -39.584499999999998465 -101.36750000000000682 
-25.475400000000000489 -35.045699999999996521 101.37199999999999989 
-25.324149999999999494 -34.463900000000002422 -102.26699999999999591 
-32.055300000000002569 -29.219799999999999329 101.26850000000000307 
-32.031399999999997874 -28.881000000000000227 -101.68550000000000466 
-37.639299999999998647 -21.876999999999998892 101.02349999999999852 
-37.829749999999997101 -21.665449999999999875 -100.91800000000000637 
-40.944400000000001683 -13.51565000000000083 101.69249999999999545 
-40.934449999999998226 -13.571600000000000108 -101.69650000000000034 
-42.434600000000003206 -4.5846400000000002706 102.39449999999999363 
-43.35654999999999859 -4.4424200000000002575 -100.930499999999995 
-43.538200000000003342 4.3999449999999997729 100.62699999999999534 
-43.443649999999998101 4.8674850000000002836 -100.70749999999999602 
-40.899349999999998317 13.248150000000000759 101.9030000000000058 
-41.279049999999998022 13.416600000000000747 -101.21500000000000341 
-37.376699999999999591 21.413699999999998624 101.75799999999999557 
-37.775249999999999773 22.176899999999999835 -100.53900000000000148 
-31.949950000000001182 28.471000000000000085 102.21649999999999636 
-32.587749999999999773 29.026350000000000762 -100.81900000000000261 
-25.678499999999999659 35.138449999999998852 101.03199999999999648 
-25.467199999999998283 35.032949999999999591 -101.36599999999999966 
-17.56109999999999971 39.294199999999996464 101.8335000000000008 
-17.615899999999999892 39.023800000000001376 -102.16949999999999932 
-8.8410499999999991871 42.142099999999999227 101.77949999999999875 
-8.9222500000000000142 41.919950000000000045 -102.09799999999999898 
-0.25846550000000001468 39.920850000000001501 106.2745000000000033 
-0.27552850000000000952 40.141649999999998499 -106.01099999999999568 
8.2535500000000006082 40.137250000000001648 104.87600000000000477 
8.8654499999999991644 40.442149999999998045 -104.30299999999999727 
16.630500000000001393 37.090699999999998226 105.31499999999999773 
16.280799999999999272 37.174199999999999022 -105.40349999999999397 
23.470349999999999824 32.378950000000003229 106.17749999999999488 
23.626249999999998863 32.289050000000003138 -106.17449999999999477 
30.281949999999998369 26.913450000000000983 105.49599999999999511 
30.782750000000000057 27.435999999999999943 -104.53050000000000352 
35.553249999999998465 20.543399999999998329 104.75549999999999784 
35.079999999999998295 20.020250000000000767 -105.66800000000000637 
38.111600000000002808 12.349600000000000577 106.08899999999999864 
37.956899999999997419 12.340299999999999159 -106.27700000000000102 
40.836500000000000909 4.4392250000000004206 104.73199999999999932 
41.086750000000002103 4.5087099999999997735 -104.367999999999995 
40.71875 -4.0474399999999999267 104.96049999999999613 
40.038649999999996965 -4.283665000000000056 -105.82049999999999557 
39.190849999999997522 -12.562849999999999184 104.63849999999999341 
38.708950000000001523 -12.685700000000000642 -105.19950000000000045 
34.826149999999998386 -19.766899999999999693 106.11950000000000216 
35.435999999999999943 -20.706099999999999284 -104.77249999999999375 
30.156749999999998835 -27.421250000000000568 105.17449999999999477 
30.491050000000001319 -27.063349999999999795 -105.15449999999999875 
23.688700000000000756 -32.570199999999999818 105.81149999999999523 
23.976299999999998391 -33.51004999999999967 -104.55700000000000216 
16.436949999999999505 -36.456049999999997624 106.18149999999999977 
16.554549999999998988 -37.667700000000003513 -104.64499999999999602 
8.1797500000000002984 -39.469599999999999795 105.77200000000000557 
8.1275499999999993861 -39.548850000000001614 -105.67549999999999955 
0.14287749999999999062 -41.243749999999998579 104.50300000000000011 
0.045762999999999998124 -40.122999999999997556 -106.00199999999999534 
-8.4265000000000007674 -39.954749999999997101 105.07349999999999568 
-8.3444000000000002615 -39.088400000000000034 -106.20650000000000546 
-16.509049999999998448 -36.944549999999999557 105.57099999999999795 
-16.384499999999999176 -36.760300000000000864 -105.84749999999999659 
-24.049299999999998789 -32.592950000000001864 105.50799999999999557 
-23.566749999999998977 -32.91185000000000116 -105.55450000000000443 
-30.027999999999998693 -26.681850000000000733 105.94599999999999795 
-29.749900000000000233 -26.735450000000000159 -106.17900000000000205 
-35.462400000000002365 -20.165600000000001302 105.12449999999999761 
-35.240149999999999864 -20.448699999999998766 -105.20199999999999818 
-39.174450000000000216 -12.810999999999999943 104.53249999999999886 
-38.274099999999997124 -12.217599999999999127 -105.9620000000000033 
-40.85929999999999751 -4.2981400000000000716 104.73850000000000193 
-40.86664999999999992 -4.3995249999999996859 -104.69650000000000034 
-40.006450000000000955 4.4706599999999996342 105.84199999999999875 
-40.839700000000000557 4.0730649999999997135 -104.78849999999999909 
-38.839300000000001489 12.817899999999999849 104.99500000000000455 
-38.867199999999996862 12.936899999999999622 -104.88549999999999329 
-35.200200000000002376 20.624800000000000466 105.11199999999999477 
-35.37225000000000108 20.067849999999999966 -105.27599999999999625 
-29.576899999999998414 26.949249999999999261 106.16249999999999432 
-29.59789999999999921 26.849750000000000227 -106.22499999999999432 
-23.783699999999999619 32.325800000000000978 105.98650000000000659 
-23.860649999999999693 32.575150000000000716 -105.6629999999999967 
-16.602299999999999613 37.864649999999997476 104.36849999999999739 
-16.786249999999999005 37.193449999999998568 -105.1039999999999992 
-8.3664000000000005031 40.160550000000000637 104.80299999999999727 
-8.3193500000000000227 39.0367999999999995 -106.28249999999999886 
0.177450500000000011 38.374600000000000932 108.15900000000000603 
-0.27264949999999998909 38.473849999999998772 -108.03849999999999909 
7.8363500000000003709 36.714300000000001489 109.08249999999999602 
7.5742000000000002657 36.679450000000002774 -109.18000000000000682 
15.748300000000000409 34.826000000000000512 108.31749999999999545 
15.286849999999999383 33.98984999999999701 -109.37300000000000466 
22.050100000000000477 30.254100000000001103 109.20699999999999363 
22.705850000000001643 31.003650000000000375 -108.09550000000000125 
28.366949999999999221 25.308499999999998664 108.55599999999999739 
28.15210000000000079 25.492249999999998522 -108.58849999999999625 
32.378549999999997056 18.479299999999998505 109.36199999999999477 
33.131149999999998101 18.830500000000000682 -108.45250000000000057 
35.755049999999997112 11.811299999999999244 108.95099999999999341 
35.579650000000000887 11.303649999999999309 -109.31650000000000489 
36.998100000000000875 4.0942699999999998539 109.42849999999999966 
37.618200000000001637 4.1118149999999999977 -108.74049999999999727 
37.063800000000000523 -3.7341250000000001386 109.40500000000000114 
37.350650000000001683 -4.0334250000000002601 -109.06300000000000239 
35.715749999999999886 -11.56980000000000075 109.08400000000000318 
36.66460000000000008 -11.686299999999999244 -108.02349999999999852 
33.036050000000003024 -19.322299999999998477 108.26699999999999591 
33.53119999999999834 -19.125099999999999767 -107.87800000000000011 
28.201550000000001006 -25.507799999999999585 108.5344999999999942 
28.547100000000000364 -26.05829999999999913 -107.81900000000000261 
22.418900000000000716 -30.764150000000000773 108.49450000000000216 
22.16904999999999859 -30.372399999999998954 -109.01300000000000523 
15.4502000000000006 -35.200499999999998124 108.07150000000000034 
15.108100000000000307 -34.514800000000001035 -108.94299999999999784 
8.1056000000000008043 -37.918300000000002115 107.67950000000000443 
7.7610500000000000043 -37.793199999999998795 -107.89849999999999852 
0.11935099999999999876 -37.896299999999996544 108.68449999999999989 
0.0068737499999999996519 -37.448450000000001125 -109.17900000000000205 
-7.8580500000000004235 -37.167949999999997601 108.58050000000000068 
-7.6475499999999998479 -36.65339999999999776 -109.1875 
-15.439849999999999852 -34.01465000000000316 109.27599999999999625 
-15.206400000000000361 -34.574199999999997601 -108.82899999999999352 
-21.846450000000000813 -30.316500000000001336 109.25900000000000034 
-22.094950000000000756 -30.581199999999999051 -108.87199999999999989 
-27.647449999999999193 -25.075050000000000949 109.32150000000000034 
-27.901450000000000529 -25.242450000000001609 -109.00199999999999534 
-32.678049999999998931 -18.834849999999999426 108.8995000000000033 
-33.290199999999998681 -18.970500000000001251 -108.21399999999999864 
-36.191200000000002035 -12.045249999999999346 108.41849999999999454 
-36.594450000000001921 -11.93335000000000079 -108.02649999999999864 
-37.877349999999999852 -3.8901349999999998985 108.49049999999999727 
-37.628000000000000114 -3.6783950000000000813 -108.79999999999999716 
-37.01565000000000083 3.9363700000000001467 109.43550000000000466 
-37.74989999999999668 3.9406249999999998224 -108.63949999999999818 
-36.864199999999996749 12.070100000000000051 107.66549999999999443 
-36.379649999999998045 12.044800000000000395 -108.2120000000000033 
-32.805599999999998317 18.670000000000001705 108.85450000000000159 
-32.275900000000000034 18.637899999999998357 -109.38049999999999784 
-28.473749999999999005 25.580649999999998556 108.26850000000000307 
-28.749900000000000233 25.662199999999998568 -107.96399999999999864 
-22.315899999999999181 30.354150000000000631 108.93449999999999989 
-22.447250000000000369 30.746249999999999858 -108.48250000000000171 
-15.458000000000000185 34.374749999999998806 108.91949999999999932 
-15.482250000000000512 34.182250000000003354 -109.09499999999999886 
-8.2332000000000000739 37.46414999999999651 108.16249999999999432 
-7.7772500000000004405 37.186349999999997351 -108.58100000000000307 
0.21019550000000000733 34.667900000000003047 111.98199999999999932 
0.081569000000000002615 35.420999999999999375 -111.2710000000000008 
7.1326000000000000512 34.347149999999999181 111.5905000000000058 
7.1176500000000002544 33.54410000000000025 -112.33299999999999841 
14.134100000000000108 31.355799999999998562 112.23449999999999704 
14.144999999999999574 31.78440000000000154 -111.87050000000000693 
20.168250000000000455 27.808949999999999392 112.28400000000000603 
20.976199999999998624 29.153249999999999886 -110.78400000000000603 
25.64345000000000141 22.860050000000001091 112.27249999999999375 
25.945550000000000779 23.320900000000001739 -111.78400000000000603 
29.768100000000000449 16.907150000000001455 112.39499999999999602 
30.994299999999999073 17.831550000000000011 -110.94150000000000489 
33.728200000000001069 11.161849999999999383 111.16450000000000387 
33.657049999999998136 10.935100000000000264 -111.30299999999999727 
35.438650000000002649 3.886414999999999953 111.04449999999999932 
34.347749999999997783 3.428440000000000154 -112.11750000000000682 
35.55145000000000266 -3.9714999999999998082 110.93349999999999511 
34.861350000000001614 -3.7017500000000000959 -111.62649999999999295 
33.961899999999999977 -11.090999999999999304 110.9754999999999967 
32.470950000000001978 -10.796200000000000685 -112.40800000000000125 
30.514350000000000307 -17.573100000000000165 111.4655000000000058 
30.331299999999998818 -17.38090000000000046 -111.72400000000000375 
25.564350000000001017 -22.975500000000000256 112.26349999999999341 
25.927050000000001262 -23.503650000000000375 -111.68899999999999295 
20.673999999999999488 -28.813150000000000261 111.2219999999999942 
20.491900000000001114 -27.94444999999999979 -112.01550000000000296 
14.132450000000000401 -31.333800000000000097 112.26099999999999568 
14.685750000000000526 -32.44019999999999726 -111.09749999999999659 
7.349000000000000199 -34.609250000000002956 111.31050000000000466 
7.3326000000000002288 -34.431049999999999045 -111.48050000000000637 
-0.15905400000000000094 -34.664000000000001478 111.98850000000000193 
-0.15050549999999998652 -34.727499999999999147 -111.93600000000000705 
-7.3658500000000000085 -33.802050000000001262 112.05349999999999966 
-7.4175500000000003098 -33.993049999999996658 -111.87099999999999511 
-14.250299999999999301 -32.118250000000003297 111.53300000000000125 
-14.652200000000000557 -32.471150000000001512 -111.0660000000000025 
-20.138349999999999085 -27.909849999999998715 112.22299999999999898 
-20.264150000000000773 -27.714150000000000063 -112.29300000000000637 
-25.763700000000000045 -23.139549999999999841 112.02049999999999841 
-26.111850000000000449 -23.176500000000000767 -111.75300000000000011 
-30.43055000000000021 -17.436450000000000671 111.61150000000000659 
-29.801449999999999108 -17.295799999999999841 -112.18250000000000455 
-32.694249999999996703 -10.361399999999999721 112.33249999999999602 
-33.157800000000001717 -10.934749999999999304 -111.75650000000000261 
-34.808500000000002217 -3.9053650000000001974 111.64650000000000318 
-35.159849999999998715 -3.8479049999999999088 -111.32250000000000512 
-34.260449999999998738 3.3469000000000002082 112.22100000000000364 
-33.942749999999996646 3.6045349999999998225 -112.49800000000000466 
-32.724200000000003286 10.567650000000000432 112.24099999999999966 
-33.243549999999999045 10.689600000000000435 -111.74899999999999523 
-29.939800000000001745 17.14205000000000112 112.13649999999999807 
-29.736999999999998323 17.239850000000000563 -112.26300000000000523 
-26.061800000000001631 23.300850000000000506 111.71800000000000352 
-25.890999999999998238 23.150549999999999073 -111.94150000000000489 
-20.110199999999998965 27.907900000000001484 112.23799999999999955 
-20.398399999999998755 27.918399999999998329 -112.06999999999999318 
-14.29255000000000031 32.025849999999998374 111.60999999999999943 
-14.435549999999999216 32.274450000000001637 -111.33950000000000102 
-7.5141000000000000014 34.342849999999998545 111.51649999999999352 
-7.1024500000000001521 34.494300000000002626 -111.46949999999999648 
-0.10739500000000000435 32.55980000000000274 113.83899999999999864 
0.21350299999999999834 31.140950000000000131 -114.98600000000000421 
6.5425500000000003098 31.576799999999998647 114.10200000000000387 
6.4720500000000003027 31.266799999999999926 -114.35949999999999704 
13.146449999999999747 28.96880000000000166 114.45999999999999375 
12.815149999999999153 29.018350000000001643 -114.52400000000000091 
19.046800000000001063 26.146100000000000563 114.01749999999999829 
19.332799999999998875 26.367750000000000909 -113.73250000000000171 
23.106500000000000483 20.951350000000001472 114.94350000000000023 
23.057349999999999568 20.653300000000001546 -115.12250000000000227 
28.322849999999998971 16.460850000000000648 113.68099999999999739 
26.739300000000000068 15.428549999999999542 -115.18600000000000705 
29.87225000000000108 9.6171500000000005315 114.79949999999999477 
30.966899999999998983 10.236900000000000333 -113.78400000000000603 
31.100000000000001421 3.2646500000000000519 114.87699999999999534 
30.909349999999999881 3.051324999999999843 -115.03900000000000148 
31.141200000000001324 -3.1527400000000000979 114.87000000000000455 
32.4375 -3.1957800000000000651 -113.80349999999999966 
30.493249999999999744 -9.8772000000000002018 114.26149999999999807 
29.69164999999999921 -9.8527000000000004576 -114.86849999999999739 
27.696899999999999409 -16.072399999999998244 114.28749999999999432 
27.066099999999998715 -15.704250000000000043 -114.86299999999999955 
24.169750000000000512 -21.542500000000000426 114.00449999999999307 
23.712650000000000006 -21.074200000000001154 -114.53300000000000125 
18.814199999999999591 -25.879400000000000404 114.3125 
19.01839999999999975 -26.133150000000000546 -114.05700000000000216 
12.615349999999999397 -28.626799999999999358 114.882000000000005 
13.310100000000000264 -29.930250000000000909 -113.68300000000000693 
6.4795999999999995822 -31.314150000000001484 114.31550000000000011 
6.8335999999999996746 -31.484100000000001529 -114.12800000000000011 
-0.14470549999999998692 -32.112699999999996692 114.21150000000000091 
0.16571800000000000419 -31.135449999999998738 -114.98850000000000193 
-6.5780500000000001748 -32.0680499999999995 113.69299999999999784 
-6.4683500000000000441 -30.597400000000000375 -114.87199999999999989 
-12.953849999999999199 -29.174350000000000449 114.35599999999999454 
-12.987800000000000011 -28.739799999999998903 -114.66400000000000148 
-19.219049999999999301 -26.40344999999999942 113.76000000000000512 
-18.662649999999999295 -25.844300000000000495 -114.39449999999999363 
-23.476900000000000546 -20.849799999999998334 114.77049999999999841 
-23.365500000000000824 -21.258800000000000807 -114.62649999999999295 
-27.578499999999998238 -16.14345000000000141 114.33249999999999602 
-27.685150000000000148 -16.136549999999999727 -114.26749999999999829 
-29.620599999999999596 -9.5896000000000007901 114.98749999999999716 
-30.720800000000000551 -10.087300000000000821 -114.03249999999999886 
-31.782399999999999096 -3.3731249999999999289 114.32349999999999568 
-31.699850000000001415 -3.1917049999999997922 -114.41400000000000148 
-32.17734999999999701 3.4572750000000000981 114.00950000000000273 
-32.546399999999998442 3.312980000000000036 -113.73699999999999477 
-29.999300000000001631 9.5739000000000000767 114.70149999999999579 
-30.732749999999999346 9.7964000000000002188 -114.08849999999999625 
-27.538850000000000051 15.662100000000000577 114.55349999999999966 
-26.69030000000000058 15.496650000000000702 -115.20000000000000284 
-23.47569999999999979 21.150999999999999801 114.62800000000000011 
-24.403900000000000148 21.867599999999999483 -113.67050000000000409 
-18.798799999999999955 25.75590000000000046 114.39050000000000296 
-18.549250000000000682 25.87225000000000108 -114.42900000000000205 
-13.162100000000000577 29.087599999999998346 114.35949999999999704 
-12.753249999999999531 28.420999999999999375 -114.97700000000000387 
-6.3633499999999996177 30.862349999999999284 114.69150000000000489 
-6.8471000000000001862 31.31384999999999863 -114.26049999999999329 
-0.16244200000000000306 28.764350000000000307 116.71649999999999636 
0.03249774999999999886 29.270099999999999341 -116.35649999999999693 
5.9343500000000002359 27.236000000000000654 117.30349999999999966 
6.03125 28.528249999999999886 -116.44050000000000011 
11.162300000000000111 24.995699999999999363 117.62199999999999989 
11.659800000000000608 26.101199999999998624 -116.82800000000000296 
16.58680000000000021 22.774550000000001404 117.10550000000000637 
16.30555000000000021 22.631799999999998363 -117.29349999999999454 
21.659250000000000114 19.664000000000001478 116.3714999999999975 
21.301349999999999341 19.130199999999998539 -116.80100000000000193 
24.415299999999998448 14.299899999999999167 117.03600000000000136 
24.514549999999999841 14.390200000000000102 -116.930499999999995 
27.669149999999998357 8.9190000000000004832 116.50400000000000489 
26.765049999999998676 8.534599999999999298 -117.15550000000000352 
28.195299999999999585 2.7757100000000001216 117.00799999999999557 
29.253900000000001569 2.9056199999999998695 -116.26850000000000307 
29.161149999999999238 -3.2323450000000000237 116.31449999999999534 
28.177050000000001262 -3.1027149999999998897 -116.98999999999999488 
26.623449999999998283 -8.5648499999999998522 117.24150000000000205 
26.540549999999999642 -8.7181999999999995055 -117.26149999999999807 
23.865950000000001552 -13.945050000000000168 117.45550000000000068 
24.257549999999998391 -14.006000000000000227 -117.21250000000000568 
21.239249999999998408 -19.144400000000000972 116.82899999999999352 
21.497499999999998721 -19.366450000000000387 -116.59399999999999409 
16.437149999999999039 -22.516100000000001558 117.30599999999999739 
16.278050000000000352 -22.292349999999999 -117.48950000000000671 
11.583349999999999369 -26.123049999999999216 116.84399999999999409 
11.400949999999999918 -25.718900000000001427 -117.15049999999999386 
5.9313500000000001222 -28.325150000000000716 116.58050000000000068 
5.7767999999999997129 -27.807600000000000762 -116.96649999999999636 
0.022094599999999998963 -28.133600000000001273 117.13450000000000273 
-0.083567500000000002891 -28.819099999999998829 -116.67749999999999488 
-5.8400999999999996248 -28.19579999999999842 116.68850000000000477 
-5.732400000000000162 -27.9007000000000005 -116.8995000000000033 
-11.706200000000000827 -25.992550000000001376 116.87199999999999989 
-11.715450000000000585 -26.497450000000000614 -116.56050000000000466 
-16.396750000000000824 -22.877199999999998425 117.117999999999995 
-16.955349999999999255 -23.663150000000001683 -116.46699999999999875 
-20.974250000000001393 -18.848900000000000432 117.08299999999999841 
-21.208600000000000563 -19.173500000000000654 -116.82800000000000296 
-23.909250000000000114 -13.715600000000000236 117.50050000000000239 
-24.953849999999999199 -14.481949999999999434 -116.65600000000000591 
-27.395499999999998408 -9.1057500000000004547 116.6285000000000025 
-27.954200000000000159 -9.0678999999999998494 -116.27649999999999864 
-27.740800000000000125 -2.9362949999999998774 117.28400000000000603 
-27.924749999999999517 -2.977069999999999883 -117.15749999999999886 
-27.454750000000000654 2.6843599999999998573 117.48499999999999943 
-27.438199999999998369 2.7663549999999998974 -117.4964999999999975 
-27.663750000000000284 9.0457999999999998408 116.4620000000000033 
-26.54964999999999975 8.6845499999999997698 -117.25199999999999534 
-24.869700000000001694 14.124299999999999855 116.80750000000000455 
-25.553049999999998931 14.520200000000000884 -116.27200000000000557 
-21.663900000000001711 19.685600000000000875 116.36100000000000421 
-20.444700000000000983 18.524200000000000443 -117.48749999999999716 
-16.810849999999998516 23.267299999999998761 116.74349999999999739 
-16.260500000000000398 22.216349999999998488 -117.52249999999999375 
-11.569050000000000722 26.282750000000000057 116.73699999999999477 
-11.604799999999999116 26.219349999999998602 -116.76999999999999602 
-5.7351000000000000867 27.12920000000000087 117.39549999999999841 
-5.7442999999999999616 27.163850000000000051 -117.36549999999999727 
0.0035371600000000001304 25.841850000000000875 118.55949999999999989 
0.15945249999999999702 25.84965000000000046 -118.5414999999999992 
4.9878749999999998366 24.202700000000000102 119.20050000000000523 
5.0762999999999998124 23.492550000000001376 -119.5625 
9.8885500000000003951 22.287549999999999528 119.38150000000000261 
9.8181499999999992667 22.415800000000000836 -119.33150000000000546 
14.60069999999999979 20.208149999999999835 119.08199999999999363 
14.146950000000000358 19.444700000000000983 -119.55500000000000682 
19.018899999999998585 17.253250000000001307 118.65600000000000591 
18.002949999999998454 16.229949999999998766 -119.44950000000000045 
20.622699999999998255 11.978849999999999554 119.6629999999999967 
21.914650000000001739 12.740000000000000213 -118.8370000000000033 
24.430299999999999017 7.9966499999999998138 118.64400000000000546 
24.569050000000000722 7.8134499999999995623 -118.59499999999999886 
23.685600000000000875 2.6193249999999999034 119.67849999999999966 
24.71880000000000166 2.4162799999999999834 -119.13599999999999568 
24.349049999999998306 -2.5518200000000001992 119.33599999999999852 
25.553499999999999659 -2.5661450000000001204 -118.65250000000000341 
23.521000000000000796 -7.4705000000000003624 119.22150000000000603 
24.476700000000001012 -7.8576499999999995794 -118.6285000000000025 
21.606950000000001211 -12.368499999999999162 119.10099999999999909 
21.152999999999998693 -12.384550000000000836 -119.31100000000000705 
18.322700000000001097 -16.510400000000000631 119.22650000000000148 
18.307849999999998403 -16.574649999999998329 -119.20749999999999602 
14.17759999999999998 -19.624199999999998312 119.47750000000000625 
14.059200000000000585 -19.47465000000000046 -119.57649999999999579 
10.392749999999999488 -23.716899999999998983 118.52700000000000102 
9.7736999999999998323 -21.606850000000001444 -119.73099999999999454 
5.1092500000000002913 -24.836549999999999017 118.83499999999999375 
5.0472500000000000142 -23.206399999999998585 -119.70499999999999829 
-0.016327149999999998609 -25.746200000000001751 118.63049999999999784 
-0.081713999999999994972 -24.066349999999999909 -119.5414999999999992 
-5.2073499999999999233 -25.329100000000000392 118.54699999999999704 
-5.3754999999999997229 -25.168700000000001182 -118.62649999999999295 
-10.556400000000000006 -23.390100000000000335 118.65149999999999864 
-10.415250000000000341 -23.32219999999999871 -118.72400000000000375 
-15.012750000000000483 -20.863350000000000506 118.62800000000000011 
-14.598850000000000549 -20.001550000000001717 -119.17700000000000671 
-18.182150000000000034 -16.161549999999998306 119.40049999999999386 
-18.157199999999999562 -16.348050000000000637 -119.35750000000000171 
-21.260500000000000398 -12.291999999999999815 119.27549999999999386 
-20.934400000000000119 -12.041949999999999932 -119.51149999999999807 
-23.8636000000000017 -7.8693499999999998451 118.96649999999999636 
-24.061650000000000205 -7.7705500000000000682 -118.89350000000000307 
-25.440000000000001279 -2.5875400000000001732 118.71850000000000591 
-25.309249999999998693 -2.7652899999999998037 -118.77249999999999375 
-25.158449999999998425 2.8201450000000001239 118.85599999999999454 
-25.674199999999999022 2.6178699999999999193 -118.5835000000000008 
-24.534900000000000375 8.119849999999999568 118.55049999999999955 
-24.411750000000001393 7.7801499999999998991 -118.69199999999999307 
-21.046749999999999403 12.243449999999999278 119.39849999999999852 
-21.813199999999998369 12.727899999999999991 -118.89199999999999591 
-17.851250000000000284 15.917749999999999844 119.63549999999999329 
-18.334800000000001319 16.566449999999999676 -119.19700000000000273 
-14.998799999999999244 20.834800000000001319 118.65149999999999864 
-14.014849999999999142 19.425000000000000711 -119.60349999999999682 
-10.381800000000000139 23.137450000000001182 118.83899999999999864 
-9.9113000000000006651 22.345749999999998892 -119.33750000000000568 
-5.3136499999999999844 24.200749999999999318 119.17300000000000182 
-4.9650499999999997414 23.648800000000001376 -119.48250000000000171 
-0.14495800000000000352 20.36355000000000004 121.32599999999999341 
-0.14460600000000001231 21.92330000000000112 -120.60999999999999943 
4.2454049999999998732 19.476849999999998886 121.5035000000000025 
4.4404899999999996041 20.166149999999998244 -121.19849999999999568 
8.2547499999999995879 18.751999999999998892 121.26000000000000512 
8.1815499999999996561 18.420200000000001239 -121.40149999999999864 
11.870699999999999363 16.173799999999999955 121.44549999999999557 
12.072100000000000719 16.456700000000001438 -121.29349999999999454 
16.498799999999999244 14.762299999999999756 120.53000000000000114 
15.436849999999999739 14.059250000000000469 -121.09250000000000114 
18.263000000000001677 10.526550000000000296 121.01550000000000296 
18.899850000000000705 10.831300000000000594 -120.67900000000000205 
19.162549999999999528 6.3242500000000001492 121.41450000000000387 
19.611149999999998528 6.4026500000000003965 -121.20499999999999829 
21.5426499999999983 2.2513849999999999696 120.74850000000000705 
19.860949999999998994 2.2364749999999999908 -121.4754999999999967 
20.775249999999999773 -2.3279800000000001603 121.07949999999999591 
19.8863999999999983 -2.1006200000000001538 -121.48000000000000398 
19.332149999999998613 -6.245149999999999757 121.34000000000000341 
20.010750000000001592 -6.5105000000000003979 -121.02150000000000318 
17.971000000000000085 -10.430350000000000676 121.14249999999999829 
19.13504999999999967 -11.05954999999999977 -120.54749999999999943 
15.733750000000000568 -14.04129999999999967 120.99899999999999523 
15.346650000000000347 -13.806100000000000705 -121.20250000000000057 
11.741849999999999454 -16.30519999999999925 121.43250000000000455 
12.514649999999999608 -17.161349999999998772 -120.92749999999999488 
8.7334499999999994913 -19.55099999999999838 120.86299999999999955 
8.2589500000000004576 -18.319150000000000489 -121.42149999999999466 
4.3384700000000000486 -20.322350000000000136 121.14549999999999841 
4.3062449999999996564 -20.755500000000001393 -120.94499999999999318 
-0.034723150000000001236 -19.924849999999999284 121.50149999999999295 
-0.0032325000000000001302 -21.767549999999999955 -120.68250000000000455 
-4.447994999999999699 -20.340199999999999392 121.11700000000000443 
-4.1192599999999996996 -19.522749999999998494 -121.50149999999999295 
-8.7627000000000005997 -19.650800000000000267 120.80700000000000216 
-9.0536499999999993094 -20.029550000000000409 -120.59300000000000352 
-12.879049999999999443 -17.504300000000000637 120.70550000000000068 
-12.263400000000000745 -16.791100000000000136 -121.12749999999999773 
-16.347149999999999181 -14.616300000000000736 120.61700000000000443 
-14.892250000000000654 -13.613599999999999923 -121.39749999999999375 
-18.207000000000000739 -10.426149999999999807 121.04550000000000409 
-18.011700000000001154 -10.27430000000000021 -121.15449999999999875 
-20.712050000000001404 -6.7416999999999998039 120.68800000000000239 
-19.001149999999999096 -6.0934999999999996945 -121.49450000000000216 
-19.962499999999998579 -2.0590950000000001197 121.45449999999999591 
-21.128250000000001307 -2.0966200000000001502 -120.93349999999999511 
-21.474849999999999994 2.2278449999999998532 120.78700000000000614 
-20.676700000000000301 2.2731799999999999784 -121.13849999999999341 
-20.408349999999998658 6.6176500000000002544 120.84350000000000591 
-19.379599999999999937 6.3315500000000000114 -121.319500000000005 
-17.273250000000000881 9.8519000000000005457 121.53249999999999886 
-18.206949999999999079 10.392799999999999372 -121.05800000000000693 
-16.317350000000001131 14.862199999999999633 120.55200000000000671 
-16.26150000000000162 14.486399999999999721 -120.67849999999999966 
-12.079650000000000887 16.866900000000001114 121.16200000000000614 
-11.957549999999999457 16.266449999999998965 -121.382000000000005 
-8.3493499999999993832 18.781600000000000961 121.24399999999999977 
-8.8789999999999995595 20.241849999999999454 -120.51949999999999363 
-4.7680999999999995609 21.647200000000001552 120.51999999999999602 
-4.3109099999999997976 20.893499999999999517 -120.88299999999999557 
-0.067684999999999995168 16.750499999999998835 122.69299999999999784 
0.098908499999999996422 17.777699999999999392 -122.33650000000000091 
3.4018850000000000477 16.350249999999999062 122.70900000000000318 
3.7801550000000001539 17.189849999999999852 -122.39650000000000318 
6.9038500000000002643 15.236050000000000537 122.69199999999999307 
7.0269500000000002515 15.707499999999999574 -122.53600000000000136 
10.500700000000000145 14.664999999999999147 122.23600000000000421 
10.390950000000000131 14.467850000000000321 -122.31000000000000227 
11.977499999999999147 10.741699999999999804 122.9129999999999967 
12.288299999999999557 11.059300000000000352 -122.76200000000000045 
14.532249999999999446 8.4124499999999997613 122.66599999999999682 
15.105850000000000222 8.7710500000000006793 -122.4410000000000025 
15.257049999999999557 4.9250350000000002737 122.92449999999999477 
15.565549999999999997 4.9458900000000003416 -122.82850000000000534 
16.606049999999999756 1.6589599999999999902 122.71850000000000591 
17.798149999999999693 1.9231450000000001044 -122.28849999999999909 
18.006299999999999528 -1.9306799999999999518 122.21150000000000091 
16.22575000000000145 -1.7563599999999999213 -122.83950000000000102 
15.413700000000000401 -5.1154000000000001691 122.84999999999999432 
16.65350000000000108 -5.4099000000000003752 -122.42900000000000205 
14.088699999999999335 -8.0597999999999991871 122.85649999999999693 
13.968500000000000583 -8.1824499999999993349 -122.88949999999999818 
13.007149999999999324 -11.873400000000000176 122.39499999999999602 
11.98559999999999981 -10.693500000000000227 -122.90699999999999648 
9.9445999999999994401 -13.62085000000000079 122.65149999999999864 
10.408099999999999241 -14.18735000000000035 -122.39849999999999852 
6.7110000000000002984 -15.011749999999999261 122.79999999999999716 
6.9212999999999995637 -15.673149999999999693 -122.55299999999999727 
3.7264349999999999419 -17.800399999999999778 122.19350000000000023 
3.5737299999999998512 -17.030699999999999505 -122.46649999999999636 
0.0012932449999999999415 -16.968450000000000699 122.62350000000000705 
-0.030652149999999999536 -18.232450000000000045 -122.16949999999999932 
-3.6416650000000001519 -17.572700000000001097 122.28300000000000125 
-3.5774449999999999861 -16.274699999999999278 -122.74699999999999989 
-7.2329999999999996518 -16.561599999999998545 122.23350000000000648 
-7.0262500000000001066 -15.496249999999999858 -122.63299999999999557 
-10.40884999999999927 -14.285700000000000287 122.38949999999999818 
-10.562599999999999767 -14.528000000000000469 -122.2710000000000008 
-12.701850000000000307 -11.275650000000000617 122.62749999999999773 
-12.990899999999999892 -11.826850000000000307 -122.40699999999999648 
-15.18904999999999994 -8.7933000000000003382 122.42950000000000443 
-14.382749999999999702 -8.4319000000000006168 -122.71649999999999636 
-15.55540000000000056 -4.9574600000000001998 122.84950000000000614 
-16.871349999999999625 -5.3860500000000000043 -122.36700000000000443 
-16.805949999999999278 -1.7919149999999999245 122.65250000000000341 
-17.064299999999999358 -1.8987199999999999633 -122.56699999999999307 
-16.051749999999998408 1.6979750000000000121 122.9129999999999967 
-17.519950000000001467 1.7168900000000000272 -122.39700000000000557 
-15.819050000000000722 5.0199999999999995737 122.75050000000000239 
-15.098750000000000782 4.9719400000000000261 -122.98199999999999932 
-15.703450000000000131 9.0626999999999995339 122.22799999999999443 
-15.242100000000000648 8.7436000000000007049 -122.42100000000000648 
-13.424699999999999633 12.11214999999999975 122.23749999999999716 
-13.246050000000000324 11.963250000000000384 -122.31300000000000239 
-9.9763999999999999346 13.752250000000000085 122.60349999999999682 
-10.300850000000000506 14.328649999999999665 -122.38349999999999795 
-6.5872999999999999332 14.540950000000000486 122.93699999999999761 
-7.2669499999999995765 16.49409999999999954 -122.24949999999999761 
-3.2919350000000000556 15.705149999999999721 122.93099999999999739 
-3.6087500000000001243 16.992249999999998522 -122.48499999999999943 
-0.067808499999999993779 14.044800000000000395 123.5035000000000025 
0.095186000000000006716 13.309250000000000469 -123.71150000000000091 
2.577784999999999993 12.274449999999999861 123.88500000000000512 
2.9266200000000002213 13.898600000000000065 -123.46949999999999648 
5.487250000000000405 12.07809999999999917 123.71500000000000341 
4.9555150000000001143 11.145849999999999369 -123.96850000000000591 
7.741900000000000226 10.537599999999999412 123.77599999999999625 
8.017599999999999838 11.024549999999999628 -123.62000000000000455 
9.7540499999999994429 8.7565500000000007219 123.76349999999999341 
9.1188000000000002387 8.085950000000000415 -123.96949999999999648 
12.110500000000000043 6.8972499999999996589 123.5344999999999942 
11.915350000000000108 6.9812500000000001776 -123.56100000000000705 
11.265549999999999287 3.6147149999999999004 124.04000000000000625 
13.235500000000000043 4.2082050000000004175 -123.54999999999999716 
13.176899999999999835 1.3885199999999999765 123.70099999999999341 
12.733249999999999957 1.3470699999999999896 -123.83650000000000091 
12.58510000000000062 -1.2420850000000001057 123.87300000000000466 
12.791750000000000398 -1.3156550000000000189 -123.81499999999999773 
12.643000000000000682 -4.0942749999999996646 123.70499999999999829 
12.886950000000000571 -4.243335000000000079 -123.64050000000000296 
11.381349999999999412 -6.6646999999999998465 123.72650000000000148 
10.654450000000000642 -6.2400500000000000966 -123.9339999999999975 
9.1094500000000007134 -8.3191500000000004889 123.9375 
9.6092499999999994031 -8.5802999999999993719 -123.80100000000000193 
7.5271999999999996689 -10.40365000000000073 123.80649999999999977 
7.2294999999999998153 -10.0127000000000006 -123.93699999999999761 
5.3494999999999999218 -11.803499999999999659 123.77599999999999625 
5.5612500000000002487 -12.481550000000000367 -123.61100000000000421 
2.5272549999999998072 -12.033699999999999619 123.9585000000000008 
2.7147700000000001275 -12.49859999999999971 -123.83799999999999386 
-0.067577499999999998681 -13.942299999999999471 123.5344999999999942 
-0.048484449999999998382 -13.412449999999999761 -123.68699999999999761 
-2.4564349999999999241 -11.871650000000000702 124.00199999999999534 
-2.4616199999999999193 -11.785199999999999676 -124.00749999999999318 
-5.3182000000000000384 -11.790200000000000458 123.80500000000000682 
-4.8885649999999998272 -10.792799999999999727 -124.04850000000000421 
-7.2870499999999998053 -10.094799999999999329 123.91750000000000398 
-8.1587499999999995026 -11.222500000000000142 -123.56300000000000239 
-10.112550000000000594 -9.1570000000000000284 123.61350000000000193 
-10.140150000000000219 -9.0510999999999999233 -123.63899999999999579 
-10.428100000000000591 -5.9166999999999996263 124.0210000000000008 
-11.246999999999999886 -6.5057999999999998053 -123.78249999999999886 
-13.44459999999999944 -4.4192299999999997695 123.47700000000000387 
-13.397050000000000125 -4.2864550000000001262 -123.5035000000000025 
-11.977449999999999264 -1.2819799999999998974 124 
-11.743399999999999395 -1.3182249999999999801 -124.05700000000000216 
-13.733900000000000219 1.4808399999999999341 123.57250000000000512 
-13.610450000000000159 1.3312450000000000117 -123.61199999999999477 
-11.697150000000000603 3.8765550000000001951 123.94050000000000011 
-11.871449999999999392 3.821460000000000079 -123.91049999999999898 
-10.847450000000000259 6.2163500000000002643 123.90800000000000125 
-10.78545000000000087 6.2065999999999998948 -123.92050000000000409 
-9.6047499999999992326 8.5579999999999998295 123.81749999999999545 
-10.422900000000000276 9.4716500000000003467 -123.50799999999999557 
-7.7239500000000003155 10.690749999999999531 123.73850000000000193 
-7.830700000000000216 10.716749999999999332 -123.72499999999999432 
-5.2099000000000001975 11.52394999999999925 123.8714999999999975 
-5.5329499999999995907 12.523649999999999949 -123.61849999999999739 
-2.7334049999999998626 13.059250000000000469 123.69150000000000489 
-2.7555849999999999511 12.717399999999999594 -123.79049999999999443 
-0.0055998000000000002635 8.8539999999999992042 124.61450000000000671 
-0.0043457599999999997273 8.8538499999999995538 -124.60200000000000387 
1.8436150000000000038 8.6579499999999995907 124.59749999999999659 
1.8466499999999999027 8.6600999999999999091 -124.61249999999999716 
3.5973299999999999166 8.0880500000000008498 124.59900000000000375 
3.5996450000000002056 8.0893499999999995964 -124.60899999999999466 
5.2061500000000000554 7.1590999999999995751 124.59799999999999898 
5.2079000000000004178 7.1600999999999999091 -124.61100000000000421 
6.5769999999999999574 5.9256500000000000838 124.59900000000000375 
6.5780000000000002913 5.9262499999999995737 -124.60850000000000648 
7.6704999999999996518 4.4208400000000001029 124.60699999999999932 
7.6699999999999999289 4.42340999999999962 -124.61599999999999966 
8.4190000000000004832 2.7358850000000001224 124.60150000000000148 
8.4197500000000005116 2.739285000000000192 -124.61450000000000671 
8.803399999999999892 0.92078000000000004288 124.60349999999999682 
8.8048999999999999488 0.92074500000000003563 -124.6004999999999967 
8.8025000000000002132 -0.92348500000000000032 124.60150000000000148 
8.8046500000000005315 -0.92323500000000002785 -124.59850000000000136 
8.4157499999999991758 -2.7399049999999998128 124.60250000000000625 
8.4178499999999996106 -2.7409099999999999575 -124.59950000000000614 
7.6651999999999995694 -4.4242650000000001143 124.60099999999999909 
7.6672000000000002373 -4.4254449999999998511 -124.59799999999999898 
6.5742500000000001492 -5.9260000000000001563 124.59950000000000614 
6.5763999999999995794 -5.9256999999999999673 -124.5969999999999942 
5.2035499999999998977 -7.1598499999999996035 124.5969999999999942 
5.206000000000000405 -7.15979999999999972 -124.59650000000000603 
3.5960549999999997794 -8.0883000000000002672 124.59950000000000614 
3.5972300000000001496 -8.0891500000000000625 -124.60450000000000159 
1.8419399999999999107 -8.6586999999999996191 124.60349999999999682 
1.8432550000000000878 -8.6586999999999996191 -124.60150000000000148 
-0.0073597999999999996756 -8.8538499999999995538 124.61650000000000205 
-0.0043907900000000003177 -8.8528999999999999915 -124.60349999999999682 
-1.8413850000000000495 -8.6602499999999995595 124.61599999999999966 
-1.8386450000000000848 -8.6600999999999999091 -124.60599999999999454 
-3.6057850000000000179 -8.0855999999999994543 124.61199999999999477 
-3.6009299999999999642 -8.087899999999999423 -124.60699999999999932 
-5.2032499999999997087 -7.1633500000000003283 124.60949999999999704 
-5.1982999999999996987 -7.1661000000000001364 -124.60349999999999682 
-6.5838499999999999801 -5.9196499999999998565 124.61150000000000659 
-6.5815500000000000114 -5.9208999999999996078 -124.6004999999999967 
-7.6675000000000004263 -4.4272499999999999076 124.60899999999999466 
-7.6655499999999996419 -4.4294500000000001094 -124.60099999999999909 
-8.4240499999999993719 -2.7283349999999999547 124.62250000000000227 
-8.4230999999999998096 -2.7304800000000000182 -124.61150000000000659 
-8.8048500000000000654 -0.92444999999999999396 124.60949999999999704 
-8.8062000000000004718 -0.9271549999999999514 -124.61199999999999477 
-8.8039500000000003865 0.93362999999999995993 124.61549999999999727 
-8.8054000000000005599 0.93017000000000005233 -124.61400000000000432 
-8.4186499999999995225 2.7367050000000001653 124.60750000000000171 
-8.4214999999999999858 2.7336100000000000954 -124.61150000000000659 
-7.66474999999999973 4.4304649999999998755 124.60999999999999943 
-7.6680500000000000327 4.4276200000000001111 -124.61350000000000193 
-6.5808999999999997499 5.9224500000000004363 124.60699999999999932 
-6.5852000000000003865 5.9200499999999998124 -124.61450000000000671 
-5.2005999999999996675 7.1646499999999999631 124.60299999999999443 
-5.2024999999999996803 7.1649500000000001521 -124.60750000000000171 
-3.6040049999999999031 8.0866000000000006764 124.60250000000000625 
-3.6058500000000002217 8.0872499999999991616 -124.60999999999999943 
-1.8385499999999999066 8.6606000000000005201 124.60899999999999466 
-1.8381700000000000816 8.6613500000000005485 -124.60500000000000398 
0.0004374135000000000024 4.6340450000000004138 125.05949999999999989 
-0.00015166849999999999299 4.6346049999999996416 -125.0625 
0.96323499999999995236 4.5323549999999999116 125.05400000000000205 
0.96265500000000003844 4.5328749999999997655 -125.05599999999999739 
1.8848050000000000637 4.2324950000000001182 125.05049999999999955 
1.8845000000000000639 4.2329850000000002197 -125.05299999999999727 
2.723380000000000134 3.7484799999999998121 125.05249999999999488 
2.7231250000000000178 3.7487949999999998774 -125.05349999999999966 
3.4439700000000001978 3.1005050000000000665 125.06149999999999523 
3.4438749999999997975 3.100694999999999979 -125.0625 
4.0124000000000004107 2.316889999999999894 125.05450000000000443 
4.0125450000000002504 2.3169149999999998357 -125.05450000000000443 
4.4060199999999998255 1.4313299999999999912 125.05049999999999955 
4.4065849999999997522 1.431194999999999995 -125.05150000000000432 
4.6071049999999997837 0.48417700000000002403 125.05049999999999955 
4.6080750000000003652 0.4841934999999999989 -125.05299999999999727 
4.6075450000000000017 -0.48489850000000001007 125.0589999999999975 
4.6087449999999998695 -0.48495899999999997343 -125.05949999999999989 
4.4053750000000002629 -1.4318599999999999106 125.05100000000000193 
4.4068199999999997374 -1.4318699999999999761 -125.05100000000000193 
4.0107600000000003249 -2.3170250000000001123 125.04699999999999704 
4.0123199999999998866 -2.3169650000000001633 -125.04649999999999466 
3.4417149999999998577 -3.1004249999999999865 125.04900000000000659 
3.4432450000000001111 -3.100334999999999841 -125.04699999999999704 
2.7220650000000001789 -3.749299999999999855 125.05700000000000216 
2.7236099999999998644 -3.7492250000000000298 -125.05599999999999739 
1.8832750000000000323 -4.2330750000000003652 125.05249999999999488 
1.8848050000000000637 -4.2329049999999996956 -125.05049999999999955 
0.96166499999999999204 -4.5325350000000002026 125.05450000000000443 
0.96304999999999996163 -4.5324400000000002464 -125.05150000000000432 
-0.001257110000000000085 -4.6339949999999996422 125.05949999999999989 
0.00011895399999999999984 -4.6341250000000000497 -125.05700000000000216 
-0.96497500000000002718 -4.5318849999999999412 125.05200000000000671 
-0.96354499999999998483 -4.5321850000000001302 -125.04949999999999477 
-1.8858200000000000518 -4.2323899999999996524 125.05049999999999955 
-1.8845050000000000967 -4.2329100000000003945 -125.04900000000000659 
-2.7250899999999997902 -3.7480600000000001693 125.055499999999995 
-2.7240700000000002134 -3.7487800000000000011 -125.055499999999995 
-3.4448599999999998111 -3.1004450000000001175 125.0625 
-3.4439950000000001396 -3.1014050000000001894 -125.06300000000000239 
-4.0138049999999996231 -2.3159499999999999531 125.05599999999999739 
-4.0132500000000002061 -2.3167949999999999378 -125.055499999999995 
-4.4070749999999998536 -1.4312549999999999439 125.05349999999999966 
-4.4069549999999999557 -1.4323200000000000376 -125.05400000000000205 
-4.6086700000000000443 -0.48318499999999997563 125.05700000000000216 
-4.6087449999999998695 -0.48426500000000000101 -125.05599999999999739 
-4.6087999999999995637 0.48508299999999998642 125.06199999999999761 
-4.6091749999999995779 0.48407349999999998991 -125.06149999999999523 
-4.4064149999999999707 1.4329050000000000953 125.05249999999999488 
-4.4069849999999997081 1.4319699999999999651 -125.05299999999999727 
-4.0123249999999996973 2.3173750000000001847 125.04949999999999477 
-4.013069999999999915 2.3166199999999999015 -125.05100000000000193 
-3.4429599999999997983 3.1013500000000000512 125.05249999999999488 
-3.4436949999999999505 3.1010049999999997894 -125.055499999999995 
-2.7237450000000000827 3.7494100000000001316 125.05849999999999511 
-2.7245849999999998126 3.7492649999999998478 -125.06199999999999761 
-1.8842399999999999149 4.2332749999999998991 125.05299999999999727 
-1.8848800000000001109 4.2334350000000000591 -125.05500000000000682 
-0.9634700000000000486 4.5322750000000002757 125.05299999999999727 
-0.96404500000000004079 4.5326950000000003627 -125.055499999999995 
-0.00061436499999999996321 0.00021776599999999998823 125.31350000000000477 
-0.00026042300000000002383 0.00014169000000000000713 -125.31149999999999523 

2401 1 2
5.4810499999999997556 0 0 
10.535949999999999704 0 0 
5.9819500000000003226 0 0 
9.0769000000000001904 0 0 
11.801149999999999807 0 0 
9.1853499999999996817 0 0 
7.9608999999999996433 0 0 
10.996549999999999159 0 0 
7.575849999999999973 0 0 
6.094450000000000145 0 0 
11.306150000000000588 0 0 
5.1486999999999998323 0 0 
8.4214500000000001023 0 0 
10.450100000000000833 0 0 
9.4190000000000004832 0 0 
8.1122999999999994003 0 0 
10.69894999999999996 0 0 
7.7040499999999996206 0 0 
5.1349000000000000199 0 0 
10.495950000000000557 0 0 
7.6340000000000003411 0 0 
8.3401499999999995083 0 0 
10.384349999999999525 0 0 
7.5446999999999997399 0 0 
8.5829000000000004178 0 0 
11.602800000000000225 0 0 
9.4198500000000002785 0 0 
3.9257900000000001128 0 0 
10.724000000000000199 0 0 
5.3818999999999999062 0 0 
7.5869999999999997442 0 0 
11.754699999999999704 0 0 
9.4078999999999997073 0 0 
5.0141999999999997684 0 0 
10.889599999999999724 0 0 
5.5464999999999999858 0 0 
8.8229500000000005144 0 0 
10.404600000000000293 0 0 
5.7724999999999999645 0 0 
10.932800000000000296 0 0 
9.7231500000000004036 0 0 
7.3166500000000000981 0 0 
5.9965000000000001634 0 0 
10.096000000000000085 0 0 
9.0949000000000008725 0 0 
7.2565999999999997172 0 0 
11.286199999999999122 0 0 
7.6159499999999997755 0 0 
7.9997499999999996945 0 0 
10.895099999999999341 0 0 
7.9893999999999998352 0 0 
8.9253000000000000114 0 0 
9.9392999999999993577 0 0 
8.9375 0 0 
6.8734000000000001762 0 0 
10.447800000000000864 0 0 
5.7323000000000003951 0 0 
9.4605499999999995708 0 0 
11.034800000000000608 0 0 
8.0602999999999997982 0 0 
6.7176000000000000156 0 0 
9.7686499999999991672 0 0 
9.0962499999999995026 0 0 
6.1435500000000002885 0 0 
10.663149999999999906 0 0 
5.949849999999999639 0 0 
4.8222100000000001074 0 0 
10.578599999999999781 0 0 
7.6319999999999996732 0 0 
5.9715999999999995751 0 0 
9.5564499999999998892 0 0 
8.7957499999999999574 0 0 
7.8025000000000002132 0 0 
11.651550000000000296 0 0 
10.817349999999999355 0 0 
4.808690000000000353 0 0 
11.250799999999999912 0 0 
9.4529999999999994031 0 0 
7.9900999999999999801 0 0 
10.178699999999999193 0 0 
7.4328000000000002956 0 0 
5.4180999999999999162 0 0 
10.579100000000000392 0 0 
7.6356999999999999318 0 0 
6.3795999999999999375 0 0 
9.8059499999999992781 0 0 
5.1974499999999999034 0 0 
7.3274999999999996803 0 0 
10.637600000000000833 0 0 
5.8296000000000001151 0 0 
10.071249999999999147 0 0 
9.2620500000000003382 0 0 
11.453599999999999781 0 0 
8.0549499999999998323 0 0 
6.9187000000000002942 0 0 
10.222749999999999559 0 0 
8.8638499999999993406 0 0 
10.084649999999999892 0 0 
8.804600000000000648 0 0 
11.381099999999999994 0 0 
6.7250500000000004164 0 0 
11.147650000000000503 0 0 
11.098599999999999355 0 0 
7.4737999999999997769 0 0 
10.601150000000000517 0 0 
8.7625499999999991729 0 0 
10.977550000000000807 0 0 
9.7574000000000005173 0 0 
5.6830499999999997129 0 0 
10.453250000000000597 0 0 
6.6464999999999996305 0 0 
10.345000000000000639 0 0 
9.7562499999999996447 0 0 
11.359500000000000597 0 0 
6.8964999999999996305 0 0 
8.7944999999999993179 0 0 
11.736100000000000421 0 0 
7.806949999999999612 0 0 
11.033649999999999736 0 0 
7.3189000000000001833 0 0 
10.750049999999999883 0 0 
7.4943499999999998451 0 0 
10.008699999999999264 0 0 
10.510749999999999815 0 0 
6.5596500000000004249 0 0 
9.8399499999999999744 0 0 
8.0939999999999994174 0 0 
10.847099999999999298 0 0 
6.5374499999999997613 0 0 
7.2458499999999999019 0 0 
12.022800000000000153 0 0 
9.3129500000000007276 0 0 
11.130649999999999267 0 0 
7.1630000000000002558 0 0 
10.310349999999999682 0 0 
6.9653999999999998138 0 0 
6.5643500000000001293 0 0 
11.552149999999999253 0 0 
6.9106500000000004036 0 0 
9.9326000000000007617 0 0 
9.8634000000000003894 0 0 
10.941800000000000637 0 0 
6.6993999999999997996 0 0 
7.6310500000000001108 0 0 
10.671200000000000685 0 0 
4.9820099999999998275 0 0 
10.337899999999999423 0 0 
6.2135499999999996845 0 0 
9.9739500000000003155 0 0 
6.5495000000000000995 0 0 
6.0486000000000004206 0 0 
9.7776999999999993918 0 0 
7.8138500000000004064 0 0 
11.021950000000000358 0 0 
10.006000000000000227 0 0 
10.578950000000000742 0 0 
6.5903000000000000469 0 0 
5.2914000000000003254 0 0 
11.345050000000000523 0 0 
5.7089999999999996305 0 0 
10.511649999999999494 0 0 
8.9810499999999997556 0 0 
11.699949999999999406 0 0 
10.957050000000000622 0 0 
9.7091499999999992809 0 0 
9.8666000000000000369 0 0 
5.1435500000000002885 0 0 
10.04565000000000019 0 0 
9.5148499999999991417 0 0 
9.9334500000000005571 0 0 
7.7791499999999995651 0 0 
6.9637000000000002231 0 0 
11.0257000000000005 0 0 
9.6891999999999995907 0 0 
12.14080000000000048 0 0 
9.2699999999999995737 0 0 
11.15055000000000085 0 0 
10.385199999999999321 0 0 
4.4322749999999997428 0 0 
10.659399999999999764 0 0 
8.1323500000000006338 0 0 
11.512050000000000338 0 0 
6.6806000000000000938 0 0 
10.543649999999999523 0 0 
4.2929899999999996396 0 0 
10.601499999999999702 0 0 
11.544449999999999434 0 0 
7.3699000000000003396 0 0 
10.736499999999999488 0 0 
10.360450000000000159 0 0 
11.715400000000000702 0 0 
9.0757499999999993179 0 0 
8.034599999999999298 0 0 
11.262549999999999173 0 0 
6.2424999999999997158 0 0 
9.8291000000000003922 0 0 
10.913100000000000023 0 0 
6.8224000000000000199 0 0 
8.0010999999999992127 0 0 
9.8820499999999995566 0 0 
9.0559499999999992781 0 0 
7.2218499999999998806 0 0 
10.956849999999999312 0 0 
6.5513000000000003453 0 0 
8.6476500000000005031 0 0 
11.107400000000000162 0 0 
6.9618500000000000938 0 0 
6.8907999999999995921 0 0 
11.685150000000000148 0 0 
6.9755500000000001393 0 0 
7.6817000000000001947 0 0 
10.474899999999999878 0 0 
10.52704999999999913 0 0 
8.4262999999999994571 0 0 
11.052250000000000796 0 0 
5.4353999999999995651 0 0 
8.3683499999999995111 0 0 
11.245599999999999596 0 0 
6.5289999999999999147 0 0 
7.3071999999999999176 0 0 
11.61909999999999954 0 0 
7.8357000000000001094 0 0 
9.1793999999999993378 0 0 
10.292600000000000193 0 0 
5.423549999999999649 0 0 
7.3857999999999996987 0 0 
9.7029999999999994031 0 0 
7.8907999999999995921 0 0 
9.0009499999999995623 0 0 
10.468400000000000816 0 0 
9.1052499999999998437 0 0 
9.7093500000000005912 0 0 
10.929850000000000065 0 0 
8.8428000000000004377 0 0 
8.8140000000000000568 0 0 
10.607950000000000657 0 0 
7.3349000000000001975 0 0 
5.6666499999999997428 0 0 
10.911400000000000432 0 0 
7.0708500000000000796 0 0 
7.1708999999999996078 0 0 
10.320349999999999469 0 0 
6.1462000000000003297 0 0 
7.8057999999999996277 0 0 
11.428750000000000853 0 0 
9.8568499999999996675 0 0 
6.8476499999999997925 0 0 
9.7222000000000008413 0 0 
6.6895499999999996632 0 0 
4.0537400000000003431 0 0 
10.221999999999999531 0 0 
5.7961499999999999133 0 0 
6.2410500000000004306 0 0 
10.715450000000000585 0 0 
7.0863500000000003709 0 0 
5.2034000000000002473 0 0 
10.832700000000000884 0 0 
6.2794999999999996376 0 0 
6.7935499999999997556 0 0 
10.084099999999999397 0 0 
5.2501499999999996504 0 0 
6.3108000000000004093 0 0 
9.79824999999999946 0 0 
8.5099000000000000199 0 0 
6.0982000000000002871 0 0 
10.41629999999999967 0 0 
10.026350000000000762 0 0 
9.1828000000000002956 0 0 
11.196249999999999147 0 0 
4.1617649999999999366 0 0 
10.177899999999999281 0 0 
10.197300000000000253 0 0 
8.5510999999999999233 0 0 
8.4955499999999997129 0 0 
10.051249999999999574 0 0 
6.4355999999999999872 0 0 
10.399599999999999511 0 0 
10.331799999999999429 0 0 
5.5841000000000002856 0 0 
7.31604999999999972 0 0 
9.4995999999999991559 0 0 
4.3619550000000000267 0 0 
6.2495500000000001606 0 0 
9.6105499999999999261 0 0 
7.0454999999999996518 0 0 
6.9931999999999998607 0 0 
9.7018000000000004235 0 0 
8.3521000000000000796 0 0 
6.8650999999999999801 0 0 
10.07535000000000025 0 0 
7.928399999999999892 0 0 
8.1105499999999999261 0 0 
9.4657499999999998863 0 0 
6.7545000000000001705 0 0 
7.06604999999999972 0 0 
11.536049999999999471 0 0 
8.375700000000000145 0 0 
7.3196000000000003283 0 0 
10.780799999999999272 0 0 
5.4627499999999997726 0 0 
7.4607999999999998764 0 0 
11.107599999999999696 0 0 
9.5342000000000002302 0 0 
8.4652999999999991587 0 0 
11.144149999999999778 0 0 
6.8253000000000003666 0 0 
9.0139499999999994628 0 0 
11.326499999999999346 0 0 
7.1717500000000002913 0 0 
7.0058999999999995723 0 0 
10.288750000000000284 0 0 
5.745750000000000135 0 0 
7.8372999999999999332 0 0 
10.454599999999999227 0 0 
8.3351000000000006196 0 0 
8.6917500000000007532 0 0 
11.911400000000000432 0 0 
9.7615499999999997272 0 0 
6.8318000000000003169 0 0 
9.8952500000000007674 0 0 
5.196299999999999919 0 0 
6.3522999999999996135 0 0 
10.619149999999999423 0 0 
8.3257999999999992013 0 0 
6.3295500000000002316 0 0 
10.325250000000000483 0 0 
7.8099999999999996092 0 0 
6.0637499999999997513 0 0 
9.7914999999999992042 0 0 
4.695439999999999614 0 0 
8.0708000000000001961 0 0 
11.163249999999999673 0 0 
9.400999999999999801 0 0 
6.2694499999999999673 0 0 
9.7481000000000008754 0 0 
6.5845000000000002416 0 0 
10.432150000000000034 0 0 
10.574849999999999639 0 0 
9.2691999999999996618 0 0 
9.9239999999999994884 0 0 
11.773649999999999949 0 0 
8.6806499999999999773 0 0 
10.401450000000000529 0 0 
10.585050000000000736 0 0 
8.098300000000000054 0 0 
8.2903999999999999915 0 0 
10.782400000000000873 0 0 
10.688549999999999329 0 0 
7.5620500000000001606 0 0 
10.143449999999999633 0 0 
7.9159499999999995978 0 0 
6.6224999999999996092 0 0 
10.710000000000000853 0 0 
10.152300000000000324 0 0 
5.8127500000000003055 0 0 
11.304500000000000881 0 0 
7.8322500000000001563 0 0 
9.729150000000000631 0 0 
10.447699999999999321 0 0 
9.4825999999999996959 0 0 
6.115899999999999892 0 0 
11.107499999999999929 0 0 
7.057949999999999946 0 0 
8.7994000000000003325 0 0 
10.378399999999999181 0 0 
8.6763999999999992241 0 0 
8.9415499999999994429 0 0 
11.025199999999999889 0 0 
6.206000000000000405 0 0 
10.810900000000000176 0 0 
10.057199999999999918 0 0 
6.9789500000000002089 0 0 
9.6259999999999994458 0 0 
11.177699999999999747 0 0 
5.2847499999999998366 0 0 
8.2759000000000000341 0 0 
10.001849999999999241 0 0 
8.5360999999999993548 0 0 
8.1400500000000004519 0 0 
10.987349999999999284 0 0 
6.1264000000000002899 0 0 
9.3175000000000007816 0 0 
10.081649999999999778 0 0 
7.1817500000000000782 0 0 
7.4177999999999997272 0 0 
10.978999999999999204 0 0 
5.5134499999999997399 0 0 
8.6025500000000008072 0 0 
10.150650000000000617 0 0 
5.4120499999999998053 0 0 
6.1300499999999997769 0 0 
11.328599999999999781 0 0 
8.2943499999999996675 0 0 
8.5990500000000000824 0 0 
11.310549999999999216 0 0 
7.4332000000000002515 0 0 
7.918599999999999639 0 0 
10.483750000000000568 0 0 
9.5446500000000007446 0 0 
6.5498000000000002885 0 0 
10.82394999999999996 0 0 
9.0435499999999997556 0 0 
6.5921000000000002927 0 0 
9.9818499999999996675 0 0 
6.8338499999999999801 0 0 
5.9429999999999996163 0 0 
11.457900000000000418 0 0 
8.6430000000000006821 0 0 
5.8103499999999996817 0 0 
11.074249999999999261 0 0 
8.3608499999999992269 0 0 
10.130800000000000693 0 0 
10.99845000000000006 0 0 
9.6526999999999993918 0 0 
4.2115499999999999048 0 0 
11.36790000000000056 0 0 
10.037699999999999179 0 0 
9.8330000000000001847 0 0 
11.336249999999999716 0 0 
9.8683499999999995111 0 0 
6.2707499999999996021 0 0 
11.070199999999999818 0 0 
9.0309000000000008157 0 0 
5.7226499999999997925 0 0 
10.364349999999999952 0 0 
6.8730500000000001037 0 0 
6.6988000000000003098 0 0 
11.945499999999999119 0 0 
5.7121000000000003993 0 0 
6.9337999999999997414 0 0 
10.151949999999999363 0 0 
5.4868499999999995609 0 0 
10.96180000000000021 0 0 
10.992050000000000765 0 0 
5.5778999999999996362 0 0 
4.6084899999999997533 0 0 
9.9009000000000000341 0 0 
8.2571499999999993236 0 0 
6.0681000000000002714 0 0 
10.304600000000000648 0 0 
10.97029999999999994 0 0 
5.7283499999999998309 0 0 
11.013199999999999434 0 0 
8.8955999999999999517 0 0 
8.2685999999999992838 0 0 
10.071699999999999875 0 0 
8.8397000000000005571 0 0 
7.6505999999999998451 0 0 
10.430249999999999133 0 0 
5.6291999999999999815 0 0 
8.2309000000000001052 0 0 
10.948750000000000426 0 0 
7.7607999999999996987 0 0 
8.6219500000000000028 0 0 
9.5053999999999998494 0 0 
8.2977000000000007418 0 0 
10.044800000000000395 0 0 
11.534850000000000492 0 0 
5.1185499999999999332 0 0 
8.0343999999999997641 0 0 
10.158149999999999125 0 0 
4.7578550000000001674 0 0 
8.7077500000000007674 0 0 
10.733900000000000219 0 0 
6.7182500000000002771 0 0 
5.8640999999999996461 0 0 
10.850099999999999412 0 0 
5.6887999999999996348 0 0 
8.5097500000000003695 0 0 
9.9105000000000007532 0 0 
5.905249999999999666 0 0 
7.1090999999999997527 0 0 
10.298650000000000304 0 0 
7.9027500000000001634 0 0 
9.0662000000000002586 0 0 
10.36924999999999919 0 0 
5.563500000000000334 0 0 
6.6906999999999996476 0 0 
11.448999999999999844 0 0 
6.0038999999999997925 0 0 
4.3400249999999997996 0 0 
9.8770000000000006679 0 0 
5.8556499999999997996 0 0 
6.4530000000000002913 0 0 
11.214750000000000441 0 0 
6.6764999999999998792 0 0 
4.9804849999999998289 0 0 
11.303000000000000824 0 0 
9.7463999999999995083 0 0 
8.096399999999999153 0 0 
10.457100000000000506 0 0 
8.5454500000000006565 0 0 
7.71025000000000027 0 0 
9.82675000000000054 0 0 
7.071600000000000108 0 0 
7.2381000000000002004 0 0 
10.87920000000000087 0 0 
9.4542500000000000426 0 0 
6.5514000000000001123 0 0 
11.076150000000000162 0 0 
8.4093999999999997641 0 0 
6.5095499999999999474 0 0 
11.012600000000000833 0 0 
7.0871500000000002828 0 0 
4.7639550000000001617 0 0 
9.8006499999999991957 0 0 
10.398300000000000765 0 0 
6.9503000000000003666 0 0 
12.029749999999999943 0 0 
4.6376850000000002794 0 0 
6.5289000000000001478 0 0 
10.360350000000000392 0 0 
9.2987500000000000711 0 0 
8.5591000000000008185 0 0 
11.757749999999999702 0 0 
8.5886499999999994515 0 0 
9.1226000000000002643 0 0 
10.657899999999999707 0 0 
7.9526000000000003354 0 0 
6.8872999999999997556 0 0 
10.00280000000000058 0 0 
8.9090000000000006963 0 0 
8.5451999999999994628 0 0 
10.955500000000000682 0 0 
7.2878499999999997172 0 0 
8.1079500000000006565 0 0 
11.160750000000000171 0 0 
7.55895000000000028 0 0 
6.7877999999999998337 0 0 
9.9796999999999993491 0 0 
6.0148999999999999133 0 0 
7.4229000000000002757 0 0 
11.073299999999999699 0 0 
8.5555500000000002103 0 0 
6.9559499999999996334 0 0 
11.022800000000000153 0 0 
9.9002499999999997726 0 0 
7.2231500000000004036 0 0 
11.341799999999999216 0 0 
7.7028499999999997527 0 0 
7.5240499999999999048 0 0 
10.46579999999999977 0 0 
9.1745999999999998664 0 0 
5.1322999999999998622 0 0 
11.413600000000000634 0 0 
6.0636499999999999844 0 0 
10.889900000000000801 0 0 
12.334550000000000125 0 0 
5.6452999999999997627 0 0 
10.183849999999999625 0 0 
11.148350000000000648 0 0 
4.7212449999999996919 0 0 
8.184150000000000702 0 0 
11.666050000000000253 0 0 
7.1367500000000001492 0 0 
4.4363650000000003359 0 0 
9.5913500000000002643 0 0 
7.2408500000000000085 0 0 
6.5284500000000003084 0 0 
11.380349999999999966 0 0 
6.5415999999999998593 0 0 
8.8955000000000001847 0 0 
10.723750000000000782 0 0 
7.8869999999999995666 0 0 
6.9218999999999999417 0 0 
9.2886500000000005173 0 0 
6.1900000000000003908 0 0 
7.3109500000000000597 0 0 
11.541900000000000048 0 0 
7.8127000000000004221 0 0 
4.4794000000000000483 0 0 
10.707599999999999341 0 0 
7.0820999999999996177 0 0 
7.0792999999999999261 0 0 
10.959849999999999426 0 0 
9.7588000000000008072 0 0 
5.1177500000000000213 0 0 
11.302799999999999514 0 0 
9.7090999999999993975 0 0 
6.5389999999999997016 0 0 
11.315950000000000841 0 0 
5.8367500000000003268 0 0 
8.1607500000000001705 0 0 
11.163750000000000284 0 0 
8.5285499999999991871 0 0 
7.677699999999999747 0 0 
9.9184000000000001052 0 0 
4.6252100000000000435 0 0 
6.1853499999999996817 0 0 
11.510099999999999554 0 0 
9.4191500000000001336 0 0 
10.482200000000000628 0 0 
11.309250000000000469 0 0 
7.8963000000000000966 0 0 
9.2869499999999991502 0 0 
11.390850000000000364 0 0 
9.8681000000000000938 0 0 
5.5560000000000000497 0 0 
10.350899999999999324 0 0 
6.7891500000000002402 0 0 
9.6431500000000003325 0 0 
10.0992999999999995 0 0 
8.0907499999999998863 0 0 
8.603450000000000486 0 0 
10.679249999999999687 0 0 
5.1312499999999996447 0 0 
7.6725000000000003197 0 0 
11.062549999999999883 0 0 
8.2730999999999994543 0 0 
8.5830999999999999517 0 0 
11.147550000000000736 0 0 
7.0076000000000000512 0 0 
7.7846500000000000696 0 0 
10.059950000000000614 0 0 
7.0409499999999995978 0 0 
9.8179499999999997328 0 0 
10.895599999999999952 0 0 
7.3067500000000000782 0 0 
4.0174250000000002458 0 0 
11.072150000000000603 0 0 
6.2610000000000001208 0 0 
8.7052499999999994884 0 0 
10.663750000000000284 0 0 
7.2983500000000001151 0 0 
5.6412000000000004363 0 0 
9.5218500000000005912 0 0 
7.353850000000000442 0 0 
7.4913999999999996149 0 0 
11.080550000000000566 0 0 
10.680049999999999599 0 0 
9.3857999999999996987 0 0 
10.803250000000000242 0 0 
8.2516499999999997073 0 0 
8.1012000000000004007 0 0 
10.726200000000000401 0 0 
8.8785000000000007248 0 0 
7.9361499999999995936 0 0 
10.654099999999999682 0 0 
4.7630449999999999733 0 0 
7.813100000000000378 0 0 
11.375299999999999301 0 0 
7.6500000000000003553 0 0 
7.6395999999999997243 0 0 
12.009299999999999642 0 0 
8.7327499999999993463 0 0 
9.1378500000000002501 0 0 
10.45330000000000048 0 0 
8.0574999999999992184 0 0 
9.6174999999999997158 0 0 
10.761499999999999844 0 0 
7.6869500000000003936 0 0 
8.766899999999999693 0 0 
10.708899999999999864 0 0 
9.8188999999999992951 0 0 
10.112800000000000011 0 0 
11.008449999999999847 0 0 
10.157249999999999446 0 0 
9.873699999999999477 0 0 
10.714150000000000063 0 0 
7.4766500000000002402 0 0 
8.0777999999999998693 0 0 
9.7999500000000008271 0 0 
7.1029499999999998749 0 0 
7.6523500000000002075 0 0 
9.5440500000000003666 0 0 
9.5565999999999995396 0 0 
7.2208500000000004349 0 0 
11.569699999999999207 0 0 
8.4659499999999994202 0 0 
7.9684999999999996945 0 0 
10.516049999999999898 0 0 
8.0257500000000003837 0 0 
6.7961000000000000298 0 0 
11.235400000000000276 0 0 
10.798700000000000188 0 0 
10.476699999999999235 0 0 
11.034250000000000114 0 0 
6.280549999999999855 0 0 
6.5081499999999996575 0 0 
10.31509999999999927 0 0 
7.517299999999999649 0 0 
8.4860500000000005372 0 0 
10.635400000000000631 0 0 
8.7212499999999995026 0 0 
5.2732499999999999929 0 0 
9.8217999999999996419 0 0 
7.4803499999999996106 0 0 
6.951550000000000118 0 0 
10.5569500000000005 0 0 
6.3315500000000000114 0 0 
8.1556999999999995055 0 0 
10.830700000000000216 0 0 
6.5376500000000001833 0 0 
10.505850000000000577 0 0 
11.218099999999999739 0 0 
9.3208500000000000796 0 0 
6.7667500000000000426 0 0 
10.721899999999999764 0 0 
5.6554999999999999716 0 0 
9.9596999999999997755 0 0 
11.312250000000000583 0 0 
4.406990000000000407 0 0 
8.9638000000000008782 0 0 
11.854549999999999699 0 0 
10.04705000000000048 0 0 
5.8275499999999995637 0 0 
10.781150000000000233 0 0 
7.742200000000000415 0 0 
7.5691499999999996007 0 0 
11.108499999999999375 0 0 
8.6624999999999996447 0 0 
6.0064500000000000668 0 0 
11.651650000000000063 0 0 
6.1227999999999997982 0 0 
5.7107000000000001094 0 0 
11.533049999999999358 0 0 
7.6997499999999998721 0 0 
5.9759000000000002117 0 0 
10.236000000000000654 0 0 
7.0065999999999997172 0 0 
7.5401999999999995694 0 0 
10.894249999999999545 0 0 
9.1767000000000003013 0 0 
7.6585000000000000853 0 0 
10.031850000000000378 0 0 
7.7041000000000003922 0 0 
9.6371999999999999886 0 0 
9.9783500000000007191 0 0 
8.5067500000000002558 0 0 
5.6295999999999999375 0 0 
11.147949999999999804 0 0 
7.8745000000000002771 0 0 
7.9099000000000003752 0 0 
10.237500000000000711 0 0 
6.2869000000000001549 0 0 
7.6550000000000002487 0 0 
10.22289999999999921 0 0 
6.3436000000000003496 0 0 
6.9090999999999995751 0 0 
11.757999999999999119 0 0 
6.6413500000000000867 0 0 
5.7398499999999996746 0 0 
9.5899999999999998579 0 0 
6.2624500000000002942 0 0 
10.457250000000000156 0 0 
11.064299999999999358 0 0 
5.7957499999999999574 0 0 
7.572300000000000253 0 0 
9.9467999999999996419 0 0 
6.106399999999999828 0 0 
6.1188500000000001222 0 0 
11.527449999999999974 0 0 
9.0745500000000003382 0 0 
4.1823850000000000193 0 0 
10.114200000000000301 0 0 
4.6879949999999999122 0 0 
7.530649999999999622 0 0 
12.052949999999999164 0 0 
5.2316000000000002501 0 0 
7.9076000000000004064 0 0 
11.016249999999999432 0 0 
8.9049999999999993605 0 0 
7.6531500000000001194 0 0 
10.320249999999999702 0 0 
9.8728999999999995651 0 0 
6.3367500000000003268 0 0 
9.7180999999999997385 0 0 
6.6255499999999996064 0 0 
8.0628499999999991843 0 0 
11.188000000000000611 0 0 
5.9377000000000004221 0 0 
9.3388500000000007617 0 0 
10.972550000000000026 0 0 
5.4147999999999996135 0 0 
8.0236999999999998323 0 0 
9.8654499999999991644 0 0 
7.4556500000000003325 0 0 
6.619449999999999612 0 0 
10.926949999999999719 0 0 
10.321949999999999292 0 0 
8.7454999999999998295 0 0 
11.979599999999999582 0 0 
5.6052499999999998437 0 0 
10.475049999999999528 0 0 
10.538750000000000284 0 0 
6.6195500000000002672 0 0 
5.2616500000000003823 0 0 
10.304999999999999716 0 0 
5.7188999999999996504 0 0 
6.2743000000000002103 0 0 
11.04410000000000025 0 0 
7.1537499999999996092 0 0 
7.9704499999999995907 0 0 
10.800950000000000273 0 0 
4.4876399999999998514 0 0 
8.9334500000000005571 0 0 
11.767250000000000654 0 0 
8.1774000000000004462 0 0 
10.39044999999999952 0 0 
9.9645499999999991303 0 0 
9.3263499999999996959 0 0 
4.9586350000000001259 0 0 
9.4493500000000008043 0 0 
7.4539999999999997371 0 0 
8.2347000000000001307 0 0 
11.248200000000000642 0 0 
8.1881500000000002615 0 0 
6.5320000000000000284 0 0 
11.25864999999999938 0 0 
6.3186999999999997613 0 0 
8.063200000000000145 0 0 
10.934599999999999653 0 0 
7.7398499999999996746 0 0 
8.8637999999999994571 0 0 
10.223699999999999122 0 0 
5.6768499999999999517 0 0 
6.2133500000000001506 0 0 
10.720549999999999358 0 0 
6.6848000000000000753 0 0 
9.9169499999999999318 0 0 
10.806100000000000705 0 0 
7.8442499999999997229 0 0 
9.0295500000000004093 0 0 
10.613200000000000855 0 0 
7.2888000000000001677 0 0 
8.837899999999999423 0 0 
10.624800000000000466 0 0 
6.0671999999999997044 0 0 
7.3215500000000002245 0 0 
10.620100000000000762 0 0 
7.6415499999999996206 0 0 
7.8666999999999998039 0 0 
10.621850000000000236 0 0 
6.8240999999999996106 0 0 
7.9846000000000003638 0 0 
10.620950000000000557 0 0 
7.1111000000000004206 0 0 
8.3022500000000007958 0 0 
10.621399999999999508 0 0 
9.1385500000000003951 0 0 
7.3691500000000003112 0 0 
10.624399999999999622 0 0 
6.1929499999999997328 0 0 
9.5020000000000006679 0 0 
10.620150000000000645 0 0 
6.5999999999999996447 0 0 
9.1694499999999994344 0 0 
10.620400000000000063 0 0 
9.4146000000000000796 0 0 
6.4301000000000003709 0 0 
10.619149999999999423 0 0 
9.4002999999999996561 0 0 
5.8317500000000004334 0 0 
10.621399999999999508 0 0 
6.2882999999999995566 0 0 
7.3068999999999997286 0 0 
10.622450000000000614 0 0 
7.9148500000000003851 0 0 
8.7707999999999994856 0 0 
10.622899999999999565 0 0 
7.9751000000000002998 0 0 
8.1452000000000008839 0 0 
10.622650000000000148 0 0 
9.3003999999999997783 0 0 
9.2465499999999991587 0 0 
10.623150000000000759 0 0 
7.4500000000000001776 0 0 
5.8554000000000003823 0 0 
10.625349999999999184 0 0 
5.9611000000000000654 0 0 
8.8672500000000002984 0 0 
10.621150000000000091 0 0 
6.339500000000000135 0 0 
7.0437500000000001776 0 0 
10.617300000000000182 0 0 
7.5517000000000003013 0 0 
8.5780499999999992866 0 0 
10.622500000000000497 0 0 
6.3000499999999997058 0 0 
7.3403000000000000469 0 0 
10.622899999999999565 0 0 
6.6592500000000001137 0 0 
9.3927499999999994884 0 0 
10.620100000000000762 0 0 
9.0498999999999991672 0 0 
8.1226500000000001478 0 0 
10.621399999999999508 0 0 
6.9942000000000001947 0 0 
5.9459499999999998465 0 0 
10.623350000000000293 0 0 
5.6200999999999998735 0 0 
8.0622500000000005826 0 0 
10.622999999999999332 0 0 
6.3437000000000001165 0 0 
8.36650000000000027 0 0 
10.622500000000000497 0 0 
6.2945000000000002061 0 0 
8.9865499999999993719 0 0 
10.62345000000000006 0 0 
9.5325000000000006395 0 0 
8.2751999999999998892 0 0 
10.62345000000000006 0 0 
6.2492499999999999716 0 0 
8.6831499999999994799 0 0 
10.622650000000000148 0 0 
8.4488000000000003098 0 0 
7.3769000000000000128 0 0 
10.620100000000000762 0 0 
6.1793500000000003425 0 0 
8.0345499999999994145 0 0 
10.623900000000000787 0 0 
7.3634000000000003894 0 0 
6.253949999999999676 0 0 
10.622500000000000497 0 0 
9.0055499999999994998 0 0 
6.5235000000000002984 0 0 
11.13785000000000025 0 0 
6.4622999999999999332 0 0 
6.2880500000000001393 0 0 
10.976300000000000168 0 0 
7.6817000000000001947 0 0 
7.1676999999999999602 0 0 
10.155450000000000088 0 0 
8.0286500000000007304 0 0 
8.07099999999999973 0 0 
10.105700000000000571 0 0 
6.9613500000000003709 0 0 
8.5871999999999992781 0 0 
10.409549999999999415 0 0 
8.1189999999999997726 0 0 
7.9511000000000002785 0 0 
10.277850000000000819 0 0 
7.0718500000000004135 0 0 
8.4748999999999998778 0 0 
11.104799999999999116 0 0 
7.9783499999999998309 0 0 
7.7570499999999995566 0 0 
10.596450000000000813 0 0 
6.9041499999999995651 0 0 
8.1476000000000006196 0 0 
9.968049999999999855 0 0 
8.5877999999999996561 0 0 
6.6460499999999997911 0 0 
10.889499999999999957 0 0 
8.2195999999999997954 0 0 
6.5607499999999996376 0 0 
10.561600000000000321 0 0 
6.7854000000000000981 0 0 
6.3784000000000000696 0 0 
10.780250000000000554 0 0 
7.7853000000000003311 0 0 
6.7404999999999999361 0 0 
10.446849999999999525 0 0 
6.9172000000000002373 0 0 
8.0272000000000005571 0 0 
10.946199999999999264 0 0 
8.115199999999999747 0 0 
8.6944499999999997897 0 0 
10.476749999999999119 0 0 
7.8456500000000000128 0 0 
7.7116499999999996717 0 0 
10.762299999999999756 0 0 
7.1340000000000003411 0 0 
8.5250000000000003553 0 0 
10.477800000000000225 0 0 
8.6183999999999993946 0 0 
8.5177999999999993719 0 0 
10.209199999999999164 0 0 
6.5663999999999997925 0 0 
6.7856500000000004036 0 0 
10.55259999999999998 0 0 
7.1158500000000000085 0 0 
8.0828500000000005343 0 0 
10.502750000000000696 0 0 
7.1729000000000002757 0 0 
6.6905000000000001137 0 0 
10.764900000000000801 0 0 
6.9329000000000000625 0 0 
8.0492000000000007987 0 0 
10.73434999999999917 0 0 
7.22229999999999972 0 0 
6.362650000000000361 0 0 
10.547950000000000159 0 0 
8.7835999999999998522 0 0 
6.7162499999999996092 0 0 
10.56109999999999971 0 0 
8.114699999999999136 0 0 
7.4458000000000001961 0 0 
10.492300000000000182 0 0 
7.2035499999999998977 0 0 
7.9089999999999998082 0 0 
10.878999999999999559 0 0 
7.1883999999999996788 0 0 
7.8066500000000003112 0 0 
10.141299999999999315 0 0 
6.9527499999999999858 0 0 
6.4991500000000002046 0 0 
10.898149999999999338 0 0 
8.2009500000000006281 0 0 
6.6224499999999997257 0 0 
10.727050000000000196 0 0 
6.4619999999999997442 0 0 
8.422549999999999315 0 0 
10.720250000000000057 0 0 
8.0202500000000007674 0 0 
6.4489499999999999602 0 0 
9.994749999999999801 0 0 
6.0640999999999998238 0 0 
5.2674000000000003041 0 0 
10.333999999999999631 0 0 
5.548449999999999882 0 0 
5.932949999999999946 0 0 
10.120699999999999363 0 0 
7.4588000000000000966 0 0 
5.5239500000000001378 0 0 
10.298899999999999721 0 0 
6.3348500000000003141 0 0 
5.7891000000000003567 0 0 
9.8005999999999993122 0 0 
6.7005999999999996675 0 0 
5.2462499999999998579 0 0 
10.547349999999999781 0 0 
5.3646000000000002572 0 0 
3.8757549999999998391 0 0 
10.558600000000000207 0 0 
5.3608500000000001151 0 0 
6.3905500000000001748 0 0 
10.618100000000000094 0 0 
4.9562949999999998951 0 0 
4.3575549999999996231 0 0 
10.392849999999999255 0 0 
3.9217300000000001603 0 0 
4.5445500000000000895 0 0 
10.003199999999999648 0 0 
6.0823000000000000398 0 0 
5.3354999999999996874 0 0 
10.642450000000000188 0 0 
5.1970000000000000639 0 0 
5.8700000000000001066 0 0 
10.044800000000000395 0 0 
5.0654500000000002302 0 0 
6.6581999999999998963 0 0 
10.030549999999999855 0 0 
6.1697499999999996234 0 0 
5.8377499999999997726 0 0 
10.484949999999999548 0 0 
6.6204000000000000625 0 0 
4.172134999999999927 0 0 
10.06664999999999921 0 0 
6.4078499999999998238 0 0 
5.8930999999999995609 0 0 
10.147949999999999804 0 0 
3.8319149999999999601 0 0 
5.235949999999999882 0 0 
10.660299999999999443 0 0 
3.8899349999999999206 0 0 
6.0104499999999996263 0 0 
10.726350000000000051 0 0 
5.1587500000000003908 0 0 
4.3919100000000002026 0 0 
10.325850000000000861 0 0 
3.0371600000000000819 0 0 
5.6369499999999996831 0 0 
10.385749999999999815 0 0 
4.5204199999999996606 0 0 
6.9443000000000001393 0 0 
10.245699999999999363 0 0 
6.9431000000000002714 0 0 
5.4724500000000002586 0 0 
10.243000000000000327 0 0 
3.530889999999999862 0 0 
4.0077600000000002112 0 0 
10.531700000000000728 0 0 
5.9287999999999998479 0 0 
5.3732499999999996376 0 0 
10.431200000000000472 0 0 
4.9557250000000001577 0 0 
5.9050000000000002487 0 0 
10.175399999999999778 0 0 
5.7248499999999999943 0 0 
4.6703500000000000014 0 0 
10.646000000000000796 0 0 
4.9370000000000002771 0 0 
6.4946500000000000341 0 0 
10.552300000000000679 0 0 
4.0666849999999996612 0 0 
4.5299350000000000449 0 0 
10.794399999999999551 0 0 
3.7588099999999999845 0 0 
6.1321000000000003283 0 0 
10.572800000000000864 0 0 
4.4305099999999999483 0 0 
3.8607149999999998968 0 0 
10.77549999999999919 0 0 
6.5734000000000003539 0 0 
3.664969999999999839 0 0 
9.9687000000000001165 0 0 
3.7976100000000001522 0 0 
5.3607500000000003482 0 0 
9.7941500000000001336 0 0 
4.3168049999999995592 0 0 
4.1220350000000003376 0 0 
10.228500000000000369 0 0 
3.1829149999999999388 0 0 
5.1288999999999997925 0 0 
10.064500000000000668 0 0 
4.8214050000000003848 0 0 
3.0970049999999997858 0 0 
9.7235999999999993548 0 0 
2.919799999999999951 0 0 
4.6131099999999998218 0 0 
10.163299999999999557 0 0 
4.3130750000000004363 0 0 
6.1032999999999999474 0 0 
9.6554500000000000881 0 0 
5.4334499999999996689 0 0 
4.4624249999999996419 0 0 
10.081149999999999167 0 0 
4.5525700000000002277 0 0 
5.1191500000000003112 0 0 
10.182999999999999829 0 0 
5.5848000000000004306 0 0 
6.8217999999999996419 0 0 
10.391799999999999926 0 0 
6.2172499999999999432 0 0 
5.4308500000000003993 0 0 
9.4691500000000008441 0 0 
6.5373999999999998778 0 0 
4.3618050000000003763 0 0 
10.227650000000000574 0 0 
5.0639500000000001734 0 0 
3.5563649999999999984 0 0 
10.031750000000000611 0 0 
3.283044999999999991 0 0 
5.0248999999999997002 0 0 
10.121100000000000207 0 0 
4.9084000000000003183 0 0 
5.0775499999999995637 0 0 
9.7804500000000000881 0 0 
5.1860499999999998266 0 0 
4.3344449999999996592 0 0 
9.3902999999999998693 0 0 
3.9857450000000000934 0 0 
5.8952999999999997627 0 0 
9.7762499999999992184 0 0 
3.268060000000000187 0 0 
3.8087949999999999307 0 0 
9.4703499999999998238 0 0 
5.6272500000000000853 0 0 
3.9578250000000001485 0 0 
10.043100000000000804 0 0 
6.4399499999999996191 0 0 
5.2941500000000001336 0 0 
10.23315000000000019 0 0 
4.938500000000000334 0 0 
5.8277499999999999858 0 0 
9.6417500000000000426 0 0 
5.0240000000000000213 0 0 
5.4351500000000001478 0 0 
10.006050000000000111 0 0 
4.4363299999999998846 0 0 
5.1454000000000004178 0 0 
10.427500000000000213 0 0 
4.0112899999999998002 0 0 
5.8015999999999996461 0 0 
9.9753500000000006054 0 0 
3.2245650000000001256 0 0 
6.6504000000000003112 0 0 
10.094049999999999301 0 0 
4.9118199999999996308 0 0 
7.2951499999999995794 0 0 
9.3661999999999991928 0 0 
6.1960499999999996135 0 0 
6.4906499999999995865 0 0 
9.6636000000000006338 0 0 
4.1169650000000004297 0 0 
5.2552000000000003155 0 0 
9.8485999999999993548 0 0 
5.5776000000000003354 0 0 
4.6058599999999998431 0 0 
10.061400000000000787 0 0 
4.4820399999999995799 0 0 
3.8039149999999999352 0 0 
9.8603500000000003922 0 0 
5.4127999999999998337 0 0 
5.0910999999999999588 0 0 
9.5597999999999991871 0 0 
6.2467499999999995808 0 0 
5.9244000000000003325 0 0 
9.2796500000000001762 0 0 
4.0591049999999997411 0 0 
4.543899999999999828 0 0 
9.7841000000000004633 0 0 
5.3710000000000004405 0 0 
6.6505499999999999616 0 0 
10.030849999999999156 0 0 
4.0169750000000004064 0 0 
6.5589000000000003965 0 0 
9.4865999999999992554 0 0 
4.9772650000000000503 0 0 
5.5463500000000003354 0 0 
9.3188499999999994117 0 0 
3.4424850000000000172 0 0 
4.7263900000000003132 0 0 
9.5771499999999996078 0 0 
5.325149999999999828 0 0 
5.1498999999999997002 0 0 
9.7742000000000004434 0 0 
5.6580000000000003624 0 0 
3.3729000000000000092 0 0 
9.4865499999999993719 0 0 
3.2685650000000001647 0 0 
3.7764700000000002156 0 0 
9.9293499999999994543 0 0 
3.7380550000000001276 0 0 
4.3604149999999997078 0 0 
9.9547000000000007702 0 0 
3.5000249999999999417 0 0 
3.1186099999999998822 0 0 
9.5412999999999996703 0 0 
3.4139100000000000001 0 0 
6.8272000000000003794 0 0 
9.8237000000000005429 0 0 
3.4198699999999999655 0 0 
4.3822400000000003573 0 0 
9.0638500000000004064 0 0 
6.4619999999999997442 0 0 
6.2620500000000003382 0 0 
9.0336999999999996191 0 0 
7.0871500000000002828 0 0 
6.9757499999999996732 0 0 
10.121850000000000236 0 0 
5.4627999999999996561 0 0 
6.8881500000000004391 0 0 
9.3729999999999993321 0 0 
4.9224699999999996791 0 0 
5.2244500000000000384 0 0 
9.169299999999999784 0 0 
6.8278999999999996362 0 0 
3.5989900000000001334 0 0 
9.8676499999999993662 0 0 
6.351549999999999585 0 0 
4.676725000000000243 0 0 
9.2010000000000005116 0 0 
6.2803000000000004377 0 0 
4.1140150000000001995 0 0 
9.0571500000000000341 0 0 
6.2813499999999997669 0 0 
4.4969749999999999446 0 0 
9.3706999999999993634 0 0 
5.2262000000000004007 0 0 
6.6742499999999997939 0 0 
9.374399999999999622 0 0 
5.0568999999999997286 0 0 
6.3788499999999999091 0 0 
9.2387499999999995737 0 0 
4.261255000000000237 0 0 
5.9796500000000003539 0 0 
9.9266500000000004178 0 0 
5.2992499999999997939 0 0 
4.6463299999999998491 0 0 
9.865199999999999747 0 0 
4.8602249999999997954 0 0 
4.4131999999999997897 0 0 
8.9702999999999999403 0 0 
3.584690000000000154 0 0 
5.5298499999999997101 0 0 
9.486950000000000216 0 0 
4.2219749999999995893 0 0 
6.8982499999999999929 0 0 
9.4458500000000000796 0 0 
4.6878149999999996211 0 0 
4.8136950000000000571 0 0 
9.8655500000000007077 0 0 
3.4713449999999999029 0 0 
3.482200000000000184 0 0 
8.9350000000000004974 0 0 
6.7214000000000000412 0 0 
5.1208000000000000185 0 0 
8.8939500000000002444 0 0 
4.4714700000000000557 0 0 
3.6115450000000000053 0 0 
9.1609499999999997044 0 0 
4.9075100000000002609 0 0 
6.1748000000000002885 0 0 
9.2427499999999991331 0 0 
2.5971549999999998803 0 0 
4.4180999999999999162 0 0 
9.0599500000000006139 0 0 
3.5766450000000000742 0 0 
4.8174000000000001265 0 0 
9.0718999999999994088 0 0 
5.6452499999999998792 0 0 
5.6101999999999998536 0 0 
9.1265999999999998238 0 0 
4.7526650000000003615 0 0 
4.2675900000000002166 0 0 
8.8842999999999996419 0 0 
3.5788449999999998319 0 0 
5.8217499999999997584 0 0 
8.8603000000000005087 0 0 
6.4352999999999997982 0 0 
4.5625900000000001455 0 0 
9.0167999999999999261 0 0 
4.571720000000000006 0 0 
4.9507450000000003953 0 0 
8.6935999999999999943 0 0 
4.4372999999999995779 0 0 
2.8299099999999999255 0 0 
8.9812999999999991729 0 0 
4.7039249999999999119 0 0 
3.8328850000000000975 0 0 
9.3056499999999999773 0 0 
3.9099800000000000111 0 0 
4.3101900000000004098 0 0 
9.1386000000000002785 0 0 
4.645455000000000112 0 0 
5.9885999999999999233 0 0 
8.7216500000000003467 0 0 
4.8435100000000002041 0 0 
3.4417949999999999378 0 0 
9.3336000000000005627 0 0 
3.7578550000000001674 0 0 
3.4866600000000000925 0 0 
9.3076500000000006452 0 0 
4.4472899999999997434 0 0 
5.2164000000000001478 0 0 
9.3089999999999992752 0 0 
3.8804699999999998639 0 0 
2.9491800000000001347 0 0 
9.2280999999999995254 0 0 
5.6215500000000000469 0 0 
4.6223349999999996385 0 0 
9.2883499999999994401 0 0 
5.2249999999999996447 0 0 
4.9999950000000001893 0 0 
9.0815999999999998948 0 0 
4.687359999999999971 0 0 
4.0740600000000002368 0 0 
9.4760500000000007503 0 0 
6.0478500000000003922 0 0 
5.367200000000000415 0 0 
9.3210499999999996135 0 0 
2.9869550000000000267 0 0 
4.8272950000000003357 0 0 
8.8335000000000007958 0 0 
3.4788950000000000706 0 0 
6.5817500000000004334 0 0 
8.9143500000000006622 0 0 
3.8023199999999999221 0 0 
3.5002349999999999852 0 0 
8.5967000000000002302 0 0 
3.6243949999999998113 0 0 
4.4359500000000000597 0 0 
9.1544500000000006423 0 0 
4.9551650000000000418 0 0 
6.463499999999999801 0 0 
8.8439999999999994174 0 0 
3.4692799999999999194 0 0 
4.1262400000000001299 0 0 
8.7789500000000000313 0 0 
3.8430550000000001098 0 0 
6.2790999999999996817 0 0 
8.8326499999999992241 0 0 
6.0602999999999997982 0 0 
3.0188150000000000261 0 0 
8.6288999999999997925 0 0 
5.6398999999999999133 0 0 
3.150145000000000195 0 0 
9.3040500000000001535 0 0 
4.8029999999999999361 0 0 
6.5629499999999998394 0 0 
8.3504000000000004889 0 0 
5.5962500000000003908 0 0 
6.6101499999999999702 0 0 
8.8551500000000000767 0 0 
5.0437000000000002942 0 0 
4.4007350000000000634 0 0 
8.3013499999999993406 0 0 
5.7259999999999999787 0 0 
4.6956049999999995848 0 0 
8.6460000000000007958 0 0 
2.9488850000000002005 0 0 
4.6027699999999995839 0 0 
8.4758999999999993236 0 0 
6.231499999999999595 0 0 
4.3220250000000000057 0 0 
8.6471999999999997755 0 0 
5.2851499999999997925 0 0 
2.8824849999999999639 0 0 
8.6573499999999992127 0 0 
4.2518700000000002603 0 0 
4.6160899999999998045 0 0 
8.5291999999999994486 0 0 
6.3990499999999999048 0 0 
4.4094049999999995748 0 0 
9.0158500000000003638 0 0 
5.2705500000000000682 0 0 
5.3315000000000001279 0 0 
8.063100000000000378 0 0 
4.9108650000000002578 0 0 
5.5926499999999998991 0 0 
8.2355999999999998096 0 0 
6.1559999999999996945 0 0 
3.3631649999999999601 0 0 
8.5074500000000004007 0 0 
4.4881200000000003314 0 0 
2.7694950000000000401 0 0 
8.3276000000000003354 0 0 
4.9893599999999995731 0 0 
5.1889000000000002899 0 0 
8.1087500000000005684 0 0 
5.8742499999999999716 0 0 
3.919820000000000082 0 0 
8.6392000000000006565 0 0 
3.207394999999999996 0 0 
5.4340999999999999304 0 0 
8.3780999999999998806 0 0 
5.7351999999999998536 0 0 
5.6948499999999997456 0 0 
8.4189500000000005997 0 0 
5.0154500000000004079 0 0 
5.4775000000000000355 0 0 
8.7617999999999991445 0 0 
4.0382449999999998624 0 0 
3.4196699999999999875 0 0 
8.2594999999999991758 0 0 
4.948434999999999917 0 0 
5.2065999999999998948 0 0 
8.805300000000000793 0 0 
5.1517999999999997129 0 0 
6.298549999999999649 0 0 
8.8789999999999995595 0 0 
2.8389150000000000773 0 0 
4.9059100000000004371 0 0 
8.4731500000000004036 0 0 
4.5150300000000003209 0 0 
4.0754599999999996385 0 0 
8.6142500000000001847 0 0 
3.7403550000000000963 0 0 
5.7149499999999999744 0 0 
7.9509499999999997399 0 0 
4.4182949999999996393 0 0 
6.0037000000000002586 0 0 
7.9057000000000003936 0 0 
4.8496050000000003877 0 0 
5.2044499999999995765 0 0 
8.1248000000000004661 0 0 
6.5498000000000002885 0 0 
3.6460300000000001042 0 0 
8.5609500000000000597 0 0 
3.064474999999999838 0 0 
5.1175499999999995993 0 0 
8.7451000000000007617 0 0 
3.5566599999999999326 0 0 
3.863144999999999829 0 0 
8.1699999999999999289 0 0 
5.4391999999999995907 0 0 
5.1848499999999999588 0 0 
8.1704500000000006565 0 0 
6.293599999999999639 0 0 
3.950489999999999835 0 0 
8.0488999999999997215 0 0 
3.9632900000000002017 0 0 
5.2121000000000003993 0 0 
7.7640000000000002345 0 0 
2.4880100000000000549 0 0 
3.7464949999999999086 0 0 
7.4854500000000001592 0 0 
5.9629500000000001947 0 0 
3.995550000000000157 0 0 
7.9621000000000003993 0 0 
3.6011750000000000149 0 0 
5.7628500000000002501 0 0 
7.8287000000000004363 0 0 
6.075249999999999595 0 0 
4.2193699999999996209 0 0 
8.1560000000000005826 0 0 
5.5950499999999996348 0 0 
2.8308450000000000557 0 0 
8.2431499999999999773 0 0 
5.7292500000000003979 0 0 
3.9713400000000000922 0 0 
8.0731000000000001648 0 0 
3.6265049999999998676 0 0 
3.4743900000000000894 0 0 
7.8147000000000002018 0 0 
4.3330999999999999517 0 0 
5.7417499999999996874 0 0 
7.7920499999999996987 0 0 
3.4481000000000001648 0 0 
2.46009000000000011 0 0 
7.8410999999999999588 0 0 
2.4740199999999998859 0 0 
2.8563800000000001411 0 0 
8.1128000000000000114 0 0 
5.5232499999999999929 0 0 
4.5152799999999997382 0 0 
8.0112500000000004263 0 0 
5.3563499999999999446 0 0 
3.9118800000000000239 0 0 
7.695599999999999774 0 0 
4.1533100000000002794 0 0 
4.909779999999999589 0 0 
7.3974000000000001975 0 0 
4.8430150000000002919 0 0 
4.3131050000000001887 0 0 
7.9622999999999999332 0 0 
3.8801800000000001845 0 0 
4.8760500000000002174 0 0 
8.0265500000000002956 0 0 
4.4319850000000000634 0 0 
3.8806500000000001549 0 0 
8.3064999999999997726 0 0 
3.6898699999999999832 0 0 
4.8097250000000002501 0 0 
8.3278999999999996362 0 0 
4.9584900000000002862 0 0 
5.2770999999999999019 0 0 
8.3552999999999997272 0 0 
2.6765550000000000175 0 0 
3.4046949999999998049 0 0 
8.3254500000000000171 0 0 
4.7055899999999999395 0 0 
4.2482100000000002638 0 0 
8.2303499999999996106 0 0 
4.9388899999999997803 0 0 
2.7431450000000001666 0 0 
8.1771499999999992525 0 0 
4.8539500000000002089 0 0 
2.270094999999999974 0 0 
7.9862500000000000711 0 0 
5.3365000000000000213 0 0 
5.847999999999999865 0 0 
7.9496000000000002217 0 0 
3.8384299999999997866 0 0 
5.1669000000000000483 0 0 
7.7905499999999996419 0 0 
3.6459399999999999586 0 0 
2.4760349999999999859 0 0 
8.4597999999999995424 0 0 
4.3095449999999999591 0 0 
2.6252149999999998542 0 0 
7.6335499999999996135 0 0 
3.0002100000000000435 0 0 
3.5198550000000001781 0 0 
6.9408500000000001862 0 0 
5.3251999999999997115 0 0 
4.4698399999999995913 0 0 
7.3590999999999997527 0 0 
4.4601499999999996149 0 0 
4.3576300000000003365 0 0 
6.9995500000000001606 0 0 
5.4762000000000004007 0 0 
3.6935250000000001691 0 0 
7.4005999999999998451 0 0 
3.5220449999999998703 0 0 
4.2997199999999997644 0 0 
7.2432499999999997442 0 0 
5.2176499999999998991 0 0 
3.4292150000000001242 0 0 
7.5054499999999997328 0 0 
4.4491399999999998727 0 0 
2.2554300000000000459 0 0 
7.4747500000000002274 0 0 
3.070739999999999803 0 0 
4.7506500000000002615 0 0 
7.5822500000000001563 0 0 
2.7890749999999999709 0 0 
2.6232950000000001545 0 0 
7.2949500000000000455 0 0 
2.1632699999999998042 0 0 
6.1319999999999996732 0 0 
7.5269500000000002515 0 0 
3.5887400000000000411 0 0 
5.22229999999999972 0 0 
7.3705999999999995964 0 0 
4.4326100000000003831 0 0 
5.3259499999999997399 0 0 
7.5423499999999998877 0 0 
5.298449999999999882 0 0 
5.8517000000000001236 0 0 
7.0869999999999997442 0 0 
3.7802400000000000446 0 0 
3.0207850000000000534 0 0 
7.4003500000000004277 0 0 
4.2098449999999996152 0 0 
4.6307600000000004314 0 0 
7.5388500000000000512 0 0 
4.97044499999999978 0 0 
3.8767049999999998455 0 0 
7.5027999999999996916 0 0 
4.9315150000000000929 0 0 
3.1787649999999998407 0 0 
7.1064499999999997115 0 0 
4.8612500000000000711 0 0 
3.1200649999999998663 0 0 
7.4366500000000002046 0 0 
3.7853750000000001563 0 0 
3.8183300000000000018 0 0 
7.3784499999999999531 0 0 
4.1825700000000001211 0 0 
3.8778950000000000919 0 0 
7.4214000000000002188 0 0 
4.8243400000000002947 0 0 
5.5119999999999995666 0 0 
7.463199999999999612 0 0 
3.7897449999999999193 0 0 
5.1692499999999999005 0 0 
7.204799999999999649 0 0 
5.5431499999999997996 0 0 
3.962165000000000159 0 0 
7.295600000000000307 0 0 
4.4020250000000000767 0 0 
5.4310000000000000497 0 0 
7.6421499999999999986 0 0 
3.53302499999999986 0 0 
4.6173349999999997451 0 0 
7.1405000000000002913 0 0 
6.3509000000000002117 0 0 
4.0878550000000002385 0 0 
7.4474999999999997868 0 0 
4.9175250000000003681 0 0 
4.6651999999999995694 0 0 
7.5443499999999996675 0 0 
4.7867800000000002569 0 0 
5.0065999999999997172 0 0 
7.2744499999999998607 0 0 
5.5048000000000003595 0 0 
4.637889999999999624 0 0 
7.1641500000000002402 0 0 
3.7569949999999998624 0 0 
4.0056950000000002277 0 0 
7.6628499999999997172 0 0 
3.1260750000000001592 0 0 
3.4099050000000001859 0 0 
7.1092500000000002913 0 0 
3.7856950000000000323 0 0 
4.0572200000000000486 0 0 
6.731799999999999784 0 0 
3.1160899999999998045 0 0 
4.1490650000000002251 0 0 
6.6576500000000002899 0 0 
2.6509200000000001651 0 0 
5.1580500000000002458 0 0 
6.9612999999999995993 0 0 
4.376574999999999882 0 0 
5.5197000000000002728 0 0 
7.1054500000000002657 0 0 
1.9853000000000000647 0 0 
3.7253850000000001685 0 0 
6.8404999999999995808 0 0 
6.4725999999999999091 0 0 
5.9680999999999997385 0 0 
6.4175500000000003098 0 0 
5.8222500000000003695 0 0 
3.2970500000000000362 0 0 
6.5488999999999997215 0 0 
4.5278150000000003672 0 0 
4.2606999999999999318 0 0 
6.7971500000000002473 0 0 
4.9300750000000004292 0 0 
4.8297600000000002751 0 0 
6.4135999999999997456 0 0 
3.830200000000000049 0 0 
4.6493599999999997152 0 0 
6.8982499999999999929 0 0 
2.6511749999999998373 0 0 
3.1015850000000000364 0 0 
6.9177499999999998437 0 0 
4.3467000000000002302 0 0 
4.5433899999999995956 0 0 
6.7224000000000003752 0 0 
4.0618900000000000006 0 0 
3.9928300000000001013 0 0 
6.675150000000000361 0 0 
3.857040000000000024 0 0 
2.5131399999999999295 0 0 
6.4543499999999998096 0 0 
3.383719999999999839 0 0 
4.6302849999999997621 0 0 
6.6569000000000002615 0 0 
4.7245799999999995578 0 0 
2.3404250000000001997 0 0 
6.8764000000000002899 0 0 
4.2797250000000000014 0 0 
3.2367799999999999905 0 0 
6.3765999999999998238 0 0 
5.4442500000000002558 0 0 
4.148450000000000415 0 0 
6.2581499999999996575 0 0 
4.2466650000000001342 0 0 
3.1890499999999999403 0 0 
6.7100999999999997314 0 0 
4.4133599999999999497 0 0 
4.0754149999999995657 0 0 
6.6150500000000000966 0 0 
4.134400000000000297 0 0 
4.6861800000000002342 0 0 
6.9752000000000000668 0 0 
3.4402599999999998737 0 0 
3.8034349999999998992 0 0 
6.5296500000000001762 0 0 
2.7476600000000002133 0 0 
3.5463900000000001533 0 0 
6.74150000000000027 0 0 
1.8893750000000000266 0 0 
4.4474499999999999034 0 0 
6.8296000000000001151 0 0 
3.7144050000000001788 0 0 
2.6167300000000000004 0 0 
6.9394000000000000128 0 0 
4.5766949999999999577 0 0 
4.1799200000000000799 0 0 
6.5477999999999996206 0 0 
3.3141500000000001513 0 0 
5.5598000000000000753 0 0 
6.3552999999999997272 0 0 
3.6291649999999999743 0 0 
2.8271049999999999791 0 0 
6.5379500000000003723 0 0 
4.8495100000000004314 0 0 
5.6692499999999999005 0 0 
7.0998999999999998778 0 0 
4.2390699999999998937 0 0 
5.4276499999999998636 0 0 
6.3127500000000003055 0 0 
4.7634850000000001913 0 0 
3.4675750000000000739 0 0 
6.0449999999999999289 0 0 
2.3261699999999998489 0 0 
5.1919500000000002871 0 0 
5.8843500000000004135 0 0 
5.4516499999999998849 0 0 
5.9836499999999999133 0 0 
5.8169500000000002871 0 0 
3.8927700000000000635 0 0 
5.5851499999999996149 0 0 
6.0671999999999997044 0 0 
2.4062999999999998835 0 0 
3.0116450000000001275 0 0 
5.7278999999999999915 0 0 
2.8671449999999998326 0 0 
3.6356350000000001721 0 0 
6.1863500000000000156 0 0 
2.8716249999999998721 0 0 
2.0671949999999998937 0 0 
6.2182500000000002771 0 0 
5.6500000000000003553 0 0 
5.0574000000000003396 0 0 
5.9778000000000002245 0 0 
2.4523299999999998988 0 0 
4.1162450000000001538 0 0 
5.8553499999999996106 0 0 
5.3208999999999999631 0 0 
4.724160000000000359 0 0 
5.8587999999999995637 0 0 
5.4073999999999999844 0 0 
3.4744749999999999801 0 0 
6.0609000000000001762 0 0 
4.0364199999999996749 0 0 
3.3441550000000002107 0 0 
6.0648499999999998522 0 0 
5.0914999999999999147 0 0 
5.7795500000000004093 0 0 
5.9701000000000004064 0 0 
5.8345500000000001251 0 0 
4.9403300000000003322 0 0 
5.9382500000000000284 0 0 
3.7903199999999999115 0 0 
2.8773900000000001143 0 0 
5.9540499999999996206 0 0 
4.7632700000000003371 0 0 
4.2439099999999996271 0 0 
6.268900000000000361 0 0 
4.9510500000000003951 0 0 
3.2003900000000000681 0 0 
6.1547499999999999432 0 0 
3.4530199999999999783 0 0 
3.9515150000000001107 0 0 
6.097699999999999676 0 0 
5.6280000000000001137 0 0 
3.7210600000000000342 0 0 
6.1949500000000004007 0 0 
3.459690000000000154 0 0 
2.8067500000000000782 0 0 
5.8451500000000002899 0 0 
5.4216499999999996362 0 0 
3.705400000000000027 0 0 
6.2013999999999995794 0 0 
3.9877250000000001862 0 0 
5.9143999999999996575 0 0 
5.6314999999999999503 0 0 
5.0286999999999997257 0 0 
6.3661000000000003141 0 0 
5.7739500000000001378 0 0 
4.6716899999999998983 0 0 
3.8170399999999999885 0 0 
5.8066500000000003112 0 0 
2.9720900000000001207 0 0 
1.8429249999999999243 0 0 
6.000700000000000145 0 0 
5.361049999999999649 0 0 
3.9600650000000001683 0 0 
6.0438000000000000611 0 0 
2.9039600000000000968 0 0 
5.3078500000000001791 0 0 
5.5803500000000001435 0 0 
6.4359999999999999432 0 0 
4.6522449999999997416 0 0 
5.9317000000000001947 0 0 
4.0068900000000002848 0 0 
5.2990500000000002601 0 0 
5.9659000000000004249 0 0 
3.0630449999999997956 0 0 
3.4715099999999998737 0 0 
5.2647000000000003794 0 0 
3.7008549999999997837 0 0 
4.8210150000000000503 0 0 
4.8680700000000003413 0 0 
6.0016499999999997073 0 0 
4.2429449999999997445 0 0 
5.3322500000000001563 0 0 
3.7994849999999997792 0 0 
5.1289999999999995595 0 0 
5.0213999999999998636 0 0 
4.4642549999999996402 0 0 
3.9899399999999998201 0 0 
5.603150000000000297 0 0 
5.1646000000000000796 0 0 
2.7230500000000001926 0 0 
5.6013500000000000512 0 0 
3.6217899999999998428 0 0 
5.7224500000000002586 0 0 
5.2248000000000001108 0 0 
5.2434000000000002828 0 0 
3.1518799999999997929 0 0 
5.0749500000000002942 0 0 
5.3878500000000002501 0 0 
3.2085699999999999221 0 0 
5.2601500000000003254 0 0 
3.8396349999999999092 0 0 
4.0830000000000001847 0 0 
5.6573500000000001009 0 0 
2.620589999999999975 0 0 
4.2643449999999996081 0 0 
5.1904500000000002302 0 0 
4.6035349999999999326 0 0 
4.149585000000000079 0 0 
5.157250000000000334 0 0 
4.9797650000000004411 0 0 
4.2343049999999999855 0 0 
5.4096000000000001862 0 0 
3.1684549999999997993 0 0 
5.4040999999999996817 0 0 
4.9898400000000000531 0 0 
5.120149999999999757 0 0 
3.4745249999999998636 0 0 
5.2084000000000001407 0 0 
2.8175699999999999079 0 0 
3.2519550000000001511 0 0 
5.4841499999999996362 0 0 
5.5489499999999996049 0 0 
2.8724199999999999733 0 0 
5.1228999999999995651 0 0 
3.3558050000000001489 0 0 
5.1286500000000003752 0 0 
5.3604500000000001592 0 0 
4.0564450000000000784 0 0 
3.4917449999999998766 0 0 
4.9462250000000000938 0 0 
4.5152850000000004371 0 0 
5.5011999999999998678 0 0 
5.1262999999999996348 0 0 
4.8676199999999996137 0 0 
2.7336700000000000443 0 0 
5.517599999999999838 0 0 
4.4122750000000001691 0 0 
3.0810849999999998516 0 0 
5.1598499999999996035 0 0 
4.8665849999999997166 0 0 
3.8740399999999999281 0 0 
5.3449999999999997513 0 0 
2.6779399999999999871 0 0 
2.7316300000000000026 0 0 
5.3155000000000001137 0 0 
2.0772400000000001974 0 0 
6.2812999999999998835 0 0 
4.8752250000000003638 0 0 
4.9864949999999996777 0 0 
3.3477049999999999308 0 0 
5.1890999999999998238 0 0 
4.905509999999999593 0 0 
3.9651350000000000762 0 0 
5.1627499999999999503 0 0 
3.5833499999999998131 0 0 
4.9459749999999997883 0 0 
5.043899999999999828 0 0 
4.1431149999999998812 0 0 
3.4588700000000001111 0 0 
5.5984499999999997044 0 0 
3.4515549999999999287 0 0 
4.0606299999999997397 0 0 
5.655949999999999811 0 0 
4.1765600000000002723 0 0 
5.3093000000000003524 0 0 
4.4825249999999998707 0 0 
6.1391499999999998849 0 0 
3.760895000000000099 0 0 
4.9454050000000000509 0 0 
4.4482350000000003831 0 0 
5.4143999999999996575 0 0 
4.4448400000000001242 0 0 
4.3241849999999999454 0 0 
4.0319349999999998246 0 0 
4.3592449999999995924 0 0 
4.7881700000000000372 0 0 
3.0830999999999999517 0 0 
4.6140600000000002723 0 0 
4.0083650000000003999 0 0 
4.0156900000000002038 0 0 
4.7521849999999998815 0 0 
3.7410849999999999937 0 0 
2.4233500000000001151 0 0 
4.7641200000000001324 0 0 
6.1824500000000002231 0 0 
5.3946500000000003894 0 0 
4.1824099999999999611 0 0 
5.7778000000000000469 0 0 
4.8513200000000002987 0 0 
4.1826650000000000773 0 0 
3.9827200000000000379 0 0 
5.2428499999999997883 0 0 
4.4353949999999997544 0 0 
6.3505000000000002558 0 0 
3.9925449999999997885 0 0 
4.2502849999999998687 0 0 
4.5982950000000002433 0 0 
4.5182299999999999685 0 0 
4.7248950000000000671 0 0 
2.712264999999999926 0 0 
5.0560999999999998167 0 0 
4.4620800000000002683 0 0 
4.5574849999999997863 0 0 
3.9950450000000001793 0 0 
4.4379499999999998394 0 0 
3.0921799999999999287 0 0 
6.4909499999999997755 0 0 
4.4056649999999999423 0 0 
5.1291999999999999815 0 0 
2.5676149999999999807 0 0 
4.434504999999999697 0 0 
2.8448699999999997878 0 0 
4.674030000000000129 0 0 
4.3803950000000000387 0 0 
5.6630500000000001393 0 0 
4.0234050000000003422 0 0 
5.0429000000000003823 0 0 
6.4591500000000001691 0 0 
2.6897649999999999615 0 0 
4.5139899999999997249 0 0 
4.4892149999999997334 0 0 
4.7220899999999996766 0 0 
4.1328950000000004295 0 0 
4.4232500000000003482 0 0 
3.7641700000000000159 0 0 
4.4697199999999996933 0 0 
3.9922800000000000509 0 0 
5.9318499999999998451 0 0 
4.3097349999999998715 0 0 
3.7903349999999997877 0 0 
4.2010399999999998855 0 0 
4.5946400000000000574 0 0 
6.1456999999999997186 0 0 
5.6233000000000004093 0 0 
4.3978400000000004155 0 0 
4.7538049999999998363 0 0 
4.9511399999999996524 0 0 
4.5567849999999996413 0 0 
4.9541449999999995768 0 0 
4.8111199999999998411 0 0 
4.235255000000000436 0 0 
5.8587999999999995637 0 0 
5.5288000000000003809 0 0 
4.7274450000000003413 0 0 
2.0754350000000001408 0 0 
4.1679700000000003968 0 0 
4.7103749999999999787 0 0 
3.2894049999999999123 0 0 
2.9380150000000000432 0 0 
4.6433999999999997499 0 0 
5.374699999999999811 0 0 
3.1592299999999999827 0 0 
4.6286449999999996763 0 0 
2.6247850000000001458 0 0 
4.0295899999999997831 0 0 
3.6749749999999998806 0 0 
3.4555150000000001143 0 0 
3.1591249999999999609 0 0 
3.5719099999999999184 0 0 
3.2756150000000001654 0 0 
6.5029000000000003467 0 0 
4.2463850000000000762 0 0 
2.185925000000000118 0 0 
4.6582949999999998525 0 0 
3.9271500000000001407 0 0 
2.7955100000000001614 0 0 
4.4148949999999995697 0 0 
3.5713300000000001155 0 0 
4.5949350000000004357 0 0 
4.5961499999999997357 0 0 
3.8721250000000000391 0 0 
4.6630099999999998772 0 0 
3.0176349999999998452 0 0 
3.8863099999999999312 0 0 
5.3480499999999997485 0 0 
3.9200499999999998124 0 0 
4.0391199999999995995 0 0 
2.2394199999999999662 0 0 
4.8610949999999997218 0 0 
3.2288049999999999251 0 0 
4.3486399999999996169 0 0 
6.3605499999999999261 0 0 
3.8868900000000001782 0 0 
3.8030450000000000088 0 0 
3.452824999999999811 0 0 
3.5353650000000000908 0 0 
3.7526899999999998592 0 0 
3.9303099999999999703 0 0 
3.8670749999999998181 0 0 
4.887749999999999595 0 0 
2.798789999999999889 0 0 
4.1294800000000000395 0 0 
5.3337500000000002132 0 0 
4.0896499999999997854 0 0 
3.6133799999999998143 0 0 
3.1736249999999999183 0 0 
3.1095100000000002183 0 0 
3.7083599999999998786 0 0 
3.1622099999999999653 0 0 
3.5205400000000000027 0 0 
4.092195000000000249 0 0 
3.8352550000000000807 0 0 
4.3927100000000001145 0 0 
3.910239999999999938 0 0 
3.7306799999999999962 0 0 
3.0532949999999998703 0 0 
3.6843650000000001121 0 0 
5.3687500000000003553 0 0 
3.6999499999999998501 0 0 
3.5195899999999999963 0 0 
5.3376999999999998892 0 0 
4.3592199999999996507 0 0 
3.6822099999999999831 0 0 
2.7975050000000001305 0 0 
3.3867899999999999672 0 0 
3.4092899999999999316 0 0 
5.8689499999999998892 0 0 
4.3844050000000001077 0 0 
3.4983749999999997904 0 0 
2.4078699999999999548 0 0 
5.2201500000000002899 0 0 
3.3341349999999998488 0 0 
5.8490500000000000824 0 0 
4.7894449999999997303 0 0 
4.0987650000000002137 0 0 
3.4437150000000000816 0 0 
4.3325399999999998357 0 0 
3.8068550000000000999 0 0 
1.8896100000000000119 0 0 
4.2580150000000003274 0 0 
3.7896950000000000358 0 0 
3.6564149999999999707 0 0 
4.8944299999999998363 0 0 
3.4956049999999998512 0 0 
4.0253300000000002967 0 0 
4.4313399999999996126 0 0 
3.7298800000000000843 0 0 
2.739104999999999901 0 0 
3.863764999999999894 0 0 
3.3978049999999999642 0 0 
6.5802500000000003766 0 0 
4.4974199999999999733 0 0 
3.7928500000000000547 0 0 
4.2754750000000001364 0 0 
4.321299999999999919 0 0 
3.2060499999999998444 0 0 
2.8244650000000000034 0 0 
3.5654249999999998444 0 0 
2.9022499999999999964 0 0 
4.6752750000000000696 0 0 
5.1979499999999996263 0 0 
2.7313649999999998208 0 0 
3.6091449999999998255 0 0 
4.3823400000000001242 0 0 
3.0842849999999999433 0 0 
5.2107000000000001094 0 0 
2.9857649999999997803 0 0 
3.0104299999999999393 0 0 
3.0996549999999998271 0 0 
3.8257850000000002133 0 0 
3.0344850000000000989 0 0 
4.510474999999999568 0 0 
3.5774599999999998623 0 0 
2.9536349999999997884 0 0 
4.346625000000000405 0 0 
5.3273500000000000298 0 0 
2.9189750000000000973 0 0 
2.5482450000000000934 0 0 
3.0741499999999999382 0 0 
2.8577449999999999797 0 0 
5.7118999999999999773 0 0 
4.1250299999999997524 0 0 
2.9344100000000001849 0 0 
3.5969950000000001644 0 0 
5.4958499999999999019 0 0 
2.8184049999999998271 0 0 
3.1674950000000001715 0 0 
3.3032149999999997902 0 0 
2.5665049999999998143 0 0 
3.9807649999999998869 0 0 
3.6192000000000001947 0 0 
2.5889850000000000918 0 0 
4.1867349999999996513 0 0 
3.6269999999999997797 0 0 
2.9973999999999998423 0 0 
5.4678000000000004377 0 0 
3.1611150000000001192 0 0 
3.2489449999999999719 0 0 
6.1489000000000002544 0 0 
5.0533000000000001251 0 0 
2.9143550000000000288 0 0 
4.8124399999999996069 0 0 
5.3760500000000002174 0 0 
2.8697099999999999831 0 0 
6.071299999999999919 0 0 
5.3568499999999996675 0 0 
2.6223200000000002063 0 0 
4.794719999999999871 0 0 
3.4879299999999999748 0 0 
2.9925399999999999778 0 0 
5.4447499999999999787 0 0 
4.1653450000000002973 0 0 
2.9405350000000001209 0 0 
4.2863949999999997331 0 0 
2.2670099999999999696 0 0 
3.4113250000000001627 0 0 
5.7855999999999996319 0 0 
3.8172850000000000392 0 0 
3.102549999999999919 0 0 
3.8313299999999999024 0 0 
2.4195150000000000823 0 0 
3.3017199999999999882 0 0 
5.0388999999999999346 0 0 
4.1119950000000002888 0 0 
3.2716249999999997833 0 0 
5.5559500000000001663 0 0 
5.8741500000000002046 0 0 
2.4895049999999998569 0 0 
4.4400199999999996336 0 0 
5.342749999999999666 0 0 
2.620750000000000135 0 0 
3.5498449999999999172 0 0 
3.9665699999999999292 0 0 
2.8446750000000000647 0 0 
5.451550000000000118 0 0 
4.5768000000000004235 0 0 
2.8839150000000000063 0 0 
3.9503900000000000681 0 0 
2.8090999999999999304 0 0 
2.9193649999999999878 0 0 
3.4456099999999998396 0 0 
4.5504100000000002879 0 0 
2.7894299999999998541 0 0 
4.5438299999999998136 0 0 
4.5026700000000001722 0 0 
1.8439950000000000507 0 0 
3.7584849999999998538 0 0 
3.4044949999999998269 0 0 
1.8435749999999999638 0 0 
5.4695000000000000284 0 0 
4.3365150000000003416 0 0 
1.844070000000000098 0 0 
4.3034600000000002851 0 0 
3.3953449999999998354 0 0 
1.8437850000000000072 0 0 
4.8796099999999995589 0 0 
3.0315799999999999415 0 0 
1.8437349999999999017 0 0 
5.1957500000000003126 0 0 
5.146149999999999558 0 0 
1.8434649999999999093 0 0 
5.067350000000000243 0 0 
3.8652199999999998781 0 0 
1.844270000000000076 0 0 
4.4900149999999996453 0 0 
4.0822250000000002146 0 0 
1.8439799999999999525 0 0 
4.0246250000000003411 0 0 
4.4265049999999996899 0 0 
1.8440049999999998942 0 0 
4.5287649999999999295 0 0 
3.5577450000000001573 0 0 
1.8442250000000000032 0 0 
4.8114100000000004087 0 0 
4.0676800000000001845 0 0 
1.8442600000000000104 0 0 
3.5485750000000000348 0 0 
3.5592999999999999083 0 0 
1.8442050000000000942 0 0 
4.1084100000000001174 0 0 
3.5037300000000000111 0 0 
1.8445300000000000029 0 0 
4.1899899999999998812 0 0 
4.0108550000000002811 0 0 
1.8441250000000000142 0 0 
4.9129449999999996734 0 0 
3.3269199999999998774 0 0 
1.8442149999999999377 0 0 
5.2026000000000003354 0 0 
3.2423299999999999343 0 0 
1.8443599999999999994 0 0 
4.6509850000000003689 0 0 
3.6625849999999999795 0 0 
1.8445949999999999847 0 0 
4.1602649999999998798 0 0 
5.1284999999999998366 0 0 
1.8442650000000000432 0 0 
3.0473599999999998467 0 0 
3.1914649999999999963 0 0 
1.8443199999999999594 0 0 
4.8916199999999996351 0 0 
4.2198999999999999844 0 0 
1.8437600000000000655 0 0 
4.8359050000000003422 0 0 
3.250259999999999927 0 0 
1.843690000000000051 0 0 
5.4200499999999998124 0 0 
3.0146749999999999936 0 0 
1.8435649999999998983 0 0 
5.3281000000000000583 0 0 
3.5345849999999998658 0 0 
1.8437950000000000728 0 0 
5.0687499999999996447 0 0 
3.6846299999999998498 0 0 
1.8438449999999999562 0 0 
4.9248450000000003612 0 0 
4.0881949999999998013 0 0 
1.8441250000000000142 0 0 
3.716435000000000155 0 0 
5.3448000000000002174 0 0 
1.843849999999999989 0 0 
3.6556400000000000006 0 0 
3.863785000000000025 0 0 
1.8436550000000000438 0 0 
4.4213300000000002044 0 0 
4.9374149999999996652 0 0 
1.8438950000000000617 0 0 
4.5057249999999999801 0 0 
5.3087499999999998579 0 0 
1.8431299999999999351 0 0 
4.5816150000000002152 0 0 
4.5445450000000002788 0 0 
1.8439000000000000945 0 0 
4.2375150000000001427 0 0 
4.2431049999999999045 0 0 
0.96816500000000005333 0 0 
4.2433600000000000207 0 0 
4.2440600000000001657 0 0 
0.96818999999999999506 0 0 
4.2443200000000000927 0 0 
4.2430099999999999483 0 0 
0.9682349999999999568 0 0 
4.2428499999999997883 0 0 
4.243475000000000108 0 0 
0.9683650000000000313 0 0 
4.2438549999999999329 0 0 
4.2436499999999997002 0 0 
0.96809999999999996056 0 0 
4.2439850000000003405 0 0 
4.2434599999999997877 0 0 
0.96837499999999998579 0 0 
4.2441300000000001802 0 0 
4.2425350000000001671 0 0 
0.96826000000000000956 0 0 
4.2434900000000004283 0 0 
4.243635000000000268 0 0 
0.96819999999999994955 0 0 
4.2435249999999999915 0 0 
4.2420700000000000074 0 0 
0.96833000000000002405 0 0 
4.2425350000000001671 0 0 
4.2433100000000001373 0 0 
0.96823999999999998956 0 0 
4.2438700000000002532 0 0 
4.2424900000000000944 0 0 
0.96826000000000000956 0 0 
4.2419950000000001822 0 0 
4.2428850000000002396 0 0 
0.9682549999999999768 0 0 
4.243215000000000181 0 0 
4.2427999999999999048 0 0 
0.96831000000000000405 0 0 
4.2427950000000000941 0 0 
4.2428850000000002396 0 0 
0.96828499999999995129 0 0 
4.2432850000000001955 0 0 
4.2430099999999999483 0 0 
0.96826500000000004231 0 0 
4.243055000000000021 0 0 
4.2430399999999997007 0 0 
0.96830000000000004956 0 0 
4.2430500000000002103 0 0 
4.2423849999999996285 0 0 
0.96833000000000002405 0 0 
4.242854999999999599 0 0 
4.242914999999999992 0 0 
0.9683650000000000313 0 0 
4.2428600000000002979 0 0 
4.24319500000000005 0 0 
0.96826000000000000956 0 0 
4.2431349999999996569 0 0 
4.2435700000000000642 0 0 
0.96821500000000004782 0 0 
4.2431599999999995987 0 0 
4.2431200000000002248 0 0 
0.96816999999999997506 0 0 
4.2434599999999997877 0 0 
4.2438500000000001222 0 0 
0.96814500000000003332 0 0 
4.243795000000000428 0 0 
4.2426000000000003709 0 0 
0.96828000000000002956 0 0 
4.243014999999999759 0 0 
4.2435000000000000497 0 0 
0.96835499999999996579 0 0 
4.2440300000000004133 0 0 
4.2424600000000003419 0 0 
0.9682950000000000168 0 0 
4.2421300000000004005 0 0 
4.2434300000000000352 0 0 
0.96838999999999997303 0 0 
4.2432800000000003848 0 0 
4.2434000000000002828 0 0 
0.96813499999999996781 0 0 
4.2430899999999995842 0 0 
4.2442099999999998161 0 0 
0.96819500000000002782 0 0 
4.243895000000000195 0 0 
4.2433399999999998897 0 0 
0.96809999999999996056 0 0 
4.2436400000000000787 0 0 
4.244175000000000253 0 0 
0.96823999999999998956 0 0 
4.2440199999999999037 0 0 
0.96914000000000000146 0 0 
0.96940499999999996117 0 0 
0.96913000000000004697 0 0 
0.96932499999999999218 0 0 
0.96911000000000002697 0 0 
0.96941999999999994841 0 0 
0.9691149999999999487 0 0 
0.9691750000000000087 0 0 
0.9691549999999999887 0 0 
0.96904000000000001247 0 0 
0.96902500000000002522 0 0 
0.96902500000000002522 0 0 
0.96904500000000004523 0 0 
0.96919999999999995044 0 0 
0.9691349999999999687 0 0 
0.96906999999999998696 0 0 
0.96901000000000003798 0 0 
0.9691750000000000087 0 0 
0.9691149999999999487 0 0 
0.96938999999999997392 0 0 
0.96926999999999996493 0 0 
0.96929500000000001769 0 0 
0.96923499999999995769 0 0 
0.96926000000000001044 0 0 
0.96892000000000000348 0 0 
0.9692650000000000432 0 0 
0.96898499999999998522 0 0 
0.96931500000000003769 0 0 
0.96928499999999995218 0 0 
0.96928999999999998494 0 0 
4.6407699999999998397 0 0 
4.6411550000000003635 0 0 
4.6411550000000003635 0 0 
4.6408649999999997959 0 0 
4.6406099999999996797 0 0 
4.6413000000000002032 0 0 
4.6408550000000001745 0 0 
4.6413950000000001594 0 0 
4.6411600000000001742 0 0 
4.6412550000000001305 0 0 
4.6410949999999999704 0 0 
4.6411899999999999267 0 0 
4.6404399999999998983 0 0 
4.6409900000000003928 0 0 
4.640765000000000029 0 0 
4.6411350000000002325 0 0 

811 35
0.95100223360664171146 -0.30917627572099098954 -0.0021868256620941276674 1 0.95100155408433495463 -0.30917833950169248958 -0.0021905506513473847578 1.0149775830219285311 0.95087906658987331188 -0.30955239281875196466 -0.0025133287402446221129 0.02177326422599774533 1 0 0 0 40 0.71109710862796449149 0.55861244648041985528 1.0290551011415343119 0 1.0149775830093190621 0.001948830717670434285 0.99999999999070188217 0.99999987044761762256 0 0.92049338876222530637 0.099623417624070245702 0.44818288110089610221 -0.29890494490816221784 -0.00077182346189455010039 0.0021411073014487155483 0.30954437653810262798 0.9508763432392164372 -0.0040569473318203532961 
0.74670187785950092874 -0.66515851266196990288 -0.00067722552445498968542 1 0.74670140977430643492 -0.66515903927856567801 -0.00067609694496102625688 1.0153182576104065049 0.74676693977993902074 -0.66508526927474831414 -0.00084985024594971228691 0.021769136551371644217 1 0 0 0 40 0.70769043423889332889 0.55600709439821616176 1.0291191171357843004 0 1.0153182576091859257 0.0023151868280660188593 0.99999999999911504123 0.99999998003679779757 261.74113449059541381 0.56868512467896048523 0.45148710640685368878 0.45116610518039640398 -0.50469225978408338573 -0.00043108950224067760053 0.00022626682111114143343 0.66507727535649363571 0.74677449869665868398 0.0002567113884921520383 
-0.4082608218333286243 0.91286395383704921347 -0.0015821317786173455869 1 -0.40826051588968981232 0.91286409222294750965 -0.0015812322595145198063 1.0155396655558290853 -0.40811304545758270157 0.91292941282701101091 -0.0019050781259823408153 0.021792255304017002504 1 0 0 0 40 0.71239703087764660872 0.55937658537319501217 1.0290490752226211235 0 1.015539665555255544 0.0025581720698037266511 0.99999999999953925744 0.99999993455477265147 0 0.17143306433016863854 0.84924158310249442394 0.4473974988345039705 -0.37865795087738612912 0.00056034398350822672147 -0.00089134145381164541031 0.91293773008546841297 0.40809875632753472852 -0.00032568437459057006378 
-0.0077175237554524059314 0.99996991258450729223 0.00078342377875591326809 1 -0.0077187139085187856866 0.99996989723280715889 0.00079125457824876128943 1.0152768784117058853 -0.0082935498356183010027 0.99996523572280704428 0.00086277282940590586599 0.021784113253737913407 1 0 0 0 40 0.7121447180676863109 0.55933449619834962885 1.0290392205731970776 0 1.015276878375454217 0.0022737824717337009467 0.99999999996863109253 0.99999983221353361262 5.3674073504896329112 0.0020567858171602997064 1.0180760265682786692 0.44741201482539211254 -0.0084313624893960752854 -0.00019576873657953383027 0.00049710202935581131872 0.99996547158784465648 0.0082998446836447178909 0.00041013452280420415776 
0.40506739311009637428 0.91428577661149035283 -0.0013877049090942716707 1 0.40506682088863699143 0.91428603003004815797 -0.0013877705381907252512 1.0155966016539093033 0.40523844909363376798 0.9142096606374996437 -0.0015798016502669026424 0.021782852678500993354 1 0 0 0 40 0.70938949259354378007 0.55722460309669885614 1.0291031522780085261 0 1.0155966016535113994 0.0020478974275230615691 0.99999999999980204723 0.99999996391776357907 0 0.16907967374830634721 0.85166216134101557778 0.44990647568025410319 0.37655619260463535358 -0.0018452398108688543039 -0.00014056742739657990347 0.91420259767790645888 -0.40524107568837519633 0.0036443070530071315118 
0.74243188744161503489 0.66992049053114754997 0.001195356176154826252 1 0.74243201906294986614 0.66992035306178765453 0.0011906400301653638843 1.0155559659156006003 0.74222829430704972964 0.67014579476379099177 0.0013314993257449534575 0.02178846568453459559 1 0 0 0 40 0.71070298152904665123 0.55812363730659431127 1.0290802740642972513 0 1.0155559659029587127 0.0019986050902216587893 0.99999999998886091035 0.99999994391546087602 0 0.56212291884494225425 0.4586314859220235185 0.44880518211529601968 0.50561071315055683417 -0.00021856581091161719809 0.0013093183704300773076 0.67014115503814686292 -0.74222944275972679851 0.002507314245098463297 
0.95253557511863362617 0.30442580256157364405 -0.00095334576930444412356 1 0.95253586424891267814 0.30442488178501181384 -0.0009584726175819567465 1.0160304680690466217 0.95259875258918158547 0.30422715457928967142 -0.0012062263984164902503 0.021811650283081667617 1 0 0 0 40 0.71569438283743447293 0.56197128966569953601 1.028996962545088989 0 1.0160304680531029309 0.002337064500507189755 0.99999999998639221843 0.99999994778353651359 0 0.92480255218648810267 0.096107468066010268148 0.44471803810787285949 0.29470347140237124206 -0.00084772952692902892122 0.00045328945628892765166 0.30423579967940206359 -0.95259551682048626553 0.001536075175764117914 
0.99456090129028118518 -0.10414686992372435004 0.001429373903060723915 1 0.99456100476549458289 -0.10414590767456129161 0.0014274853735137466634 1.0148535679411692101 0.99458161568332981162 -0.10394670727991486836 0.0015785405921334247793 0.021779595433945191096 1 0 0 0 40 0.71337573343972637829 0.56019470501374657445 1.0290092896133440359 0 1.0148535679382033603 0.0023444381614473900829 0.99999999999774857873 0.99999996853835693145 0 1.0067397347112909678 0.013143498650385642898 0.44621471748338281671 -0.10497464737680541058 0.0006298807936778576819 -0.0024961601016803506431 -0.10391912031350816759 -0.99457096176896864215 -0.0054238767699327236974 
0.86672016783474992163 -0.49879381435219327656 -0.00093884636273203496328 1 0.86672064141842330987 -0.49879299490324663369 -0.00093700303455286745782 1.0157765956852780054 0.86679213961362677754 -0.49866862383900206757 -0.00099513946103222858906 0.021801322474318606676 1 0 0 0 40 0.71436699704584016857 0.560959344474125432 1.02901118772428668 0 1.0157765956824398312 0.0021414944090413618426 0.99999999999785327276 0.99999998802000134024 0 0.76580651529584686799 0.25475110018573754456 0.44570582726550850294 -0.43946011028233611384 9.2047737546713503378e-05 0.0012618931449764479898 -0.49868362497169194114 -0.86678032352240608205 0.00255204613708732422 
-0.59373933973109727091 0.80465616858385868859 -0.0014306696424209650303 1 -0.59373839037626585657 0.80465686100693434302 -0.0014352100432478182186 1.0148786352341090389 -0.59413063757396455955 0.80436666135569789837 -0.0017491699295451711583 0.021767620374328645882 1 0 0 0 40 0.71017335325941044477 0.55767351527577158077 1.0290619959654050408 0 1.0148786352210470429 0.0020057024844284667905 0.99999999998900213072 0.99999983167774408876 0 0.36053715173674505401 0.65916713859531617103 0.44888029215322822196 -0.48537078109813996951 0.00020016804349741473433 -0.0010816206585919131439 -0.80437153323155996532 -0.59412564457359318126 -0.0010747030854777103997 
-0.21120312055482926006 0.97744188553626543126 0.00077605876891179874973 1 -0.21120054413287825401 0.97744243933251406808 0.00077971128034121529177 1.0149815958999386378 -0.21146273383520539091 0.97738566094117595995 0.00088429945264062513426 0.021773653785302049535 1 0 0 0 40 0.71043046245408447703 0.55804606015541280417 1.0290665837485719614 0 1.014981595885348975 0.0023600465171471781377 0.99999999998985755756 0.99999995854704437637 0 0.047525632565160055854 0.9724962173087356998 0.44880973756340408753 -0.20993210308045903711 -0.0013173358882519544018 0.00023015984084038081906 -0.97738176021818679029 -0.21146478599002402343 -0.0027457383328058234361 
0.20501704618499277943 0.97875821605089119437 0.00060438932635712837738 1 0.20501677034616572204 0.97875827216794153429 0.00060707466870522702393 1.0176401439423838902 0.20445621304355651726 0.97887537725568618541 0.00080792971603447702716 0.021834969593984322744 1 0 0 0 40 0.71105535214509396624 0.55862639784970558043 1.029134328592974601 0 1.0176401439382025682 0.0024362302764605013594 0.99999999999635502679 0.99999981585957964381 0 0.044615036414185182956 0.9782767929242330851 0.44945445295744246295 0.20392133724052155519 0.0014869598704584157875 0.00011933488325328997157 -0.97885935543472768483 0.20451118798147160938 0.0030880848946312896772 
0.59120278534237868939 0.80652247217318839834 -0.00087663165699532078021 1 0.59120230947088281415 0.80652283238533872822 -0.00086609319676466940772 1.0150863103971845547 0.59131398138626578564 0.80644077700836436229 -0.001024009408514584777 0.021776977308234878039 1 0 0 0 40 0.71174903294760927253 0.5588890936759050021 1.0290360969708121086 0 1.0150863103338012561 0.0023859720315288980748 0.99999999994429256134 0.99999997792938455365 0 0.35715898072066848412 0.66264007612037201245 0.44757554307288527351 0.4844808071881619993 0.00089574586910799063651 -0.0012879322880601140524 -0.80643093752757888382 0.59131901226388794424 0.0033119078565285180356 
0.86866513480964258065 0.49539914000882567802 -0.00075871250259255474183 1 0.86866420148434075887 0.49540078545991389491 -0.00075287799356977126546 1.0157822922329480253 0.86888450691869778542 0.4950142809644452746 -0.00075847076726147377723 0.021804279095518894205 1 0 0 0 40 0.71557373608619134764 0.56197558671019820498 1.0289882174723101738 0 1.0157822922099366547 0.0020116131559054931457 0.99999999998119004641 0.99999990102425595495 0 0.76944716490574172063 0.25106659659784202887 0.4446554034973747016 0.43726461763270280114 -0.0013407260750800153223 0.0014517899064027395273 -0.49499899731539342973 0.86888288153031345562 -0.0043047462566911222706 
0.99444760578204982604 0.10523236913001529635 -0.00032839249861480276265 1 0.99444741668202019103 0.10523415352177079019 -0.00032922182940789402033 1.0170738165225703398 0.99446050624010562391 0.10511017559188018389 -0.00039053260692336586079 0.021810500382384405416 1 0 0 0 40 0.70888945687196280865 0.55712219851545308202 1.0291445768818454631 0 1.0170738165189179281 0.001579768878736432635 0.99999999999804622952 0.99999999034956255084 0 1.0087660915631218028 0.013065775137257653118 0.45088569778336867744 0.10645683661720217739 -0.00034929146715447276618 0.0010432442915338485234 -0.10516984322119035666 0.9944513474043592538 -0.0024128245863266686855 
0.9947507824900597706 -0.10232472043718539301 0.00072960459561596552758 1 0.99475051036557893269 -0.10232734782928702699 0.00073212952712968309369 1.0169085103608430654 0.99475256741591611132 -0.10230616774738615637 0.00088185049021163343375 0.021823643172338844792 1 0 0 0 40 0.7133526477535313548 0.56032176476480044514 1.0290698325289118209 0 1.0169085103501700473 0.0021389266301655037415 0.99999999999332400691 0.99999998856540306402 0 1.0092651479133922798 0.012825093409202069014 0.44711001787813198227 -0.10358392490863445323 0.00031926909244762600656 -0.0017119933398893906994 0.10228875413380615622 0.99474758546018016148 0.0037751819684926231878 
0.99508823931942380625 -0.098985521952945909607 -0.0011235710355890873077 1 0.99508814861603067659 -0.098986355889145907772 -0.0011304121849728542178 1.0151497488381646672 0.99512551869658261161 -0.098608688382127177019 -0.0012363714708923539704 0.021800205536332425971 1 0 0 0 40 0.71749739002447743275 0.56329780312266175546 1.0289423063494969046 0 1.0151497488106921985 0.0022046785944013196773 0.99999999997624766657 0.99999992237168067177 0 1.0081719887256643808 0.011962576880135362967 0.44282390492945639116 -0.099699254904410727907 -0.00069985761845319156317 0.00019505224891927766171 0.09862460772467998571 0.99512466384584108425 -0.00030026131064064218732 
0.86909377846131186107 -0.49464539064422791137 -0.0013934684279317273003 1 0.86909266279153329915 -0.49464735966588241345 -0.0013903443794417702766 1.015675305335089762 0.8692948014679299229 -0.4942912239208054892 -0.0016535101162267087753 0.02179633886036268231 1 0 0 0 40 0.71356926699046496765 0.56044016002915708619 1.029020244757390401 0 1.01567530532437722 0.0026221344948670248856 0.99999999999255950733 0.99999988152554086795 0 0.77011265572755294162 0.2502568147847976654 0.44630051443925355947 -0.43685075584504901025 -0.0016501363215834122071 -0.0010512370744713316669 0.49430923242917751415 0.8692775515100489292 0.0038627938039036873244 
0.8666809457134880823 -0.49886040948680593354 0.0015589046893573416715 1 0.86668025126332925989 -0.49886163758349610919 0.0015519721792679980026 1.016355984487391062 0.86650743411948205619 -0.49916075908005669293 0.0018447791990161127845 0.021817002694323531231 1 0 0 0 40 0.71452248702912990463 0.56103886208973130501 1.0290266494540067921 0 1.0163559844579996838 0.0026013265199284723965 0.99999999997497501791 0.99999989746230721899 0 0.76584189126001611658 0.25537205011868807647 0.44585418550202648991 -0.4401285252424569916 0.0016279046640279742127 0.00083484510858462378929 0.49914657430995240661 0.86651089546864668023 -0.0034007923728314407713 
-0.59027428875808007902 0.80720267353026398105 0.00032844594211709718943 1 -0.59027472790429802441 0.80720235223226133314 0.00032885895378536661926 1.0133565215853350683 -0.59024572694675692119 0.80722348051005021752 0.00048408091787379120118 0.021747645341684704312 1 0 0 0 40 0.71412215968371695052 0.56044622714462377644 1.028953879435410057 0 1.0133565215849391628 0.0028979889688124454115 0.99999999999976685316 0.9999999873093412539 0 0.35552765541590575227 0.66288189507103278952 0.44491925366786860829 -0.48295030767496416324 -0.0005051917217352032809 -5.9022292810115318271e-05 0.807221277395689496 0.59024810185699050358 0.00099376752370193490067 
-0.59221351277702827254 0.80577900594367546372 -0.0018299903592498283252 1 -0.59221304958444020983 0.80577934733877476514 -0.0018295639359229083805 1.0186969130937928441 -0.5923420558526414359 0.80568388413873393006 -0.0020899060718836581958 0.021851503694598248262 1 0 0 0 40 0.70874057547110624888 0.55689127430253049233 1.0292028961798014297 0 1.018696913093354528 0.0027314970139843690496 0.99999999999974376053 0.99999995323306611894 0 0.35975819462991959208 0.66406877579719203464 0.45185795822776853026 -0.48695018409137219573 0.00042679214595903181007 -0.0011369765582631347674 0.80566763579881850443 0.59236738007995259903 0.00074002942865899719923 
-0.20800852279654283294 0.97812697710430174247 -0.00026665483510117675339 1 -0.20800950113605801151 0.97812677128635794332 -0.00025832160774905463642 1.0146518950689207283 -0.20784170019304340493 0.97816240245590047042 -0.0003769384115102942666 0.021761934603103424979 1 0 0 0 40 0.70992470180648470368 0.55758147672278557394 1.0290575078889176996 0 1.0146518950286513849 0.0028391381075147980109 0.99999999996477906272 0.99999997825165853893 0 0.045807297330472174224 0.97356113009279154902 0.44896869342778639167 -0.20645772397473341475 -0.0017458259841858878459 -0.00057164420549628909736 0.97815538987239225577 0.20783461188005061815 0.0040996790431757756251 
-0.21203014050724064421 0.977261073893889054 0.0020032394371767509381 1 -0.21203075150346659128 0.97726093926000101586 0.0020042488707521692939 1.0149179630159923526 -0.21225880236689600999 0.97721092641283358038 0.0022374353940473839901 0.02177539658669334216 1 0 0 0 40 0.71178030209160936259 0.55888061629155005861 1.0290402667454989771 0 1.0149179630150173548 0.0028376268379810879426 0.99999999999929489736 0.99999994555778204397 0 0.047956143572460613322 0.9720225131442676858 0.44760095582871273212 -0.21065010165388803332 0.0017432360322056660897 0.0016377446671551707403 0.97720202996172200738 0.2122619163354525218 -0.0045903716942420104419 
0.20452896956534341588 0.97885892396645901581 -0.0017628328806470275076 1 0.20452932704681084375 0.9788588636731262449 -0.0017548180346653122902 1.0152132302465375346 0.2044463384404287265 0.97887561704115388928 -0.0020545219886991638973 0.021794824602113835321 1 0 0 0 40 0.71530748201014948684 0.56159101686407386644 1.0289848367113829664 0 1.0152132302097855998 0.0026209191124310807046 0.99999999996781563372 0.9999999515048779708 0 0.044582583817844398388 0.97568981052454362146 0.4447164815113669456 0.20334460056589800936 7.1721368132131942293e-05 -0.0011525991346499400974 0.97887323724919816925 -0.20446677583134376111 -0.00072317246222657321358 
0.20114934240395715426 0.97956053450319746645 -0.00031826760128556800134 1 0.20114815203498506713 0.97956077969609589573 -0.00031593367543536119129 1.0159956416446771499 0.20077618213699402472 0.97963707284501810868 -0.00036082424711130173071 0.021800449738181165021 1 0 0 0 40 0.71217010290711324494 0.55937838779286797042 1.0290612391715234786 0 1.0159956416400948154 0.002620453021028180951 0.99999999999653799154 0.99999992690129357875 0 0.042996719615138803694 0.97796059971965720869 0.44771842387156912668 0.2000294778831454845 -0.001285789260730492824 8.1797414019030311762e-05 0.97963130241746698701 -0.20078430740507635655 0.0028588850486356027353 
0.58646949939851233946 0.80997084688990972356 0.00086802286883173396595 1 0.58646924281359891218 0.80997103544813020548 0.00086542979382313257788 1.0152584386701903885 0.58636103970413244735 0.81004927072056931436 0.0009540032297932357977 0.021790340913891783486 1 0 0 0 40 0.71412366980423302998 0.56063366788982404998 1.0289977790240534272 0 1.0152584386662588667 0.0024563103716655292595 0.99999999999658739647 0.9999999871630379511 0 0.35122697301883160081 0.66869313944248831572 0.44564578256567644043 0.48275303227159493957 -0.00097539540926791989603 0.0013650233355609042978 0.81004335405687410976 -0.58635914458018256745 0.0035662466945346757777 
0.58495717467048125027 0.81106407426624305135 0.00041380692364516519569 1 0.58495692340514315877 0.81106425698993178663 0.00041084517690863597535 1.0153015600413584085 0.58471108525517012655 0.81124151143151401744 0.00039611871195817995603 0.021776047412733302161 1 0 0 0 40 0.70885590265717191016 0.5567994988956876945 1.0291056767658048887 0 1.015301560036308004 0.0023551986065330136715 0.9999999999955655472 0.99999995396379914858 0 0.34957906966042506802 0.67092256635823099842 0.45023437612231281824 0.48199854867930280733 0.0029887379685041700825 -0.0018982381936804306431 0.81122930894172573524 -0.58467466164411896479 -0.0079087511824111386 
0.86801914429913307192 0.49652866455386751587 0.0014319240740777567332 1 0.86801942253074992895 0.49652819629435274162 0.0014256205877616289195 1.0153591878310745944 0.86825785035125890854 0.49611053100512830794 0.0016267541979557362253 0.021790521092242772644 1 0 0 0 40 0.71303802953372086293 0.5598928730529063591 1.0290308626890254384 0 1.015359187808178687 0.0025502607069867429604 0.99999999997998478829 0.99999986412657582147 0 0.7682118364130924304 0.25224572139753526079 0.44673213265264799521 0.43773294221113545621 0.0014109660427054557513 -0.00066186497754176136857 0.49612192057849802129 -0.86824821464788537462 -0.0028421263628173585626 
0.86949435610650738226 0.4939415901786055052 -0.0011270274002175254165 1 0.86949532418566410907 0.49393986692276425909 -0.0011353781700040063533 1.0160979622974275483 0.86960315175122726572 0.49374936895732368658 -0.0013853225533477567504 0.021787282823015216571 1 0 0 0 40 0.70720676226138012854 0.55569615194338184416 1.0291523335631815872 0 1.0160979622540964318 0.0025236687836510222904 0.9999999999631790093 0.99999994480577336642 0 0.77115421266841976955 0.24989246262481681904 0.45195458648931369217 0.4367782935294320934 -0.0005818911791886555206 -0.00053088082253124858293 0.49375122163177714851 -0.86960312140006434944 -0.00037734386517526843181 
0.99492804498113762701 0.10058912520468467344 0.0001148937245206687062 1 0.994928163096879703 0.10058796324516243448 0.00010921015803923432065 1.0162919278236404175 0.99497329221163777202 0.10014055859603498977 0.00012770907917292574976 0.021801909034766725481 1 0 0 0 40 0.71024515110054098344 0.55794541961851296108 1.029109215789853593 0 1.0162919278039652671 0.0026885282187099489477 0.99999999998316657646 0.99999989872511640954 0 1.0091524881290325766 0.012291404185524866868 0.4495554697499303809 0.101342952567959943 -0.00011762494194173980084 0.0017851731457903642977 0.10014589794539237311 -0.99496463178795546689 0.0040225136133225517301 
0.99417489410882864398 0.10777004420313765487 0.0013774963351532130973 1 0.99417496145895378756 0.10776948572216470124 0.0013725725000556026831 1.0151410426399303244 0.99409070119673992316 0.10854319307409286688 0.0014328403450140074927 0.021784968384504894978 1 0 0 0 40 0.71365885681611207492 0.56045022691427548445 1.0290089227320760035 0 1.0151410426258129505 0.0027598061204305857075 0.99999999998771993415 0.99999969532246435477 0 1.0059674510854135221 0.014071478633485170681 0.44606537537832668949 0.10961362248566358657 0.00091058469610157328263 -0.00078671828462239829383 0.1085512398241837706 -0.99408888181912491433 -0.0019807514317153229917 
0.95139796388898401069 -0.3079635947761784065 0.00058189382997641267772 1 0.95139849050267066843 -0.30796195809859788772 0.00058705478205153067885 1.0157408793125271007 0.95150987521055341301 -0.30761762110325729935 0.00059712944168270186852 0.021801813813117350976 1 0 0 0 40 0.71394919745443563563 0.56073484191747335892 1.0290286554743968139 0 1.0157408792943580789 0.0026186828596830146604 0.99999999998520439082 0.99999993446199086922 0 0.9225416108137931559 0.09842167153768768828 0.44617135836572602292 -0.2975200578981198607 0.00011994971822979292729 -0.00078636438456308863001 -0.30763457428858831388 -0.95150314683024894702 -0.0016523542031676417569 
0.9496504785682594596 -0.3133085744002397921 -0.0013060483778951970969 1 0.94965092180655652498 -0.3133072297028987041 -0.0013063413997391470911 1.0161648342890818864 0.94953149902652966841 -0.31366827843010164356 -0.0014640570780642494543 0.021811273901605084807 1 0 0 0 40 0.71448336458094785506 0.56111082778432164186 1.0290250188681453469 0 1.0161648342870055473 0.0026315472736802699924 0.99999999999895483604 0.99999991525389064773 0 0.9190312427747905355 0.1021167516066570774 0.44583019380694888234 -0.30292054544498825397 -0.00053557065220384450326 0.0010920050197213997025 -0.3136703872400701254 -0.94952987637842700686 0.0019753565332741992652 
0.74389704555628466398 -0.6682909252154818347 -0.0021035416008141740243 1 0.74389675519021347672 -0.66829124924285698839 -0.0021032838356792155597 1.0156531766820755536 0.74391651098660493968 -0.66826823547259084357 -0.0024062709461989111731 0.021781010860199977175 1 0 0 0 40 0.7094317189033492177 0.55726189780307500143 1.0290942119084551809 0 1.0156531766818470697 0.0024067142010410435236 0.99999999999987221333 0.99999995363944305105 0 0.56447118762401360392 0.45588512278363974017 0.4498225197490691718 -0.50536933330862299218 -0.0015803707443944304233 0.00021997180930042237092 -0.66827423879072178625 -0.74391235084483897655 -0.0019889769195820302533 
0.74695870239831163584 -0.66487042533727469529 0.00012009688636814206102 1 0.74695940018350792666 -0.66486964096170120264 0.00012249470437694184757 1.0161117546573588122 0.74720320755057312301 -0.66459554731860970289 0.00035370950341243159775 0.021794596023230302512 1 0 0 0 40 0.70983239408309461993 0.55744512960937342427 1.0291056713937480893 0 1.016111754652987198 0.002414850136112841987 0.99999999999657418481 0.99999990598517962681 0 0.5698541334057674046 0.45122987531190655863 0.44971391090584156291 -0.50506735156238291573 -5.6679750927029844587e-05 -0.00029540950388080215814 -0.66459479078740746338 -0.74720372300572734936 -0.00060032043288790087106 
-0.40900380490526816457 0.91253070573636829721 0.0018970137846192600996 1 -0.40900195052510729399 0.9125315309096644345 0.0018998848180669109919 1.0146095586783514531 -0.40900267572586285203 0.91253050576618699452 0.0022107227758580878796 0.021772343365710159629 1 0 0 0 40 0.71278785600121208343 0.55954973576616118258 1.0290188961917379196 0 1.0146095586695282886 0.002582323718760453149 0.99999999999381883331 0.99999995168909361354 0 0.17224244897154195044 0.84766791494248394656 0.44665380774827556642 -0.37883841505076176759 0.00075064242225731010478 0.0016577811748785999807 -0.91252238693781284606 -0.40901509568831539987 0.0030894718634426844225 
-0.41125324667055107586 0.91152112461278400612 -8.0545492753561433088e-05 1 -0.41125119356922490432 0.91152205080027592921 -8.1809213600765251441e-05 1.0163620963947452847 -0.41149007732895126477 0.91141423007162714054 -0.00013222237690256629489 0.021817341373975996516 1 0 0 0 40 0.71432258795972014553 0.56084144979629169114 1.0290340242945252847 0 1.0163620963886974558 0.0025662231673134363978 0.99999999999666511208 0.99999996438387661613 0 0.17421283996340827804 0.84714622372564241104 0.4460701305073341838 -0.38160499650534218663 0.001099936049766278047 0.00042405316152221837105 -0.91140861400477057863 -0.41149398102063478033 0.0026536581717607481308 
-0.0020215347111609740377 0.99999780035739671558 0.00055917598284153057202 1 -0.0020216510849189266684 0.99999779893245488438 0.00056129950684446041145 1.0152026825093238838 -0.0023285345116174564588 0.99999703923192384547 0.0007067208887119627277 0.021791900518792404334 1 0 0 0 40 0.71487547527091388488 0.56125551874353418746 1.0289980622272318911 0 1.0152026825067408389 0.0029416103413104090734 0.99999999999773858672 0.99999994233730360449 0 0.002404615927595009188 1.0180650187895290415 0.44516420084460855966 -0.0023717288200193918299 0.00035236425323983370118 0.00038900826312732183793 -0.99999706330188753434 -0.0022951571789024596132 0.0007782294808010253688 
0.0014365390139174161795 0.99999808648877985817 -0.0013279210971967542534 1 0.0014367709034885816667 0.99999808783039179083 -0.0013266593123155191476 1.0146935642128258603 0.0016606179497478008866 0.9999973566782325296 -0.0015902781432462671524 0.021780040537814789742 1 0 0 0 40 0.71450927849572787309 0.56099044185528623707 1.0289880371214574772 0 1.0146935642118652954 0.002891379060336680875 0.99999999999917721372 0.99999994019853866156 0 0.0023251368524912158567 1.0175382997618156455 0.44522795205338555613 0.0016830868796361220588 -0.001321794230739324616 -0.00085745403437121280564 -0.99999405859087353576 0.0016585330307627246284 -0.003021928380740464444 
0.40985719823021976582 0.91214905795686140877 -0.0010831100058442521411 1 0.40985654731792164895 0.91214935349406911502 -0.001080528104245174429 1.0157770217661070689 0.41011355741473554115 0.9120337936660745104 -0.0011087090233804616692 0.021796214535412083979 1 0 0 0 40 0.71240135250690117541 0.55932370523845820198 1.0290488091033356266 0 1.015777021761806731 0.0029349791423446433374 0.99999999999641142612 0.9999999598987859839 0 0.17296578349868255153 0.84772926559216899012 0.4473785855362811259 0.38030522003402672526 -0.0012197363113406591104 -0.00015975415119158685386 -0.91203139187704340696 0.41011367938397641497 -0.0023473842803865218286 
0.40778689446843796595 0.91307681141669005953 -0.00076495288579843400984 1 0.40778625931410156236 0.91307710329144264882 -0.00075508908136125499344 1.0155065768916737845 0.40769842524443317133 0.9131161983021333084 -0.00089579655532785642646 0.021775817055992952725 1 0 0 0 40 0.70843376872606089734 0.55646350883363582263 1.02911679183318161 0 1.0155065768361670742 0.0027415184465224024662 0.99999999995110855355 0.99999998547908175439 0 0.17114716636628751756 0.84946004084053161609 0.45066222060438260177 0.37829181671548717247 0.0021490636438072723523 -0.0014568181402804028773 -0.91309824238584980094 0.40769955980970201681 0.0057156524428226699111 
0.7462850114866529383 0.66562489929539936373 -0.0014748112950314243384 1 0.74628426090256327896 0.66562575607493457142 -0.0014679164780926612626 1.0178022205220240703 0.74640439311528405941 0.66549045639145598674 -0.001713006157634460163 0.021846569148413680361 1 0 0 0 40 0.71411402675758950398 0.56082797428742681145 1.0290821774980432046 0 1.0178022204935948114 0.0026940043935060309886 0.99999999997558219889 0.99999995359664817229 0 0.56970188117715503395 0.45330317946440318311 0.44687835037518314207 0.50608954343942491594 -0.0016468117671325644812 0.00044859083254374798469 -0.66549659143325212707 0.74639377773714732367 -0.0032581200090353950281 
0.74550234321439667884 0.66650184034341541928 -0.0012462265783132703365 1 0.74550180887313799438 0.66650246226765985647 -0.001233190182371479357 1.0154974585011609101 0.74571353192811407062 0.66626560521614230925 -0.0012130973849688838143 0.021785221416523704863 1 0 0 0 40 0.71110387758658599733 0.55859397434546120831 1.029068494898841335 0 1.0154974584040796781 0.0025931738562078934796 0.99999999991469024074 0.99999994933418245857 0 0.56727611649954545747 0.45328112201390569069 0.44842272526550980283 0.50489870718325791099 -0.00053261395211959988195 -0.00049444139628453012518 -0.66625152858656133681 0.74572709143421334055 7.5875813730473317753e-05 
0.95136141062770285259 0.30807232801681760925 -0.0017050157670667027369 1 0.95136092461524146557 0.30807384302003781862 -0.001702457664106386305 1.0163989822983154898 0.95134828859418185676 0.30811049425710518301 -0.0020873709693803306313 0.021810476010231907851 1 0 0 0 40 0.71325732965194355018 0.56012481498047161921 1.0290595762627721133 0 1.0163989822920227457 0.0022306597684694012482 0.9999999999954625185 0.99999992516938285281 0 0.92273387472018841837 0.098931182830813896301 0.44700745626939014654 0.2980782215641163968 -0.00074528063205952371773 -0.0013740730471444419572 -0.30809840515529796079 0.9513512499671692435 0.002484336262767442103 
0.95142174896713305188 0.30787885136806664166 0.0026960104973524539121 1 0.95142154053431260419 0.30787944735006811392 0.0027015008295516551411 1.0165133801457535423 0.95148327366942753169 0.30768382250858783422 0.0032008270514316821027 0.021796688823772062543 1 0 0 0 40 0.70803618475350649231 0.55642043409215657945 1.0291425463770469406 0 1.0165133801283101622 0.0022422244768347796874 0.99999999998472899332 0.99999985429663285075 0 0.92313670050778817711 0.098086918210515100514 0.45134034406350853619 0.29795767501029329916 0.0011980487827298895356 0.0019625764626428321945 -0.30768484874174689692 0.95148271699822617453 -0.0032669723662417265476 
0.95168773146042850986 -0.30706642072978374003 0.00082161298837334821935 1 0.95168714642265206383 -0.30706821525401306605 0.00082856178100520648175 1.016886913758301425 0.95169907855673230301 -0.30703085780309874453 0.00095719954042215846159 0.021825737434793997249 1 0 0 0 40 0.71364981059592913493 0.56054801661155018166 1.029056339926256225 0 1.016886913727178543 0.0035615174872943300421 0.99999999997407595931 0.9999999909571860579 0 0.92399192404508057042 0.097731460028913211269 0.44680516572328726754 -0.29752778583786254618 0.00037474206500273410944 -0.00066619544056473829676 0.3070203457764873467 0.951702269613444507 0.0011389872275902187485 
0.95227930444438546598 -0.30522783984423368375 0.00030349784210299991924 1 0.95227889397302389884 -0.30522913275471003081 0.00029088025371627870613 1.0147885221327028749 0.95230497953523829402 -0.30514777295580347571 0.000250224904732340703 0.021767590128454899351 1 0 0 0 40 0.71004401742009437548 0.55773918845106429387 1.0290643903012770544 0 1.0147885220406638318 0.0036047718111867584935 0.99999999991947818856 0.99999999552363461053 0 0.92311984589737428042 0.096596887759945460061 0.44898105688016448633 -0.29514217481546328736 -0.00060417259354553242735 -0.0023374162789384562468 0.30513910234873703464 0.95229226609373740509 0.005437660881423024388 
0.74605160754130961376 -0.6658841429436566095 0.0023037059750785882604 1 0.74605076276364046262 -0.66588507097980242921 0.0023090314016558045537 1.0156385193168073755 0.74612516556051056149 -0.66580041611660911727 0.0026539058481525267495 0.021791252359948817818 1 0 0 0 40 0.71161584342325290287 0.55882630078766948323 1.029061123742913253 0 1.0156385192991115307 0.0038447781175852476128 0.99999999998503252829 0.99999993417969712528 0 0.56795060206931047286 0.45266338962488167352 0.44802980989103952103 -0.50502236853659121518 0.001532105399038259869 -0.0004745397257127801304 0.66580582569026702799 0.74612358800182854157 -0.0014811833712861262585 
0.74647677602175821487 -0.6654112055652925406 0.00059191917178059180824 1 0.74647597999631387644 -0.66541210688359053727 0.0005824957374152834981 1.0157504592126382903 0.7465925928901848696 -0.66528133067248262922 0.00050129847567794544837 0.021795493180545411072 1 0 0 0 40 0.71206276439516658083 0.559127797964729778 1.0290589038492123919 0 1.0157504591607455779 0.0036859450424447113073 0.9999999999548766505 0.99999998135301026991 0 0.56878127124327004793 0.452049074542713758 0.44772856307284714106 -0.50496592777651883033 0.00023986166755897688689 -0.00015943452293977998513 0.66527517526753998656 0.74659824479467151725 -4.5191366407789405554e-05 
-0.40642183079341998031 0.9136844450291436992 0.0014249092288262990829 1 -0.40642247570724560068 0.91368414854152357751 0.0014310639204980475734 1.0152856701461361322 -0.40630305779895736773 0.91373694677724359714 0.0016178125409965916481 0.021782630081426977015 1 0 0 0 40 0.71102752806359625914 0.55826168643770568423 1.0290650745697582646 0 1.0152856701241679271 0.0038797501418339971901 0.99999999998080812968 0.99999997403833118526 0 0.16987759321244846888 0.85052393630343359199 0.44840045182580640093 -0.3772539256627231441 -0.0016421274995573238459 0.00027688483952588839685 0.91372938471918507819 0.40631158187479693433 0.0030838182663254949667 
-0.41256588599511345716 0.91092447103282114806 0.0024490379013308322814 1 -0.41256563082919206487 0.91092458885648752709 0.0024481983477673678086 1.0158143979604035145 -0.41304700780722036768 0.91070541331668208862 0.0027963363877409135559 0.021799995866548859541 1 0 0 0 40 0.71285707119153141065 0.55970580531876001906 1.0290477588935869058 0 1.01581439795992301 0.0039064187978276130458 0.99999999999960820229 0.99999979951909645504 0 0.17557530780941230097 0.84536207029498355858 0.44710474266365518581 -0.38245700085284484171 -0.00070500954498152370708 0.0013928109715851592996 0.91071077136058453672 0.41304464315537492425 0.00011699768439989978138 
-0.00025716391313890084184 0.99999994311569373462 0.0002182551972702948971 1 -0.00025797605182372660955 0.99999994130078107002 0.00022549233055009265713 1.0155654047986002464 -6.8472285354210425884e-05 0.99999991821239542222 0.0003986060069281329517 0.021797267212253213647 1 0 0 0 40 0.71432283172262911464 0.56092649959461826636 1.0290099250284172605 0 1.0155654047681021979 0.0037670168474012661122 0.99999999997348221203 0.99999996705998861479 0 0.0020828258739031984582 1.0184523556828035673 0.44567528423529101378 -7.0454833662344818227e-05 -0.00042821427055032254593 0.00018532632577507456733 0.99999954761202025644 6.9787439982795640816e-05 0.00094863347405143509227 
0.00084353609113421094533 0.99999962897747773916 -0.00017461892783706886838 1 0.00084219502727667767093 0.99999962977445655543 -0.00017651766464131315461 1.0162234748087322078 0.0011623863508474579186 0.99999928808826277216 -0.00026959402632498169873 0.02180043580400008521 1 0 0 0 40 0.71083275928180711389 0.55828542786633228445 1.0290912213153178278 0 1.0162234748048746269 0.0036515452181249464549 0.99999999999729827227 0.99999994440709527588 0 0.0019953657405718471483 1.0191877824414210529 0.44893831914933529648 0.001182807640296918263 0.0014470397360158318394 -0.00014623164992038419638 0.99999420987645215586 -0.0011471091477224977517 -0.0032038030796597907757 
0.4081891202295678811 0.91289711751677704576 0.00070353093122725509235 1 0.40818873573475727978 0.91289728530523828187 0.00070887346319721544763 1.015204387830462629 0.4084666563132084427 0.91277294083472515496 0.0007410534628098928208 0.021762530753285182911 1 0 0 0 40 0.70593672087498660073 0.55466232085873601321 1.0291472582863057106 0 1.0152043878142129607 0.0036059356646305101325 0.99999999998564070847 0.99999995313152612031 0 0.17146575930381846575 0.84860443191104306671 0.45260107493784729193 0.3788887475269606675 0.00013868368453759066078 0.00043490520434746860433 0.91277994758016101073 -0.40845166472619082176 6.9842408401708244172e-05 
0.40026674431835190804 0.91639768265669419023 0.001349301385175601933 1 0.40026609687624709055 0.91639797005976519895 0.0013461655903516344095 1.0157626308584044583 0.39983623966562292784 0.91658521818314309115 0.0015872171290149507741 0.021808447575411678276 1 0 0 0 40 0.71553511614176557032 0.56171984108760897314 1.0289953517190999488 0 1.0157626308522829106 0.0036115927285717869429 0.99999999999483257795 0.99999986102753735118 0 0.16452114823090749351 0.85623291595985295821 0.44478269568530914846 0.37264986377031095177 -0.00054228304227968687073 0.0011908131439313843734 0.9165809640435794714 -0.3998431512017417977 0.0021887873362659861741 
0.74164226758701301545 0.67079479474315117926 0.0010441618108333414888 1 0.74164198002189496428 0.67079512343899427851 0.0010372269122808975596 1.0150684122801221232 0.74150583868178898683 0.67094536892719602861 0.0011845319605216684481 0.021771810133591043557 1 0 0 0 40 0.71000410045439577011 0.55770881749994549725 1.0290705266624917691 0 1.0150684122527156017 0.0035855671852781049319 0.99999999997585831135 0.99999996859652573455 0 0.56057218443683920484 0.4593241617702027435 0.44910650631094312102 0.50542162602590201548 0.0020574468380590931436 -0.0013166477264176471712 0.67093813814687397468 -0.74149452511382929476 -0.0052805308656547209414 
0.7474984654898583214 0.66426331314510589365 0.00054304676990035022355 1 0.74749905861178200794 0.66426264762977516032 0.00054068325369122419675 1.015482663977009814 0.7478409537657015882 0.66387770087894126814 0.00055330506676786958293 0.021799148926419334438 1 0 0 0 40 0.71419953050553797169 0.56058795450129328408 1.0290117605007564894 0 1.0154826639730278881 0.0034542997665350555665 0.99999999999680977414 0.99999986738219626137 0 0.57050743231449840831 0.4499902379095733207 0.44579174828903961325 0.50473334926201562922 9.2320106109604755914e-05 0.00032960951210618359827 0.66387533924066643998 -0.7478431162206912175 0.00045548810721001466986 
0.94998522428589748934 0.3122948422379506761 7.1763825678159968882e-05 1 0.94998536758582130535 0.31229440742147807075 6.682888648380100262e-05 1.0148188910903213067 0.94985278550090301852 0.31269739856318612414 0.00015102314886529698214 0.021781069346009752224 1 0 0 0 40 0.71361602546690439119 0.56030534799526021672 1.0290065986737924053 0 1.0148188910762645509 0.0036688381768207258167 0.99999999998771860188 0.99999990646572844977 0 0.91845582197139064018 0.10149882479459644558 0.44603039784398657019 0.30163736212192460151 -0.00016222564139739407193 0.00063873104909678698679 0.31269915452357027741 -0.94985108689768971146 0.0014667922557892532423 
0.95346677130708268333 0.30148486679791858256 0.0028268542743738970385 1 0.95346724115999048621 0.30148344572137375508 0.0028199274324374225265 1.0161102287808334577 0.95362640536226794818 0.30097563122515647027 0.0032168936038111306183 0.021800838084466631073 1 0 0 0 40 0.71195237547954204338 0.55922377666333922264 1.0290647519606672677 0 1.0161102287512764342 0.003758738957703498286 0.99999999997488941972 0.999999779604526573 0 0.92687691430364227418 0.094066245293317127252 0.44790189940780100741 0.29193670636843932487 0.0021456760967435779992 -0.00083034467721627817655 0.30100689009006431629 -0.95361654869368417398 -0.0032140590931215191894 
0.99441979082321552141 -0.10549518236500535218 0.00021474842657474054863 1 0.99441994365864649907 -0.10549374383207285599 0.00021369657808324897595 1.0146848206685685767 0.99442374152395862641 -0.10545796703800611183 0.00019870003001480848769 0.021775552185845682696 1 0 0 0 40 0.71336590089431650696 0.56018505361982540158 1.0289996639657523758 0 1.0146848206658229952 0.0037006091285490044437 0.99999999999840061271 0.99999999924035054555 0 1.0062144195201649932 0.013271254764823719671 0.44611531274146115633 -0.10649293494694123119 0.00028899408680270542282 0.0016349402902483250316 -0.10547034560965118377 -0.99441559979415916626 0.0036906751419332368969 
0.99404098915824723459 -0.10900412418698704475 0.00078280490642946383081 1 0.99404101400454591975 -0.10900392032553127275 0.00077963483726627863003 1.0162352460988735015 0.99401159412391115744 -0.10927141915648865 0.00084125071647020899148 0.021798359306838745175 1 0 0 0 40 0.70921535615621533744 0.5571929384837122079 1.0291283247367577491 0 1.0162352460931389775 0.0037262035500087989023 0.99999999999495436942 0.99999996189116480139 0 1.0072109507375412996 0.014284767415845868455 0.45041440080497618936 -0.11048860122396086947 0.00061214229160091667998 0.0013296553819436155233 -0.10926501745112483788 -0.99400785339792596673 0.0030892304305070211919 
0.86362200572147096445 -0.50413976591620135448 0.00035728921223223341578 1 0.86362207918097944059 -0.5041396380901130847 0.00036007984111202716131 1.0150476409678350631 0.86341528810263623583 -0.50449377218433777426 0.00027220921976223757784 0.021775208230094506706 1 0 0 0 40 0.71110104924825146 0.55845905590636202298 1.0290566663765980948 0 1.0150476409633983899 0.0035936424388461232597 0.99999999999609534562 0.99999991205262361849 0 0.75939782162688074241 0.26074901391408461526 0.44822779114405836287 -0.44239618195882679519 0.00035047732458185523437 0.00020713140615184120986 -0.5044923891724656384 -0.86341577716333894887 0.00079057731107454653693 
0.86682219861163556374 -0.49861617738890451346 -0.0010879522815513934138 1 0.86682353282817181661 -0.49861386084443132249 -0.0010866043887316431411 1.0160406145472804518 0.86694016346196489664 -0.49841083186097717705 -0.0011813806289485500288 0.02178950006250773494 1 0 0 0 40 0.70938591728064026576 0.5573129760701446278 1.029105803644745798 0 1.0160406145390246113 0.0035667168286804876685 0.99999999999551858476 0.99999996809699587264 0 0.76622998706029621374 0.25448729622136445627 0.45004139659012254437 -0.4394499204251113289 -0.00050509642538860933733 0.00044684493721495522657 -0.49840871462500252465 -0.86694213499607497564 0.00029623352306612938528 
-0.58980874909859926092 0.80753998407967819695 0.0021939916451424036452 1 -0.58980865277765837096 0.80754004390788025614 0.0021978612018542691489 1.0170777335266072416 -0.59001208859767229065 0.80739058211761316475 0.0024866074065560020249 0.021821662511838250953 1 0 0 0 40 0.71175091944647816966 0.55897317928790923869 1.0290980481848575057 0 1.017077733518081617 0.0035259250343214719459 0.99999999999250699378 0.99999992645033497496 0 0.35635196965299725802 0.6656454938662337284 0.44853850665300565304 -0.48503263783010697185 -0.0013276767844628870833 0.00072097988170542986856 -0.80739594529100033871 -0.59000827141271916521 -0.0014237950088276905836 
-0.58751881030949459905 0.80920533136656480622 0.0028946883155728723828 1 -0.58751846644088123739 0.80920558712036538829 0.0028929853335237531477 1.0165358223294904683 -0.58720761504462093416 0.80942988854353081773 0.0032361035236072466931 0.021789116065137944384 1 0 0 0 40 0.70483000047130472954 0.55380583242843617331 1.029207210457864452 0 1.0165358223276728111 0.0034515049838168498052 0.99999999999845834431 0.99999986766509441072 0 0.35280479776558937299 0.66867225195151391848 0.45417369681208474841 -0.48377851910565222715 -0.00091039706570770367357 0.0015931265328891120077 -0.80941904840618950079 -0.58723126792871105373 0.00049197973227792278841 
-0.20335576400914964768 0.97910467453030991525 -0.00068524240319703096178 1 -0.20335456246065655717 0.97910492630187784258 -0.00068206878639563510956 1.0161191225769956592 -0.20263731028342307772 0.97925355187547924452 -0.00077564190050656339672 0.021797239524758676987 1 0 0 0 40 0.71023432467846758787 0.5578474956794047257 1.0290984390217321476 0 1.0161191225697754348 0.0037477868149386624717 0.99999999999421063102 0.99999972735191289264 0 0.043679937805404564499 0.97735397220123154671 0.449413773907323566 -0.20185808575727418046 0.0018323335741741752277 -7.4991283245681887647e-05 -0.97924339906593527161 -0.20264977871533926268 0.0039284312922285768641 
-0.21048508045264471833 0.97759392040345549635 -0.0024814707425494845171 1 -0.21048357824325444887 0.97759423466448214235 -0.0024850836366782894267 1.0156058037789268411 -0.21061368956561254961 0.97756530914357908646 -0.0028178230211282602816 0.021799634501685594135 1 0 0 0 40 0.7139599244210206308 0.56059552724773054067 1.0290257019410711248 0 1.0156058037691060303 0.0037452994592591308358 0.99999999999229594039 0.99999993575943002533 0 0.047331229799243021428 0.97353204428081208111 0.44612301472427579041 -0.20925305381025186002 0.0013089853795411844281 -0.0013589537055144831901 -0.9775699111870643776 -0.2105987941652557871 0.0022839960278845565858 
0.21140007887916292817 0.97739884815408051288 -0.0012240412413432656159 1 0.21140013795917980688 0.97739884001771137889 -0.0012203290015432371411 1.014897299467553804 0.21200975683973188879 0.97726668560636154037 -0.0012993108614713351576 0.021784185433187448766 1 0 0 0 40 0.71470674858424221298 0.56111649914451744436 1.0289877294791169859 0 1.0148972994597025288 0.0039150063664184584639 0.99999999999310795751 0.99999980233094898363 0 0.047887824052458421997 0.97207783291157467964 0.44512723003522530751 0.21038999475126110572 -0.00096973549504091938796 -0.00053157657082660231609 -0.97726246883713108193 0.21202475636695397587 -0.001889362297011198304 
0.21263710172394600928 0.97713063179206116615 0.0010915054226185482225 1 0.21263557083069123399 0.9771309578389119066 0.001097838930209550732 1.0160599349905004019 0.21309306096420446708 0.97703119908900026847 0.0011761698925448196493 0.021811475637218948054 1 0 0 0 40 0.71511149889758152121 0.56141004811649819484 1.0290100024614701191 0 1.0160599349651451284 0.0037765579868557458236 0.99999999997871846791 0.99999988730761490974 0 0.048167273670185015155 0.9728219310684373955 0.44526237248797650992 0.2117333283796300758 -0.0002156084135116506748 0.00076606834046172127273 -0.97703499753523015414 0.21307726738927684762 -0.00083169300314899971809 
0.59097638679397612727 0.80668776407014708418 0.0013272345096517004521 1 0.59097534925036443454 0.80668852078756914104 0.0013292885214870671547 1.0175769766840563335 0.59124707002685095159 0.80648898095689491861 0.0015574915002653489347 0.021809559379321847433 1 0 0 0 40 0.70386933677074947635 0.55314055900538350308 1.0292573391099424374 0 1.0175769766800155658 0.0038243060833432363649 0.99999999999706601361 0.99999991713753810796 0 0.35804952614549234724 0.66462603609550807704 0.45548536608159378991 0.48589929977699530816 -9.4379002625330290512e-05 0.0012081921274597268775 -0.80650115757654006199 0.59122987640997592962 -0.0017652387786210052643 
0.58709916426964914304 0.80951379151061286787 -0.0014116189258457552142 1 0.58710027855121005302 0.80951301169298839344 -0.0013952866512258110462 1.0164945838010188695 0.58695571435085425183 0.80961782857854869278 -0.0014003708916860333443 0.021812017603174083114 1 0 0 0 40 0.71226152776445328385 0.55929679649487984427 1.0290683253299726108 0 1.0164945836475196561 0.0036300148344700542379 0.99999999986570364818 0.9999999840443815069 0 0.35237212697307573883 0.6688547577204284611 0.44781903792268085152 0.48368264766744062388 -0.00025299958327963830134 -0.00083674202321782666092 -0.80959779165353917829 0.58698457678480353561 0.00072274924936810089077 
0.86584044448002039918 0.50032011301899270705 0.00033047133521698290274 1 0.86584002350601441123 0.50032084164987145058 0.00033031177517055108255 1.0173285430610425895 0.86568072545454466393 0.50059627581526322526 0.00050021633566387435025 0.021843611640064593965 1 0 0 0 40 0.71571445511803144512 0.56213087106168824203 1.0290370186561568211 0 1.0173285430603116186 0.0035694167989313387891 0.99999999999963340436 0.99999993494629602075 0 0.76522796832442618875 0.25710465072389071528 0.44533587323161549776 0.44142959039860835135 0.00078080139783086885494 -0.0008242651299513456065 -0.50058158024048537982 0.86568590556823454829 0.0024483513727138342744 
0.86466619136001776624 0.50234537557226821569 -0.0012252183960712349775 1 0.86466595601636897506 0.50234581543122036607 -0.0012108777977380470216 1.0160635046119901315 0.86456045161668870769 0.50252727816946174411 -0.0012490780358717114545 0.021812733989177341548 1 0 0 0 40 0.71487381398960425649 0.56127999279668361332 1.0290161401195259128 0 1.0160635044944552607 0.0036518832433872251697 0.99999999989704935199 0.9999999772404191134 0 0.76225017983288445578 0.25883300452686663906 0.44547944009074968985 0.44192568058719650104 -0.00060070412428109612978 -0.00050685675919051565667 -0.50251470470122749923 0.86456858896613297816 0.00035571357581346343957 
0.99448221011906656752 0.10489159071366797871 0.0016993982032458216161 1 0.99448214228393683189 0.10489220999509520083 0.0017008705701944972465 1.0174283058072308705 0.99447900468761341042 0.10491727559890409727 0.0019683791396431474414 0.021844107341364247393 1 0 0 0 40 0.71603496434105595725 0.56226765117823329643 1.0290303251016978958 0 1.0174283058055941797 0.0032339774417126251026 0.9999999999987221333 0.99999996390051815176 0 1.0092569241973277094 0.013063816412581039442 0.44503621924322911418 0.10629368531151714428 0.0010463495143895821648 0.00072932666100698415046 -0.10495159720636763889 0.99447636822293317138 -0.0013839400122115882476 
0.99417563399987796124 0.1077686815153194172 0.00084855488365534297024 1 0.9941754869866291644 0.10777003968647082266 0.00084830470669567813354 1.0148145556410661516 0.99415225509546867322 0.10798377987500636099 0.00089273316314130465692 0.021782362490323076837 1 0 0 0 40 0.71461687340646118383 0.56113042398082679796 1.0289823502734458671 0 1.0148145556391467981 0.003306828963116164883 0.9999999999990357713 0.9999999759007618394 0 1.005808317424377929 0.013897977332503790721 0.44510358576799957664 0.10902600532593700877 0.00066506529348885979128 -0.001112366150240812028 -0.10798952836074925121 0.99414841984301505207 0.002679755223732168453 
0.99479408781129108341 -0.10189790935809478478 -0.0012405338168757946982 1 0.9947939960552287797 -0.1018988861431170817 -0.0012338619296751959266 1.0153818842874069439 0.99482770257984132201 -0.1015654545464563796 -0.0015167803026627550093 0.021782020256347952442 1 0 0 0 40 0.71059251204872375673 0.55813277610125955341 1.0290753999577064715 0 1.0153818842611868067 0.0048399062948081819288 0.99999999997726174428 0.99999990382221737306 0 1.0078239068478782592 0.012645987263360886077 0.44882355281974611882 -0.10266146825018553079 -0.00063779813055179807209 0.0019095415994795984001 0.10153952600105825566 0.99482298718113681968 -0.0041168963407254106565 
0.99468366192003487836 -0.1029757828993081159 0.00063312370397605375032 1 0.99468371861866111683 -0.10297530511484999372 0.00062165219847003119844 1.0143610509556928445 0.99468191543859385551 -0.10299197248002199545 0.00073532583566989764487 0.021766112232468940585 1 0 0 0 40 0.71293905189580109028 0.55989487791749281698 1.0290024683851308751 0 1.0143610508807276993 0.004943958925411731653 0.99999999993408672516 0.99999999339862599701 0 1.0063476734706031657 0.012997908857611302144 0.44637659990405348376 -0.10397319177431610382 0.00035351305343889991321 -0.00055369025400376812533 0.10298344144454049665 0.99468238280522358608 0.0011696688256275140656 
0.86678633642299585116 -0.49867773569598694561 0.0014010394443795726096 1 0.86678611499636060156 -0.49867809676018443055 0.0014094896792897718824 1.0160394287537979352 0.86681657764033981373 -0.49862480778966444817 0.0015237403351666808579 0.021807652879779964444 1 0 0 0 40 0.7136670789440648921 0.56043970356770334007 1.0290399292705725287 0 1.016039428712942394 0.0050894682941746106561 0.99999999996420718684 0.99999999158955032996 0 0.76621984689603805929 0.25496039538588033402 0.44650885362000458656 -0.43954175901308739638 0.0017156507507189945518 0.0012542193244084824926 0.49863028314352697556 0.86680364005152654716 -0.0043920753215062795574 
0.86940215173972767992 -0.49409794570302778549 0.0026680709097419755792 1 0.86940265201409649976 -0.49409713672206867496 0.0026548359477157170219 1.0135426664241016237 0.86965962381941297465 -0.49364387370740953065 0.0028043982278441472421 0.021733337140754909605 1 0 0 0 40 0.70841415149634912041 0.55632474251315511271 1.0290559920832642593 0 1.0135426663244078149 0.0051051963720219039472 0.99999999991196564242 0.99999985307462768702 0 0.76913686984920381917 0.24922874132001193725 0.44979637010427497845 -0.43537769593470732055 0.0017321223240411892826 -0.00019709739018312731748 0.49363497582016252485 0.86966784463041835185 -0.0015331871738419897231 
-0.59064758123763261288 0.80692931958341140852 -0.00071272349962095632794 1 -0.59064891885510206748 0.80692834045216743633 -0.00071276252002898138772 1.0171018359079653237 -0.59080959153862766531 0.80681065979775412611 -0.00076536440518687486913 0.021808267771493979048 1 0 0 0 40 0.70656395917707470744 0.55506749047756898108 1.0291931313512412416 0 1.0171018359051826607 0.0052154885826529917212 0.99999999999862521083 0.99999997878429713882 0 0.35729851960898689756 0.66477398221677841406 0.45297178052593389808 -0.48551021949290334989 0.0010667945041088803225 0.00022687719458230562073 0.80679787833373950434 0.59082337615936431074 -0.0022184904386886470859 
-0.58913172097377475289 0.8080369967745959503 -0.00016488168507901946941 1 -0.58913107604515413396 0.80803746755709326965 -0.00016205492396445550052 1.0131342584479274826 -0.58904842394225964686 0.80809773805594831142 0 0.021740682991123125301 1 0 0 0 40 0.71378626184793381171 0.56032219827058149519 1.0289493821344875002 0 1.013134258442752067 0.0050465418750948749099 0.99999999999568600639 0.99999998163714942656 0 0.35392219201679092633 0.6640863907741383354 0.44506632640361815101 -0.48240651934728467909 0.00073664725733731280504 0.00046377474387614446094 0.80809421947916637574 0.58905005660325249206 -0.0019399123851968724623 
-0.20498650408643523391 0.97876476768016529295 0.00025038053819550142812 1 -0.20498524576756468885 0.97876502955776356618 0.00025677305447909475446 1.0164240327550602139 -0.20451221491057028357 0.97886396295799904532 0.00030979756925937081786 0.021789603327370694191 1 0 0 0 40 0.70618722057473526377 0.55487995317664207118 1.029175178344570396 0 1.0164240327303410982 0.0050375762247352705303 0.99999999997874200464 0.99999988182119592395 0 0.044324182796661060202 0.97690527464960197346 0.45289215444895042362 -0.20373695516434175978 -6.6481096965327044735e-06 0.00015615680691476638265 0.97886450026622751075 0.20450984567706548267 -0.00011462849317267560421 
-0.20565765125050158857 0.97862165333033268588 0.0021424553982187536857 1 -0.2056571468514070411 0.97862177035526309865 0.0021374133127695970139 1.0161844204453953644 -0.20550481679041018857 0.97865302328943326593 0.0024556633303623475774 0.021793375596841791514 1 0 0 0 40 0.70798282224645803229 0.55606884511220444622 1.0291461817238705123 0 1.0161844204307648454 0.0051407104794016483112 0.99999999998715471961 0.99999993726786662318 0 0.044973757322233964828 0.97636448392479635583 0.45140900953781060156 -0.20460105860405056188 -0.00065646430584405314913 0.0012224043623907936574 0.97865312210755961431 0.20551687522800327068 0.00093839524908571805145 
0.20721265468405292154 0.97829587337632273325 -0.00031602791873751800381 1 0.20721405847060248018 0.9782955760215764629 -0.00031608345997463828262 1.0160504806730406013 0.20739527220433864874 0.97825717978197512803 -0.00030211306624432877422 0.021806470894887495376 1 0 0 0 40 0.71327968373105443689 0.56013840780196688662 1.0290452386980022403 0 1.0160504806709569348 0.005034090895074893289 0.99999999999896893588 0.99999998274606993753 0 0.045792989813950621403 0.97533467093097592215 0.44681121180538768689 0.20634383204719716765 0.00062816903136238386347 -0.00032836228426273174601 0.97825465305054015719 -0.20740140890525229911 -0.001577773457635408931 
0.20728196016285344028 0.97827965652689641285 -0.0017614246117546316934 1 0.20727989026616375212 0.97828008154463474977 -0.0017689387411462021999 1.0154506967239353976 0.2074406904175744859 0.97824534896296866382 -0.0020969481156692579803 0.021785917520807083353 1 0 0 0 40 0.71214771568368429033 0.55933178251883775012 1.0290414741289761746 0 1.0154506966873553253 0.0050565392685311535623 0.99999999996953647941 0.99999993267340470116 0 0.045709321483084673632 0.97450246556898645345 0.44744939028143154713 0.20622439139612150361 0.00033189182918474843505 -0.0012555219447143964491 0.97824744334890845199 -0.20743742544865562127 -0.0012861199623411400002 
0.59136927392441174245 0.80640078653783253682 0.0003915728277527401823 1 0.59136877834493728479 0.80640115130089895512 0.00038881795388014399502 1.0154935428298186295 0.59186327424459894697 0.80603830653185859489 0.00033616025412552461276 0.021785994598942551304 1 0 0 0 40 0.71103737582797865713 0.55828051420277102768 1.0290689104556438593 0 1.0154935428251286034 0.0049941506028643861681 0.99999999999601629774 0.99999981052232289613 0 0.35813271939927004972 0.66241497512795288749 0.44845688982392184485 0.48486782234476638598 -0.001018942388099867459 0.0010051084490499736374 0.80603762359119968117 -0.59185617444926874597 0.003101309679547361968 
0.58903755823177450512 0.8081023876999283706 0.0022991272309056793276 1 0.58903742790503377247 0.80810248801022133147 0.0022972589563388544007 1.0149330043031283832 0.5893052645607395057 0.80790658914401414226 0.0024996757153966276017 0.021770101403552066799 1 0 0 0 40 0.70895861651754543686 0.5566892295815883962 1.029099559493369398 0 1.0149330043011275393 0.0049765320470038093559 0.99999999999824151775 0.9999999244573081203 0 0.35506870766844472742 0.66526326921317202601 0.45009554838837395607 0.483566177185708157 -0.0015206879561175676643 0.0028470247665387388158 0.80787574509846371562 -0.58931674666199085344 0.0065232342690610444283 
0.86231315706179290093 0.50637520750618092436 -0.00041034277874562496069 1 0.86231310794565829703 0.50637528968827993925 -0.00041213858114920757722 1.0146645783682755049 0.8619700195590505043 0.50695903017943177993 -0.00047655104692025026256 0.021767760781213386229 1 0 0 0 40 0.71143516789212934981 0.55870086496658544206 1.0290354294716441697 0 1.0146645783664380858 0.0049686149951949669032 0.99999999999838307119 0.99999976869421625114 0 0.75650241989444122481 0.26305023364307755784 0.44775311491882169301 0.44369348594553353893 -0.00038955798054945365563 0.0001734782665862097807 0.50695249510699591511 -0.86197366350966753146 0.00075572515756451715766 
0.8687275904753526401 0.49528960277868405715 0.00076349605200700320588 1 0.86872763494541860307 0.49528952589844865706 0.00076276957824864270903 1.0144318879855234172 0.8688184278061323873 0.49513023279642354169 0.00076946438506279640421 0.021762322589287747682 1 0 0 0 40 0.71110447782081798174 0.55832693670173449974 1.0290342311997446867 0 1.0144318879852165516 0.0049031024650353456293 0.99999999999973210318 0.99999998316877192206 0 0.76835874358864664213 0.25094745765963621942 0.44791812348145682021 0.43671682848943027544 -0.00020913573383115211727 0.0013289673904310920962 0.49513772738544870045 -0.86880987551777166811 0.0028339234935250701142 
0.99454077989081413058 0.10434669853103833992 -0.00063532656473517124668 1 0.99454078535841727859 0.10434664640594686069 -0.0006353286511514935099 1.0152196564680440183 0.99455083407116406935 0.10424997821127979236 -0.00076189979630325078714 0.021775589963871518767 1 0 0 0 40 0.70923096412235575592 0.55703174229138419093 1.0290944383503344284 0 1.0152196564680409097 0.004949548388047748243 0.99999999999999866773 0.99999998726701444518 0 1.0071816459357707529 0.013081611556553887979 0.44991711357657993009 0.10535660145382461095 -0.00026446716485982251724 -0.001568655141668954308 0.10424123318080556755 -0.99454603941515029586 -0.0034555446145550223862 
0.99485449150074234392 0.10131375493415376021 0.00025259046231097977402 1 0.99485455663183885999 0.10131312283402485463 0.00024958061851615740518 1.0150096075614714053 0.9948632888653513584 0.10122750982813756571 0.00016649928204555172859 0.021782829466509692068 1 0 0 0 40 0.71369458672647234643 0.56037359564540523138 1.0290012138255366647 0 1.0150096075559089659 0.0050849798795639675544 0.99999999999526845151 0.99999999284582652415 0 1.0074144147472721134 0.012348937053885499296 0.44594330731234366194 0.10230834213242258335 0.00016282680533642580434 -0.00045061379754840729783 0.10123224828806293152 -0.99486226643450326179 -0.0010501101597232031289 
0.94964969979139590706 -0.31331219010672656244 0.00095875786209310130161 1 0.94964962183836942877 -0.31331243276526310471 0.00095666972074210407211 1.0164655879565813734 0.94952125317969138241 -0.31370109441612287204 0.0010065397137690879764 0.021823675664514308875 1 0 0 0 40 0.71521776356127397811 0.56160888175608303374 1.0290216001598733175 0 1.0164655879540260841 0.0049262934247924850331 0.99999999999778743653 0.99999991498829643444 0 0.91943510863529720467 0.10202876559739751383 0.44538670871458768685 -0.30314449030752460557 0.00030000133382591254042 -0.00089144857519285751642 -0.3137000200450290599 -0.94952055244388178235 -0.001737213404798009387 
0.94950687947732381744 -0.31374599419467574801 0.00037007030327702199798 1 0.94950724485096149596 -0.31374489279071704484 0.00036636495164325594189 1.0152003171291343886 0.94941866433177157791 -0.31401268451883013189 0.00048350775857983321676 0.021787654563106276934 1 0 0 0 40 0.71425256812892246039 0.56067581556574141999 1.0290040480826010416 0 1.0152003171199679432 0.0050704818220143072632 0.99999999999246191873 0.99999995335932234664 0 0.91781654897998932174 0.10245441224098554567 0.44562505802278207234 -0.30280226624452361017 -7.7336301335185095806e-05 -0.0010997974822656005154 -0.31400945587220469024 -0.94941677539544611086 -0.0024183094415339582636 
0.73871272386900921347 -0.6740183668860433297 0.0016591245584133109195 1 0.73871302046990328094 -0.67401804667730036424 0.0016571486200658649707 1.0161518456897287166 0.73831831168786965502 -0.67444952453964179817 0.0019772391420463859314 0.021800167367751525915 1 0 0 0 40 0.71111430799415109583 0.55837860160754027028 1.0290868136576669656 0 1.0161518456873184224 0.0050026212545958900074 0.99999999999795274874 0.9999997777869447102 0 0.5565024664051038128 0.46472978846390156082 0.44868849696410789685 -0.50644206021095283798 0.0018851272180693305017 0.00046435715912405473894 -0.67443873745591786939 -0.73832216442669118539 0.0035736445197123130682 
0.7440458186681667696 -0.66812806764712173724 -0.0008396097550084360376 1 0.74404570264368130594 -0.66812819942959378317 -0.00083755861862931299793 1.0147018424688656335 0.74414413230433007485 -0.66801844461734982694 -0.00093166949745524159105 0.021767353175320042907 1 0 0 0 40 0.71121217152462246069 0.55824891537653220652 1.0290389057329780709 0 1.0147018424664508984 0.0048567686249297607401 0.99999999999788102834 0.99999998470431294972 0 0.56434602600122885097 0.45519421712756491516 0.44793177174837661703 -0.50476648124209344548 0.00034256485652187264193 0.0011592309016975794762 -0.66802506767123359666 -0.74413464853007160738 0.002476654976120511685 
-0.40718103990417564564 0.91334732160526699296 -0.00052044119670427977688 1 -0.40718008653639553573 0.91334774903585758121 -0.00051619700288976636589 1.016942010628402171 -0.40719000979194647227 0.91334320281268677189 -0.00069985819835302197529 0.021805762646929419124 1 0 0 0 40 0.70760977041941908183 0.55586052357802140378 1.0291707862902628179 0 1.0169420106171040974 0.0050534472703763419488 0.99999999999044775212 0.99999998307471316128 0 0.17077270821437670612 0.85119619689651881966 0.4520079728597070079 -0.37862410716458627657 -0.0011034778248952285731 -0.00092690992389244655433 -0.91333554711939546333 -0.407195949543252389 -0.0031043588200201275261 
-0.40581137832461466886 0.91395681601048572862 -0.00025236927649253720809 1 -0.40580984603649300491 0.9139574946342868822 -0.00025857620806195671416 1.0143895815747596689 -0.40556882542257216562 0.91406445107468825562 -0.00032730243518350058199 0.021758559251861722683 1 0 0 0 40 0.71090593321071926525 0.55827539619478394606 1.0290360579017883147 0 1.0143895815501229318 0.004787999324491242284 0.99999999997933275431 0.99999996287304460107 0 0.1690941404556738914 0.85014172149722866401 0.44806839735172815375 -0.37625098213988589224 -0.00072256539417577220034 -0.00052253596646026866362 -0.91406821509768998446 -0.40555547375682843292 -0.0020139150919154481453 
0.00093059450226649063388 0.99999895313253261975 -0.0011080287501967554624 1 0.00093152742003925286494 0.99999895758009638147 -0.0011032204613307383927 1.0157196196668647481 0.0013354609030157393434 0.99999835731269526296 -0.0012255268612476259531 0.021792955652498408742 1 0 0 0 40 0.71179197498065938099 0.55899098523387646953 1.0290647543225881488 0 1.0157196196528692766 0.0052078377462731213071 0.99999999998800503942 0.99999991093926288155 0 0.0022177793741835253281 1.0186483511505133315 0.44797014150269132138 0.0013576237413543321662 0.0011889056189817634977 -0.00066228179541957929357 -0.999995599074442576 0.001328926954098264392 0.0026525054000755519945 
0.0016230681858149494448 0.99999760040432350561 0.0014713379147271341777 1 0.0016224315129853123484 0.99999759822573897061 0.0014735191682694194059 1.0160765495850316853 0.001906205651106607224 0.99999676210362498097 0.0016858713716518603561 0.021794811821774943972 1 0 0 0 40 0.70924353797943351374 0.55712395921694457535 1.0291265443605526198 0 1.0160765495819272797 0.005178954107137570019 0.99999999999741850942 0.99999993718904056639 0 0.0022935113286514166586 1.0191687938592342011 0.45036087318665285473 0.0019387046706381199854 -0.00047476956748933969374 0.00094683290668045965149 -0.99999766313835669607 0.0019055208625302153935 -0.0010211307790525144239 
0.40248984840416190956 0.91542072573813115799 -0.0026109041859387225812 1 0.40248902715096585014 0.91542109109401947897 -0.0026094066957967495222 1.0154890571893808726 0.40210430135606717306 0.91558908673308125881 -0.0029588994966733735137 0.02177798584397915363 1 0 0 0 40 0.70823269219193019097 0.55611118141038273777 1.0291223517330776449 0 1.0154890571873003147 0.0052603773302013941138 0.99999999999847499765 0.99999985080915521074 0 0.16645407222368838185 0.85417768481476374909 0.45091553214814433792 0.37419721349977153046 -0.001346016460355031882 -0.0011639245439313235849 -0.91559576140150367163 0.40209607385804307933 -0.001774567989111737942 
0.40929591858603336929 0.91240165582666654664 -0.00026357839885336319542 1 0.40929580450670016711 0.91240171086019195013 -0.00024986517956122601637 1.0160391661561247734 0.40954587445817641767 0.91228950614472681391 -0.00018355516358047844084 0.021788526979598099587 1 0 0 0 40 0.70840237385702353734 0.55647208337972720038 1.0291276311316444048 0 1.0160391660497876121 0.0048277147063519260453 0.99999999990596588617 0.99999996023905157738 0 0.1724959709470552105 0.84840718224786937363 0.4509099289236783159 0.38001194712852143232 -0.0011707679467606144259 0.0004120244426280112132 -0.91228777732333954376 0.40954064930282169099 -0.0027327486280172858663 
0.7433178730488213537 0.66893834707616683932 0.00016558134620864967904 1 0.74331619247067670653 0.66894021571562989337 0.00016065248948476509101 1.013621855893003243 0.74328328414346600539 0.66897676253686488845 0.00022516349345038169649 0.02174840585498184764 1 0 0 0 40 0.71253008133299999827 0.55940613377036663145 1.028984727646989672 0 1.0136218558728695704 0.0050812163268306020231 0.99999999998469502049 0.99999999670985117994 0 0.56241924102228757487 0.45600982865072736683 0.44636061959601452953 0.50429614600592187479 0.00049646735458227825473 -0.00033322405039556691727 -0.6689872386281925376 0.7432727642388159417 0.001293249169817160555 
0.73845516261223975718 0.67430253950715413058 -0.00024088489701522099238 1 0.73845539630766254824 0.67430229042367906267 -0.00022089244796863485528 1.0140955935206110716 0.7380012749126434457 0.67479931700270179284 0 0.02175417774767960527 1 0 0 0 40 0.71127237560517220238 0.55849013821955306724 1.0290214248805338304 0 1.0140955932941202455 0.0050881138215454514706 0.9999999998000927981 0.99999974897243237848 0 0.55478040887904878087 0.46418202087642468356 0.4476186390953011407 0.50530453048302781394 1.2444784445956935532e-05 -9.1093758306125157927e-05 -0.67479700713042112259 0.73800336167541003007 0.00019319322028320081081 
0.95187239518810951022 0.30649408575886744055 0.00056451190198936824962 1 0.95187206610987451505 0.30649510947190633514 0.00056358630472176185575 1.0146645775315816795 0.95193431179907750384 0.30630159191852551759 0.00063309382705895793191 0.021761626741352617376 1 0 0 0 40 0.70923619705949181302 0.55714824929968143064 1.0290786731003529475 0 1.0146645775299270031 0.0049083564316371591785 0.99999999999899358283 0.99999997692256770154 0 0.92226845906569787648 0.097442108749368677723 0.44966013618682276753 0.29603880607322502483 -0.00022969767455493191109 0.001939081555105358649 -0.30628067605280095975 0.95193159359521262175 -0.0042881921503421654984 
0.94996212955660663813 0.31236504713251961318 -0.00017244760297472310059 1 0.94996184403765404625 0.3123659192114363603 -0.00016549252058503370632 1.0138004692921982475 0.94986073311263008456 0.312673266286524143 -0.00012743803735057744652 0.02174506018724730802 1 0 0 0 40 0.70987219179321070506 0.55743134582303432989 1.0290459641055114126 0 1.013800469264010129 0.0049517753156519354191 0.99999999997539246177 0.99999994693310634286 0 0.91744919832970839302 0.10153464294486963526 0.44876683133681494198 0.30121694759537576136 -8.5125537932448171093e-06 -0.00027233874033327152816 -0.31266937499384139798 0.94986183885993147324 0.00059077795352578178247 
0.95035672825604822211 -0.31116233560718581375 -0.00029992989306028533091 1 0.95035639222432888307 -0.31116336917741432844 -0.0002923021004168247926 1.0128014550125292725 0.95033734551016602055 -0.31122144950434632582 -0.00037295724312575166855 0.021723175552149004419 1 0 0 0 40 0.71025882574167198413 0.55763003503912123016 1.0290069597221025433 0 1.0128014549784631892 0.0065017772875293417326 0.99999999997031785437 0.99999999487932333953 0 0.91731327471454393585 0.10048949610720731007 0.44797357318713992846 -0.29963168658367927977 0.00010542951751041911717 0.0010163224051458511713 0.31122617395037138754 0.95033319347801459287 -0.0022561077304784219258 
0.95219185571029552051 -0.30549611657176650725 0.0016711309205058471651 1 0.95219196335111833118 -0.30549583986623873866 0.0016603475431570208307 1.0157428760776174848 0.95228595560742412829 -0.30520186983618946552 0.0018103594529330164966 0.021788498378621960067 1 0 0 0 40 0.71001514980904700813 0.55745072853482335873 1.0290922313460606485 0 1.0157428760116828936 0.0065659441286717475095 0.99999999994181543173 0.99999994112175216721 0 0.92400071706762676449 0.096644925753538654667 0.44946347890732796238 -0.29552398934058182745 0.0012041794637207552544 0.00040096641266227500688 0.30521033560735910672 0.95228352852802489181 -0.0016529769078167564581 
0.74285266711080488733 -0.66945491707474735765 0.00017020812875359099406 1 0.74285191624433810631 -0.66945574979540678484 0.00017204064906859697828 1.0147914161681987899 0.74269793683614393487 -0.66962657955778270846 0.00013626841034288555607 0.0217648267396475803 1 0 0 0 40 0.70998594664812397781 0.55740920795180404212 1.0290651792936382769 0 1.0147914161650273268 0.0064763072531009054089 0.99999999999769262349 0.99999997291394071564 0 0.56223978889398440462 0.45746238554885731986 0.4490330784278684928 -0.5049977643390907156 0.00058814421440399030153 0.0005152044575353232226 0.66964084251741551324 0.74268301122326652042 -0.0017569498875505777918 
0.74267006455863515679 -0.66965280247734670915 0.0025098491405853465101 1 0.74266913264943745787 -0.66965386633328605193 0.0025017423156716484846 1.014642787175766836 0.7425168511952833228 -0.66982209760642241747 0.0026614374262566892378 0.021767904524126694549 1 0 0 0 40 0.71118594299317594576 0.55845072690547215011 1.0290340819698249319 0 1.0146427871364862572 0.0064777242683996486688 0.99999999996613986308 0.99999996150303471776 0 0.56180542629261620569 0.45752080537909484148 0.44789608173152994919 -0.50516735082809627322 0.00049273853877968476402 -0.0017370429510653760327 0.66980811344254587159 0.74253111530031190579 0.0021526675108694366331 
-0.4073606426823278559 0.91326731813246553315 -0.00033529774088035069288 1 -0.40736023799338472173 0.91326749991079880786 -0.0003318262380700241071 1.0155572240133421413 -0.40721784173216446501 0.9133309642191925759 -0.00042328883500958747882 0.021786650668796873204 1 0 0 0 40 0.7109611132738931083 0.55798649451281612244 1.0290701657725940255 0 1.0155572240063193146 0.0064544741321563622177 0.99999999999387612082 0.99999998366509001979 0 0.17059746752406512726 0.84993002839628817302 0.44852508583270039866 -0.37804050999439753333 0.0019594158184723536355 0.00059919554567987461623 0.91332141701416302837 0.40721368442252336983 -0.0045830603612424004878 
-0.40445994528886192176 0.91455510907147608002 -0.0010512507747090212105 1 -0.40445912229142905181 0.9145554714868546764 -0.0010526009233473771799 1.0139473350241972049 -0.40422128803320095392 0.91466035589653316151 -0.0012584323610864286361 0.021750111789226124481 1 0 0 0 40 0.7100065280394876055 0.557435100683810969 1.0290399646071883843 0 1.0139473350223491277 0.0066382144922606696469 0.99999999999868427469 0.99999994503377276356 0 0.16778804657919360599 0.8510092633628212333 0.44864754875828471992 -0.37521786186334693536 0.00096252339665844129524 -0.00035838792970160996418 0.91466217988951481477 0.4042158344378212198 -0.0016296838640000169737 
-0.002749361253110735575 0.99999524742432788216 -0.0013950417403531790127 1 -0.0027499596332853305965 0.99999524521329763438 -0.0013954471728249828039 1.0150518763791331889 -0.0028533653521637400777 0.99999471668447936779 -0.0015572120263526178802 0.021779649344622255963 1 0 0 0 40 0.71224585882784885449 0.55926784252490535643 1.029030026204700965 0 1.0150518763786779974 0.0064818912098538175245 0.99999999999973887554 0.99999998156955516304 0 0.0019907150869985057277 1.0179243978214289612 0.44718304540889719512 -0.0028949893879281984009 -0.00094319903448141330978 -0.00090759549561061241864 0.99999376681505669495 0.0028642836496738030561 0.0020645120993039310815 
0.004378364799835980474 0.9999902478157527419 -0.00057809607237674950735 1 0.004377599263298598449 0.99999024551955806306 -0.00058778433468433303154 1.0154281070099393514 0.0046160918809973082097 0.99998916097015344562 -0.00060797858081982215483 0.021783805908839642268 1 0 0 0 40 0.71107383951673752698 0.55829761832049440429 1.0290595703098210922 0 1.0154281069561246209 0.0065621178094213538506 0.99999999995277577547 0.99999997135614371313 0 0.0018591915682288858748 1.0182980241525221299 0.44836089240550608404 0.0046751834541461393877 -0.00080289792290435515933 -0.0003609002553643978037 0.99998781728591257245 -0.0045824632231276198405 0.0018347508182059437624 
0.40273320597120654263 0.91531739971730896599 0.00015027607192355635335 1 0.4027331047721633972 0.91531744467992681713 0.00014759804496311003646 1.0153103880062326336 0.40238918105187754248 0.91546869274406628136 0.00013992094095144412373 0.021775910583879943411 1 0 0 0 40 0.70854783009949862116 0.55633526665383037368 1.029111330159536486 0 1.0153103880021696614 0.0064570947198811581846 0.99999999999640809545 0.99999992939077986254 0 0.1666441849870280989 0.85381279013546673706 0.45054722772411343046 0.37437130202420226821 0.0011513702342526891623 -0.00045806222775554003351 0.9154578422272827698 -0.40240406015715940446 -0.0028127341859395444713 
0.40359241300592541002 0.91493885041793288071 -0.00025329817603632576129 1 0.40359194670410952765 0.91493905535869324286 -0.00025599790878476960101 1.0143867315560479714 0.40339143355082296427 0.91502737571700121233 -0.00050301716659640954496 0.021763901925943116011 1 0 0 0 40 0.71152665441665785551 0.55867635868010478983 1.0290284589903408996 0 1.0143867315516548189 0.0063454925435488754998 0.99999999999622601887 0.99999994548773796232 0 0.16730401072004649765 0.85204980513824390975 0.44759941338827147206 0.37470318868542318302 -0.00017412531945445081137 -0.00020094097377763351741 0.91502674818797957723 -0.40339313121440972809 0.00017829628639026720246 
0.74308264024926773406 0.6691987146202573733 -0.0011269919134151396792 1 0.7430812635112765685 0.66920023716458310048 -0.0011306623504363413468 1.0165214758590597199 0.7431480389961589994 0.66912575529746387559 -0.0013098602069804420479 0.02181244613007855826 1 0 0 0 40 0.71241929406076653919 0.55942158028827804195 1.0290661667380824884 0 1.0165214758471139422 0.0064674648144394525362 0.99999999999115740668 0.99999997894080727701 0 0.56381536110172303378 0.45744785697309048311 0.44767755178785767489 0.50609347389194703215 -0.0016197987732362738224 0.00070222329958460275989 0.66915200051710688189 -0.7431168452880285713 0.0035992295178370920135 
0.74334495218255380866 0.66890762941538106645 0.00093025513289948303427 1 0.74334467885073263194 0.66890792982985647352 0.00093264947175824175919 1.0141605929764283545 0.74314589863970803574 0.66912873545960371846 0.00095326660090561685448 0.021744761024280755829 1 0 0 0 40 0.70723093742705001041 0.55531119978082887911 1.0291002061321281591 0 1.0141605929730335145 0.0064036567579644739293 0.99999999999705124765 0.99999995565311783352 0 0.562627723597365903 0.45654871512850003779 0.45116136525505040611 0.50465075817654558854 0.00051581709660693719679 0.0002402162945525911314 0.66912631390208376914 -0.7431486104181038721 -0.00034478609517242926564 
0.95010075989550091258 0.31194316093598001283 -0.0001019375356522340991 1 0.95010058387591223017 0.31194369678369726628 -0.0001027403109391713653 1.0145327507261976407 0.95009588659403787503 0.31195802005572670357 0 0.021763732895317675076 1 0 0 0 40 0.71082829573825112579 0.55804953337314133766 1.029049279143051443 0 1.0145327507255115229 0.0064948830623401130127 0.99999999999951882934 0.99999999460860411471 0 0.91859529711443310696 0.10113205713580618317 0.44826037218656705763 0.30084349245310959553 -8.5241830682369372691e-05 0.0001691834324159876158 0.31195439437472116673 -0.95009698866963443464 0.00040981848823847964649 
0.95127433750361356513 0.30834544687353476755 -0.00046925411191950871202 1 0.95127493350330705191 0.30834360641425734295 -0.0004703952894123742995 1.0155988395306321248 0.95119479783710092491 0.30859072126275277625 -0.00047256552002088110563 0.021785375100683561367 1 0 0 0 40 0.71004876044816411795 0.55760451856558379546 1.0290903071842190108 0 1.0155988395261124069 0.0064826229613558130488 0.99999999999747768431 0.99999996625390830118 0 0.92177571049425277572 0.098872605092757873124 0.44937663081239181961 0.29837123882953309195 -0.00025025491287763930491 -0.00013594407875571243955 0.30858099182912385183 -0.95119806299812481587 -0.00012818100306525887378 
0.99445213512532248945 -0.10519006039665751429 4.624321621850356178e-05 1 0.99445219533851858529 -0.10518949113673921325 4.6268724146679698016e-05 1.0145256635120376565 0.99444509106534129117 -0.10525664281196245309 0 0.021763762118604822876 1 0 0 0 40 0.71040744382358078646 0.55780150839641107208 1.0290593847239484226 0 1.0145256635117063659 0.0063049200150860585865 0.99999999999983602006 0.99999999664969352331 0 1.0061958653411122722 0.013617865044899155405 0.44865917064661509084 -0.10625194554922186285 0.00010865364155477241943 0.0010079521367982284541 -0.1052461654825681131 -0.99444354497342746235 0.0022979364435456355389 
0.99423908084776613236 -0.1071850910969500692 -7.9759186138911975601e-05 1 0.99423912783441847907 -0.10718465325264248111 -8.2402462723685622817e-05 1.0156376087246479223 0.99424277206670241824 -0.10715087583925472781 0 0.021792867773930250236 1 0 0 0 40 0.71223576363871521355 0.55920668411032714573 1.0290536581977647312 0 1.0156376087204852521 0.0064797099969559927499 0.99999999999640964976 0.9999999960278201927 0 1.0069015950892550304 0.013847260732160740146 0.44754673485893176066 -0.10827673825824229992 -0.00013149223537546115398 -0.00086828833064439927582 -0.10714867666001559598 -0.99424111166747575208 -0.001942410932188904293 
0.86671402305343470118 -0.49880257099490526995 0.0016725463829035001548 1 0.86671387235904417956 -0.49880283975515288253 0.0016704827404127767058 1.0162114698539790325 0.86702006787735563798 -0.49827030687113288421 0.0017038745531164458443 0.021795950310201935018 1 0 0 0 40 0.70845190638005517414 0.55647057712723513312 1.0291381908643804088 0 1.0162114698514741473 0.0064625683729657313475 0.99999999999782340776 0.99999981076900956722 0 0.76677515437235066464 0.25457024653617177368 0.45102121498257696786 -0.43953193807155355177 0.0002714873057223042411 -0.0014610390624981530513 -0.49828581588045439688 -0.8670089152164410784 -0.002605115651936461274 
0.86470874926495300272 -0.50227360570078838364 6.2936235570153561828e-05 1 0.86470982467809831551 -0.50227175438230253768 6.2087813645631952466e-05 1.0164849698495246333 0.86458688660627991407 -0.50248334848874331993 0 0.021802818407437338927 1 0 0 0 40 0.70942619048409238935 0.55706852561061470652 1.0291263491128224139 0 1.0164849698444888837 0.0063433837294488435235 0.99999999999734834333 0.99999996812963420911 0 0.76262989922205126625 0.25891704460236886209 0.45027623403167849059 -0.44205834410036465298 -0.001383836905647681248 -0.0024385441865010372246 -0.50247426000924111378 -0.86456955741383312297 -0.0062528730527807267758 
-0.58430386546622248289 0.81153324174795316015 0.0016704308692278978677 1 -0.58430185777098253563 0.81153467744515461746 0.0016752042763286034612 1.0162472526148613738 -0.58407745642946584663 0.81169581263240719871 0.0018527401063182160224 0.021811170469743849237 1 0 0 0 40 0.71371831879364089346 0.56024934692014105586 1.0290373690199714485 0 1.0162472525957237934 0.0064540009433025312402 0.99999999998556143854 0.99999994608025932763 0 0.3488978677768594383 0.67216264117845636594 0.44650069244699674975 -0.48233819190834342772 -0.00068812331999454020865 0.00081707932145270946358 -0.81171306111206753542 -0.58405639061669167855 -0.00019748387082803842943 
-0.58748196878134417709 0.80923725590988770939 -2.0569222958142606456e-06 1 -0.58748159022954549169 0.80923753071321069541 -5.152661983322457473e-06 1.0148400948851170611 -0.58759242424862034859 0.80915705704494067518 0 0.021770434256486580205 1 0 0 0 40 0.71066483534231728036 0.55777343710786297937 1.0290610438952128014 0 1.0148400948794704668 0.0063610338766346323849 0.99999999999509903148 0.99999999060662958517 0 0.35287104317054129865 0.66712217092539760621 0.44857483998343411491 -0.48279398665875111751 0.00030509228321893482137 0.00020033182145596983219 -0.80914880416963763654 -0.58760322691293820352 0.00081266988826908927255 
-0.21266693044244136535 0.97712470444271914971 0.00029776487157357476362 1 -0.21266666663530289783 0.97712475984334967727 0.00030430791186087535359 1.0161260554727742367 -0.21308359488253547642 0.9770339049550562649 0.00036077722977218348996 0.021804166181114886802 1 0 0 0 40 0.712489467567664847 0.5593153587227898127 1.0290586470955325193 0 1.0161260554483648733 0.006398868301031921009 0.99999999997855804068 0.99999990736372101896 0 0.048151332925521435346 0.97290547273506833292 0.44750776185583568401 -0.21175293391535246479 -0.0015229024754937754531 -0.00012346115115189048575 -0.97703315489561459728 -0.21306011711103745032 -0.0034059846378156873395 
-0.21146090523554567087 0.97738540807385121401 0.0014316568286857882936 1 -0.21146130685548053529 0.97738532466426908396 0.0014292774026402989881 1.0157849409517836214 -0.21170917163176133924 0.97733132475145556572 0.0016456933366894184716 0.021800048230503257796 1 0 0 0 40 0.7133557557556643447 0.56007528320235711039 1.0290319804401655279 0 1.0157849409483938885 0.0064463483987348751611 0.99999999999708510945 0.99999994440560291409 0 0.047469283167786847921 0.97314521020503175208 0.44663800332844783014 -0.21039692004773866141 -0.00054099443213012220373 0.0008384049434386507205 -0.97733592877412811539 -0.21169281972933559621 -0.00079523723218403075293 
0.20079727090205895523 0.97963076198213250301 -0.0020065334763376438225 1 0.20079739950593533671 0.97963074241704639622 -0.0020032131889890360081 1.0150769915348709649 0.20038502307541408709 0.97971476120784439789 -0.0021975437475380021381 0.021780814604266448414 1 0 0 0 40 0.71196491732755329274 0.55889354439440142031 1.029041053172225384 0 1.0150769915286002032 0.0066743531433530890046 0.99999999999447952703 0.99999989256107835178 0 0.042886580293487172599 0.9772144657719210592 0.44752990412520032848 0.19945753100714178063 0.0015326666124641447411 -0.0015837395566024611935 -0.9797077719332697443 0.20039005276752092088 0.0040630487787428016741 
0.20681263063641830424 0.97838045914745175313 0.00046148419903666346815 1 0.20681188206208808711 0.97838061347669924572 0.00046969234043448075113 1.0157039303909212169 0.20666795693444289794 0.97841099100510675601 0.00053689565866750759565 0.021797485687276362681 1 0 0 0 40 0.71259888227857148824 0.55951831140638241813 1.0290456048794147659 0 1.0157039303520438711 0.0063988722634711180798 0.99999999996602118024 0.99999998692323877059 0 0.045336050593032174716 0.97530166681856889088 0.44726404846800510429 0.20560834838605973607 -6.3193459728532684052e-05 0.00032380354349651987349 -0.97841104673664269775 0.20666822004520321587 -0.00026541864051432713639 
0.58505394139816924159 0.81099262228563084864 -0.0016888613748595024313 1 0.585053706922840977 0.81099277739809028098 -0.0016955895653804804474 1.0125641239009666172 0.58493296163447316971 0.81107946007400510968 -0.0018814461417659229456 0.021721253131640333445 1 0 0 0 40 0.71069489210248848465 0.5576530662047878284 1.0289907809650058468 0 1.0125641238753200213 0.0065271087689538686769 0.99999999997732613721 0.99999997168201115727 0 0.34883083784808971428 0.66864973997065058064 0.44749909019147571243 0.48062851782976667714 -0.001830595337587125537 4.5079237359275592324e-05 -0.81106536138098184185 0.58494576534074171903 -0.0033810024950167781414 
0.58768381385682066931 0.80908719238712289989 -0.0023769825040983755954 1 0.58768508609444591873 0.80908631252433671488 -0.0023618780525693681104 1.0146283564053264481 0.58781989455758010266 0.80898786321413662659 -0.0025315478547274293357 0.021753242204324868547 1 0 0 0 40 0.70750900884768430643 0.55567390497298485563 1.0290967514829230112 0 1.0146283562742457462 0.00631990179735311252 0.99999999988473164958 0.99999997167328502634 0 0.35272448454191712708 0.66647239876550989912 0.45098305871455723892 0.48296723702714777771 -0.0015310981055811571493 -0.00065540638112793312038 -0.80898360688377934924 0.58782826421918477067 -0.0018589186025788225452 
0.86646345116872725001 0.49923828923048430006 -0.0014894143137827826288 1 0.86646302258309004785 0.49923902330960445717 -0.0014926825006896246931 1.0133437484435388054 0.86643778930971337982 0.49928205895131649861 -0.0017270974005255631568 0.021751188511015623339 1 0 0 0 40 0.71457152347929309144 0.56083141570557337729 1.0289468829125330007 0 1.0133437484367313619 0.0065075199411277848821 0.99999999999429844966 0.99999997128043516259 0 0.7633790754330330719 0.2550200582533208582 0.44459431733162135814 0.43856469973681005969 -0.0011658511509812685865 8.0551486116371164275e-05 -0.49928073890929602907 0.8664389912052172793 -0.0014893869453330098838 
0.86414210698386473286 0.50324745756815025821 -0.00064450653990727913446 1 0.86414296558209480192 0.50324600017013954023 -0.00063114795303997038058 1.0146602114093621338 0.86402901908915130669 0.5034416980886470272 -0.00055749211542024078303 0.02176336872858288668 1 0 0 0 40 0.70946763796945000458 0.55715279617030288861 1.0290683658438484205 0 1.0146602113055351868 0.006557605446583840425 0.99999999990934373972 0.99999997164666964977 0 0.76015816915399680997 0.25930537287881072483 0.44939928944708512626 0.44181519165261523563 -0.00097004642598365927852 0.00099322300071510473407 -0.50342219369025265063 0.86403538036107785381 -0.0029927219017602730601 
0.99468004007258836729 0.10301023327529827689 -0.00071394801137398080683 1 0.99468006858257462799 0.10300998449264622825 -0.00071011223731004742034 1.0142854795666893519 0.99468585289813760131 0.10295267348815949349 -0.00089502287399607905177 0.021766803149432887438 1 0 0 0 40 0.71306072825536215287 0.55976574152515934379 1.0289997630847926846 0 1.0142854795582743055 0.0062912529583070333355 0.99999999999261224293 0.99999998124502353924 0 1.0063647983879449033 0.012938530697042484666 0.44628808614791959375 0.10394139212687472651 -0.00043669799252992863017 -0.00059894278360443165346 -0.10295979544980840559 0.99468478043403041333 0.0012116492224740205153 
0.99481403840666560168 0.10169819843445286611 -0.0015828531858556602399 1 0.99481392068810747809 0.10169929264100203981 -0.0015865312716181179369 1.0150862170529078021 0.99482786962416758225 0.1015593894127906488 -0.0017889217818450992535 0.021786586253125780899 1 0 0 0 40 0.71339113263093056894 0.56009069183837767447 1.0290196164516336452 0 1.015086217043986494 0.0063710161932442384985 0.99999999999263045058 0.99999996963529791394 0 1.0075804591032146984 0.012678079975967284504 0.44637425219469406557 0.10263583566559550397 -0.0010997542199125557097 0.00092168461164091844851 -0.10156612182284928403 0.99482613296521726909 -0.0022995798177027331616 
0.99401225623767486272 -0.10924965926712992825 0.0020362709307240626708 1 0.99401216507496392705 -0.10925032141242731198 0.0020452271913107039798 1.0139768347735522713 0.99398788847081032127 -0.10946507025934569535 0.0023400783013737646958 0.021748376093508266921 1 0 0 0 40 0.70874419422479828512 0.55641128103571091401 1.0290715644136374518 0 1.0139768347278566019 0.0077616942120896379245 0.99999999995966959432 0.99999993317820112804 0 1.0047817836045627171 0.014340996831106532505 0.44985232515045331381 -0.11041280271457484807 0.0011716618271652324158 -0.0011859903672045732197 0.10946254367216511072 0.99398823844710193498 0.0023094072067631190789 
0.99415005461442884638 -0.10800453231276387067 -0.00083060822850786306289 1 0.9941502195402791564 -0.10800297656409287017 -0.00083548866587533946685 1.0168265742958915165 0.99414271851850866124 -0.10807095067305759473 -0.00096168459011216679035 0.021819516659404503828 1 0 0 0 40 0.71180968509544562117 0.55890248152663613013 1.0290910475996815077 0 1.0168265742798754392 0.0078548188211819223309 0.9999999999868669498 0.9999999896989220094 0 1.0080625161062715112 0.013677904333870040399 0.44842687813480680559 -0.10939453084761249779 -0.00054060433934704718324 0.00012738907732745636463 0.10807277863694138287 0.99414297649053495753 -0.00012966198535411914416 
0.86404439623718776176 -0.5034152181012827576 0.00063207210964032905804 1 0.8640441625369104095 -0.50341561403966583743 0.00063618154273562780177 1.0141080278661862568 0.8638086110563201192 -0.50381931445765504307 0.00088421963882491971982 0.021761166043907771706 1 0 0 0 40 0.71251223774483674056 0.55920507063787416868 1.0290041426447109618 0 1.0141080278563967543 0.0079891489329130763869 0.9999999999914507276 0.99999986000928775542 0 0.75935709865009926034 0.2597490498575469875 0.44667109242313779438 -0.44162664761484143883 0.00025477897790082221436 -0.00050878040697404844622 0.50383800779606902065 0.86379789880239166155 0.00067225342063266155766 
0.86479216133643799225 -0.50212882266045877344 -0.0010784918515437313599 1 0.86479248811753450799 -0.5021282385240385393 -0.0010883805538581931525 1.0162920667830377397 0.86470899861636874029 -0.50227103026057029478 -0.0014696505919004169971 0.021795821470667154501 1 0 0 0 40 0.70708736010251183046 0.55511019385322657449 1.0291706402319422686 0 1.0162920667274371045 0.0079102413948338966276 0.99999999995088306726 0.9999999136365906871 0 0.76288815356317674077 0.25874979502440326184 0.45229555133606869077 -0.44194587754390846079 -0.0015260792537153187835 -0.001032527100635036426 0.50228008350052855135 0.86469697987416160867 0.0037216549014851682195 
-0.58985352750190012117 0.80750989262945116476 0.00076772334710786978556 1 -0.58985471354621010764 0.80750902516255429475 0.00076888772909245708866 1.0149875781968960009 -0.58982127844577325604 0.80753341593924587993 0.0008010206531174138278 0.021756692123306924785 1 0 0 0 40 0.70539267313903253331 0.55379342637235251523 1.0291519966993907254 0 1.0149875781939574626 0.0077712896432035509856 0.999999999998242739 0.99999999862732980027 0 0.35537533109050956082 0.66446057263991553654 0.45302391849315265526 -0.483931616979425272 -0.0014511625400851707948 -0.00051099591131332578256 0.80752846835266622882 0.5898196933251665941 0.0032407045227063496252 
-0.58884039965835721642 0.80824932379028968654 0.00011967759087707524092 1 -0.5888400800387462164 0.80824955567237943832 0.00012607681864945988453 1.0173304545138739385 -0.58904510546894373046 0.80810011648602730894 0.00025584829493804391162 0.02182677232130064704 1 0 0 0 40 0.70990632579395251955 0.55752652689617898663 1.0291437092482316196 0 1.0173304544904770985 0.0079717022310600866436 0.99999999997944710728 0.99999995939593322447 0 0.35532264121937717771 0.66714610199705781657 0.45026892105069760142 -0.48497662522284806785 -0.002201048547867086487 -0.00144518028731251808 0.80809002945589636369 0.58902966667014189373 0.0058784416668217157748 
-0.21367249370722524171 0.97690531303568306498 0.00027348782407182417207 1 -0.21367238194911530869 0.97690533820777925023 0.00027087512983928831211 1.0150764488776449213 -0.21420651576075017131 0.97678829323216431746 0.00044588141353082511118 0.021768131656042310346 1 0 0 0 40 0.70794585582897773257 0.55582869546358559809 1.0291125367056142004 0 1.0150764488737804569 0.0078256394318846310421 0.99999999999658040206 0.99999983518717283637 0 0.048649774228825368172 0.97146012882792598386 0.45091604207791885495 -0.21260189546881663736 2.4041548431086862537e-05 0.00020642635818263205131 0.97679135801466643318 0.21419289705415325842 -0.00021391449875262440422 
-0.20135632849977269654 0.97951673666307992328 -0.0016098353959801167505 1 -0.20135532683540405263 0.97951693462473021778 -0.0016146635499821738579 1.0133712805907915122 -0.20091431727885941672 0.97960726741652803806 -0.0017431973762830493564 0.021730914747193297298 1 0 0 0 40 0.70776873758516933854 0.55546439454088958332 1.0290688776416743178 0 1.0133712805766197373 0.008000749221017174756 0.99999999998782318489 0.99999989041480663587 0 0.043101668449120264515 0.97531988826941995452 0.45035881101396957327 -0.19959026618912079076 -5.5325039335749631543e-06 -0.0010199520147659271643 0.97960865802503616084 0.20091452104866519557 0.00048203129921514751167 
0.20297952109266709231 0.97918066093697664343 0.002132431480068243141 1 0.20298059680503405255 0.97918044436840590006 0.0021294804914428855196 1.0144518568750686693 0.20265695852378837194 0.97924671774372218369 0.0024541699278203222764 0.021770090238813807892 1 0 0 0 40 0.71258946422098090601 0.55932339656522167548 1.0290094129411266888 0 1.0144518568689175897 0.0079848816693014468271 0.9999999999950438534 0.99999989272143641195 0 0.043666903376666871273 0.975669338365103056 0.44671861098151899316 0.20152112570520536172 -0.00010825703978757133985 0.001436667802867169861 0.97924547327052280377 -0.20267593477616568931 0.00087666515676962679035 
0.20820499840071060582 0.97807994746540660724 0.0032085833365601760907 1 0.20820433675456231915 0.97808010474653006572 0.0032035691985161200701 1.0156791035240546606 0.20818039674880731149 0.97808340008623817496 0.0037128001902737941577 0.021791022075725682838 1 0 0 0 40 0.71056626053514349017 0.55792302192850284914 1.029083392779740258 0 1.0156791035093353237 0.0079383075611908788388 0.9999999999871980183 0.99999987004990698036 0 0.04600001883831805749 0.97467689382152455924 0.44901853602296876167 0.2070416300553660216 -0.00045475397200618036591 0.0021993824181869869351 0.97809054851256949092 -0.2081701807965107287 0.0020136378842606785476 
0.58640232540942816009 0.81001846660820286949 0.0015480659259797572257 1 0.58640176619283790327 0.81001887007552564324 0.0015487825829107761382 1.0143502823658980816 0.58625054772635731837 0.81012810630719511718 0.0016573055433969012366 0.02175126034352963672 1 0 0 0 40 0.70714140898201161001 0.55509252402267461601 1.0291108202547241124 0 1.0143502823651282529 0.0080965453437854498914 0.99999999999950572871 0.99999997671159435164 0 0.35107619743240592314 0.66847182490291567891 0.45134226281701089745 0.48216230993931885607 0.001833472253904473671 -0.00014758640148662390077 0.81012833132164285832 -0.58624224130154622969 -0.0034815662783057601225 
0.58662259401937033587 0.80985982896779573625 0.00099479155503253671906 1 0.58662265117597589548 0.80985978609631847913 0.00099598759763245506976 1.0144064444027747207 0.58632680439461892785 0.8100738977269040797 0.001076415317511884677 0.021756838681689753823 1 0 0 0 40 0.70830666385503693316 0.55595835563693307702 1.0290931411589125943 0 1.0144064444019633697 0.0077825789301401090969 0.99999999999928235184 0.99999993008113685633 0 0.35121818385121661432 0.66841630896806314421 0.4504196472189363476 0.48221712832140267713 0.001726771933837225638 -0.00053005499850817454442 0.81005487655191688035 -0.58634165045188280097 -0.0038165324341398018833 
0.86567600526995525101 0.50059705562937750756 -0.0027643796863782202876 1 0.86567680672859970148 0.50059566634870511503 -0.0027649819295586961984 1.017299928492526373 0.86571516144817206584 0.50052691623405076715 -0.0031725957821758439016 0.021826677669026926798 1 0 0 0 40 0.71048615203774245774 0.5579227384468610218 1.0291298926053391583 0 1.0172999284897161765 0.0078297842921427485835 0.99999999999853261823 0.9999999138266423282 0 0.76533214154683115726 0.25699331957015586481 0.44975452704332941067 0.44145118428660767851 -0.001743752602893856472 -0.00051759093138498829534 0.50051099792002551325 -0.865729658244943856 0.00094857587624873568408 
0.86579446210979182919 0.50039725794584688501 -0.0015917349949080468203 1 0.86579450641342747819 0.50039717967708396973 -0.0015922423023580314135 1.0158378198661206504 0.8656821354639495647 0.50059108977725097489 -0.0017323897368757765203 0.02179430694899694293 1 0 0 0 40 0.71076498527628406698 0.55790732530150854984 1.029084164948461888 0 1.0158378198659663294 0.0078135556262124532256 0.99999999999986755039 0.99999996506516963812 0 0.76403934838755882542 0.2567934185528777391 0.44891860085777285372 0.44069168815326126287 -0.0014679949663545153148 0.00051144121374926726671 0.50060446640487787917 -0.86567206747683334012 0.0026532632497801669248 
0.99413714661534557937 0.108117752752012658 0.0013730474696036674368 1 0.99413727208329960572 0.10811657981448352661 0.0013745632011638174615 1.015694329068692614 0.99409763836010078819 0.10847614280518576291 0.001676856875020020423 0.021793792262580644059 1 0 0 0 40 0.71139293909371459357 0.5583749798613980575 1.0290675603688321793 0 1.0156943290659758983 0.0077895521811961031949 0.99999999999815569751 0.99999988888107926854 0 1.0068065445164677829 0.013886988040015665544 0.4482618478689509578 0.1096475360064124438 0.00065569468580592774054 0.002435648054534117566 0.10846692998712025024 -0.99408594001101480142 0.0052980158159635273168 
0.99480703421881611082 0.10176894583021268981 -0.0014305010907042484038 1 0.99480708855793309464 0.10176838073299313003 -0.001432912374572746679 1.0165859661416121185 0.99481251883798038627 0.101714241411194381 -0.0015051436404073320011 0.021806681168363623025 1 0 0 0 40 0.70848321700891503383 0.55640060395147283856 1.0291514828291485895 0 1.0165859661379976764 0.0079434582466233610853 0.99999999999693167663 0.99999999591104515861 0 1.0093577752057272257 0.012450789157866747753 0.45123336733838442791 0.10301550816407401001 -0.00091819009269466904128 9.7767491966614487875e-05 0.1017363374965803563 -0.99481129022035474918 0.00046312298043223599619 
0.9510642501808387328 -0.30898496678327036502 0.0022544023377547590253 1 0.9510645539196345144 -0.30898404416178248955 0.0022527163772430853876 1.0128387048807889759 0.95112865994545892079 -0.30878462917709237345 0.0025149581151908701609 0.021736800822588525639 1 0 0 0 40 0.7132142954024127679 0.55966136777799113666 1.0289536778054517718 0 1.0128387048782188096 0.0078857355650663891328 0.99999999999810718077 0.99999994367667610629 0 0.91897486806862027642 0.098801945265717866507 0.4454718324690666309 -0.29766543296897013393 0.002210350451067875574 0.0022082320768049973347 -0.30880487583150428854 -0.95110483405939705293 0.0062564599843754455447 
0.95104339947504401565 -0.30905661072700485459 -0.00068094117861328769172 1 0.95104365350170105842 -0.30905582031559386547 -0.00068488188168954182867 1.0164609267726734121 0.95108020435757190114 -0.30894284973782532022 -0.00087205219510510514555 0.021797149706866456031 1 0 0 0 40 0.70723515608381393172 0.55550783568969608339 1.0291627499313991123 0 1.0164609267632107592 0.0080143860640399539746 0.99999999999189104205 0.99999997543447893822 0 0.92248653474480168946 0.098919629729286667752 0.45213265561404963888 -0.29908851598207319977 -0.00060264485268529904925 -0.00039771086694143900544 -0.30896565885762006243 -0.95107242680894799047 -0.001208557162522701971 
0.74167632298638230814 -0.67075702896136157882 0.0011135619994760443535 1 0.74167679414252818404 -0.67075651116447132516 0.0011116478436523475302 1.0135062712895273052 0.74180029132908331668 -0.67061996836495130214 0.0010889509993567639962 0.021727722180185836398 1 0 0 0 40 0.70606643671232638404 0.55445182821521687977 1.0290995852203645988 0 1.0135062712869806756 0.0078675847236500014159 0.99999999999792299477 0.99999998279468116369 0 0.56020917287835647613 0.45820916077366113939 0.45181021541285909526 -0.50459512770605285947 -0.0013217470858692928655 -0.0024209636863394092855 -0.6705976983539770897 -0.74179709908185331724 -0.0059825375966707323647 
0.74031652320047469651 -0.67225586866996500657 0.0018688272129537581313 1 0.74031606720298004376 -0.6722563623374082642 0.0018718808690934437243 1.0160243741144863172 0.7400396637780882747 -0.67256027571499665818 0.001992878667094066629 0.021783913796456562395 1 0 0 0 40 0.70541730782834499713 0.55393242929261798935 1.0291858424428892427 0 1.0160243741087844338 0.0078323505876543228488 0.99999999999511179904 0.99999990829866935993 0 0.55901190500684727613 0.46203222945006838795 0.45354775943498171209 -0.50644108145678456978 0.00041163965488746629817 -0.0012804041706957342006 -0.67256063753313133358 -0.74004064899428767532 -0.0014236141126070310341 
-0.40700520232796555398 0.91342486487744956047 0.0013347290305914022348 1 -0.40700409273175297553 0.91342534896122884458 0.001341780406837414551 1.0138634435893456587 -0.40702383641134631809 0.91341632598256927711 0.0014872866214996987005 0.021730571828857077332 1 0 0 0 40 0.70534995039508951997 0.55385905334028562308 1.0291240195242752353 0 1.0138634435599591654 0.008051217746597796876 0.9999999999744064727 0.99999998917835730694 0 0.17025033928223040625 0.84857273967257351721 0.45260747045148402856 -0.37714495859570812408 0.00045991659711400927155 0.0011010321774999631307 -0.9134183137273879094 -0.40701765817503687828 0.0019000213482969071591 
-0.40521406448218899587 0.91422180704558131392 0.00022241433503627082327 1 -0.4052138616476962385 0.91422189777197793159 0.00021900402941291952064 1.016312121440616778 -0.40495984823225211757 0.91433443454307383735 0.00025125387350811626387 0.02181285111044270128 1 0 0 0 40 0.71276901973095285747 0.55943731604504853827 1.0290693668546866402 0 1.0163121214339538856 0.007957275849131568643 0.99999999999416033791 0.9999999608863039402 0 0.16899723351414333572 0.85263157964537894529 0.44750399145768399167 -0.37667459548889781207 0.00043028195623334475383 0.00033368073156182131078 -0.91433156194707043696 -0.40496448445990579357 0.0012494613052623272393 
-0.0097599485696375932325 0.99995236838157652848 6.6121056519744504589e-05 1 -0.0097600442879731807294 0.99995236719184488194 6.9877912123303301088e-05 1.0155313318980685455 -0.010440896253811060568 0.99994548748036826691 9.8757611501187227815e-05 0.021777877930389117483 1 0 0 0 40 0.70783583131640948061 0.55587604617723163081 1.0291268096365002727 0 1.0155313318900920372 0.0079864243533454976065 0.9999999999929386485 0.99999976777961652186 0 0.0020410365611051831287 1.018455241106317688 0.45123920259305438929 -0.010619600162259086248 0.00020168111434236101463 4.3605417524977929775e-05 -0.99994526956385310079 -0.010452280707047914565 0.00045574652417391329617 
-0.0050725545191060766523 0.99998647414897612329 -0.0011492213668080192551 1 -0.005073644896056257389 0.99998647145072139253 -0.0011467532447802910103 1.0140277965172932451 -0.0055449657028300552292 0.9999837140464076235 -0.0013509246118971918616 0.021748160324857390008 1 0 0 0 40 0.70877734255004321007 0.55635903216734183818 1.029070717254590539 0 1.0140277965126565096 0.007982452348702966799 0.99999999999635991177 0.99999986808157337315 0 0.002229496972403488108 1.0169054388705618397 0.44980272133617493768 -0.0056288391298842553254 0.00018828876898461469752 -0.00075028108467805438523 -0.99998450338197431009 -0.005550097193239107371 0.00043522069321991620032 
0.40239372680682056194 0.91546658471887321085 0.00046998902135605464961 1 0.40239375113724257238 0.91546657465323866276 0.00046876258925990563599 1.0135627956798340943 0.40242088656230712296 0.91545449615202667548 0.00070394136542797967979 0.021723196556410015456 1 0 0 0 40 0.70409964329276331085 0.55287421497125777137 1.029139633218654426 0 1.0135627956789905468 0.0079054916481418602281 0.99999999999924771288 0.9999999719043609625 0 0.16638289379698961712 0.85220481864093788893 0.45356020776721284182 0.37369841891937660705 0.0012612603846151649624 -0.0001722205055173269743 -0.91544681124236459979 0.4024297451445172924 0.0027269046747911722048 
0.40447575644309513576 0.91454661415985905037 -0.0019629005384626308818 1 0.40447585553845533113 0.9145465928420911661 -0.0019523850432049589827 1.0141418238140773589 0.4043152687799091427 0.91461701235437864455 -0.0022100098145523580477 0.021761782295385261737 1 0 0 0 40 0.71193771404253769486 0.55871118164811894857 1.0290211770685888659 0 1.0141418237514157052 0.0076560916100506266196 0.99999999994470700759 0.99999995144123132729 0 0.16820477590799212675 0.85118776115038385921 0.44722175955426485272 0.37524699845558340261 0.00043708192301781460375 -0.0015545602157038768219 -0.91461381800616636806 0.40432186213089937876 0.0023228678794093376124 
0.74242799631308742381 0.66992581527801697838 -0.0002689137755995998089 1 0.74242715637048073418 0.66992674256621720374 -0.00027762971619232630453 1.0151968184795108208 0.74233323448813759438 0.67003084694977177449 -0.0001819619502327899025 0.021770685075327818325 1 0 0 0 40 0.70640451020229977352 0.55477767135775279961 1.029154332232884661 0 1.0151968184351674029 0.0080527700374116682747 0.99999999996123367652 0.99999998559431824141 0 0.56218824334546857457 0.45842557736491390541 0.45243680160353982878 0.50549129982289298102 0.00067675703827663755488 -0.00093867306287195926943 -0.6700326326003429589 0.74232739269291070361 0.0025126297775094367723 
0.74318454010146639543 0.66908504163406179455 -0.0013951400352672897482 1 0.7431858092120300352 0.66908365251990364886 -0.001385249611024731535 1.0162696390590491013 0.74334158980520625981 0.66891058151499516171 -0.0013837641199423494562 0.021800216276390258635 1 0 0 0 40 0.70910731099165391633 0.55673807166066358043 1.0291276036018701667 0 1.0162696390000831581 0.0079110084750972590323 0.99999999994931965119 0.99999997288831377062 0 0.56418280828093225754 0.45720475900715340511 0.4504838419799241378 0.50596728030667104115 -0.0013875830969275427737 0.00032827938528582777025 -0.66890098898401140204 0.7433470929327498089 -0.0025624918811902302335 
0.95141465910797273775 0.30791253402867713174 -0.00013350093194523267445 1 0.95141479194951261711 0.30791212271788387378 -0.00013543645195674487887 1.0136798500074279961 0.95137335626959540491 0.30804010453568247963 -0.00017600560056731744097 0.021737177437756126375 1 0 0 0 40 0.70782507715496501 0.5557990984805827317 1.0290773831636386149 0 1.0136798500051273919 0.007870102918173239176 0.99999999999803357298 0.99999999012894147388 0 0.92029056614329607378 0.098440134577554586071 0.4504784096872444521 0.29725858971328944502 0.00018900839133044618733 -0.00079975215920473970588 -0.30804250216310430366 0.95137086061278464122 0.0018172611213898937164 
0.95190724791601799559 0.30638499179915601456 -0.00091003581454141327899 1 0.95190705745410375549 0.30638560402511388903 -0.00090311418765924513126 1.0149000833093633211 0.95197770163700601298 0.30616578655535281461 -0.00098322371094332079028 0.021773417841511606696 1 0 0 0 40 0.70967140732010114412 0.55709821603196352235 1.0290838911608273243 0 1.0149000832818662055 0.0080599112526799424061 0.99999999997584010369 0.9999999701360720028 0 0.92282691098818880882 0.097383084531499047865 0.44946943393392446708 0.2960988842302899049 -0.00074268746988326273754 0.00059578304287862514105 -0.3061690255790261439 0.95197554555050345471 -0.001757398591947595401 
0.94902959006402354269 -0.31518469534032933499 -0.0012020840799714736357 1 0.9490296386982342014 -0.31518457102237656953 -0.0011962699275755832046 1.0157561816456779358 0.94885764408618811228 -0.31570134117304765597 -0.0013544152788794998777 0.021787915433015527661 1 0 0 0 40 0.70657569709138856595 0.55461485745506755585 1.0291689068751845859 0 1.015756181626623178 0.009273641919251587179 0.99999999998308897187 0.99999983917825641111 0 0.91787565201575915808 0.10329778986187398981 0.45262693468421277831 -0.30474904887761089523 -0.0005144700791154606552 0.00075803768930149796699 0.31568859067934806895 0.94886195072750545432 -0.0013085016163642672424 
0.95031961632233052928 -0.31127500517500800159 0.00070568142769505059434 1 0.95032030339190409762 -0.31127292053201927047 0.00069993184422427110174 1.0129877539088336658 0.95034988879485238211 -0.31118240431362037546 0.00077466974009593860071 0.021716271348428194815 1 0 0 0 40 0.70334763172841130441 0.55193778861043618633 1.029147367682106351 0 1.0129877538854583641 0.0092986849561984101509 0.99999999998106225974 0.99999999267288253169 0 0.91804920925477540017 0.10032898582506714902 0.45411142091048367631 -0.29991888231928909292 0.00087827360125464735974 0.001287637315409209714 0.31119546041823969995 0.9503402217947088948 -0.0032936688150733933571 
0.7453004783477203965 -0.66672449355808804938 -0.0023762711062263412037 1 0.74530010659914169846 -0.66672491415955159599 -0.0023748562581362457277 1.0150621819176270932 0.74530475532102558045 -0.66671855279472902467 -0.0026819871678266933405 0.021769933760034009679 1 0 0 0 40 0.70555096482083756726 0.55373185533506363853 1.0291668512281328951 0 1.0150621819161855797 0.0092980352934191583952 0.99999999999884181534 0.99999995280426356992 0 0.56663544267496279705 0.45381649269229695776 0.45318070975334889816 -0.50519063826851096088 -0.0018747051645758583144 9.1835784520032952738e-05 0.66673209201981542549 0.74529300669564468862 0.0025790776347591115245 
0.7406651044503455017 -0.67186893198096886426 0.0027094811885316036522 1 0.74066575000744050428 -0.67186824180950011076 0.0027041475046448012684 1.0146586275515911968 0.74056005764103238764 -0.67198367662887115159 0.0029562427261203873263 0.021774110459821478802 1 0 0 0 40 0.70973066134825324447 0.5569074852823349131 1.0290790319033382705 0 1.0146586275346267669 0.0092273089164603885187 0.99999999998532951295 0.99999995597596302854 0 0.55921340423423981925 0.4607613340293023052 0.44943894770265702121 -0.5056638271533807627 0.00025574102849932185645 -0.0021767672424576871987 0.6719685765317081616 0.74057250595377521751 0.0032550851441219847554 
-0.41020948970451404092 0.91198944778168922198 0.0018497813957190762085 1 -0.41020890171026441751 0.91198971817937790618 0.0018468602431067260208 1.0149489330497258877 -0.41039796644069592713 0.91190425446095890738 0.0020346590240702001201 0.021763931398802473932 1 0 0 0 40 0.70398878755012983532 0.55257688902200563508 1.029191138540321182 0 1.0149489330445258251 0.009146974072546783241 0.99999999999552413588 0.99999996084104925131 0 0.17304834270873656332 0.84729687102554107625 0.45442719305018974829 -0.38049661485462843435 -0.0028313204602630811374 -2.9128634956670835957e-05 0.91190044191765018411 0.41037243023656977403 0.005661495573248419115 
-0.40573306456078156446 0.91398932994882842173 0.0020457423611932499218 1 -0.40573134097188440217 0.91399008935505143825 0.0020482953648552366249 1.0147351689611752157 -0.40577752030028485519 0.91396861560241215994 0.0024441179926676442555 0.021763867542798187582 1 0 0 0 40 0.70551384683557127886 0.55365059976399699782 1.0291593162204080159 0 1.0147351689539261255 0.0092587767784751400651 0.99999999999496735903 0.99999992036539753215 0 0.16925570629540645506 0.850933223476751599 0.45306144523751207265 -0.37692656855913320157 -0.001105971499876124732 0.00095266522776387590251 0.91397990318116750785 0.40575708537373550433 0.0013871733686787058454 
-0.0017587349970229024677 0.99999832064383231689 -0.00051532584422159125135 1 -0.0017584062850563252339 0.99999831867677624331 -0.00052024124926891535895 1.0135234097974701317 -0.0018374976310735393475 0.99999808889628871711 -0.00066768722174448294319 0.021741070623126048517 1 0 0 0 40 0.70725044080367738264 0.55501944186265106396 1.0290929971457571934 0 1.0135234097837684253 0.0094273780569280440228 0.99999999998786559541 0.99999998600209571986 0 0.0021014278120901281124 1.0168482706562393947 0.45103210991651732087 -0.0018698194111276093821 0.00029562206725160629838 -0.00031581608723524372739 0.99999805456353374478 0.0018419678710187830512 -0.00070570780769902688098 
0.0026547608016421571017 0.9999941514666325082 -0.0021562183599885919975 1 0.0026545548844128345756 0.99999414508524142597 -0.0021594289992649226724 1.0130746202706510939 0.0026974602571429510782 0.99999347444957342734 -0.0024030743707771674844 0.021725852454158901816 1 0 0 0 40 0.70551894370451573302 0.55362734340992991733 1.0291099146024280664 0 1.0130746202648279741 0.0094160739830669842182 0.99999999999482491742 0.99999996939780622096 0 0.0020537196252479045233 1.0163679494446620222 0.45230394593008865778 0.0027244155248261196257 0.00057512858378743923413 -0.0013205994179011364305 0.99999554078751262676 -0.0026921168928085380777 -0.0012926375074666603994 
0.40346490484288199951 0.91499507421953563124 -0.0002910568858877920378 1 0.40346530902553512377 0.91499489545628842624 -0.00029274880918024712324 1.0126281708612185906 0.40330812526850756683 0.91506415663931717219 -0.00038121696839409676804 0.021718793368717230485 1 0 0 0 40 0.70594672440497951982 0.55378206983943933928 1.0290944823714693879 0 1.0126281708594171427 0.0094397071973685818536 0.99999999999847111187 0.99999998133477008277 0 0.16711259863927824254 0.85105680915599024594 0.45179833268224550702 0.3741307695732809524 -0.00052084322055883866282 2.4614071968073023038e-05 0.91505879983879712114 -0.40331906788660137897 0.0010593944796237961519 
0.40692719514621378263 0.91345868432664223402 0.0018681216970666040221 1 0.40692627989612989436 0.91345909648273171388 0.001865953602906967896 1.0134188952808085293 0.4068322557141694773 0.91350055132815743963 0.0020635972652558063831 0.021752617860147493295 1 0 0 0 40 0.71060824024577706748 0.55744642530319299389 1.0290369335404576656 0 1.0134188952771439052 0.0092059719771625629636 0.99999999999714606069 0.99999997518896599491 0 0.17017379659109338474 0.84891977637516857769 0.44823799260817243084 0.37705758250116794272 0.0019765947473123976486 0.00036353525370044423304 0.91349656365649356538 -0.40682956570332040602 -0.0037057600334256001785 
0.74415383874069984671 0.66800632372339396881 0.0016173289821923180539 1 0.74415279772360221067 0.66800746692905665913 0.0016241204268457728674 1.0135609408662449304 0.74429158742582512964 0.6678525061551625619 0.0017501169715431494443 0.021744056334875725561 1 0 0 0 40 0.70817275123918344004 0.55572323977329529665 1.0290737820733844021 0 1.0135609408378256635 0.0092214729566165633962 0.99999999997574284816 0.99999997042472410502 0 0.5641722980978994828 0.45465604133325832059 0.45022209911510885361 0.50445479714538099536 0.0017848107146096051697 -0.00044132060414402005848 0.66786881502291328694 -0.74427144131516320691 -0.0033567190140558239748 
0.74689589781141474401 0.66494094221701449676 0.00024737831311512418998 1 0.74689546699182784995 0.66494142570328096387 0.00024853721528005171546 1.0148234813991583447 0.74716753012051040361 0.66463566207714463996 0.00034442545200071949651 0.021761992244283580311 1 0 0 0 40 0.70525860121526307012 0.55336418208212312386 1.0291666066018181347 0 1.0148234813979801761 0.0093703563937077953561 0.99999999999911870496 0.99999991164785262399 0 0.56934838725039083052 0.45093004637213179864 0.45332236263781000574 0.50460715932992938892 0.00054090552450433585039 -0.00036778451270675439943 0.66462737991339781995 -0.7471736876255541393 -0.0013879443370510829037 
0.95069997806240791327 0.31011127799338233935 -0.00073957653318056906701 1 0.95069999835619412032 0.3101112311588533621 -0.00073309936079899687585 1.0152382880789416753 0.95067367078158560023 0.31019106853353750619 -0.0010357049231025595906 0.021768848522974917209 1 0 0 0 40 0.70390470151250905673 0.55261829091228364952 1.0292009652396207908 0 1.0152382880554005062 0.0094093607276144585611 0.99999999997902200288 0.9999999506813631589 0 0.92098308537448592137 0.099699662639186809043 0.45461030255055856486 0.29988286472909814195 -0.00084953333973437753814 0.00092165818348740431113 0.31016163948531166872 -0.95068055982418753214 0.0024961098038604120908 
0.95082042866535843029 0.30973986377458373465 -0.0013149986792831179841 1 0.95082088404689779626 0.30973845101643693312 -0.0013184924019952583632 1.0131024490574012109 0.95075600617510769297 0.30993702581518856043 -0.0014341376481875804747 0.021738866621641355498 1 0 0 0 40 0.70891530330601670862 0.5560944808935177619 1.0290593702992418823 0 1.0131024490482964939 0.0093781069877984166161 0.99999999999279542973 0.99999997149254415962 0 0.9190337781390129912 0.099800181868977641542 0.44953408679960293881 0.29881964844298813944 -0.00049923985256626677957 -0.0010352082371075665718 0.30995110786704455075 -0.950750735635435551 -0.0018301422539787710539 
0.99465441067965820743 -0.10323796999937219498 -0.0021271732206801685812 1 0.99465440021535733717 -0.10323804487298346433 -0.0021284320594307493645 1.0154201977629211395 0.99467630922775629454 -0.10301982238718832008 -0.0024405033007866339979 0.021776756100956508322 1 0 0 0 40 0.704252767068740404 0.55287640421272365998 1.0292021444397636554 0 1.0154201977620256336 0.0093709108535207606694 0.99999999999920485827 0.9999999272552411167 0 1.0083465280031163047 0.01258314401130215289 0.45443209122080086004 -0.10425145294737905854 -0.001478045743298174626 -0.0015243287704428576564 -0.10301317428238584983 -0.99467322959607729072 -0.0036677307938287368079 
0.99429878628322321266 -0.10662982873460058464 -5.6742744504007156772e-05 1 0.99429872190129398035 -0.10663042660525914873 -6.1216286291125888443e-05 1.0129846594246536551 0.99430198549342840852 -0.10660000771025429644 0 0.021739032553052376612 1 0 0 0 40 0.71026058371106692846 0.55716382441152778604 1.0290194192313566468 0 1.0129846594129978676 0.0094521681371670194377 0.99999999998981303762 0.99999999765830316356 0 1.0046962065789473151 0.013489915163585773292 0.44822033770730551616 -0.10750732138710313024 8.2224932144040656715e-05 0.00086857010326054035019 -0.10660038209669141229 -0.99429996703194867269 0.0019834558490456105813 
0.86271294880344950862 -0.50568865883029789909 0.0023126385950978829709 1 0.86271239607755945134 -0.50568962247721604975 0.0023081102588678047323 1.0121870407146533744 0.86241697390499605369 -0.50619199858370567124 0.0025736531202220211054 0.021723036321212647881 1 0 0 0 40 0.70974597401840600064 0.55667803169429008747 1.0290134804186381601 0 1.0121870407018567217 0.0093086155593414456749 0.99999999998913025046 0.99999979491548840471 0 0.75585360266241274907 0.26181084020967776427 0.44841125346586946376 -0.44239105705612807862 0.0011805890312801860242 -0.00082587690597801517549 -0.506168735046727436 -0.86243441301195999937 -0.00030808101471614527441 
0.8677030189356305101 -0.49708255079386054476 0.00063923881452848576451 1 0.8677035506400115894 -0.49708162405209355139 0.000638150805171542484 1.0123383629209088408 0.86791545672711711834 -0.49671149840956613231 0.00066882126412914682991 0.021720766758814510217 1 0 0 0 40 0.70907347944199083933 0.55611687146475907717 1.0290249434175935406 0 1.0123383629190898514 0.0092911627083583896852 0.99999999999883748547 0.99999990858107101754 0 0.76550499755791601153 0.25217536808362811529 0.44894020875169393658 -0.43687432131834635918 0.0010298758906891380873 0.0010344077125210616747 -0.49670814495216025763 -0.86791193629562901624 0.0031447692690830335825 
-0.5852031155489215708 0.81088665891051336931 -0.00037410263354844007283 1 -0.58520213666969544963 0.81088736714485731838 -0.00037019198354453522427 1.0125263822307302153 -0.58504060646204125717 0.81100386633783538848 -0.00046645000755834748352 0.021724958984451359784 1 0 0 0 40 0.70893495351428159612 0.55610798476336009699 1.0290280993666283127 0 1.0125263822206542752 0.0093488416171321041953 0.99999999999162370035 0.99999997553516162263 0 0.34890122730236700077 0.66873228528103756396 0.44912829943544008149 -0.48104845288609526799 0.00075578780950078005337 0.00023226178562434752302 -0.81101047545388160742 -0.58502917074459526159 0.0016964910728392173546 
-0.58550042373188748712 0.81067169463165522636 -0.0008107606433044851988 1 -0.58550081615083282571 0.81067140853283770063 -0.00081343352146530205349 1.0133031169420798623 -0.58531833533140809056 0.81080301204013049965 -0.00096020389570202814046 0.021728162465101747564 1 0 0 0 40 0.70474667459845286022 0.55302883371876898622 1.0291290191334183657 0 1.0133031169378385883 0.0094373645470133098179 0.99999999999631006276 0.9999999639198624557 0 0.3495786110320144302 0.66899110159954011667 0.45307217518193360073 -0.4815299848204797617 0.00060439734793124274322 -0.00024374365313484193298 -0.81080442128208607411 -0.58531660701089016641 0.00081239564301703408571 
-0.20909451040732918159 0.97789516329544989848 0.00073165626139913260764 1 -0.20909333034613153401 0.97789541340738650455 0.00073460299490015043469 1.0131612708260686606 -0.20876988558561679343 0.97796443812763222958 0.00083224411865967431318 0.021742196866629932839 1 0 0 0 40 0.70993116889132501512 0.55680874377560551913 1.0290302521866656615 0 1.0131612708197139661 0.0093778607843645316738 0.99999999999493083269 0.99999994054264296217 0 0.046129708880937959903 0.97222443843016670417 0.44858705837582502074 -0.20712415603417594356 0.0015269984472244626551 0.00080166419532773250476 -0.97795919411042020464 -0.20876345352647165954 0.0036925772298229109745 
-0.21097509584699311591 0.97749139706429155616 -0.00027856355025478412961 1 -0.21097557936627159281 0.97749129263815792701 -0.00027879678852634615224 1.0141470966293111289 -0.21115646017566574999 0.97745219298627994409 -0.00039969037348603129014 0.02175572294723828945 1 0 0 0 40 0.70662057668506328412 0.55452263356651643189 1.0291224368256284283 0 1.014147096629032907 0.009390875941341582725 0.99999999999985056398 0.99999997556904574036 0 0.047167918276025420921 0.97239172854689548409 0.45187798759183711583 -0.20964681269815665932 -0.0011428546306668269268 -0.00041525552555376902316 -0.97745676912593937313 -0.21111920177545601129 -0.0026357411811983805575 
0.20291021511311396752 0.97919498548478700606 0.0021505822926943252149 1 0.20290999361718062288 0.97919502770692012916 0.0021522556352741215556 1.0140765042309267674 0.20277624721969025878 0.9792220135807491177 0.002457983393421247359 0.021760309079910344215 1 0 0 0 40 0.70904394476721033236 0.55619537622512371655 1.0290763513285847708 0 1.0140765042292954057 0.0095200709159598516373 0.99999999999857447364 0.99999994395710090078 0 0.043738777283119922856 0.9757423807507273894 0.44976346890450608074 0.20164669065375051549 -8.8761094859427454892e-05 0.0013872342493303965998 -0.97922095022333766057 0.20279445651662680872 -0.00085968007397704132577 
0.20704967608687860348 0.97833042625798849468 9.3221142559334760152e-05 1 0.20704968741949619782 0.97833042300387795809 0.00010180639511172950168 1.013541939306054962 0.20711273305023966684 0.97831708346959789235 0 0.021755481650367801405 1 0 0 0 40 0.71078536300964545447 0.55753434193631301596 1.0290337166061158669 0 1.0135419392644047232 0.0093383566036936774268 0.99999999996314670181 0.99999999274138162697 0 0.045634156771220256432 0.97341356051303618013 0.4481280000221272708 0.20563454437205044845 0.00049678042945939279544 -5.832813794333266107e-05 -0.97831655599345579422 0.20711190678150570577 0.0011723218127153377764 
0.58337951231334361779 0.81219796517154851934 -0.0016763007610471154438 1 0.58337835604318744043 0.8121987804371433306 -0.0016836735922022736615 1.0141478466950184512 0.583060292776477751 0.81242673881538940428 -0.0018678986052151000385 0.021762279649115826019 1 0 0 0 40 0.70836354359156628036 0.55564100921014814016 1.0290929584426742327 0 1.0141478466623992105 0.0093437766504832799053 0.9999999999718198751 0.99999990646594061339 0 0.34722471625256634553 0.67238086525335294397 0.45043541418675681065 0.48117275149664051614 0.00075902775397846918622 -0.0018210228704074538433 -0.81242573939930018412 0.58305287037041175768 0.0037105679247327102294 
0.58572863487904136548 0.81050720240352502888 0.00020281702614077031389 1 0.58572964833199114842 0.81050646741243970173 0.00021294950084043177355 1.0146746870604415047 0.58558982086893773822 0.81060747003822597456 0.00030201475504230615573 0.021767524423473693512 1 0 0 0 40 0.70622423002186551777 0.55417108838017203887 1.0291507629740468399 0 1.0146746870011171815 0.0091536725078887552082 0.99999999994788291158 0.99999998115706545398 0 0.35051821768458490958 0.66982746973700713067 0.45251764180430154028 0.48243366341515159235 -0.00028423748008584532806 0.00036011481166045540081 -0.81059593921548334094 0.5856051585675186022 -0.00090641407748069994198 
0.86866718967534617413 0.49539593912985108171 0.00042080302918167468472 1 0.86866733092281089856 0.49539569603575100976 0.00041537536467528714647 1.0158413642026409285 0.8688064929278808135 0.49515132691828173117 0.00066430220619284835546 0.021805920483513891589 1 0 0 0 40 0.71045626213844781383 0.55748951760929577048 1.0291054862354720445 0 1.015841364185872342 0.0093076542090852198985 0.99999999998523092515 0.99999992947654925413 0 0.77002753295239823039 0.25139544752482634316 0.44939776473579651217 0.43776479825603209495 0.0012152766984313201001 -0.0015113744773357945961 -0.4951354141260634889 0.86880545958857946509 0.0042420593217113123849 
0.86652833852652799695 0.49912594020480682833 -0.0013908073636076324821 1 0.86652889628789164789 0.49912498370092356348 -0.0013865581997576862782 1.0148284028703133952 0.86668495704014869574 0.49885423862373579063 -0.0012782204225117884105 0.021774693967179029053 1 0 0 0 40 0.70818697696211097004 0.5557202824556815024 1.0291117371549498571 0 1.0148284028589042993 0.0095269655676300454838 0.99999999999035948939 0.99999994530253555336 0 0.76538218309362560099 0.25481621917112701192 0.45080161696836412721 0.43951001288121438471 1.1083441195700289661e-05 -0.0016163189299813513107 -0.49889339396356507939 0.86665767118313530304 0.0031404520278883441518 
0.9946152069759851555 0.10363001864550210052 0.0011871342178603353033 1 0.99461505082705392589 0.10363146143119134068 0.001192002488521288258 1.013917318535464851 0.99459036879303786005 0.10386558174181174941 0.00139256366608224544 0.021766264969200758289 1 0 0 0 40 0.71115588027947906902 0.55789045769390877005 1.0290386827100206357 0 1.0139173185199150673 0.0092894643588386748012 0.99999999998709709903 0.99999995217684589655 0 1.0064739453225333143 0.01301177827254335409 0.44797175158297569686 0.1049092259833252494 0.00093631545278350042719 -0.0012844945867672775183 -0.10388873799182216096 0.99458417572206647694 0.0030736821117507665165 
0.99546822098444709415 0.095094301613374371263 0.00030791350215047348302 1 0.99546804250634290945 0.095096175453177056447 0.00030620706795567224868 1.0140313946063435058 0.99553145046336555257 0.094429303901786054709 0.00048754787626310457007 0.021758913419811138495 1 0 0 0 40 0.70834377033831552595 0.55587142329010208464 1.0290908975793773283 0 1.0140313946011194624 0.009366799634282180903 0.99999999999677258167 0.99999975918863814872 0 1.008492456456699049 0.011078989057549608332 0.45036815578385808179 0.095469875568658824072 0.00015188016251961114771 0.0013854904086377265934 -0.094431698433093944067 0.99552672805818431812 -0.0030311801013837590991 
0.99376414814011093668 -0.11150252897456687518 6.2479080447079928841e-05 1 0.99376407700980429194 -0.111503158999013266 6.9123748319272726687e-05 1.0097754760643447014 0.99371026844119170196 -0.11198162435886004074 0.0001349091770599875539 0.021691497996166108492 1 0 0 0 40 0.7055133868959346799 0.55272020130257626391 1.0290654709078095319 0 1.0097754760393011786 0.010563727431037122848 0.99999999997772326399 0.99999988192390754094 0 1.0019670577598731587 0.014847242513621494372 0.4516395125434781721 -0.11267881407627672319 7.862459391025273549e-05 -7.6439960907881954991e-05 0.11199529994586850112 0.9937087272217708378 0.00013503082289391654105 
0.9937937453151712841 -0.11123830719165313241 0.00017545820012025950172 1 0.99379388183766914633 -0.1112370895409232896 0.00017416222787862119595 1.0090197493666037687 0.99376202005844538334 -0.11152099806419564498 0.00033834911507312832217 0.02168301666190281321 1 0 0 0 40 0.70760060315317441226 0.55417577156215003242 1.02899776215329819 0 1.0090197493641515081 0.01071279675076377419 0.99999999999840971654 0.99999994571172179381 0 1.0013166413459413384 0.014359480468470858447 0.44945621440488142673 -0.11217196651520895678 0.00034438062515132630099 0.0016110965023095123565 0.11152785878086124427 0.99375479592430093767 -0.0035975398826476488387 
0.86949592031461719888 -0.49392633377975631026 -0.0036907120079805247337 1 0.86949554074805923687 -0.49392698737333184944 -0.0036926634756893508653 1.0083950420181033714 0.86980746491489691063 -0.49337394047091176486 -0.0041387005842191577909 0.021657723120509078663 1 0 0 0 40 0.70516670294398686725 0.55234580243165676272 1.0290273168466517184 0 1.0083950420154041971 0.010799816128103725821 0.99999999999781041815 0.99999969894666806969 0 0.76697849668640760701 0.24824508323970684298 0.45126324691524061228 -0.43380704434031336358 -0.002840829357711577817 -0.000388384614109681212 0.49334705459187744303 0.86982398193324061975 0.0038631825378484642777 
0.86169780543596086186 -0.5074175832119347529 0.0020708341817370296348 1 0.86169811733415691002 -0.50741706434782052337 0.0020681855355556139076 1.0063021152714060058 0.86136113553138393684 -0.50798787575944781558 0.0023048378443826767446 0.021603338257277608647 1 0 0 0 40 0.70162092297200251423 0.54934324407198376061 1.0290319601448778553 0 1.0063021152671554059 0.010764614699285178848 0.99999999999630917458 0.9999997523066410654 0 0.75063377385327822999 0.26249923749808085072 0.4533654929370693476 -0.44139907189963956125 0.0018969370195243420111 0.00074646779926388663606 0.50796227354989742508 0.86137207952049443804 -0.0035311857156027125562 
-0.59270809178524597183 0.80541718425325359298 0.00052653760844963745213 1 -0.59270737277080154382 0.80541771372167503262 0.00052600996577344030346 1.0079165647093053515 -0.59295531187800432082 0.80523528743779926309 0.00036052825611523756696 0.021646448626835838869 1 0 0 0 40 0.70405993513736675471 0.55130657641130609292 1.0290347227375122863 0 1.0079165647083510038 0.010665137680213954488 0.99999999999946220797 0.99999993893132699263 0 0.35741828192523461549 0.65737317678935114351 0.45200400002488705375 -0.48251989041323312124 7.5162629366142531232e-05 0.00031903054696891220646 0.80524417815636328832 0.59294302870483839296 -0.00061502489080545613177 
-0.58767339565058707151 0.80909793110323990906 0.00071967281842302529074 1 -0.58767310990795884607 0.80909813530640140034 0.0007234188360323124756 1.0086754764223955227 -0.58770802132376576132 0.80907265272381034826 0.00085105003426934170991 0.021671917985088311881 1 0 0 0 40 0.70786703421999397357 0.55447782340837314941 1.0289894738888369918 0 1.0086754764144256757 0.010494482189977408226 0.9999999999929222172 0.99999999092105418264 0 0.3515110783441125486 0.66409612312132004774 0.44911844698682362731 -0.48071869983896603484 0.00023031703863278090447 0.00075782821852508810284 0.80907068089403721967 0.5877095803367268223 -0.0014430863063348367287 
-0.20611977947573992265 0.97852481137669822253 -0.0019570460060258421976 1 -0.20612022170592930737 0.97852469961521459929 -0.0019663282667265746806 1.0077328451381450947 -0.20586259275880655628 0.97857814682808608175 -0.0023245328843928083663 0.021657616274406592261 1 0 0 0 40 0.70810092370310084853 0.55444592446239404637 1.0289594805467261462 0 1.0077328450898055401 0.010797710000792763718 0.99999999995681587706 0.99999990123008641874 0 0.044931289274359541286 0.9697384447781229877 0.44854599891150703783 -0.20355045764775148154 0.0016741373412751503046 -0.00094692147367903000982 0.97857644015495404144 0.20585784654309932651 -0.0032707476661161683645 
-0.20683980211624714007 0.9783734461910096325 -0.0016419649324837897169 1 -0.20683761692200947069 0.97837390513217847854 -0.0016437707976541793796 1.0076675294040196018 -0.2069357679893283064 0.97835297575508750612 -0.0017443502607515039195 0.021625275809083237266 1 0 0 0 40 0.6994180234288820408 0.54793690828957464234 1.0291005657781513438 0 1.0076675293972088276 0.010809986928705175857 0.99999999999587674271 0.99999998990605043492 0 0.045007644580606992468 0.96915840855753365712 0.45570165541540164078 -0.20461849704065798727 0.0013217736615053616005 -0.00073179913348837485887 0.97835931828408762012 0.20689835650747931406 -0.0024727315259080949982 
0.20917790790724033467 0.97787732221502587926 -0.00073860755516070729278 1 0.20917759445940689589 0.9778773872963897329 -0.00074120885214230694885 1.0094772521913317753 0.20945873644526111224 0.97781702883168597484 -0.00094649539279705442816 0.021682766646897826124 1 0 0 0 40 0.70408535943921801703 0.55157117152891232958 1.0290772795318698929 0 1.0094772521874604276 0.010911697305766680788 0.99999999999656541405 0.99999993758673799693 0 0.046234203767560273779 0.97005491666535470507 0.45267271065133879437 0.20740556934717649384 -0.00064072206777224455839 -0.00033880628874309283915 0.97781708689245161459 -0.20945727425539484301 0.0011810345719312036455 
0.20860988990602591375 0.97799886539953573283 0.00036484327660564832858 1 0.20860982670237021575 0.97799887971269883202 0.00036260710579051814344 1.0074639679142618487 0.20846373657753314301 0.97803001562129288082 0.00039884326058844650834 0.021646460282349563181 1 0 0 0 40 0.70646127096767918907 0.55329129683132838302 1.0289835672234732833 0 1.0074639679114711921 0.010760022703622756576 0.99999999999749766832 0.99999998818758584207 0 0.046123496412479120243 0.96839551203217610897 0.44982525225993535978 0.20592556606726078461 0.0024718678730578104961 -0.00033456796846909541646 0.97801118693682675964 -0.20847866862547084765 -0.0055464362044895486326 
0.58878537967851418689 0.80828939597356364022 0.00017039225260734335889 1 0.58878554955121920056 0.80828927180200316194 0.00017242231952625342115 1.0082702110640766602 0.58899153311104324171 0.80813908477946272413 0.00043997194817562508464 0.02163910887092709498 1 0 0 0 40 0.69931801294883322306 0.54790038639365812312 1.0291277011514528006 0 1.0082702110617549618 0.010853121121714938771 0.99999999999791744365 0.99999993171591372576 0 0.35275016151277449605 0.6623278121751999814 0.45615709222565015146 0.48130261086900527623 -0.00038422411649022801278 0.00049739105997696395588 0.80815224301045118782 -0.58897229723375477128 0.0012590505828511868586 
0.59296519117337409543 0.80522664875431237963 -0.0015251860946639925632 1 0.59296513098482894755 0.80522668962422128125 -0.0015270078463617917791 1.0096147765069767299 0.59329996578420030051 0.80497964071343242054 -0.0017113261933493239576 0.02168424593441859588 1 0 0 0 40 0.70381478071945680064 0.55133138431820294389 1.0290871587550527444 0 1.0096147765051215472 0.01079103104683678746 0.99999999999833821818 0.99999989643961995078 0 0.35837961197171197547 0.65810795339808736415 0.45296878106594024027 0.48367949916561731039 -0.0011728399282120301975 -0.00030636231335146160487 0.80495828912738043304 -0.59332893337858783056 0.0017116018660481078888 
0.86665117824546000769 0.49890782495725349843 0.0025918028818829597082 1 0.86665131367390779715 0.49890755848969348119 0.0025978046776268018912 1.0064960155500146666 0.86681126627587279376 0.49862797852981655122 0.002892695021394772921 0.0216244218912843289 1 0 0 0 40 0.70745591702170051995 0.55394354765169173671 1.0289319308793112295 0 1.0064960155298383615 0.010730248173644311993 0.99999999998194477602 0.99999990464494825648 0 0.76020458217902187048 0.25308313576211566298 0.44847925540401512023 0.43600267157228356218 0.0013531499771760270492 0.00082965800639696590107 0.49863030159705962197 -0.86681474801716940082 0.00012226674233307947164 
0.86578579034429381522 0.50041405388232107487 0.00086018310160144409622 1 0.86578561576413648471 0.50041435327574390612 0.00086172590433645330447 1.011223004651838675 0.86562675707376024459 0.50068867727763943787 0.0010797610536687064602 0.021720209702981729122 1 0 0 0 40 0.70492057493954385361 0.55227876044385459942 1.029106608329713346 0 1.0112230046503880576 0.01072031858925475041 0.99999999999875011092 0.99999992598546616485 0 0.7618533377042689958 0.25596536730427527084 0.45269050018294326732 0.43971802870628057258 0.0010560282188352286721 -0.0006892175655254428792 0.50065824264860836479 -0.86564159785065297736 -0.0024388805988624175959 
0.99482743406618956428 0.1015794093333093201 -5.3644608252198183206e-06 1 0.99482737492086936726 0.10157998853743238632 -6.0652399608405532254e-06 1.0092266791359063571 0.99486611659990875633 0.10119983012497016372 6.6513863457157436474e-05 0.021684133957164671708 1 0 0 0 40 0.70615716678844642207 0.55311073025035306649 1.0290367775417170737 0 1.0092266791352924038 0.010702545202440143582 0.99999999999958510966 0.99999992435546880554 0 1.003847828929581798 0.012375244484962551542 0.45081797745819018886 0.10192057861974970767 0.00012156826115884193326 -0.00097103626649941258975 0.10121562320449536965 -0.99486204770533692709 -0.0022144197590751660276 
0.99509301875536848581 0.098934687772016999263 0.0013459493978363764027 1 0.99509312451785858489 0.098933637451595779488 0.0013449601785014860238 1.0063251686988168299 0.99513944791287867186 0.098460197774125055026 0.0017517596671020084845 0.021617898946749120048 1 0 0 0 40 0.7053421173217181428 0.55234187853402794133 1.0289689477234216231 0 1.006325168697155048 0.010918694352473603745 0.9999999999989536148 0.99999980411159550275 0 1.0012740968696458577 0.011987246534421373487 0.4502597040244912252 0.098841843063774512124 0.0010457339769667586566 -0.00083390217690368698394 0.09844358416515952559 -0.99514052954418696917 -0.0020462637250448535708 
0.95047466099314847909 -0.3107922047975362756 -0.0024747216097649083096 1 0.95047472465296012345 -0.3107919816854738948 -0.002478288904834122057 1.0086348735040642222 0.9505086791529894219 -0.31068501069469722786 -0.0028416517160636360628 0.021657548761484800987 1 0 0 0 40 0.7004802870415905991 0.54872235854706163938 1.0291291686797867655 0 1.0086348734969665664 0.010864629996945764437 0.99999999999361044445 0.9999999276858834163 0 0.91618386885315650225 0.09972979736447007415 0.45548531462780966761 -0.29880418778194617335 -0.0014074471596272882055 0.00071926376172278363216 -0.31071366609092521127 -0.95050345155569604394 0.00045418613536724836708 
0.95169626637306659056 -0.30703831757562044524 0.0012992736039211824715 1 0.95169631781181318608 -0.30703815790395416752 0.0012993284353025357555 1.0077605412381871464 0.95181834567993128804 -0.30665903424493379248 0.0014399802371904103174 0.021637383949442888509 1 0 0 0 40 0.70303115433732921158 0.55076318137229463012 1.0290430043376581626 0 1.0077605412381571703 0.010998888030466745513 0.99999999999998467892 0.99999991079576067143 0 0.91738972963355780443 0.097022424315575936382 0.45273810674709979995 -0.29492120146900574484 0.00072565265264539879474 -0.00033059204205079166343 -0.30669264900416104425 -0.95180858513663291198 -0.00019054398835836739291 
0.74093104033660184271 -0.67158094486287933655 -0.00047745450381907655934 1 0.74093035204978507924 -0.67158170218768431514 -0.00048031039353258560189 1.0089670943024191541 0.74082893566883700753 -0.67169358450280902684 -0.00046541760388494110958 0.021674652381010964947 1 0 0 0 40 0.70503371603501574505 0.55223507632791080102 1.0290546526923256554 0 1.0089670942968327338 0.010696602987300449228 0.99999999999539834761 0.99999998848763504977 0 0.55746078258945441775 0.45866685788462790985 0.45174525776490914719 -0.50342746605890476008 0.00088548755186912322251 0.0014488067431898522894 -0.67166743530201367118 -0.74084366512779342706 0.0036769817558896865199 
0.74269750342660423303 -0.66962637049800743938 -0.0009707407246225034864 1 0.74269777435819128719 -0.66962606800183499534 -0.00097211922684991452538 1.0061935504938395169 0.74269050340135744914 -0.66963392668066845648 -0.0011047151973736489289 0.021603118102286617691 1 0 0 0 40 0.70246284786563528701 0.54999345703063629021 1.0290185129778073314 0 1.0061935504926242668 0.010802104213747599354 0.99999999999896749259 0.99999999115184146081 0 0.55864626309304754592 0.45459935039284266045 0.45262324413299165338 -0.50148695429720724359 -0.0015493243380125005116 -0.00083548302539207324694 -0.66963477335773891053 -0.74268142381911594896 -0.0036841585389918488601 
-0.40861906604538150711 0.91270498276691802708 -0.00027073352221642575351 1 -0.4086198969555835947 0.91270461141132785965 -0.00026855261214828505091 1.0082846578531903248 -0.408641587382014837 0.91269489717497420678 -0.00027880579308131781978 0.021644565040166777181 1 0 0 0 40 0.70064633169083567754 0.54889635045506313116 1.0291005990883772547 0 1.0082846578497297596 0.010957553372578940007 0.99999999999720778909 0.99999999966501562643 0 0.17066593492683165834 0.84425913154055898246 0.4550090254539151946 -0.37723468313671865149 -0.00088555696711902377044 -0.00055206458040231421412 -0.91266454879827985103 -0.40870319667039906042 -0.0022623877274455701791 
-0.40984156573770230692 0.91215672428484051437 -3.6546111567392293082e-05 1 -0.40984351217251518973 0.91215584973362751064 -3.642556083442656566e-05 1.0066987190009031305 -0.41010146816675130399 0.91203990099980181139 -6.9222444253526973232e-05 0.021619116182842703505 1 0 0 0 40 0.70399760523704513204 0.55146898653395470813 1.0289974565111079663 0 1.0066987189963345628 0.010882734980063684532 0.99999999999771616022 0.99999995946948039283 0 0.17181608077945134672 0.84158031434283886441 0.45148271195478456574 -0.37749651813976986547 -0.0018074943954269400911 -0.00086991673675981958606 -0.91202418143865882083 -0.41011240032122386889 -0.0044397718306953496553 
-0.0019736340219536686359 0.99999786427227199681 0.00061336746092382598682 1 -0.0019751030930395033734 0.99999785821079167913 0.00061849947558344144528 1.0080379912683743449 -0.0019339892440399506814 0.99999795663560597792 0.00058856623817026400367 0.021644311201114919269 1 0 0 0 40 0.70284889553457863265 0.55062822960742185963 1.029057179006416467 0 1.0080379912515624596 0.01087195778318734464 0.99999999998575206384 0.99999999870682165781 0 0.0020554206713708461467 1.0127849102266228698 0.45302345192603366009 -0.0019703850426345597899 0.0018495817982882938567 0.00034289972735819019591 -0.99998983610041514147 -0.0019441818491638691163 0.0040679052105782381385 
0.0030887602407023741213 0.99999521707677518911 0.0001593227819548993676 1 0.0030877038740776642164 0.99999521963569115712 0.0001636781964829933959 1.0088170520656820628 0.0036703216890983324759 0.99999326039770086716 8.8869987472836714233e-05 0.021644386752336815943 1 0 0 0 40 0.69708421028621225801 0.54638722358034597093 1.029185609948278346 0 1.0088170520541213104 0.01068578055521504297 0.99999999998995736661 0.99999982747818760842 0 0.0020187277741623012133 1.0137504634259255631 0.45828340214664803343 0.0037084812069968940348 -0.0016498667279163008528 9.6326122615274107079e-05 -0.99998713793132743 0.0036860514460613958039 -0.0034838192618789876574 
0.40404813485359453162 0.91473770649059593651 0.00018178464194233782134 1 0.40404846779743752716 0.9147375606962067085 0.00017527719949213962729 1.0090715331740127692 0.40404414715177328077 0.91473943280832381575 0.00031179785476079555995 0.021667615515899147499 1 0 0 0 40 0.70358272626275353279 0.55107679410496790418 1.0290707080173289167 0 1.0090715331503350427 0.010836205474402347063 0.99999999997876065638 0.99999999066996902997 0 0.16712786724636258251 0.84861142831976799084 0.45285709732494405788 0.37399573798912272293 -0.00087698918848206882173 0.00052914668339603711245 -0.91472329770797988768 0.4040743835720295718 -0.0022762186016559667924 
0.4039916681468759263 0.91475911590356029368 0.0025479284215734459423 1 0.4039925678376358742 0.91475869302147394535 0.0025570830252789047629 1.007015353545587022 0.40386152147310439009 0.91481615314410258399 0.0026976693747124899647 0.021625543004617740761 1 0 0 0 40 0.70359023468206360885 0.55114378678085385044 1.0290172648946815936 0 1.0070153534980514909 0.010670835619271068495 0.99999999995760280314 0.99999997988033173524 0 0.16680592350022269144 0.84704154378816609583 0.45201937657268159709 0.37299905762756196959 -0.00093814186899212183377 0.0020926379417567459937 -0.91480987575670313916 0.40386724591881373314 -0.003760171798965046986 
0.74567174356468890473 0.66631339584271342957 0.00033071097442050642438 1 0.74567172726480135392 0.66631341572656443972 0.00032738467649842808516 1.0077376625860401393 0.74582526263376602849 0.66614150746323064212 0.00041188819911932618174 0.021654459915860509861 1 0 0 0 40 0.70726263788546706035 0.55384076055878783684 1.0289785879639592459 0 1.0077376625798639687 0.010813853434700813547 0.99999999999446775867 0.99999996986679706712 0 0.56426423056075192264 0.45059859900902649033 0.44927567033743176506 0.50190744668646436466 -0.00051193183900072021866 0.00087412855583517037449 -0.66612757292326552072 0.74583441983382858798 -0.002252727790010665334 
0.74285546881410857711 0.66945144328543104706 -0.00071939976662321891438 1 0.74285666800850624902 0.66945011510059682092 -0.0007170684051365438464 1.0066916910594876367 0.74295491849600403533 0.66934101690796898865 -0.0007695240101195891403 0.021623517055350035404 1 0 0 0 40 0.70473878730076244814 0.55192397131406201183 1.028986165368276362 0 1.0066916910532675011 0.010879733664570708299 0.99999999999568134346 0.99999998784641785932 0 0.55921038309577875136 0.45425783532780233953 0.45088687337245103581 0.50195993912230962852 0.00051719445106894609224 -0.001280831432470505224 -0.66933224728153761784 0.74295746036417675828 0.0029248655112896599327 
0.95193695389183208277 0.30629060071811259336 -0.0014504229996550922505 1 0.95193686799800891762 0.30629086960617585289 -0.0014500144944427674487 1.0092456576990944672 0.95194758967568138264 0.30625697806077400998 -0.0015652155580646236015 0.021671694478451471177 1 0 0 0 40 0.70364411554450789765 0.55145281118016864497 1.029070786703250473 0 1.0092456576989214945 0.010718893613801508055 0.99999999999987687627 0.99999999273256190424 0 0.91907374379555273336 0.096711894919808208404 0.45282145795970618618 0.29510913895648044347 -0.00036794182998016716074 -0.0016938018260405846623 -0.30624135660054419006 0.95194818532651059861 0.0032990848764102506663 
0.95041964529758649061 0.31096594012687084341 -0.0016376548542138820268 1 0.95042002840065553659 0.31096477268534872263 -0.0016369983648863203462 1.0081409326988053365 0.95031122111803001395 0.31129718981719622928 -0.0016256165215542456217 0.021652809636081959965 1 0 0 0 40 0.70313662010847810535 0.55077898192079188799 1.0290636811351077107 0 1.0081409326970545148 0.011056094933454980664 0.9999999999990297761 0.9999999387651398175 0 0.91518931866933395103 0.10006414690946009716 0.45296195907553526983 0.29909448405323529885 -0.00033890189352214826566 -0.0019736716058658620131 -0.31126772937337782166 0.95031399720266784836 0.0039632526325568198655 
0.95185146723175806382 -0.30655860590659861353 -0.00077812168216528031749 1 0.95185149472054564335 -0.30655851697319475013 -0.00077953156352713671214 0.98930571374666720352 0.9519450512116431895 -0.30626803033649296903 -0.00071628727976519497318 0.021289056091304273816 1 0 0 0 40 0.69247437439997183706 0.54042033112131115935 1.0287900817731450154 0 0.98930571374559661546 0.012150115994598476021 0.99999999999900179848 0.99999995143242881301 0 0.90355269406444838065 0.095124228286595016724 0.45493136566175035318 -0.29014343170015177709 -0.0011159780074732118284 -0.0022150179423332761949 0.30631405893603008694 0.95191560981305978206 0.0053262643911959131615 
0.95025026784764743404 -0.31148543768492625849 -0.0011182869507877827263 1 0.95025077077274755499 -0.31148391131050412461 -0.0011160826623535216508 0.98660834228193261541 0.9502652476531732173 -0.31143925503548897105 -0.001244799418802770884 0.021218686689467029099 1 0 0 0 40 0.68781707285042825717 0.53654142494547829578 1.0288016725566810905 0 0.98660834227684535147 0.012329156328695450168 0.99999999999627930958 0.99999999061411692924 0 0.89799335247926082015 0.098338274366492714473 0.45761305766340132362 -0.29361481456970200954 0.00010110127006937621162 0.0024936246534464517367 0.31140662150807141284 0.95026268819389192455 -0.0051710257635065870474 
0.74791461663830249851 -0.66379401244891667044 0.0011114205992814461983 1 0.74791417669504156596 -0.66379450100038572824 0.0011156792671296262079 0.98850117854324492939 0.74814528624459075701 -0.66353321499974704523 0.0015176501899265384173 0.021272835608839597149 1 0 0 0 40 0.69133597545267944096 0.53935251362811176268 1.0288000826654601916 0 0.98850117853315411232 0.012227839703249608616 0.99999999999071575996 0.99999985836868965361 0 0.55855789918334275423 0.43982210711876884579 0.45566756349768738898 -0.49353551349473984144 0.0006426761933554403939 -0.00047799950396603671033 0.66358473194182976407 0.74810111112025778901 -0.000176279113026784896 
0.74200364581611211179 -0.67039109059448986905 0.0025249251727868385689 1 0.74200356687876778405 -0.67039115232779278308 0.0025317226941469722461 0.98554353865535448964 0.74202483794971374476 -0.67036637549347422027 0.0028394494965287187145 0.02121134565451826548 1 0 0 0 40 0.69323163586283698123 0.54083841893346595864 1.0286736517977566052 0 0.98554353863070909281 0.012203958404690110409 0.99999999997689170694 0.99999995211893255576 0 0.54765599768303330208 0.44743922819542558678 0.45263739872575198264 -0.49284665955424772354 0.0035543473482931250453 0.0017194384598686834973 0.6702675801498174657 0.74207598963177467954 -0.0080372017599548654238 
-0.40502254876859300481 0.91429986084553016568 0.0035354556759975498854 1 -0.40502214354699705989 0.91430004308413437286 0.0035347493469780836423 0.98557773325400377384 -0.40463898103350010027 0.91446802502749557906 0.0039403338034305459073 0.021217651523446755257 1 0 0 0 40 0.69191455281311020631 0.53967515074344973858 1.028717408352535001 0 0.98557773325354547378 0.012265935741026384731 0.9999999999996520561 0.9999998302349019097 0 0.16467309150271280949 0.83119178020128525741 0.45402298882571168193 -0.36673101683403452888 -0.00060182062426095345783 0.0020378610239862827644 0.91445251086772705307 0.40469271982499738227 -0.00063866137808760972596 
-0.40633705635430905634 0.91372295027105088217 0.0007528487776338746917 1 -0.40633708324934370015 0.91372293270634219464 0.00075962025854417957686 0.9894228657053666387 -0.40631640757919762486 0.91373203017584314622 0.00086831023685269334133 0.021287585429627768618 1 0 0 0 40 0.6910127166957242828 0.53926717944096347335 1.0288311433679180329 0 0.98942286568089843346 0.012006987306237722896 0.99999999997707311739 0.99999999383812077092 0 0.16651723089838638137 0.83282824960360135602 0.45627574030622558565 -0.36935410475375102246 0.0020733350629800590369 0.0014413372556550594055 0.9137202221709622707 0.40630839193160395162 -0.0053708697434927043721 
0.0044035271706937325481 0.99999029162838393159 0.00015999198998308623767 1 0.0044030000417485592665 0.99999029533503580591 0.0001510840176004321308 0.9887008635027676462 0.0047253680103475749832 0.99998882373036168669 0.00015268115309074548145 0.021269194811908916781 1 0 0 0 40 0.68850436527309866186 0.53736694475807345039 1.0288576078061342223 0 0.98870086346032881597 0.012265538844071039934 0.99999999996018529291 0.99999994803708824875 0 0.0021345402575096866261 0.99655454224229744753 0.45812199949341303462 0.0046973206978094504682 4.4197465329103839302e-05 7.3493220006999037688e-05 0.99998879858025013778 -0.004732729303442377751 -6.3145611138048173515e-05 
0.00024913131154872728392 0.99999801493759454818 -0.0019768799812058656523 1 0.0002502472759599588684 0.99999799478522888307 -0.001986907602845915978 0.98653479591662818216 7.3795013632531498982e-05 0.9999976421953528094 -0.0021702898495737314027 0.021228572054270603009 1 0 0 0 40 0.69099850404048157593 0.53910462864608987843 1.0287447868997934286 0 0.98653479586185011119 0.012299723371876153388 0.99999999994910049317 0.99999996761771325904 0 0.0020967363416963362421 0.99417562116142255135 0.45495670778520103106 0.0001004162845330126521 0.0030570345876832641721 -0.0012062592859816527457 0.99997800179461937553 -0.00017544671379809121834 -0.0066306217876412722537 
0.40469331899670712982 0.91444952018602909671 -0.0023221952912961816087 1 0.40469306873687976855 0.91444961718114969873 -0.0023276068345128341289 0.98442091701276990268 0.40448477423147516374 0.91454114088456972542 -0.0025630147214176384786 0.02117456939624884002 1 0 0 0 40 0.68785346429472826735 0.53663682143283553128 1.0287351246785081393 0 0.98442091699722067411 0.012258553787376537392 0.99999999998532185241 0.99999994640996892059 0 0.16391090794421833698 0.83005215269557752755 0.45659830081760177656 0.36625572534209044351 -0.002541214926304862648 -0.00037786625441724283787 0.91454103899162197955 -0.40446726272298644256 0.0045739901070445190823 
0.41125873984820132678 0.91151861688534863148 0.00024488750603350443492 1 0.41125827685468446804 0.91151882506553316698 0.00024752710115288445274 0.98487564629803125982 0.41157346963923951977 0.91137654760128072873 0.00025994516449570463385 0.021191733094665838461 1 0 0 0 40 0.69050341776972468111 0.53872427625828733788 1.0287047166965372913 0 0.98487564629407831074 0.012315600078883817345 0.99999999999638755632 0.99999994012821180611 0 0.16982444108017114015 0.82468732797450261529 0.45464525922481302533 0.37146637253268310896 0.00072159567221653981607 -0.00015612303987785019046 0.91145189743318799636 -0.41140367200239730261 -0.0015675868030650397505 
0.74137696314814005571 0.67108504191792273108 -0.0022505615435462092248 1 0.74137624535154444949 0.67108583016465805926 -0.0022519726148934461445 0.99099593791596829462 0.74121902536365569247 0.67125830118129636848 -0.0025786690660659066648 0.021342863147485090225 1 0 0 0 40 0.69651169257271727808 0.54330232552816259961 1.0287858903033653135 0 0.99099593791377071916 0.012123595283801264638 0.99999999999843636189 0.99999991940252619393 0 0.54978402015725169605 0.45131269997970491215 0.45254163417446069406 0.49590025769698037328 -0.0017298307777089019614 -0.00017943867690043319206 0.67128629135385498028 -0.74119450721914559299 0.0023275542003110836001 
0.74646224189104037894 0.66542765907879675158 -0.00038982549275907074551 1 0.7464620209214954949 0.6654279041381712112 -0.00039460876543361640603 0.98762726204385886675 0.74660887565089772977 0.66526313002600667712 -0.0003932267831099833192 0.021227218390954684379 1 0 0 0 40 0.68564437201580030745 0.53523397517217152775 1.0288622564220093469 0 0.98762726203166506522 0.012279864750575842508 0.99999999998850586103 0.99999997564063525246 0 0.55556808193330320389 0.44153707295147215373 0.45977505428442189128 0.49313443593088934769 0.0011341696591067320591 -0.0015934287106699309214 0.66527206135552907629 -0.7465892375828596661 -0.0041946042971391112736 
0.95094951811746808445 0.30931498326577688829 0.0043880655700932738247 1 0.95094981068463324547 0.3093139871639441485 0.0043948724217804657766 0.9832899912000397924 0.95096492305697910563 0.30925767973652790177 0.0050401030954744709817 0.021138773598640723389 1 0 0 0 40 0.68627803748346938306 0.53563182597483005587 1.0287227446770890182 0 0.98328999117455939682 0.012405683807599083776 0.999999999976294629 0.9999997901392339017 0 0.89594889811992695083 0.096589689692010732847 0.45727641342645997113 0.29069508336169969098 0.0021422045905682804597 0.001852697100366657414 0.30937517129044295183 -0.95093733568349370078 0.0022774969127473255852 
0.95132376395062245855 0.30819116218453818101 -0.0011417942739976741709 1 0.9513237765750348629 0.30819109997981114502 -0.001148048887254893291 0.98554868255108218911 0.9513369899653755235 0.30814893573686763517 -0.0014713693807980703088 0.021203056265057109581 1 0 0 0 40 0.68929861019275606715 0.53782703078081706138 1.0287459323870622452 0 0.98554868253034022541 0.012333930949010286915 0.99999999998043809235 0.99999994675572079217 0 0.89904727108775961408 0.096143126744798537708 0.45596942561854680864 0.29054767062983427595 -0.0009440114554816851633 0.00035590418391581658993 0.30809396219126949923 -0.95135494779613616334 0.0013688553962086917083 
0.99410476288686133728 -0.10837430879181782217 -0.003275606745817805001 1 0.99410470380057436302 -0.10837460989885770724 -0.0032835667867184142876 0.98047084580460164283 0.99408442502017779763 -0.10854705712169816778 -0.003700313840931392876 0.021092574525627842685 1 0 0 0 40 0.69000558972657421997 0.53797998349869247114 1.0285795054131949833 0 0.98047084577110310555 0.012308671148558228414 0.9999999999682720464 0.99999989808630984633 0 0.97599538499808990988 0.013788782544571642416 0.4529754711856356364 -0.10632660529118169446 -0.0016245537170883994453 0.0030131802772655424082 -0.10865723533039572946 -0.99406022937981186605 0.006153501093754587016 
0.99404462253151826268 -0.10892928777398412643 -0.0031142705765403459924 1 0.99404460444695796895 -0.10892928079370897687 -0.0031202813425091533404 0.98467228552481356196 0.99401407891592064026 -0.10919373620947207815 -0.0035691581010458086655 0.021173840881774909362 1 0 0 0 40 0.68703150637459153849 0.5362916533048132095 1.0287540001581612081 0 0.98467228550573304702 0.012399519195647768291 0.9999999999819352281 0.99999986382059058432 0 0.98029730186373920109 0.013859912532352863454 0.45730641466395155481 -0.10750730093912513885 -0.0023563562594072096773 -0.004587882522851813652 -0.10914627141916416475 -0.99397114887742876732 -0.010413771390738953831 
0.86553118107511650692 -0.50085498351241808379 0.00024510709769674364922 1 0.86553153704980778649 -0.50085437052553338777 0.00024061934493658739855 0.98340199817882700817 0.86567086679215499156 -0.50061345399474077578 0.00034650652923307571776 0.021161257214295826901 1 0 0 0 40 0.69049777467821726873 0.53860882010584676394 1.0286562748865064609 0 0.98340199816764672924 0.012314358388663760105 0.99999999998967892267 0.99999995566717636564 0 0.74305002214618076639 0.24972999053972827488 0.45392338023281486592 -0.42865873204248633455 0.001561617943603691664 0.0023099361689569233858 -0.50070424498130006175 -0.86559770840076299958 0.005988845385708684195 
0.86642339893125674966 -0.49930918134756596682 0.00091389629172568872389 1 0.86642332904936725235 -0.49930931385295901359 0.00090773272460625614375 0.99062129396186593411 0.86652460497225891611 -0.49913302096822736997 0.0011560089972633925612 0.021314945480527664606 1 0 0 0 40 0.69039484521261273997 0.53887391933915207431 1.028872634871629721 0 0.9906212939415615093 0.012280648739962155697 0.99999999998099420306 0.99999994851144946573 0 0.75020665345035997262 0.25014739649349526651 0.45733906618779479603 -0.43111111252012856987 -2.2075709531249957925e-05 -0.0010874603704983836546 -0.49930072311668838303 -0.86642649052064935056 -0.0019810146953361511962 
-0.5879788328532754571 0.80887631036085294589 -8.1569070269125239919e-05 1 -0.58797780972557101009 0.80887705470134207975 -7.5153193163574210137e-05 0.98631065401149387029 -0.58792543689579357391 0.80891510518595932666 -0.00018235371898627314056 0.021213891608571431441 1 0 0 0 40 0.68899751868039282865 0.53757392555650218569 1.0287695719175722342 0 0.9863106539881439927 0.012403971998218550968 0.99999999997861799272 0.99999999215864743274 0 0.34489167879239729375 0.65099886687830033072 0.45648055932132497459 -0.47161421194387409539 0.0020371595897195073598 0.0014456358249271921129 -0.80885605938606730536 -0.58798135664729744843 0.0054588853849716597114 
-0.5877264114029882025 0.80904395915629034874 0.0050534633747794186626 1 -0.58772608566896533677 0.80904410835142603897 0.0050674417689962180517 0.987236124511128188 -0.58763507651692814537 0.80910450942423040033 0.0059084411074063472244 0.021246611218214108557 1 0 0 0 40 0.69090123288469174057 0.53895880499966453137 1.0287646000212780084 0 0.98723612440701336013 0.012424105379845604147 0.9999999999022379793 0.99999964039457889253 0 0.34475510245390550423 0.65204093000860596785 0.4554217548332958887 -0.47229511751224917404 -0.0032577816492543191021 0.0014994631897929436553 -0.80905294399598859378 -0.58772435705249936877 -0.0036625044232029488334 
-0.21414133090872924936 0.97680128765268137148 -0.0016537341690517140536 1 -0.21414103338630835482 0.97680134768433946046 -0.0016567988116021727454 0.98552466063153654208 -0.21470122732003502075 0.97667784377789979011 -0.0019422823232144159882 0.021190242433372221548 1 0 0 0 40 0.68661772965580891714 0.53583456914380123148 1.0287886469567546488 0 0.98552466062647914313 0.012338652019327151291 0.99999999999525801542 0.9999997947143530741 0 0.047809950150088334486 0.94734337494334541763 0.45805516545669738848 -0.20775497958122021713 0.0036785734270452291259 -0.00023494033328025050802 -0.97666967831301576553 -0.2146092524950403424 0.0076946869637586406618 
-0.2089101173980908166 0.97793381788678923616 -0.0014179852200343495434 1 -0.20891047033119813925 0.97793374184341652633 -0.0014184322794789944872 0.98179600883564221991 -0.20886542142522904197 0.97794305659140579046 -0.0016167243178328333415 0.021132463016299549152 1 0 0 0 40 0.69262745245527823634 0.54005108615737618116 1.0285758321378426494 0 0.98179600883540829592 0.012250617172291838886 0.99999999999983502086 0.99999997928204942266 0 0.045156374725085803024 0.94609745297875613712 0.45147291150361251733 -0.20162019366883129901 -0.0012524508525016007834 -0.0011680485580251112349 -0.97794065627606285851 -0.20885912520176164175 -0.0031525580563090218646 
0.21204908177620399035 0.97725873157728870844 0.00074731105828162861567 1 0.21204879898946862871 0.97725879010553451387 0.00075100505374161099798 0.98953290195184151479 0.21266972849536142087 0.97712375245211968711 0.00087119205571138528307 0.021282811277843115272 1 0 0 0 40 0.68910105792670184321 0.53792604197091620222 1.0288565157419009566 0 0.98953290194449428085 0.012259824465783195763 0.99999999999313560206 0.99999979088323265319 0 0.04682571509499017931 0.95213151232776194188 0.45782020975096365811 0.20682574949538296005 -0.00028005684198107984534 0.00054138059439324029941 -0.97713818425182719096 0.21260332421854918894 -0.00089185663906984089053 
0.20774622103439854826 0.97818066315619600637 0.0020243204369592105937 1 0.20774682006392419797 0.97818051604086586615 0.0020339103601044314015 0.98534647359844984571 0.20791785252260835959 0.97814361886436640425 0.0022863677106203031397 0.021199814399370152385 1 0 0 0 40 0.69143607969136255953 0.53946161863795805136 1.0286925652992771063 0 0.98534647354913273976 0.012209306563323802167 0.99999999995382649054 0.99999995282589149159 0 0.044823923340102322932 0.94983038986204737508 0.4539313073383083319 0.20149796824715648924 -0.0040237200857611479105 0.0020729326241769640074 -0.9781196277044926779 0.20782604009710789472 -0.009504259928051048481 
0.58711848202012562048 0.80950069017307335617 -0.00072158138936789502447 1 0.58711838218160050662 0.80950075485663330888 -0.0007301992885729699425 0.98848317786380779371 0.58719954877219227019 0.80944171297483735739 -0.00089622435521096983999 0.021253033447785202315 1 0 0 0 40 0.68671625944263281482 0.53609893876336944807 1.0288768647920374377 0 0.98848317782444206081 0.012230424861665194214 0.999999999962858932 0.99999998118085908771 0 0.34490172735776980506 0.65340478477706320781 0.45938388208820390979 0.47237606971005308143 0.0014589027992912009194 -0.0016580014538316819629 -0.80946310726088721577 0.58715192902586155199 0.0047000239104813528596 
0.58754243822738760894 0.80917791928820725911 0.0049978213477689190786 1 0.58754387972344312985 0.80917680957471316283 0.0050080181721643256959 0.98328171190651547651 0.58778675093426968612 0.80899630565432334439 0.0056314175650333002029 0.021154122430874274657 1 0 0 0 40 0.68959281336459898881 0.53784175329752592631 1.0286760458898371873 0 0.9832817118482097829 0.012293130119136070136 0.99999999994635779821 0.99999975990255351999 0 0.34375266497938322674 0.64917583869305484079 0.45470511423903081649 0.47003594355670819116 0.0004257760220495783606 0.0033699825891562503605 -0.80905716557962503721 0.58771946602617430866 -0.0035117058777313016511 
0.86960326259676190563 0.4937510271260183714 -0.00029814940749788281654 1 0.86960372515119366277 0.49375020971624306032 -0.00030266868560916359524 0.98726338307662808713 0.86978541374297047017 0.49343001155961091486 -0.00039715519876127566888 0.021245572165507278783 1 0 0 0 40 0.69280375765309942793 0.54075259394372054977 1.0287271216595106349 0 0.98726338306484306973 0.012224617729486530332 0.99999999998934718803 0.99999992776734747402 0 0.75300241681862956078 0.24368817265775849501 0.45372485249392507933 0.426042421545704042 0.00039247308784663953018 -0.0011085295293878033671 -0.49342716213731291353 0.86978349167010182708 0.0025126247797289846982 
0.8627557151740572472 0.50561981207195261234 -0.0010870026791536602836 1 0.86275569008094465939 0.50561984708139373623 -0.0010906284157503995554 0.98601117444189700922 0.86252749747484946941 0.50600881987888124414 -0.0011791117655028269737 0.021214314815197626157 1 0 0 0 40 0.69015680436300930189 0.53853937201957347014 1.0287422557558336678 0 0.9860111744349137064 0.012354311067251686623 0.99999999999342636947 0.99999989439949721337 0 0.73967877402725790148 0.2559173625196729529 0.45543495059837818539 0.43277756064465250363 -0.0016353160923749366328 0.0014907488127742234314 -0.50608794508644550092 0.86246928025646907301 -0.0046618078110582912912 
0.99470778634277323693 0.10263778494063284519 -0.0046802661826162881772 1 0.99470777441794089313 0.10263751223771587495 -0.0046887732041266255711 0.98587451847788643011 0.99471375989875632229 0.10255087120513234344 -0.0052777536080861105899 0.021212313675713700273 1 0 0 0 40 0.69174835806815626604 0.53979954738492796906 1.0287090197147592541 0 0.98587451843928941564 0.012286753469099874481 0.99999999996377819667 0.99999982277979471146 0 0.98281116715886229773 0.012638930705651340788 0.45400230057617269042 0.10108288689928499049 -0.0026295207875374621009 -0.002018967536072782936 -0.1026849000321181371 0.99470708672668672889 0.003690924152813152264 
0.99486568992119295274 0.10110770512256575526 -0.0044148592816769978431 1 0.99486560054090800165 0.10110847749861009981 -0.0044173112061086077657 0.98333919072727460353 0.99486564631333707087 0.10107782851969536464 -0.0050614590079473241457 0.021158718717344225657 1 0 0 0 40 0.68957602278299090504 0.53787238625880329224 1.0286854800722651238 0 0.9833391907234976248 0.012411013144290102689 0.99999999999669175743 0.99999979206712374946 0 0.98083173608836249358 0.012456825858376898569 0.4548368655128245952 0.099418163075232934833 -0.0027453281996986781711 0.00057506911645486570844 -0.10105568791868796419 0.99487904407812755014 -0.0018535353980974164818 
0.99451958805365159311 -0.10453531568520689488 -0.0017767251305078354904 1 0.99451959725031169324 -0.10453522033894807608 -0.0017771870372991294476 0.91792125321333650767 0.99453286843688570862 -0.10440411163989582466 -0.0020383992210970510242 0.019716035662121895317 1 0 0 0 40 0.65665452867840934381 0.50831232589427866042 1.027352853163900237 0 0.9179212532132291491 0.013909062643474603277 0.99999999999988886668 0.99999995720128997956 0 0.91531280876132570246 0.012565629785985604761 0.45120145882468504217 -0.09589134388337125503 -0.0016766743531073122295 -0.0069685001291195473871 0.10445250884636692046 0.99440490232573319762 0.015765900743331194567 
0.99437731211782087737 -0.10589494637797838839 -0.00014655013847382177602 1 0.99437755069071187553 -0.10589270656673796522 -0.00014621324029023461365 0.91381354674725678855 0.99439646306488427285 -0.10571492168454764415 -0.00017198045909090596008 0.019606276919259663788 1 0 0 0 40 0.64977153946838139831 0.50316196542366675715 1.0273282733067776729 0 0.91381354674260628634 0.01401168909955329521 0.99999999999740651901 0.99999998368545428562 0 0.91097377860246375736 0.01235871419645508465 0.45435228343815803331 -0.096592873848010754601 0.0006291146181063445985 0.0071140316657323241292 0.10556651836076529072 0.99429293691699549562 -0.015403434622246171826 
0.86733852975646896777 -0.49771688173873357419 0.0013343283547809466679 1 0.86733855843606222358 -0.49771681891463365188 0.0013391114783447893768 0.91227434315415856236 0.86729398016680714356 -0.49779332726001485065 0.0017190991308946783171 0.019569125250149477235 1 0 0 0 40 0.6498515030480498389 0.50294886481618594765 1.0272819251272362617 0 0.9122743431436476369 0.013980771759028280676 0.99999999998855859662 0.99999992388431757639 0 0.69207161084311907828 0.22963922057938146448 0.45349042171500664189 -0.39577040563287441133 -0.0029676074682942316617 -0.0066952456323196088417 0.49788489859903289902 0.86709342458683869026 0.016112752257113237969 
0.86600820439868819722 -0.50002737076369541125 -0.0015551209940213887514 1 0.86600848560241228125 -0.50002690666623861304 -0.0015477320211727848935 0.91251351626302212861 0.86610220300170037699 -0.49986394329348793342 -0.0017355548640805415397 0.019542584990047962012 1 0 0 0 40 0.63902186193538101922 0.49510805585618500313 1.0274529737278290664 0 0.9125135162381469156 0.01401969162558296296 0.99999999997255450968 0.99999996469128404897 0 0.69043274361243145432 0.23129142403108754467 0.46176802428250224297 -0.39729054445986183852 0.0027704830262954972635 0.0064091301385179547806 0.49975798196016224528 0.86604367928988079672 -0.014501897432831199405 
-0.59034403147848990567 0.80714623561312359712 0.0029797371172518211969 1 -0.59034339381011136094 0.80714671010792182759 0.0029775403806441350096 0.91487852393262358852 -0.59039626968541270013 0.80710696414365812323 0.0032547154034306834298 0.019632261641738670693 1 0 0 0 40 0.64837186886127184948 0.50193114792605864061 1.0274003182218887087 0 0.91487852392986201977 0.013888999505909679563 0.99999999999727140487 0.99999995939920371946 0 0.32306335379498624105 0.60191110554491067397 0.45620273191135812807 -0.43848181095230037707 -0.0066443632916789356971 -0.0029687920565805948556 0.80718243751743812275 0.590096256657068996 0.015585905258330257084 
-0.58970763286798033587 0.80761630901395820015 -0.00089730257673337676314 1 -0.58970765210674780388 0.80761629238772247863 -0.00089962028417650411524 0.92011723478552753797 -0.58999344348130833282 0.80740754366943912057 -0.00089166964241135966696 0.019777807298685987081 1 0 0 0 40 0.66079612761167605406 0.51171131044331530369 1.0273529173808668702 0 0.92011723478299822787 0.013841553302093337688 0.99999999999731392641 0.99999993734202530238 0 0.32447947993687847879 0.60573969940463812112 0.44910459703031241352 -0.44085951720726263003 0.0061639292935548326349 0.0039714210369654872473 0.80743358911793761123 0.58973430386368408396 -0.0162619190300980071 
-0.20684077071810341719 0.97837451248639772938 0.00045704020035432652838 1 -0.2068410485561233414 0.97837445778980258737 0.00044830426418797814396 0.9108087426995459257 -0.20696868382390848362 0.97834747272424660292 0.00043189151248106577878 0.019553045711640060916 1 0 0 0 40 0.65368451893329415636 0.50573118164593844348 1.0271823542606317581 0 0.91080874266425437824 0.01397679731805589326 0.99999999996180166661 0.99999999135583317322 0 0.041769244063215450746 0.87867882712113143384 0.44992748657407899415 -0.18531887608185293459 -0.008594022782996075735 -0.0016189245096693285434 0.97815590886107894875 0.20695124391553035292 0.019549951457003705152 
-0.20675959684625913604 0.97838980374593709222 0.0019649524063560337359 1 -0.20675928460467937753 0.97838985013273715996 0.0019746865577732588062 0.91346647583301565643 -0.20665585722368234878 0.9784111931604236867 0.0022121875013850714892 0.019578717030840506186 1 0 0 0 40 0.64600426305792857384 0.50048735684473166785 1.0273646886855174465 0 0.91346647578964035308 0.013793151086171783273 0.99999999995257349283 0.99999996622027720328 0 0.041311573277071481081 0.881225298934586454 0.45680975414070573715 -0.18573057690524547025 0.0057379561632299293586 0.0022845773902212757403 0.97830540192220505347 0.20676674690747401386 -0.012886153154976300039 
0.20926734462276308513 0.97785838172607808527 0.00040467591193514893368 1 0.20926795550196597429 0.97785825174606100241 0.00040285501674861831168 0.91075805698631173701 0.20934567824034497341 0.97784164476010337896 0.00032368958246347274152 0.019536368407805666109 1 0 0 0 40 0.65055230759078663816 0.50359868173841892958 1.0272135042654439996 0 0.9107580569844573315 0.013933701600486302769 0.99999999999814725982 0.99999999370810910282 0 0.04227547518181841435 0.87753265889588494275 0.45208362866841361738 0.1874005799686098428 -0.0073773066390738321896 0.0017165891311135749939 0.9777450720832074893 -0.2091382815306011278 0.01660581872207137627 
0.21289188949237156101 0.97707439336072898772 0.0016350006517902829391 1 0.21289415272052289452 0.97707389361463814481 0.0016389490966918194865 0.91296399440790299007 0.21342415555436261565 0.97695791428896061603 0.0018339940215967999015 0.019596207806556045078 1 0 0 0 40 0.6522473220732614152 0.50495626766027545962 1.0272647635957830037 0 0.91296399439597486491 0.014087034824974142833 0.99999999998951893954 0.99999983380163481872 0 0.04396651233318885077 0.8784843235981595333 0.45205321909446866124 0.19139928551305082638 0.0061371745160924730256 -0.00044684965207696916625 0.97696009996621258065 -0.21301128719604928152 -0.013234598637288043713 
0.58750121621417406015 0.80921312594718153299 -0.0040543484873910391394 1 0.58750079316567993537 0.80921339038804596111 -0.0040628618461457594382 0.91497914316297790371 0.58750929661358730627 0.80920368283957178068 -0.0047144534658580452419 0.019631041721324942601 1 0 0 0 40 0.6494163383254560884 0.50274298926291782763 1.0273753949902337812 0 0.91497914312933026348 0.013929330616973264328 0.99999999996363686527 0.99999978763090791034 0 0.31983098990583702648 0.60484429374180748162 0.4552708980577583886 0.43740193876164812359 -0.0069657947066299793354 0.0023757412341635772077 0.80915782146792603058 -0.58739146605804271051 0.015325976623471073215 
0.58659464955500650873 0.80987245811279351404 -0.0036494799329421195692 1 0.58659404550924199029 0.80987287308237099204 -0.0036544792251792302708 0.91655545896117773808 0.58615276108324554372 0.81018945344457060642 -0.0042414857863507533092 0.019682936014010936343 1 0 0 0 40 0.65441559392440784571 0.50645677799808042074 1.0273480631339717561 0 0.91655545894914702831 0.013901532026445246465 0.99999999998723521077 0.99999968023411345275 0 0.31910558136446653954 0.60740664898681195893 0.45228347002254642995 0.43779004950521144268 0.0049928761233084826068 -0.0060377752035961230331 0.80997264216463715769 -0.58622982852768312778 -0.016700511646050037601 
0.86304477556607961386 0.50512504283000569938 0.0015512814317064729276 1 0.86304459910727782113 0.50512534948702481064 0.0015495990995552939417 0.91532936319071434017 0.86278533169948656845 0.50556728177269005808 0.0017874577422956788083 0.019637731187067838934 1 0 0 0 40 0.64969085801015147297 0.50309146194331555435 1.0273794847643678008 0 0.91532936318928614927 0.013882196187720302269 0.99999999999852240418 0.99999984044976619746 0 0.68748988119240261874 0.23750623652343744174 0.4551782580604225581 0.40141595168312588227 -0.0032588892647398681052 0.0071672928829777503984 0.50514692735777899646 -0.8628652917419477042 0.017031444098440866319
[truncated: 353,747 more chars]
