# Supplementary material for: Stress and Strain Provide Positional and Directional Cues in Development
Source: PLoS Comput Biol. 2014 Jan 9;10(1):e1003410. doi: 10.1371/journal.pcbi.1003410 (PMC3886884; doi:10.1371/journal.pcbi.1003410)
Supplement: Software S1 — Archive file (tar.gz) including source code for the in-house developed C++ simulation software used in this study. Also provided are instructions and scripts for generating all results of the paper. Follow instructions in the README.txt file in the top directory for how to compile the software and generate the results. (GZ) [file pcbi.1003410.s007.gz › software/scripts/fig3/EF/plot/plot3F.m]

clear all

load fig3Bang.dat

A=fig3Bang
angvector=-.8:.05:2;


for j=1:3
    for i=1:length(A(:,1))
      if A(i,j) < -0.7854
         A(i,j)=A(i,j)+3.1416;
      end
    end
end


MT=A(:,1)
stress=A(:,3)
strain=A(:,2)


hist(:,1)=histc(MT,angvector);
hist(:,2)=histc(stress,angvector);
hist(:,3)=histc(strain,angvector);


h=bar3(hist,0.3);

set(h(1),'facecolor','red')
set(h(2),'facecolor','green')
set(h(3),'facecolor','cyan')

for i = 1:numel(h)  
  index = logical(kron(hist(:,i) == 0,ones(6,1)));
  zData = get(h(i),'ZData');
  zData(index,:) = nan;
  set(h(i),'ZData',zData);
end
hFig = figure(1);
set(hFig, 'Position', [400 400  550 550])

xlim([0.6 3.6])
% ylim([2 22])

zlim([0 200])

h=ylabel('angle');
pos=get(h,'pos');
set(h,'pos', [-1 33 0.0])
zlabel('frequency','FontSize',24);
%set(gca,'YTickLabel',{'0 ','pi/2'})
set(gca,'YTick',[16 48])
set(gca,'XTickLabel',{'MT','stress','strain'},'YTickLabel',{'0 ','pi/2'},'FontSize',24)

pbaspect([1.2 3 2])
