# Supplementary material for: Stress and Strain Provide Positional and Directional Cues in Development
Source: PLoS Comput Biol. 2014 Jan 9;10(1):e1003410. doi: 10.1371/journal.pcbi.1003410 (PMC3886884; doi:10.1371/journal.pcbi.1003410)
Supplement: Software S1 — Archive file (tar.gz) including source code for the in-house developed C++ simulation software used in this study. Also provided are instructions and scripts for generating all results of the paper. Follow instructions in the README.txt file in the top directory for how to compile the software and generate the results. (GZ) [file pcbi.1003410.s007.gz › software/scripts/fig4/ABC/parabolidscaled.init]

963 2906 1944
0 0 3 0 1
1 0 4 1 2
2 0 5 2 3
3 0 6 3 4
4 0 1 4 5
5 0 2 5 0
6 1 14 6 7
7 1 2 7 5
8 1 6 4 8
9 1 12 8 9
10 1 13 9 6
11 2 15 10 11
12 2 16 11 12
13 2 3 12 0
14 2 14 7 10
15 3 16 12 13
16 3 17 13 14
17 3 18 14 15
18 3 4 15 1
19 4 18 15 16
20 4 19 16 17
21 4 7 17 18
22 4 5 18 2
23 5 7 18 19
24 5 8 19 20
25 5 9 20 21
26 5 10 21 22
27 5 6 22 3
28 6 10 22 23
29 6 11 23 24
30 6 12 24 8
31 7 19 17 25
32 7 31 25 26
33 7 32 26 27
34 7 8 27 19
35 8 32 27 28
36 8 33 28 29
37 8 34 29 30
38 8 9 30 20
39 9 34 30 31
40 9 35 31 32
41 9 10 32 21
42 962 -1 58 45
43 10 36 32 34
44 10 37 34 35
45 10 11 35 23
46 11 37 35 36
47 11 38 36 37
48 11 12 37 24
49 12 38 37 38
50 12 20 38 39
51 12 21 39 40
52 12 13 40 9
53 13 21 40 41
54 13 22 41 42
55 13 14 42 6
56 14 22 42 43
57 14 23 43 44
58 14 15 44 10
59 962 -1 33 1817
60 15 24 44 46
61 15 25 46 47
62 15 16 47 11
63 16 25 47 48
64 16 26 48 49
65 16 27 49 50
66 16 17 50 13
67 17 27 50 51
68 17 28 51 52
69 17 18 52 14
70 18 28 52 53
71 18 29 53 54
72 18 30 54 55
73 18 19 55 16
74 19 30 55 56
75 19 31 56 25
76 962 -1 45 33
77 20 58 57 59
78 20 59 59 60
79 20 21 60 39
80 20 38 38 57
81 21 59 60 61
82 21 60 61 62
83 21 22 62 41
84 22 60 62 63
85 22 61 63 64
86 22 23 64 43
87 961 -1 86 72
88 23 62 64 66
89 23 63 66 67
90 23 24 67 44
91 24 63 67 68
92 24 39 68 69
93 24 25 69 46
94 25 39 69 70
95 25 40 70 71
96 961 962 58 1730
97 25 26 71 48
98 26 41 71 73
99 26 42 73 74
100 26 27 74 49
101 27 42 74 75
102 27 43 75 76
103 27 28 76 51
104 28 43 76 77
105 28 44 77 78
106 28 45 78 79
107 28 29 79 53
108 29 45 79 80
109 29 46 80 81
110 29 30 81 54
111 30 46 81 82
112 30 47 82 83
113 30 31 83 56
114 31 47 83 84
115 31 48 84 85
116 961 -1 65 58
117 31 32 85 26
118 32 49 85 87
119 961 -1 72 65
120 32 33 87 28
121 33 51 89 90
122 33 34 90 29
123 33 50 87 89
124 34 51 90 91
125 34 52 91 92
126 34 35 92 31
127 35 53 93 94
128 35 54 94 95
129 35 36 95 32
130 35 52 92 93
131 36 54 95 96
132 36 55 96 97
133 36 37 97 34
134 37 38 98 36
135 37 55 97 99
136 37 56 99 98
137 960 961 86 1728
138 38 57 98 57
139 39 80 101 102
140 39 81 102 103
141 39 40 103 70
142 39 63 68 101
143 918 -1 1599 1597
144 40 82 103 105
145 40 83 105 106
146 40 41 106 71
147 41 83 106 107
148 41 84 107 108
149 41 42 108 73
150 42 85 109 110
151 42 43 110 75
152 42 84 108 109
153 43 85 110 111
154 43 86 111 112
155 43 44 112 77
156 44 86 112 113
157 44 87 113 114
158 960 -1 100 86
159 44 45 114 78
160 45 88 114 116
161 45 89 116 117
162 45 46 117 80
163 46 89 117 118
164 46 90 118 119
165 46 47 119 82
166 47 90 119 120
167 47 91 120 121
168 47 48 121 84
169 960 -1 104 100
170 48 92 121 123
171 48 93 123 124
172 48 49 124 85
173 49 93 124 125
174 49 94 125 126
175 49 50 126 87
176 50 64 127 128
177 50 51 128 89
178 50 94 126 127
179 51 64 128 129
180 51 65 129 130
181 51 52 130 91
182 52 65 130 131
183 52 66 131 132
184 52 53 132 93
185 960 -1 115 104
186 53 67 132 134
187 53 68 134 135
188 53 54 135 94
189 54 68 135 136
190 54 69 136 137
191 54 55 137 96
192 55 69 137 138
193 55 70 138 139
194 55 56 139 99
195 959 960 115 1726
196 56 71 139 141
197 959 -1 122 115
198 56 57 141 98
199 57 72 141 143
200 57 73 143 144
201 57 58 144 57
202 58 73 144 145
203 58 74 145 146
204 58 59 146 59
205 59 74 146 147
206 59 75 147 148
207 59 60 148 61
208 60 75 148 149
209 60 76 149 150
210 60 61 150 63
211 61 76 150 151
212 61 77 151 152
213 61 62 152 64
214 959 -1 133 122
215 62 78 152 154
216 62 79 154 155
217 62 63 155 66
218 63 79 155 156
219 63 80 156 101
220 64 94 127 157
221 64 107 157 158
222 64 108 158 159
223 64 65 159 129
224 65 108 159 160
225 65 109 160 161
226 65 110 161 162
227 65 66 162 131
228 66 110 162 163
229 66 111 163 164
230 66 67 164 132
231 67 112 165 166
232 67 68 166 134
233 67 111 164 165
234 68 112 166 167
235 68 113 167 168
236 68 69 168 136
237 69 113 168 169
238 69 114 169 170
239 69 70 170 138
240 70 114 170 171
241 70 115 171 172
242 70 71 172 139
243 71 115 172 173
244 71 116 173 174
245 959 -1 140 133
246 71 72 174 141
247 72 117 174 176
248 72 118 176 177
249 72 73 177 143
250 73 118 177 178
251 73 119 178 179
252 73 74 179 145
253 74 119 179 180
254 74 120 180 181
255 74 75 181 147
256 75 121 181 183
257 75 122 183 184
258 75 76 184 149
259 958 959 140 1724
260 76 122 184 185
261 76 123 185 186
262 76 77 186 151
263 77 123 186 187
264 77 124 187 188
265 77 78 188 152
266 78 124 188 189
267 78 125 189 190
268 78 79 190 154
269 79 125 190 191
270 79 126 191 192
271 79 80 192 156
272 958 -1 142 140
273 80 127 192 194
274 80 128 194 195
275 80 81 195 102
276 81 128 195 196
277 81 129 196 197
278 81 82 197 103
279 82 129 197 198
280 82 130 198 199
281 82 83 199 105
282 83 130 199 200
283 83 131 200 201
284 83 84 201 107
285 84 132 202 203
286 84 95 203 204
287 84 85 204 109
288 84 131 201 202
289 85 95 204 205
290 85 96 205 206
291 85 86 206 111
292 86 96 206 207
293 86 97 207 208
294 86 87 208 113
295 87 97 208 209
296 87 98 209 210
297 87 88 210 114
298 88 98 210 211
299 88 99 211 212
300 88 89 212 116
301 958 -1 153 142
302 89 100 212 214
303 89 101 214 215
304 89 90 215 118
305 90 101 215 216
306 90 102 216 217
307 90 91 217 120
308 91 102 217 218
309 91 103 218 219
310 91 92 219 121
311 92 103 219 220
312 92 104 220 221
313 92 93 221 123
314 958 -1 175 153
315 93 105 221 223
316 93 106 223 224
317 93 94 224 125
318 94 106 224 225
319 94 107 225 157
320 95 132 203 226
321 95 136 226 227
322 95 137 227 228
323 95 96 228 205
324 96 137 228 229
325 96 138 229 230
326 957 958 175 1722
327 96 97 230 207
328 97 139 230 232
329 97 98 232 209
330 98 140 232 234
331 98 141 234 235
332 98 99 235 211
333 957 -1 182 175
334 99 141 235 236
335 99 142 236 237
336 99 100 237 212
337 100 142 237 238
338 100 143 238 239
339 100 101 239 214
340 101 143 239 240
341 101 144 240 241
342 101 102 241 216
343 102 144 241 242
344 102 145 242 243
345 102 103 243 218
346 957 -1 193 182
347 103 146 243 245
348 957 -1 213 193
349 103 104 245 220
350 104 147 245 247
351 104 148 247 248
352 104 105 248 221
353 105 148 248 249
354 105 149 249 250
355 105 106 250 223
356 106 149 250 251
357 106 150 251 252
358 106 107 252 225
359 107 151 253 254
360 107 108 254 158
361 107 150 252 253
362 108 151 254 255
363 108 152 255 256
364 108 109 256 160
365 109 152 256 257
366 109 153 257 258
367 109 110 258 161
368 110 153 258 259
369 110 154 259 260
370 110 155 260 261
371 110 111 261 163
372 111 155 261 262
373 111 156 262 263
374 111 112 263 165
375 112 156 263 264
376 112 157 264 265
377 112 113 265 167
378 113 158 266 267
379 113 114 267 169
380 113 157 265 266
381 114 158 267 268
382 114 159 268 269
383 114 115 269 171
384 115 159 269 270
385 115 160 270 271
386 115 116 271 173
387 116 160 271 272
388 116 161 272 273
389 116 162 273 274
390 116 117 274 174
391 117 162 274 275
392 117 163 275 276
393 117 118 276 176
394 118 163 276 277
395 118 164 277 278
396 118 119 278 178
397 119 164 278 279
398 119 165 279 280
399 119 120 280 180
400 120 165 280 281
401 120 166 281 282
402 120 121 282 181
403 121 166 282 283
404 121 167 283 284
405 121 122 284 183
406 122 167 284 285
407 122 168 285 286
408 122 123 286 185
409 956 957 213 1721
410 123 169 286 288
411 123 124 288 187
412 956 -1 222 213
413 124 170 288 290
414 124 171 290 291
415 124 125 291 189
416 125 171 291 292
417 125 172 292 293
418 125 126 293 191
419 126 172 293 294
420 126 173 294 295
421 126 127 295 192
422 127 173 295 296
423 127 174 296 297
424 956 -1 231 222
425 127 128 297 194
426 128 175 297 299
427 128 176 299 300
428 128 129 300 196
429 129 176 300 301
430 129 133 301 302
431 129 130 302 198
432 130 134 303 304
433 130 131 304 200
434 130 133 302 303
435 131 134 304 305
436 131 135 305 306
437 131 132 306 202
438 132 135 306 307
439 132 136 307 226
440 133 176 301 308
441 133 192 308 309
442 133 193 309 310
443 133 134 310 303
444 134 193 310 311
445 134 194 311 312
446 134 135 312 305
447 956 -1 233 231
448 135 195 312 314
449 135 136 314 307
450 136 196 315 316
451 136 197 316 317
452 136 137 317 227
453 136 195 314 315
454 137 197 317 318
455 137 198 318 319
456 137 138 319 229
457 138 198 319 320
458 138 199 320 321
459 138 139 321 230
460 139 199 321 322
461 139 200 322 323
462 139 140 323 232
463 140 200 323 324
464 140 201 324 325
465 140 141 325 234
466 141 201 325 326
467 141 202 326 327
468 141 142 327 236
469 142 202 327 328
470 142 203 328 329
471 142 143 329 238
472 143 203 329 330
473 143 204 330 331
474 143 205 331 332
475 143 144 332 240
476 144 205 332 333
477 144 206 333 334
478 144 145 334 242
479 145 207 335 336
480 145 146 336 243
481 145 206 334 335
482 146 207 336 337
483 146 208 337 338
484 146 147 338 245
485 147 208 338 339
486 147 209 339 340
487 147 148 340 247
488 148 209 340 341
489 148 210 341 342
490 148 149 342 249
491 149 210 342 343
492 149 211 343 344
493 149 150 344 251
494 955 -1 287 246
495 150 212 344 346
496 150 151 346 253
497 151 213 346 348
498 151 214 348 349
499 151 152 349 255
500 955 956 233 1718
501 152 214 349 350
502 152 215 350 351
503 152 153 351 257
504 153 215 351 352
505 153 216 352 353
506 153 154 353 259
507 154 216 353 354
508 154 217 354 355
509 955 -1 244 233
510 154 155 355 260
511 155 218 355 357
512 155 156 357 262
513 156 219 358 359
514 156 157 359 264
515 156 218 357 358
516 157 220 360 361
517 157 221 361 362
518 157 158 362 266
519 157 219 359 360
520 158 221 362 363
521 158 222 363 364
522 158 159 364 268
523 159 223 365 366
524 159 160 366 270
525 159 222 364 365
526 160 223 366 367
527 160 224 367 368
528 160 161 368 272
529 161 224 368 369
530 161 225 369 370
531 161 162 370 273
532 162 226 371 372
533 162 163 372 275
534 162 225 370 371
535 163 226 372 373
536 163 177 373 374
537 163 164 374 277
538 164 177 374 375
539 164 178 375 376
540 164 165 376 279
541 955 -1 246 244
542 165 179 376 378
543 954 955 287 1717
544 165 166 378 281
545 166 180 378 380
546 166 181 380 381
547 166 167 381 283
548 167 181 381 382
549 167 182 382 383
550 167 168 383 285
551 168 182 383 384
552 168 183 384 385
553 168 169 385 286
554 169 183 385 386
555 169 184 386 387
556 169 170 387 288
557 170 185 388 389
558 170 171 389 290
559 170 184 387 388
560 912 913 1793 1635
561 171 186 389 391
562 171 172 391 292
563 172 187 392 393
564 954 -1 298 287
565 172 173 393 294
566 172 186 391 392
567 173 188 393 395
568 173 189 395 396
569 173 174 396 296
570 174 190 397 398
571 174 175 398 297
572 174 189 396 397
573 175 190 398 399
574 175 191 399 400
575 175 176 400 299
576 176 191 400 401
577 176 192 401 308
578 177 226 373 402
579 177 275 402 403
580 177 276 403 404
581 954 -1 313 298
582 177 178 404 375
583 178 277 404 406
584 913 -1 1793 1760
585 178 179 406 376
586 179 278 406 408
587 179 279 408 409
588 179 180 409 378
589 180 279 409 410
590 180 280 410 411
591 180 181 411 380
592 181 280 411 412
593 181 281 412 413
594 181 182 413 382
595 182 281 413 414
596 182 282 414 415
597 182 183 415 384
598 183 282 415 416
599 183 283 416 417
600 183 184 417 386
601 184 283 417 418
602 184 227 418 419
603 184 185 419 388
604 185 227 419 420
605 185 228 420 421
606 185 186 421 389
607 953 954 313 1715
608 186 229 421 423
609 186 230 423 424
610 186 187 424 392
611 187 230 424 425
612 187 231 425 426
613 187 188 426 393
614 188 232 427 428
615 188 189 428 395
616 188 231 426 427
617 189 232 428 429
618 189 233 429 430
619 189 190 430 397
620 190 234 431 432
621 190 191 432 399
622 190 233 430 431
623 953 -1 345 313
624 191 235 432 434
625 191 192 434 401
626 192 236 435 436
627 192 193 436 309
628 192 235 434 435
629 953 -1 347 345
630 193 237 436 438
631 193 238 438 439
632 193 194 439 311
633 194 238 439 440
634 194 239 440 441
635 194 195 441 312
636 195 239 441 442
637 195 240 442 443
638 195 196 443 315
639 196 240 443 444
640 196 241 444 445
641 196 197 445 316
642 197 241 445 446
643 197 242 446 447
644 197 198 447 318
645 198 242 447 448
646 198 243 448 449
647 198 199 449 320
648 953 -1 356 347
649 199 244 449 451
650 199 200 451 322
651 200 245 451 453
652 952 953 356 1713
653 200 201 453 324
654 952 -1 379 356
655 201 246 453 455
656 201 202 455 326
657 202 247 456 457
658 202 248 457 458
659 202 203 458 328
660 202 246 455 456
661 203 248 458 459
662 203 249 459 460
663 203 204 460 330
664 204 249 460 461
665 204 250 461 462
666 204 205 462 331
667 205 250 462 463
668 205 251 463 464
669 205 206 464 333
670 206 252 465 466
671 952 -1 390 379
672 206 207 466 335
673 206 251 464 465
674 207 253 466 468
675 207 254 468 469
676 207 208 469 337
677 208 254 469 470
678 208 255 470 471
679 208 209 471 339
680 209 255 471 472
681 209 256 472 473
682 209 210 473 341
683 210 256 473 474
684 210 257 474 475
685 210 211 475 343
686 211 257 475 476
687 211 258 476 477
688 211 212 477 344
689 212 258 477 478
690 212 259 478 479
691 212 213 479 346
692 213 260 480 481
693 213 261 481 482
694 213 214 482 348
695 213 259 479 480
696 214 261 482 483
697 214 262 483 484
698 214 215 484 350
699 215 263 485 486
700 215 216 486 352
701 215 262 484 485
702 216 263 486 487
703 216 264 487 488
704 216 217 488 354
705 217 265 489 490
706 217 218 490 355
707 217 264 488 489
708 218 265 490 491
709 218 266 491 492
710 218 219 492 358
711 219 267 493 494
712 219 220 494 360
713 219 266 492 493
714 220 267 494 495
715 220 268 495 496
716 220 221 496 361
717 221 269 497 498
718 221 270 498 499
719 221 222 499 363
720 221 268 496 497
721 222 270 499 500
722 222 271 500 501
723 222 223 501 365
724 223 271 501 502
725 223 272 502 503
726 223 224 503 367
727 224 272 503 504
728 224 273 504 505
729 224 225 505 369
730 225 274 506 507
731 225 226 507 371
732 225 273 505 506
733 226 274 507 508
734 226 275 508 402
735 227 291 509 510
736 227 292 510 511
737 951 -1 422 407
738 227 228 511 420
739 227 283 418 509
740 228 293 511 513
741 228 294 513 514
742 228 229 514 421
743 229 294 514 515
744 229 230 515 423
745 230 295 515 517
746 230 296 517 518
747 230 231 518 425
748 951 952 390 1711
749 231 296 518 519
750 231 297 519 520
751 231 232 520 427
752 232 297 520 521
753 232 298 521 522
754 232 233 522 429
755 233 298 522 523
756 233 299 523 524
757 233 234 524 431
758 234 300 525 526
759 234 235 526 432
760 234 299 524 525
761 913 -1 1760 1756
762 235 301 526 528
763 235 236 528 435
764 236 302 529 530
765 236 237 530 436
766 236 301 528 529
767 237 302 530 531
768 237 303 531 532
769 237 238 532 438
770 238 304 533 534
771 238 239 534 440
772 238 303 532 533
773 239 305 535 536
774 239 306 536 537
775 239 240 537 442
776 239 304 534 535
777 240 306 537 538
778 240 307 538 539
779 240 241 539 444
780 241 307 539 540
781 241 308 540 541
782 241 242 541 446
783 242 308 541 542
784 242 309 542 543
785 242 243 543 448
786 243 310 544 545
787 243 244 545 449
788 243 309 543 544
789 244 310 545 546
790 244 311 546 547
791 244 245 547 451
792 245 311 547 548
793 245 312 548 549
794 245 246 549 453
795 246 312 549 550
796 246 313 550 551
797 246 247 551 456
798 247 314 552 553
799 247 315 553 554
800 247 248 554 457
801 247 313 551 552
802 248 315 554 555
803 248 249 555 459
804 249 316 555 557
805 249 317 557 558
806 249 250 558 461
807 951 -1 405 390
808 250 317 558 559
809 250 318 559 560
810 250 251 560 463
811 251 318 560 561
812 251 319 561 562
813 251 252 562 465
814 252 319 562 563
815 252 320 563 564
816 252 253 564 466
817 253 320 564 565
818 253 321 565 566
819 253 254 566 468
820 254 321 566 567
821 254 322 567 568
822 254 255 568 470
823 255 323 569 570
824 255 256 570 472
825 255 322 568 569
826 256 323 570 571
827 256 324 571 572
828 256 257 572 474
829 257 324 572 573
830 257 325 573 574
831 257 326 574 575
832 257 258 575 476
833 258 326 575 576
834 258 327 576 577
835 258 259 577 478
836 259 328 578 579
837 259 260 579 480
838 259 327 577 578
839 260 328 579 580
840 260 329 580 581
841 260 261 581 481
842 261 329 581 582
843 261 330 582 583
844 261 262 583 483
845 262 330 583 584
846 262 331 584 585
847 262 263 585 485
848 263 331 585 586
849 263 332 586 587
850 263 264 587 487
851 264 332 587 588
852 264 333 588 589
853 264 265 589 489
854 951 -1 407 405
855 265 334 589 591
856 265 266 591 491
857 266 335 592 593
858 266 267 593 493
859 266 334 591 592
860 950 951 422 1709
861 267 336 593 595
862 950 -1 433 422
863 267 268 595 495
864 268 337 595 597
865 950 -1 437 433
866 268 269 597 497
867 269 339 599 600
868 269 270 600 498
869 269 338 597 599
870 270 339 600 601
871 270 340 601 602
872 270 271 602 500
873 271 340 602 603
874 271 341 603 604
875 271 272 604 502
876 272 341 604 605
877 272 342 605 606
878 272 273 606 504
879 273 343 607 608
880 273 274 608 506
881 273 342 606 607
882 274 343 608 609
883 274 344 609 610
884 274 275 610 508
885 275 344 610 611
886 275 345 611 612
887 275 276 612 403
888 913 914 1756 1637
889 276 346 612 614
890 949 950 437 1707
891 276 277 614 404
892 277 284 614 616
893 277 278 616 406
894 278 285 616 618
895 278 286 618 619
896 278 279 619 408
897 949 -1 454 437
898 279 286 619 620
899 279 287 620 621
900 279 280 621 410
901 280 287 621 622
902 280 288 622 623
903 280 281 623 412
904 281 289 624 625
905 281 282 625 414
906 281 288 623 624
907 282 289 625 626
908 282 290 626 627
909 282 283 627 416
910 283 290 627 628
911 283 291 628 509
912 284 346 614 629
913 284 386 629 630
914 284 387 630 631
915 284 285 631 616
916 949 -1 452 454
917 285 388 631 633
918 285 286 633 618
919 286 389 634 635
920 286 287 635 620
921 286 388 633 634
922 287 389 635 636
923 287 390 636 637
924 287 391 637 638
925 287 288 638 622
926 949 -1 467 452
927 288 289 639 624
928 288 391 638 639
929 289 392 639 641
930 289 393 641 642
931 289 290 642 626
932 290 394 643 644
933 290 291 644 628
934 290 393 642 643
935 291 395 645 646
936 291 292 646 510
937 291 394 644 645
938 292 395 646 647
939 292 396 647 648
940 292 293 648 511
941 293 397 649 650
942 293 294 650 513
943 293 396 648 649
944 294 397 650 651
945 294 398 651 652
946 294 295 652 515
947 295 398 652 653
948 295 399 653 654
949 295 296 654 517
950 296 399 654 655
951 296 400 655 656
952 296 401 656 657
953 296 297 657 519
954 297 401 657 658
955 297 402 658 659
956 297 298 659 521
957 298 403 660 661
958 298 299 661 523
959 298 402 659 660
960 299 403 661 662
961 299 300 662 525
962 300 404 662 664
963 300 405 664 665
964 300 301 665 526
965 948 -1 527 516
966 301 405 665 666
967 301 406 666 667
968 301 302 667 529
969 302 407 668 669
970 302 303 669 531
971 302 406 667 668
972 303 407 669 670
973 303 408 670 671
974 303 304 671 533
975 304 408 671 672
976 304 409 672 673
977 304 305 673 535
978 305 409 673 674
979 305 410 674 675
980 305 306 675 536
981 948 949 467 1705
982 306 411 675 677
983 306 307 677 538
984 307 412 677 679
985 307 308 679 540
986 948 -1 512 467
987 948 -1 516 512
988 308 413 679 681
989 308 414 681 682
990 308 309 682 542
991 309 414 682 683
992 947 948 527 1703
993 309 310 683 544
994 310 347 685 686
995 310 311 686 546
996 310 415 683 685
997 311 347 686 687
998 311 348 687 688
999 311 312 688 548
1000 312 348 688 689
1001 312 349 689 690
1002 312 313 690 550
1003 313 350 691 692
1004 313 314 692 552
1005 313 349 690 691
1006 314 350 692 693
1007 314 351 693 694
1008 314 315 694 553
1009 315 352 695 696
1010 315 316 696 555
1011 315 351 694 695
1012 316 353 697 698
1013 914 -1 1754 1750
1014 316 317 698 557
1015 316 352 696 697
1016 317 354 698 700
1017 317 318 700 559
1018 947 -1 590 527
1019 318 355 700 702
1020 318 319 702 561
1021 319 355 702 703
1022 319 356 703 704
1023 319 357 704 705
1024 319 320 705 563
1025 320 357 705 706
1026 320 358 706 707
1027 320 321 707 565
1028 321 358 707 708
1029 321 359 708 709
1030 321 322 709 567
1031 322 360 710 711
1032 322 323 711 569
1033 322 359 709 710
1034 323 360 711 712
1035 323 361 712 713
1036 323 324 713 571
1037 324 361 713 714
1038 324 362 714 715
1039 324 325 715 573
1040 325 363 716 717
1041 325 326 717 574
1042 325 362 715 716
1043 326 363 717 718
1044 326 364 718 719
1045 326 327 719 576
1046 327 364 719 720
1047 327 365 720 721
1048 327 328 721 578
1049 328 366 721 723
1050 328 329 723 580
1051 947 -1 594 590
1052 946 947 594 1701
1053 329 367 723 725
1054 329 368 725 726
1055 329 330 726 582
1056 330 368 726 727
1057 330 369 727 728
1058 330 331 728 584
1059 331 370 729 730
1060 331 332 730 586
1061 331 369 728 729
1062 332 370 730 731
1063 332 371 731 732
1064 332 333 732 588
1065 333 371 732 733
1066 333 372 733 734
1067 333 334 734 589
1068 334 372 734 735
1069 334 373 735 736
1070 334 335 736 592
1071 335 374 737 738
1072 335 336 738 593
1073 335 373 736 737
1074 336 374 738 739
1075 336 375 739 740
1076 336 337 740 595
1077 337 376 741 742
1078 337 338 742 597
1079 337 375 740 741
1080 946 -1 596 594
1081 338 377 742 744
1082 338 339 744 599
1083 339 377 744 745
1084 339 378 745 746
1085 946 -1 598 596
1086 339 340 746 601
1087 340 379 746 748
1088 340 380 748 749
1089 340 341 749 603
1090 341 380 749 750
1091 341 381 750 751
1092 341 342 751 605
1093 342 381 751 752
1094 342 382 752 753
1095 342 343 753 607
1096 343 382 753 754
1097 343 383 754 755
1098 343 344 755 609
1099 344 383 755 756
1100 344 384 756 757
1101 344 345 757 611
1102 345 385 758 759
1103 345 346 759 612
1104 345 384 757 758
1105 346 385 759 760
1106 346 386 760 629
1107 347 415 685 761
1108 347 485 761 762
1109 347 486 762 763
1110 347 348 763 687
1111 348 486 763 764
1112 348 487 764 765
1113 348 349 765 689
1114 349 487 765 766
1115 349 488 766 767
1116 349 350 767 691
1117 350 489 768 769
1118 350 351 769 693
1119 350 488 767 768
1120 351 489 769 770
1121 351 490 770 771
1122 351 352 771 695
1123 352 416 772 773
1124 352 353 773 697
1125 352 490 771 772
1126 946 -1 613 598
1127 353 417 773 775
1128 353 354 775 698
1129 945 946 613 1699
1130 354 418 775 777
1131 354 355 777 700
1132 355 419 777 779
1133 355 420 779 780
1134 355 356 780 703
1135 945 -1 615 613
1136 356 420 780 781
1137 356 421 781 782
1138 356 357 782 704
1139 357 421 782 783
1140 357 422 783 784
1141 357 358 784 706
1142 358 422 784 785
1143 358 423 785 786
1144 358 359 786 708
1145 359 424 787 788
1146 359 360 788 710
1147 359 423 786 787
1148 360 424 788 789
1149 360 425 789 790
1150 360 361 790 712
1151 361 426 791 792
1152 361 362 792 714
1153 361 425 790 791
1154 362 426 792 793
1155 362 427 793 794
1156 362 363 794 716
1157 363 427 794 795
1158 363 428 795 796
1159 945 -1 617 615
1160 363 364 796 718
1161 364 429 796 798
1162 364 365 798 720
1163 365 430 799 800
1164 365 366 800 721
1165 365 429 798 799
1166 945 -1 632 617
1167 366 431 800 802
1168 366 367 802 723
1169 367 432 803 804
1170 367 433 804 805
1171 367 368 805 725
1172 367 431 802 803
1173 368 433 805 806
1174 944 945 632 1697
1175 368 369 806 727
1176 369 435 808 809
1177 369 370 809 729
1178 369 434 806 808
1179 370 435 809 810
1180 370 436 810 811
1181 370 371 811 731
1182 371 436 811 812
1183 371 437 812 813
1184 371 372 813 733
1185 372 438 814 815
1186 372 373 815 735
1187 372 437 813 814
1188 373 438 815 816
1189 373 439 816 817
1190 373 374 817 737
1191 374 439 817 818
1192 374 440 818 819
1193 374 375 819 739
1194 375 440 819 820
1195 375 441 820 821
1196 375 376 821 741
1197 376 442 822 823
1198 914 -1 1750 1725
1199 376 377 823 742
1200 376 441 821 822
1201 377 443 823 825
1202 377 378 825 745
1203 378 444 826 827
1204 378 445 827 828
1205 378 379 828 746
1206 378 443 825 826
1207 379 445 828 829
1208 379 446 829 830
1209 379 380 830 748
1210 380 446 830 831
1211 380 447 831 832
1212 380 381 832 750
1213 381 448 833 834
1214 381 382 834 752
1215 381 447 832 833
1216 382 449 835 836
1217 382 383 836 754
1218 382 448 834 835
1219 383 449 836 837
1220 383 450 837 838
1221 383 384 838 756
1222 384 450 838 839
1223 384 451 839 840
1224 384 385 840 758
1225 385 451 840 841
1226 385 452 841 842
1227 385 386 842 760
1228 386 452 842 843
1229 386 453 843 844
1230 386 387 844 630
1231 387 454 845 846
1232 387 388 846 631
1233 387 453 844 845
1234 388 454 846 847
1235 388 455 847 848
1236 388 389 848 634
1237 944 -1 663 632
1238 389 456 848 850
1239 389 457 850 851
1240 389 390 851 636
1241 390 458 852 853
1242 390 391 853 637
1243 390 457 851 852
1244 391 458 853 854
1245 391 459 854 855
1246 391 392 855 639
1247 392 460 856 857
1248 392 393 857 641
1249 392 459 855 856
1250 393 460 857 858
1251 393 461 858 859
1252 393 394 859 643
1253 394 462 860 861
1254 394 395 861 645
1255 394 461 859 860
1256 395 462 861 862
1257 395 463 862 863
1258 395 396 863 647
1259 396 463 863 864
1260 396 464 864 865
1261 396 397 865 649
1262 397 464 865 866
1263 397 465 866 867
1264 397 398 867 651
1265 398 465 867 868
1266 398 466 868 869
1267 398 399 869 653
1268 399 466 869 870
1269 399 467 870 871
1270 399 400 871 655
1271 400 468 872 873
1272 400 469 873 874
1273 400 401 874 656
1274 400 467 871 872
1275 401 469 874 875
1276 401 402 875 658
1277 944 -1 676 663
1278 402 470 875 877
1279 402 471 877 878
1280 402 403 878 660
1281 403 471 878 879
1282 403 472 879 880
1283 403 404 880 662
1284 404 473 881 882
1285 404 405 882 664
1286 404 472 880 881
1287 405 473 882 883
1288 405 474 883 884
1289 405 406 884 666
1290 406 474 884 885
1291 406 475 885 886
1292 406 407 886 668
1293 407 475 886 887
1294 407 476 887 888
1295 407 408 888 670
1296 408 476 888 889
1297 408 477 889 890
1298 408 409 890 672
1299 409 477 890 891
1300 409 478 891 892
1301 409 410 892 674
1302 410 479 893 894
1303 410 411 894 675
1304 410 478 892 893
1305 914 915 1725 1639
1306 411 480 894 896
1307 943 944 676 1695
1308 411 412 896 677
1309 412 481 896 898
1310 943 -1 680 676
1311 412 413 898 679
1312 413 483 900 901
1313 413 414 901 681
1314 413 482 898 900
1315 414 483 901 902
1316 414 484 902 903
1317 414 415 903 683
1318 415 485 904 761
1319 415 484 903 904
1320 416 507 905 906
1321 416 508 906 907
1322 416 417 907 773
1323 416 490 772 905
1324 417 508 907 908
1325 417 509 908 909
1326 417 418 909 775
1327 418 509 909 910
1328 418 510 910 911
1329 418 419 911 777
1330 419 511 912 913
1331 419 420 913 779
1332 419 510 911 912
1333 420 511 913 914
1334 420 512 914 915
1335 420 421 915 781
1336 421 512 915 916
1337 421 513 916 917
1338 421 422 917 783
1339 422 514 918 919
1340 422 423 919 785
1341 422 513 917 918
1342 943 -1 684 680
1343 423 515 919 921
1344 423 424 921 787
1345 914 -1 1756 1754
1346 424 516 921 923
1347 424 517 923 924
1348 424 425 924 789
1349 425 517 924 925
1350 425 518 925 926
1351 425 426 926 791
1352 426 519 927 928
1353 426 427 928 793
1354 426 518 926 927
1355 427 519 928 929
1356 427 520 929 930
1357 427 428 930 795
1358 428 521 931 932
1359 428 429 932 796
1360 428 520 930 931
1361 429 521 932 933
1362 429 522 933 934
1363 429 430 934 799
1364 430 522 934 935
1365 430 523 935 936
1366 430 431 936 800
1367 431 523 936 937
1368 431 524 937 938
1369 431 432 938 803
1370 432 525 939 940
1371 432 433 940 804
1372 432 524 938 939
1373 433 525 940 941
1374 433 526 941 942
1375 433 434 942 806
1376 915 -1 1725 1719
1377 434 527 942 944
1378 434 528 944 945
1379 434 435 945 808
1380 435 528 945 946
1381 942 943 684 1693
1382 435 436 946 810
1383 436 530 948 949
1384 436 437 949 812
1385 436 529 946 948
1386 437 530 949 950
1387 437 531 950 951
1388 437 438 951 814
1389 438 532 952 953
1390 438 439 953 816
1391 438 531 951 952
1392 439 532 953 954
1393 439 533 954 955
1394 439 440 955 818
1395 440 533 955 956
1396 440 534 956 957
1397 440 441 957 820
1398 441 534 957 958
1399 441 535 958 959
1400 441 442 959 822
1401 442 535 959 960
1402 442 536 960 961
1403 442 443 961 823
1404 443 536 961 962
1405 443 537 962 963
1406 443 444 963 826
1407 444 537 963 964
1408 444 538 964 965
1409 444 445 965 827
1410 942 -1 701 684
1411 445 539 965 967
1412 445 540 967 968
1413 445 446 968 829
1414 446 540 968 969
1415 942 -1 722 701
1416 446 447 969 831
1417 447 542 971 972
1418 447 448 972 833
1419 447 541 969 971
1420 448 542 972 973
1421 448 543 973 974
1422 448 449 974 835
1423 449 544 975 976
1424 449 450 976 837
1425 449 543 974 975
1426 450 544 976 977
1427 450 545 977 978
1428 450 451 978 839
1429 451 545 978 979
1430 451 546 979 980
1431 451 452 980 841
1432 452 546 980 981
1433 452 547 981 982
1434 452 453 982 843
1435 453 548 983 984
1436 453 454 984 845
1437 453 547 982 983
1438 454 548 984 985
1439 454 549 985 986
1440 454 550 986 987
1441 454 455 987 847
1442 455 550 987 988
1443 941 942 722 1691
1444 455 456 988 848
1445 456 457 990 850
1446 456 551 988 990
1447 941 -1 743 722
1448 457 552 990 992
1449 941 -1 747 743
1450 457 458 992 852
1451 458 553 992 994
1452 458 554 994 995
1453 458 459 995 854
1454 459 555 996 997
1455 459 460 997 856
1456 459 554 995 996
1457 460 555 997 998
1458 460 556 998 999
1459 460 461 999 858
1460 461 556 999 1000
1461 461 557 1000 1001
1462 461 462 1001 860
1463 462 557 1001 1002
1464 462 558 1002 1003
1465 915 -1 1719 1688
1466 462 463 1003 862
1467 463 559 1003 1005
1468 463 464 1005 864
1469 464 560 1006 1007
1470 940 941 747 1689
1471 464 465 1007 866
1472 464 559 1005 1006
1473 465 561 1007 1009
1474 465 466 1009 868
1475 940 -1 776 747
1476 466 562 1009 1011
1477 466 467 1011 870
1478 467 563 1012 1013
1479 467 564 1013 1014
1480 467 468 1014 872
1481 467 562 1011 1012
1482 468 564 1014 1015
1483 468 565 1015 1016
1484 468 469 1016 873
1485 469 565 1016 1017
1486 469 566 1017 1018
1487 469 470 1018 875
1488 470 566 1018 1019
1489 470 567 1019 1020
1490 470 471 1020 877
1491 471 567 1020 1021
1492 471 568 1021 1022
1493 471 472 1022 879
1494 472 569 1023 1024
1495 472 473 1024 881
1496 472 568 1022 1023
1497 473 569 1024 1025
1498 473 570 1025 1026
1499 473 474 1026 883
1500 474 571 1027 1028
1501 474 475 1028 885
1502 474 570 1026 1027
1503 475 571 1028 1029
1504 475 572 1029 1030
1505 475 476 1030 887
1506 476 491 1031 1032
1507 476 492 1032 1033
1508 476 477 1033 889
1509 476 572 1030 1031
1510 477 492 1033 1034
1511 477 493 1034 1035
1512 477 478 1035 891
1513 478 493 1035 1036
1514 940 -1 778 776
1515 478 479 1036 893
1516 479 495 1038 1039
1517 479 480 1039 894
1518 479 494 1036 1038
1519 480 495 1039 1040
1520 480 496 1040 1041
1521 480 481 1041 896
1522 481 496 1041 1042
1523 481 497 1042 1043
1524 481 482 1043 898
1525 482 497 1043 1044
1526 482 498 1044 1045
1527 482 483 1045 900
1528 483 498 1045 1046
1529 483 499 1046 1047
1530 483 484 1047 902
1531 484 499 1047 1048
1532 484 500 1048 1049
1533 484 485 1049 904
1534 485 500 1049 1050
1535 485 501 1050 1051
1536 485 486 1051 762
1537 940 -1 797 778
1538 486 502 1051 1053
1539 486 487 1053 764
1540 487 503 1054 1055
1541 487 488 1055 766
1542 487 502 1053 1054
1543 488 503 1055 1056
1544 488 504 1056 1057
1545 939 940 797 1687
1546 488 489 1057 768
1547 489 506 1059 1060
1548 489 490 1060 770
1549 489 505 1057 1059
1550 490 507 1061 905
1551 490 506 1060 1061
1552 491 572 1031 1231
1553 491 634 1231 1063
1554 491 635 1063 1064
1555 491 492 1064 1032
1556 492 635 1064 1065
1557 492 636 1065 1066
1558 492 493 1066 1034
1559 493 636 1066 1067
1560 493 637 1067 1068
1561 493 494 1068 1036
1562 494 638 1069 1070
1563 494 495 1070 1038
1564 494 637 1068 1069
1565 495 638 1070 1071
1566 495 639 1071 1072
1567 495 496 1072 1040
1568 496 639 1072 1073
1569 496 640 1073 1074
1570 496 497 1074 1042
1571 497 641 1075 1076
1572 497 498 1076 1044
1573 497 640 1074 1075
1574 939 -1 801 797
1575 498 642 1076 1078
1576 498 499 1078 1046
1577 499 643 1079 1080
1578 499 500 1080 1048
1579 499 642 1078 1079
1580 500 643 1080 1081
1581 500 644 1081 1082
1582 500 501 1082 1050
1583 501 645 1083 1084
1584 939 -1 807 801
1585 501 502 1084 1051
1586 501 644 1082 1083
1587 502 646 1084 1086
1588 502 647 1086 1087
1589 502 503 1087 1054
1590 503 647 1087 1088
1591 503 648 1088 1089
1592 503 504 1089 1056
1593 504 649 1090 1091
1594 504 505 1091 1057
1595 504 648 1089 1090
1596 505 649 1091 1092
1597 505 650 1092 1093
1598 505 506 1093 1059
1599 506 650 1093 1094
1600 506 651 1094 1095
1601 506 507 1095 1061
1602 507 652 1096 1097
1603 507 508 1097 906
1604 507 651 1095 1096
1605 508 652 1097 1098
1606 508 653 1098 1099
1607 508 509 1099 908
1608 509 654 1100 1101
1609 509 510 1101 910
1610 509 653 1099 1100
1611 510 654 1101 1102
1612 510 655 1102 1103
1613 510 511 1103 912
1614 511 655 1103 1104
1615 511 656 1104 1105
1616 511 512 1105 914
1617 512 656 1105 1106
1618 512 657 1106 1107
1619 512 513 1107 916
1620 513 657 1107 1108
1621 513 658 1108 1109
1622 513 514 1109 918
1623 514 658 1109 1110
1624 514 659 1110 1111
1625 939 -1 824 807
1626 514 515 1111 919
1627 515 660 1111 1113
1628 515 573 1113 1114
1629 515 516 1114 921
1630 516 573 1114 1115
1631 938 939 824 1685
1632 516 517 1115 923
1633 517 574 1115 1117
1634 517 575 1117 1118
1635 517 518 1118 925
1636 518 575 1118 1119
1637 518 576 1119 1120
1638 518 519 1120 927
1639 519 577 1121 1122
1640 519 520 1122 929
1641 519 576 1120 1121
1642 520 577 1122 1123
1643 520 578 1123 1124
1644 520 521 1124 931
1645 521 579 1125 1126
1646 521 522 1126 933
1647 521 578 1124 1125
1648 522 579 1126 1127
1649 522 580 1127 1128
1650 522 523 1128 935
1651 523 581 1129 1130
1652 523 524 1130 937
1653 523 580 1128 1129
1654 524 581 1130 1131
1655 524 582 1131 1132
1656 524 525 1132 939
1657 525 582 1132 1133
1658 525 583 1133 1134
1659 525 526 1134 941
1660 526 584 1135 1136
1661 526 527 1136 942
1662 526 583 1134 1135
1663 527 584 1136 1137
1664 527 585 1137 1138
1665 938 -1 849 824
1666 527 528 1138 944
1667 528 586 1138 1140
1668 528 529 1140 946
1669 529 587 1141 1142
1670 529 588 1142 1143
1671 529 530 1143 948
1672 529 586 1140 1141
1673 530 588 1143 1144
1674 530 589 1144 1145
1675 530 531 1145 950
1676 531 589 1145 1146
1677 938 -1 876 849
1678 531 532 1146 952
1679 532 591 1148 1149
1680 532 533 1149 954
1681 532 590 1146 1148
1682 533 591 1149 1150
1683 938 -1 895 876
1684 533 534 1150 956
1685 534 593 1152 1153
1686 534 535 1153 958
1687 534 592 1150 1152
1688 535 593 1153 1154
1689 535 594 1154 1155
1690 535 536 1155 960
1691 536 594 1155 1156
1692 536 595 1156 1157
1693 536 537 1157 962
1694 537 595 1157 1158
1695 537 596 1158 1159
1696 537 538 1159 964
1697 538 597 1160 1161
1698 538 539 1161 965
1699 538 596 1159 1160
1700 539 597 1161 1162
1701 539 598 1162 1163
1702 539 540 1163 967
1703 937 938 895 1684
1704 540 599 1163 1165
1705 540 541 1165 969
1706 541 599 1165 1166
1707 541 600 1166 1167
1708 541 542 1167 971
1709 937 -1 897 895
1710 542 601 1167 1169
1711 542 602 1169 1170
1712 542 543 1170 973
1713 543 602 1170 1171
1714 543 544 1171 975
1715 937 -1 899 897
1716 544 603 1171 1173
1717 544 604 1173 1174
1718 544 545 1174 977
1719 545 604 1174 1175
1720 545 605 1175 1176
1721 545 546 1176 979
1722 546 606 1177 1178
1723 546 547 1178 981
1724 546 605 1176 1177
1725 547 606 1178 1179
1726 547 607 1179 1180
1727 547 548 1180 983
1728 548 607 1180 1181
1729 548 608 1181 1182
1730 548 549 1182 985
1731 549 609 1183 1184
1732 549 550 1184 986
1733 549 608 1182 1183
1734 550 609 1184 1185
1735 550 610 1185 1186
1736 550 551 1186 988
1737 551 610 1186 1187
1738 551 611 1187 1188
1739 551 552 1188 990
1740 552 611 1188 1189
1741 552 612 1189 1190
1742 552 553 1190 992
1743 553 613 1191 1192
1744 553 554 1192 994
1745 553 612 1190 1191
1746 554 613 1192 1193
1747 554 614 1193 1194
1748 554 555 1194 996
1749 555 614 1194 1195
1750 555 615 1195 1196
1751 937 -1 920 899
1752 555 556 1196 998
1753 556 616 1196 1198
1754 556 617 1198 1199
1755 556 557 1199 1000
1756 557 617 1199 1200
1757 557 558 1200 1002
1758 558 618 1200 1202
1759 558 619 1202 1203
1760 558 559 1203 1003
1761 936 937 920 1681
1762 559 619 1203 1204
1763 559 620 1204 1205
1764 559 560 1205 1006
1765 560 620 1205 1206
1766 560 621 1206 1207
1767 560 561 1207 1007
1768 561 621 1207 1208
1769 561 622 1208 1209
1770 561 562 1209 1009
1771 562 622 1209 1210
1772 562 623 1210 1211
1773 562 563 1211 1012
1774 563 624 1212 1213
1775 563 564 1213 1013
1776 563 623 1211 1212
1777 564 624 1213 1214
1778 564 625 1214 1215
1779 564 565 1215 1015
1780 565 626 1216 1217
1781 565 566 1217 1017
1782 565 625 1215 1216
1783 566 626 1217 1218
1784 566 627 1218 1219
1785 566 567 1219 1019
1786 567 628 1220 1221
1787 567 568 1221 1021
1788 567 627 1219 1220
1789 568 628 1221 1222
1790 568 629 1222 1223
1791 568 569 1223 1023
1792 569 630 1224 1225
1793 569 570 1225 1025
1794 569 629 1223 1224
1795 915 -1 1688 1680
1796 570 631 1225 1227
1797 570 571 1227 1027
1798 571 632 1228 1229
1799 571 572 1229 1029
1800 571 631 1227 1228
1801 936 -1 943 920
1802 572 633 1229 1231
1803 936 -1 947 943
1804 573 661 1232 1233
1805 573 662 1233 1234
1806 573 574 1234 1115
1807 573 660 1113 1232
1808 574 662 1234 1235
1809 574 663 1235 1236
1810 574 575 1236 1117
1811 575 663 1236 1237
1812 575 664 1237 1238
1813 575 576 1238 1119
1814 576 664 1238 1239
1815 576 665 1239 1240
1816 576 577 1240 1121
1817 577 666 1241 1242
1818 917 -1 1620 1599
1819 577 578 1242 1123
1820 577 665 1240 1241
1821 578 667 1242 1244
1822 578 668 1244 1245
1823 578 579 1245 1125
1824 579 668 1245 1246
1825 579 669 1246 1247
1826 579 580 1247 1127
1827 580 670 1248 1249
1828 580 581 1249 1129
1829 580 669 1247 1248
1830 581 670 1249 1250
1831 581 671 1250 1251
1832 581 582 1251 1131
1833 935 936 947 1679
1834 582 583 1252 1133
1835 582 671 1251 1252
1836 583 672 1252 1254
1837 583 673 1254 1255
1838 583 584 1255 1135
1839 584 673 1255 1256
1840 584 674 1256 1257
1841 584 585 1257 1137
1842 585 675 1258 1259
1843 585 586 1259 1138
1844 585 674 1257 1258
1845 586 675 1259 1260
1846 586 676 1260 1261
1847 586 587 1261 1141
1848 587 676 1261 1262
1849 587 677 1262 1263
1850 587 588 1263 1142
1851 588 677 1263 1264
1852 588 678 1264 1265
1853 588 589 1265 1144
1854 589 678 1265 1266
1855 589 679 1266 1267
1856 589 590 1267 1146
1857 590 679 1267 1268
1858 590 680 1268 1269
1859 935 -1 970 947
1860 590 591 1269 1148
1861 591 681 1269 1271
1862 591 592 1271 1150
1863 592 681 1271 1272
1864 592 682 1272 1273
1865 935 -1 989 970
1866 592 593 1273 1152
1867 593 683 1273 1275
1868 593 684 1275 1276
1869 593 594 1276 1154
1870 594 684 1276 1277
1871 594 595 1277 1156
1872 595 685 1277 1279
1873 595 686 1279 1280
1874 595 596 1280 1158
1875 915 916 1680 1641
1876 596 686 1280 1281
1877 596 687 1281 1282
1878 596 597 1282 1160
1879 597 687 1282 1283
1880 597 598 1283 1162
1881 598 688 1283 1285
1882 598 689 1285 1286
1883 598 599 1286 1163
1884 934 935 989 1677
1885 599 689 1286 1287
1886 599 690 1287 1288
1887 599 600 1288 1166
1888 600 690 1288 1289
1889 600 691 1289 1290
1890 600 601 1290 1167
1891 601 692 1291 1292
1892 601 602 1292 1169
1893 601 691 1290 1291
1894 602 692 1292 1293
1895 602 693 1293 1294
1896 602 603 1294 1171
1897 603 694 1295 1296
1898 603 604 1296 1173
1899 603 693 1294 1295
1900 604 694 1296 1297
1901 604 695 1297 1298
1902 604 605 1298 1175
1903 934 -1 993 989
1904 605 696 1298 1300
1905 605 606 1300 1177
1906 606 696 1300 1301
1907 606 697 1301 1302
1908 606 607 1302 1179
1909 607 697 1302 1303
1910 607 698 1303 1304
1911 934 -1 1004 993
1912 607 608 1304 1181
1913 608 699 1304 1306
1914 608 609 1306 1183
1915 609 700 1307 1308
1916 609 701 1308 1309
1917 609 610 1309 1185
1918 609 699 1306 1307
1919 610 701 1309 1310
1920 916 -1 1680 1678
1921 610 611 1310 1187
1922 611 702 1310 1312
1923 611 703 1312 1313
1924 611 612 1313 1189
1925 612 703 1313 1314
1926 612 704 1314 1315
1927 612 613 1315 1191
1928 613 704 1315 1316
1929 613 705 1316 1317
1930 613 614 1317 1193
1931 614 706 1318 1319
1932 614 615 1319 1195
1933 614 705 1317 1318
1934 615 706 1319 1320
1935 615 707 1320 1321
1936 615 616 1321 1196
1937 616 708 1322 1323
1938 616 617 1323 1198
1939 616 707 1321 1322
1940 617 708 1323 1324
1941 617 709 1324 1325
1942 617 618 1325 1200
1943 618 709 1325 1326
1944 618 710 1326 1327
1945 618 619 1327 1202
1946 619 711 1328 1329
1947 619 620 1329 1204
1948 619 710 1327 1328
1949 620 711 1329 1330
1950 620 712 1330 1331
1951 620 621 1331 1206
1952 621 713 1332 1333
1953 621 622 1333 1208
1954 621 712 1331 1332
1955 622 714 1334 1335
1956 622 715 1335 1336
1957 622 623 1336 1210
1958 622 713 1333 1334
1959 623 715 1336 1337
1960 623 716 1337 1338
1961 623 624 1338 1212
1962 624 716 1338 1339
1963 624 717 1339 1340
1964 624 625 1340 1214
1965 625 718 1341 1342
1966 625 626 1342 1216
1967 625 717 1340 1341
1968 626 718 1342 1343
1969 933 -1 1052 1037
1970 626 627 1343 1218
1971 627 719 1343 1345
1972 627 720 1345 1346
1973 627 628 1346 1220
1974 628 721 1347 1348
1975 628 629 1348 1222
1976 628 720 1346 1347
1977 629 721 1348 1349
1978 629 722 1349 1350
1979 629 630 1350 1224
1980 630 722 1350 1351
1981 630 723 1351 1352
1982 630 631 1352 1225
1983 631 723 1352 1353
1984 631 724 1353 1354
1985 631 632 1354 1228
1986 632 725 1355 1356
1987 632 633 1356 1229
1988 632 724 1354 1355
1989 633 725 1356 1357
1990 633 726 1357 1358
1991 633 634 1358 1231
1992 634 727 1359 1360
1993 634 635 1360 1063
1994 634 726 1358 1359
1995 635 727 1360 1361
1996 635 728 1361 1362
1997 635 636 1362 1065
1998 636 728 1362 1363
1999 636 729 1363 1364
2000 933 934 1004 1676
2001 636 637 1364 1067
2002 637 730 1364 1366
2003 637 731 1366 1367
2004 637 638 1367 1069
2005 638 731 1367 1368
2006 638 639 1368 1071
2007 639 732 1369 1370
2008 639 733 1370 1371
2009 639 640 1371 1073
2010 639 731 1368 1369
2011 640 733 1371 1372
2012 640 641 1372 1075
2013 641 734 1372 1374
2014 641 735 1374 1375
2015 641 642 1375 1076
2016 933 -1 1010 1004
2017 642 735 1375 1376
2018 642 736 1376 1377
2019 642 643 1377 1079
2020 643 736 1377 1378
2021 643 737 1378 1379
2022 643 644 1379 1081
2023 644 738 1380 1381
2024 644 645 1381 1083
2025 644 737 1379 1380
2026 645 738 1381 1382
2027 645 739 1382 1383
2028 645 646 1383 1084
2029 646 739 1383 1384
2030 646 740 1384 1385
2031 646 647 1385 1086
2032 647 740 1385 1386
2033 647 741 1386 1387
2034 647 648 1387 1088
2035 648 741 1387 1388
2036 648 742 1388 1389
2037 648 649 1389 1090
2038 649 742 1389 1390
2039 649 743 1390 1391
2040 649 650 1391 1092
2041 650 744 1391 1393
2042 650 651 1393 1094
2043 933 -1 1037 1010
2044 651 744 1393 1394
2045 651 745 1394 1395
2046 651 652 1395 1096
2047 652 746 1396 1397
2048 652 747 1397 1398
2049 652 653 1398 1098
2050 652 745 1395 1396
2051 653 747 1398 1399
2052 932 933 1052 1674
2053 653 654 1399 1100
2054 654 749 1401 1402
2055 654 655 1402 1102
2056 654 748 1399 1401
2057 655 749 1402 1403
2058 655 750 1403 1404
2059 655 656 1404 1104
2060 656 750 1404 1405
2061 656 751 1405 1406
2062 656 657 1406 1106
2063 657 752 1407 1408
2064 657 658 1408 1108
2065 657 751 1406 1407
2066 658 752 1408 1409
2067 658 753 1409 1410
2068 658 659 1410 1110
2069 659 754 1411 1412
2070 659 660 1412 1111
2071 659 753 1410 1411
2072 660 754 1412 1413
2073 660 661 1413 1232
2074 661 773 1414 1415
2075 661 774 1415 1416
2076 661 662 1416 1233
2077 661 754 1413 1414
2078 662 774 1416 1417
2079 662 775 1417 1418
2080 662 663 1418 1235
2081 663 775 1418 1419
2082 663 776 1419 1420
2083 663 664 1420 1237
2084 664 776 1420 1421
2085 664 777 1421 1422
2086 664 665 1422 1239
2087 665 777 1422 1423
2088 665 778 1423 1424
2089 665 666 1424 1241
2090 666 778 1424 1425
2091 666 779 1425 1426
2092 666 667 1426 1242
2093 667 779 1426 1427
2094 667 780 1427 1428
2095 667 668 1428 1244
2096 668 780 1428 1429
2097 668 781 1429 1430
2098 668 782 1430 1431
2099 668 669 1431 1246
2100 669 782 1431 1432
2101 669 670 1432 1248
2102 932 -1 1058 1052
2103 670 783 1432 1434
2104 670 784 1434 1435
2105 670 671 1435 1250
2106 671 784 1435 1436
2107 671 785 1436 1437
2108 671 672 1437 1252
2109 672 785 1437 1438
2110 672 786 1438 1439
2111 672 673 1439 1254
2112 673 786 1439 1440
2113 673 787 1440 1441
2114 673 674 1441 1256
2115 674 787 1441 1442
2116 674 788 1442 1443
2117 674 675 1443 1258
2118 675 788 1443 1444
2119 675 789 1444 1445
2120 675 676 1445 1260
2121 676 789 1445 1446
2122 676 790 1446 1447
2123 676 677 1447 1262
2124 677 790 1447 1448
2125 677 791 1448 1449
2126 677 678 1449 1264
2127 678 791 1449 1450
2128 678 792 1450 1451
2129 678 679 1451 1266
2130 932 -1 1077 1058
2131 679 793 1451 1453
2132 679 680 1453 1268
2133 931 932 1077 1672
2134 680 794 1453 1455
2135 680 681 1455 1269
2136 681 794 1455 1456
2137 681 795 1456 1457
2138 681 682 1457 1272
2139 682 796 1457 1459
2140 682 797 1459 1460
2141 682 683 1460 1273
2142 916 -1 1678 1645
2143 683 797 1460 1461
2144 683 798 1461 1462
2145 683 684 1462 1275
2146 684 798 1462 1463
2147 931 -1 1112 1077
2148 684 685 1463 1277
2149 685 799 1463 1465
2150 685 800 1465 1466
2151 685 686 1466 1279
2152 686 800 1466 1467
2153 686 801 1467 1468
2154 686 687 1468 1281
2155 687 801 1468 1469
2156 687 802 1469 1470
2157 687 688 1470 1283
2158 688 803 1471 1472
2159 688 689 1472 1285
2160 688 802 1470 1471
2161 689 803 1472 1473
2162 689 804 1473 1474
2163 689 690 1474 1287
2164 690 804 1474 1475
2165 690 805 1475 1476
2166 690 691 1476 1289
2167 691 805 1476 1477
2168 691 806 1477 1478
2169 691 692 1478 1291
2170 692 807 1479 1480
2171 692 693 1480 1293
2172 692 806 1478 1479
2173 693 807 1480 1481
2174 693 808 1481 1482
2175 931 -1 1116 1112
2176 693 694 1482 1295
2177 694 809 1482 1484
2178 694 695 1484 1297
2179 695 809 1484 1485
2180 695 810 1485 1486
2181 695 696 1486 1298
2182 931 -1 1139 1116
2183 696 811 1486 1488
2184 696 697 1488 1301
2185 697 812 1488 1490
2186 930 -1 1164 1151
2187 697 698 1490 1303
2188 930 931 1139 1670
2189 698 813 1490 1492
2190 698 814 1492 1493
2191 698 699 1493 1304
2192 699 814 1493 1494
2193 699 815 1494 1495
2194 699 700 1495 1307
2195 700 816 1496 1497
2196 700 701 1497 1308
2197 700 815 1495 1496
2198 701 816 1497 1498
2199 701 817 1498 1499
2200 701 702 1499 1310
2201 702 817 1499 1500
2202 702 818 1500 1501
2203 702 703 1501 1312
2204 703 818 1501 1502
2205 703 819 1502 1503
2206 703 704 1503 1314
2207 704 820 1504 1505
2208 704 705 1505 1316
2209 704 819 1503 1504
2210 705 821 1506 1507
2211 705 706 1507 1318
2212 705 820 1505 1506
2213 930 -1 1147 1139
2214 706 822 1507 1509
2215 706 707 1509 1320
2216 707 822 1509 1510
2217 707 823 1510 1511
2218 707 708 1511 1322
2219 708 823 1511 1512
2220 708 824 1512 1513
2221 930 -1 1151 1147
2222 708 709 1513 1324
2223 709 825 1513 1515
2224 709 826 1515 1516
2225 709 710 1516 1326
2226 710 826 1516 1517
2227 710 827 1517 1518
2228 710 711 1518 1328
2229 711 827 1518 1519
2230 711 828 1519 1520
2231 711 712 1520 1330
2232 712 829 1521 1522
2233 712 713 1522 1332
2234 712 828 1520 1521
2235 713 829 1522 1523
2236 713 830 1523 1524
2237 713 714 1524 1334
2238 714 830 1524 1525
2239 714 831 1525 1526
2240 714 715 1526 1335
2241 715 831 1526 1527
2242 715 832 1527 1528
2243 715 716 1528 1337
2244 716 833 1529 1530
2245 716 717 1530 1339
2246 716 832 1528 1529
2247 717 833 1530 1531
2248 717 834 1531 1532
2249 717 718 1532 1341
2250 718 834 1532 1533
2251 718 835 1533 1534
2252 718 719 1534 1343
2253 719 836 1535 1536
2254 719 837 1536 1537
2255 719 720 1537 1345
2256 719 835 1534 1535
2257 720 837 1537 1538
2258 720 721 1538 1347
2259 721 838 1539 1540
2260 929 930 1164 1668
2261 721 722 1540 1349
2262 721 837 1538 1539
2263 722 839 1540 1542
2264 722 840 1542 1543
2265 722 723 1543 1351
2266 723 841 1544 1545
2267 723 724 1545 1353
2268 723 840 1543 1544
2269 724 841 1545 1546
2270 724 842 1546 1547
2271 724 725 1547 1355
2272 725 843 1548 1549
2273 725 726 1549 1357
2274 725 842 1547 1548
2275 726 843 1549 1550
2276 726 844 1550 1551
2277 726 727 1551 1359
2278 727 844 1551 1552
2279 727 845 1552 1553
2280 727 728 1553 1361
2281 728 846 1554 1555
2282 728 729 1555 1363
2283 728 845 1553 1554
2284 729 846 1555 1556
2285 729 847 1556 1557
2286 729 730 1557 1364
2287 730 847 1557 1558
2288 730 848 1558 1559
2289 730 731 1559 1366
2290 731 848 1559 1560
2291 731 849 1560 1561
2292 731 732 1561 1369
2293 732 849 1561 1562
2294 732 850 1562 1563
2295 732 733 1563 1370
2296 929 -1 1168 1164
2297 733 851 1563 1565
2298 733 734 1565 1372
2299 734 851 1565 1566
2300 734 852 1566 1567
2301 734 735 1567 1374
2302 735 853 1568 1569
2303 735 854 1569 1570
2304 735 736 1570 1376
2305 735 852 1567 1568
2306 736 854 1570 1571
2307 929 -1 1172 1168
2308 736 737 1571 1378
2309 737 755 1573 1574
2310 737 738 1574 1380
2311 737 855 1571 1573
2312 738 755 1574 1575
2313 738 756 1575 1576
2314 738 739 1576 1382
2315 739 756 1576 1577
2316 739 757 1577 1578
2317 739 740 1578 1384
2318 740 757 1578 1579
2319 740 758 1579 1580
2320 740 741 1580 1386
2321 741 758 1580 1581
2322 741 759 1581 1582
2323 741 742 1582 1388
2324 742 760 1583 1584
2325 742 743 1584 1390
2326 742 759 1582 1583
2327 743 760 1584 1585
2328 743 761 1585 1586
2329 743 744 1586 1391
2330 744 761 1586 1587
2331 744 762 1587 1588
2332 744 745 1588 1394
2333 745 763 1589 1590
2334 745 746 1590 1396
2335 745 762 1588 1589
2336 746 763 1590 1591
2337 746 764 1591 1592
2338 746 747 1592 1397
2339 747 764 1592 1593
2340 747 765 1593 1594
2341 747 748 1594 1399
2342 748 766 1595 1596
2343 929 -1 1197 1172
2344 748 749 1596 1401
2345 748 765 1594 1595
2346 749 767 1596 1598
2347 928 929 1197 1666
2348 749 750 1598 1403
2349 750 769 1600 1601
2350 750 751 1601 1405
2351 750 768 1598 1600
2352 751 752 1602 1407
2353 751 769 1601 1603
2354 751 770 1603 1602
2355 752 770 1602 1604
2356 752 771 1604 1605
2357 752 753 1605 1409
2358 753 771 1605 1606
2359 753 772 1606 1607
2360 753 754 1607 1411
2361 754 772 1607 1608
2362 754 773 1608 1414
2363 755 855 1573 1609
2364 755 899 1609 1610
2365 755 900 1610 1611
2366 755 756 1611 1575
2367 756 900 1611 1612
2368 756 901 1612 1613
2369 756 757 1613 1577
2370 757 902 1614 1615
2371 928 -1 1201 1197
2372 757 758 1615 1579
2373 757 901 1613 1614
2374 758 903 1615 1617
2375 758 759 1617 1581
2376 759 903 1617 1618
2377 759 904 1618 1619
2378 759 760 1619 1583
2379 928 -1 1226 1201
2380 760 905 1619 1621
2381 760 906 1621 1622
2382 760 761 1622 1585
2383 761 906 1622 1623
2384 761 907 1623 1624
2385 761 762 1624 1587
2386 762 907 1624 1625
2387 762 908 1625 1626
2388 762 763 1626 1589
2389 763 909 1627 1628
2390 763 764 1628 1591
2391 763 908 1626 1627
2392 764 909 1628 1629
2393 764 910 1629 1630
2394 764 765 1630 1593
2395 765 910 1630 1631
2396 765 911 1631 1632
2397 765 766 1632 1595
2398 766 911 1632 1633
2399 766 912 1633 1634
2400 766 767 1634 1596
2401 767 912 1634 1635
2402 767 913 1635 1636
2403 767 768 1636 1598
2404 768 913 1636 1637
2405 768 914 1637 1638
2406 768 769 1638 1600
2407 769 914 1638 1639
2408 769 915 1639 1640
2409 769 770 1640 1603
2410 770 915 1640 1641
2411 770 916 1641 1642
2412 770 771 1642 1604
2413 771 917 1643 1644
2414 771 772 1644 1606
2415 771 916 1642 1643
2416 772 918 1644 1646
2417 772 919 1646 1647
2418 772 773 1647 1608
2419 928 -1 1230 1226
2420 773 919 1647 1648
2421 773 774 1648 1415
2422 774 919 1648 1649
2423 774 920 1649 1650
2424 774 921 1650 1651
2425 774 775 1651 1417
2426 775 921 1651 1652
2427 775 776 1652 1419
2428 776 922 1652 1654
2429 776 923 1654 1655
2430 776 777 1655 1421
2431 927 -1 1253 1243
2432 777 923 1655 1656
2433 777 924 1656 1657
2434 777 778 1657 1423
2435 778 925 1658 1659
2436 778 779 1659 1425
2437 778 924 1657 1658
2438 779 925 1659 1660
2439 779 926 1660 1661
2440 779 780 1661 1427
2441 780 927 1662 1663
2442 780 781 1663 1429
2443 780 926 1661 1662
2444 781 927 1663 1664
2445 781 928 1664 1665
2446 781 782 1665 1430
2447 782 928 1665 1666
2448 782 929 1666 1667
2449 782 783 1667 1432
2450 783 929 1667 1668
2451 783 930 1668 1669
2452 783 784 1669 1434
2453 784 930 1669 1670
2454 784 931 1670 1671
2455 784 785 1671 1436
2456 785 932 1672 1673
2457 785 786 1673 1438
2458 785 931 1671 1672
2459 786 932 1673 1674
2460 786 933 1674 1675
2461 786 787 1675 1440
2462 787 933 1675 1676
2463 787 934 1676 1677
2464 787 788 1677 1442
2465 927 928 1230 1664
2466 788 935 1677 1679
2467 788 789 1679 1444
2468 927 -1 1062 1230
2469 789 936 1679 1681
2470 789 790 1681 1446
2471 927 -1 1243 1062
2472 790 937 1681 1683
2473 790 791 1683 1448
2474 791 937 1683 1684
2475 791 938 1684 1685
2476 791 939 1685 1686
2477 791 792 1686 1450
2478 792 939 1686 1687
2479 792 793 1687 1451
2480 926 927 1253 1662
2481 793 940 1687 1689
2482 793 941 1689 1690
2483 793 794 1690 1453
2484 794 941 1690 1691
2485 794 942 1691 1692
2486 794 795 1692 1456
2487 795 943 1693 1694
2488 795 796 1694 1457
2489 795 942 1692 1693
2490 796 943 1694 1695
2491 796 944 1695 1696
2492 796 797 1696 1459
2493 797 945 1697 1698
2494 797 798 1698 1461
2495 797 944 1696 1697
2496 798 945 1698 1699
2497 798 946 1699 1700
2498 798 799 1700 1463
2499 799 946 1700 1701
2500 799 947 1701 1702
2501 799 800 1702 1465
2502 800 947 1702 1703
2503 800 948 1703 1704
2504 800 801 1704 1467
2505 801 948 1704 1705
2506 801 949 1705 1706
2507 801 802 1706 1469
2508 802 950 1707 1708
2509 802 803 1708 1471
2510 802 949 1706 1707
2511 803 950 1708 1709
2512 803 951 1709 1710
2513 803 804 1710 1473
2514 804 952 1711 1712
2515 804 805 1712 1475
2516 804 951 1710 1711
2517 805 952 1712 1713
2518 805 953 1713 1714
2519 805 806 1714 1477
2520 806 954 1715 1716
2521 806 807 1716 1479
2522 806 953 1714 1715
2523 807 954 1716 1717
2524 807 955 1717 1718
2525 807 808 1718 1481
2526 808 956 1718 1720
2527 808 809 1720 1482
2528 926 -1 1270 1253
2529 809 956 1720 1721
2530 809 957 1721 1722
2531 809 958 1722 1723
2532 809 810 1723 1485
2533 810 958 1723 1724
2534 810 811 1724 1486
2535 926 -1 1274 1270
2536 811 959 1724 1726
2537 811 960 1726 1727
2538 811 812 1727 1488
2539 812 960 1727 1728
2540 812 961 1728 1729
2541 812 813 1729 1490
2542 813 961 1729 1730
2543 813 962 1730 1731
2544 813 814 1731 1492
2545 814 962 1731 1732
2546 814 856 1732 1733
2547 814 815 1733 1494
2548 815 857 1734 1735
2549 815 816 1735 1496
2550 815 856 1733 1734
2551 816 857 1735 1736
2552 816 858 1736 1737
2553 816 817 1737 1498
2554 817 859 1738 1739
2555 817 818 1739 1500
2556 817 858 1737 1738
2557 818 860 1740 1741
2558 818 819 1741 1502
2559 818 859 1739 1740
2560 819 860 1741 1742
2561 819 861 1742 1743
2562 819 820 1743 1504
2563 820 862 1744 1745
2564 820 821 1745 1506
2565 820 861 1743 1744
2566 821 862 1745 1746
2567 821 863 1746 1747
2568 821 822 1747 1507
2569 822 863 1747 1748
2570 822 864 1748 1749
2571 822 823 1749 1510
2572 926 -1 1278 1274
2573 823 865 1749 1751
2574 823 824 1751 1512
2575 824 866 1752 1753
2576 824 825 1753 1513
2577 824 865 1751 1752
2578 917 918 1599 1644
2579 825 867 1753 1755
2580 825 826 1755 1515
2581 925 926 1278 1660
2582 826 868 1755 1757
2583 826 827 1757 1517
2584 827 869 1758 1759
2585 925 -1 1299 1278
2586 827 828 1759 1519
2587 827 868 1757 1758
2588 828 870 1759 1761
2589 828 871 1761 1762
2590 828 829 1762 1521
2591 829 872 1763 1764
2592 829 830 1764 1523
2593 829 871 1762 1763
2594 830 872 1764 1765
2595 830 873 1765 1766
2596 830 831 1766 1525
2597 831 873 1766 1767
2598 831 874 1767 1768
2599 831 832 1768 1527
2600 832 874 1768 1769
2601 832 875 1769 1770
2602 832 833 1770 1529
2603 833 876 1771 1772
2604 833 834 1772 1531
2605 833 875 1770 1771
2606 834 876 1772 1773
2607 834 877 1773 1774
2608 834 835 1774 1533
2609 835 877 1774 1775
2610 835 878 1775 1776
2611 835 836 1776 1535
2612 836 879 1777 1778
2613 836 837 1778 1536
2614 836 878 1776 1777
2615 837 879 1778 1779
2616 837 880 1779 1780
2617 837 838 1780 1539
2618 838 881 1781 1782
2619 838 839 1782 1540
2620 838 880 1780 1781
2621 839 881 1782 1783
2622 839 882 1783 1784
2623 839 840 1784 1542
2624 840 882 1784 1785
2625 840 883 1785 1786
2626 840 841 1786 1544
2627 841 883 1786 1787
2628 841 884 1787 1788
2629 841 885 1788 1789
2630 841 842 1789 1546
2631 842 885 1789 1790
2632 842 886 1790 1791
2633 842 843 1791 1548
2634 843 886 1791 1792
2635 925 -1 1305 1299
2636 843 844 1792 1550
2637 925 -1 1311 1305
2638 844 845 1794 1552
2639 844 887 1792 1794
2640 845 888 1794 1796
2641 845 889 1796 1797
2642 845 846 1797 1554
2643 846 889 1797 1798
2644 846 890 1798 1799
2645 846 847 1799 1556
2646 847 890 1799 1800
2647 847 891 1800 1801
2648 847 848 1801 1558
2649 848 891 1801 1802
2650 848 892 1802 1803
2651 848 849 1803 1560
2652 849 893 1804 1805
2653 849 850 1805 1562
2654 849 892 1803 1804
2655 850 893 1805 1806
2656 850 894 1806 1807
2657 850 851 1807 1563
2658 851 852 1808 1566
2659 851 894 1807 1809
2660 851 895 1809 1808
2661 852 895 1808 1810
2662 852 896 1810 1811
2663 852 853 1811 1568
2664 853 896 1811 1812
2665 853 897 1812 1813
2666 853 854 1813 1569
2667 854 897 1813 1814
2668 854 898 1814 1815
2669 854 855 1815 1571
2670 855 899 1816 1609
2671 855 898 1815 1816
2672 856 962 1732 1817
2673 856 -1 1817 1818
2674 856 -1 1818 1820
2675 924 925 1311 1658
2676 856 857 1820 1734
2677 857 -1 1820 1821
2678 857 -1 1821 1822
2679 857 -1 1822 1823
2680 857 858 1823 1736
2681 858 -1 1823 1824
2682 858 -1 1824 1825
2683 858 -1 1825 1826
2684 858 859 1826 1738
2685 859 -1 1827 1828
2686 859 -1 1828 1829
2687 859 860 1829 1740
2688 859 -1 1826 1827
2689 860 -1 1830 1831
2690 860 -1 1831 1833
2691 924 -1 1344 1311
2692 860 861 1833 1742
2693 860 -1 1829 1830
2694 861 -1 1833 1834
2695 861 -1 1834 1835
2696 861 862 1835 1744
2697 862 -1 1836 1837
2698 862 -1 1837 1839
2699 924 -1 1365 1344
2700 862 863 1839 1746
2701 862 -1 1835 1836
2702 863 -1 1839 1840
2703 863 -1 1840 1842
2704 863 864 1842 1748
2705 864 -1 1842 1843
2706 864 -1 1843 1844
2707 864 -1 1844 1845
2708 864 865 1845 1749
2709 924 -1 1373 1365
2710 865 -1 1845 1846
2711 865 -1 1846 1847
2712 865 -1 1847 1848
2713 865 866 1848 1752
2714 866 -1 1849 1850
2715 866 -1 1850 1851
2716 866 867 1851 1753
2717 866 -1 1848 1849
2718 867 -1 1851 1852
2719 867 -1 1852 1853
2720 867 -1 1853 1854
2721 867 868 1854 1755
2722 868 -1 1855 1856
2723 868 -1 1856 1857
2724 868 869 1857 1758
2725 868 -1 1854 1855
2726 869 -1 1858 1859
2727 869 -1 1859 1861
2728 923 924 1373 1656
2729 869 870 1861 1759
2730 869 -1 1857 1858
2731 870 -1 1861 1862
2732 870 -1 1862 1863
2733 870 -1 1863 1864
2734 870 871 1864 1761
2735 871 -1 1864 1865
2736 871 -1 1865 1867
2737 923 -1 1392 1373
2738 871 872 1867 1763
2739 872 -1 1867 1868
2740 872 -1 1868 1869
2741 872 -1 1869 1870
2742 872 873 1870 1765
2743 873 -1 1870 1871
2744 873 -1 1871 1873
2745 923 -1 1400 1392
2746 873 874 1873 1767
2747 874 -1 1874 1875
2748 874 -1 1875 1876
2749 874 875 1876 1769
2750 874 -1 1873 1874
2751 875 -1 1876 1877
2752 875 -1 1877 1878
2753 875 -1 1878 1879
2754 875 876 1879 1771
2755 876 -1 1879 1880
2756 876 -1 1880 1881
2757 876 -1 1881 1882
2758 876 877 1882 1773
2759 877 -1 1882 1883
2760 877 -1 1883 1884
2761 877 -1 1884 1885
2762 877 878 1885 1775
2763 878 -1 1886 1887
2764 878 -1 1887 1888
2765 878 879 1888 1777
2766 878 -1 1885 1886
2767 879 -1 1889 1890
2768 879 -1 1890 1892
2769 916 917 1645 1643
2770 879 880 1892 1779
2771 879 -1 1888 1889
2772 880 -1 1892 1893
2773 880 -1 1893 1895
2774 880 881 1895 1781
2775 922 923 1400 1654
2776 881 -1 1895 1896
2777 881 -1 1896 1898
2778 922 -1 1452 1400
2779 881 882 1898 1783
2780 882 -1 1898 1899
2781 882 -1 1899 1901
2782 922 -1 1454 1452
2783 882 883 1901 1785
2784 883 -1 1902 1903
2785 883 -1 1903 1904
2786 883 884 1904 1787
2787 883 -1 1901 1902
2788 884 -1 1904 1905
2789 884 -1 1905 1906
2790 884 -1 1906 1907
2791 884 885 1907 1788
2792 885 -1 1907 1908
2793 885 -1 1908 1909
2794 885 -1 1909 1910
2795 885 886 1910 1790
2796 886 -1 1910 1911
2797 886 -1 1911 1912
2798 886 -1 1912 1913
2799 886 887 1913 1792
2800 887 -1 1913 1914
2801 887 -1 1914 1915
2802 887 -1 1915 1917
2803 887 888 1917 1794
2804 922 -1 1458 1454
2805 888 -1 1917 1918
2806 888 -1 1918 1920
2807 888 889 1920 1796
2808 921 922 1458 1652
2809 889 -1 1920 1921
2810 889 -1 1921 1923
2811 889 890 1923 1798
2812 921 -1 1464 1458
2813 890 -1 1923 1924
2814 890 -1 1924 1926
2815 921 -1 1483 1464
2816 890 891 1926 1800
2817 891 -1 1927 1929
2818 921 -1 1487 1483
2819 891 892 1929 1802
2820 891 -1 1926 1927
2821 892 -1 1929 1930
2822 892 -1 1930 1931
2823 892 -1 1931 1932
2824 892 893 1932 1804
2825 893 -1 1932 1933
2826 893 -1 1933 1934
2827 893 -1 1934 1935
2828 893 894 1935 1806
2829 894 -1 1935 1936
2830 894 -1 1936 1937
2831 894 -1 1937 1939
2832 894 895 1939 1809
2833 920 921 1487 1650
2834 895 -1 1939 1940
2835 895 -1 1940 1941
2836 895 896 1941 1810
2837 896 -1 1942 1943
2838 896 -1 1943 289
2839 896 897 289 1812
2840 896 -1 1941 1942
2841 920 -1 1491 1487
2842 897 -1 289 377
2843 897 -1 377 450
2844 920 -1 1489 1491
2845 897 898 450 1814
2846 898 -1 450 556
2847 898 -1 556 678
2848 898 899 678 1816
2849 920 -1 1508 1489
2850 899 -1 678 699
2851 899 -1 699 774
2852 919 920 1508 1649
2853 899 900 774 1610
2854 900 -1 922 966
2855 900 -1 966 991
2856 900 901 991 1612
2857 900 -1 774 922
2858 901 -1 991 1008
2859 901 -1 1008 1284
2860 919 -1 1514 1508
2861 901 902 1284 1614
2862 902 -1 1433 1572
2863 902 -1 1572 1616
2864 902 903 1616 1615
2865 902 -1 1284 1433
2866 903 -1 1616 1653
2867 903 -1 1653 1682
2868 903 -1 1682 1795
2869 903 904 1795 1618
2870 904 -1 1795 1919
2871 904 -1 1919 1928
2872 904 -1 1928 1085
2873 904 905 1085 1619
2874 919 -1 1541 1514
2875 905 -1 1085 394
2876 905 -1 394 724
2877 905 906 724 1621
2878 919 -1 1564 1541
2879 906 -1 724 640
2880 906 -1 640 88
2881 906 907 88 1623
2882 918 919 1564 1646
2883 907 -1 88 1938
2884 907 -1 1938 1925
2885 907 908 1925 1625
2886 917 -1 1645 1620
2887 908 -1 1925 1922
2888 908 -1 1922 1916
2889 908 909 1916 1627
2890 909 -1 1916 1900
2891 909 -1 1900 1897
2892 909 -1 1897 1894
2893 909 910 1894 1629
2894 918 -1 1597 1564
2895 910 -1 1894 1891
2896 910 -1 1891 1872
2897 910 -1 1872 1866
2898 910 911 1866 1631
2899 911 -1 1866 1860
2900 911 -1 1860 1841
2901 911 -1 1841 1838
2902 911 912 1838 1633
2903 912 -1 1838 1832
2904 912 -1 1832 1819
2905 912 -1 1819 1793

1944 3
4.0264800000000002811 1.5752660000000000551 -0.093469999999999997531 
0.99082599999999998452 3.9405800000000001937 -0.082549800000000006506 
-3.2656000000000000583 2.5041199999999999015 -0.084673399999999995891 
-3.9424199999999998134 -2.1558799999999997965 -0.10095239999999999769 
-0.32204800000000000093 -3.9954000000000000625 -0.080334799999999997877 
3.8952200000000001268 -2.1931799999999999073 -0.099913600000000005186 
7.134240000000000137 -7.6105000000000000426 -0.54408400000000001207 
7.7641600000000003945 -5.3099199999999999733 -0.44238600000000000145 
-0.20610800000000001342 -9.7994400000000005946 -0.4803580000000000072 
1.4978039999999999132 -10.640140000000000597 -0.57728000000000001535 
10.03808000000000078 -4.3887000000000000455 -0.60011800000000004029 
12.080320000000000391 0.36927999999999999714 -0.73035399999999994769 
9.0009999999999994458 4.3442999999999996064 -0.49945400000000000906 
9.3090799999999997993 6.1771000000000002572 -0.6240759999999999641 
6.3194400000000001683 9.8755000000000006111 -0.68730400000000002603 
1.4709920000000000773 9.0374400000000001398 -0.41919600000000001305 
0.32106200000000001404 9.9721600000000005792 -0.49773600000000001176 
-4.6454599999999999227 9.7567799999999991201 -0.58387400000000000411 
-7.2030000000000002913 6.1525400000000001199 -0.44868400000000002725 
-8.1758799999999993702 6.0069400000000001683 -0.51464200000000004387 
-11.630079999999999529 1.7568820000000000547 -0.69172800000000000953 
-9.099780000000000868 -3.8460200000000002163 -0.48798999999999997934 
-8.4013600000000003831 -4.3146599999999999397 -0.44599600000000000355 
-8.1655999999999995254 -6.7813400000000001455 -0.56331799999999998541 
-3.1410999999999997812 -10.734880000000000422 -0.62552200000000002245 
-6.919419999999999682 16.03142000000000067 -1.5244240000000000013 
-9.5701800000000005753 15.583859999999999602 -1.6722280000000000477 
-13.301159999999999428 10.758660000000000778 -1.4633499999999999286 
-14.273479999999999279 10.644880000000000564 -1.5852280000000000815 
-17.434680000000000177 5.973419999999999952 -1.6982500000000000373 
-15.866799999999999571 2.2205599999999998673 -1.2834300000000000708 
-18.572559999999999292 -1.2115899999999999448 -1.7320420000000000815 
-17.609539999999999083 -5.7218600000000003902 -1.7141779999999999795 
-23.774200000000000443 -107.78759999999999764 -60.917000000000001592 
-14.888939999999999841 -12.077239999999999753 -1.8377019999999999467 
-12.139359999999999928 -12.604079999999999728 -1.531133999999999995 
-9.7892799999999997596 -15.740640000000000853 -1.7179899999999999061 
-5.2511799999999997368 -15.530300000000000438 -1.343825999999999965 
-2.5576200000000000045 -18.30099999999999838 -1.7073380000000000223 
1.2382960000000000633 -18.610019999999998674 -1.7393320000000001002 
3.4237400000000000055 -15.939780000000000726 -1.3289940000000000087 
7.088919999999999888 -15.75990000000000002 -1.4931360000000000188 
10.001780000000000115 -13.217380000000000351 -1.3736740000000000617 
12.601720000000000255 -13.361299999999999955 -1.6866399999999999171 
16.024999999999998579 -7.6374599999999999156 -1.575658000000000003 
-26.803999999999998494 -107.25620000000000687 -61.111800000000002342 
18.677459999999999951 -2.4990600000000000591 -1.7754639999999999311 
17.400400000000001199 0.96324200000000004263 -1.5185100000000000264 
18.426420000000000243 2.9452600000000002112 -1.741039999999999921 
16.297000000000000597 8.6059599999999996101 -1.6982740000000000613 
15.231199999999999406 8.9460599999999992349 -1.5601059999999999928 
12.242300000000000182 15.071199999999999264 -1.8850720000000000809 
8.001340000000000785 15.260439999999999117 -1.4845120000000000537 
7.0957200000000000273 16.340420000000001721 -1.5867919999999999803 
1.5095179999999999154 17.459720000000000795 -1.5356019999999999115 
0.53371800000000002573 16.919319999999999027 -1.43274199999999996 
-5.3626199999999997203 17.732720000000000482 -1.7160340000000000593 
-6.3319200000000002149 -24.929999999999999716 -3.3079999999999998295 
-28.543199999999998795 -106.20539999999999736 -60.47160000000000224 
0.13998640000000001082 -26.123999999999998778 -3.4124200000000000088 
3.0611799999999997901 -23.610199999999998965 -2.8340600000000000236 
5.7745800000000002683 -24.415400000000001768 -3.1472999999999999865 
9.9075399999999991252 -22.05519999999999925 -2.9229799999999999116 
11.783340000000000813 -22.240999999999999659 -3.1675599999999999312 
16.359120000000000772 -17.767900000000000915 -2.9165999999999998593 
-29.768999999999998352 -106.44759999999999422 -61.08639999999999759 
21.285000000000000142 -14.96244000000000085 -3.3846199999999999619 
21.774200000000000443 -10.85984000000000016 -2.9602599999999998914 
24.815799999999999415 -8.6600000000000001421 -3.4541200000000000792 
24.399200000000000443 -3.8002400000000000624 -3.0487999999999999545 
26.435999999999999943 -1.3700259999999999661 -3.5037199999999999456 
24.688600000000000989 3.4677799999999998626 -3.1077799999999999869 
-32.809600000000003206 -105.87919999999999732 -61.434399999999996567 
23.422399999999999665 10.7354800000000008 -3.3193000000000001393 
21.035799999999998278 11.836280000000000356 -2.9130400000000000738 
20.295400000000000773 16.244019999999999015 -3.3788599999999999746 
15.385260000000000602 18.093939999999999912 -2.8204799999999998761 
14.966359999999999886 20.862999999999999545 -3.2962799999999998768 
9.7999200000000001864 23.771999999999998465 -3.3057400000000001228 
8.5625800000000005241 23.304800000000000182 -3.0821800000000001418 
3.7419799999999998619 25.346000000000000085 -3.2820800000000001084 
1.9792320000000001023 24.316400000000001569 -2.9759999999999999787 
-2.9671400000000001107 25.346399999999999153 -3.2562400000000000233 
-6.0026799999999997937 23.339800000000000324 -2.9038800000000000168 
-9.0362399999999993838 24.746800000000000352 -3.4702999999999999403 
-14.478999999999999204 19.813040000000000873 -3.0109799999999999898 
-35.430399999999998784 -104.10439999999999827 -60.465200000000002944 
-19.06775999999999982 15.312839999999999563 -2.9903200000000000891 
38.35379999999999967 103.11440000000000339 -60.518000000000000682 
-22.804999999999999716 12.091160000000000352 -3.3313199999999998369 
-22.475000000000001421 7.043599999999999639 -2.7736999999999998323 
-24.030999999999998806 5.5756800000000001916 -3.0428999999999999382 
-24.286999999999999034 0.38275599999999998513 -2.9500399999999999956 
-25.87780000000000058 -0.8865119999999999667 -3.3522199999999999775 
-24.618999999999999773 -7.5191999999999996618 -3.313200000000000145 
-23.356799999999999784 -8.158759999999999124 -3.0605400000000000382 
-22.405999999999998806 -13.712059999999999249 -3.4502600000000001046 
-18.77301999999999893 -15.050100000000000477 -2.8946600000000000108 
-11.66769999999999996 -21.258800000000000807 -2.9403399999999999537 
-18.201720000000001676 -19.254339999999999122 -3.5101599999999999469 
-38.64800000000000324 -103.9054000000000002 -61.450000000000002842 
29.050200000000000244 -9.9133999999999993236 -4.7109199999999997743 
30.866399999999998727 -8.8461999999999996191 -5.1549399999999998556 
32.142800000000001148 -1.8683559999999999057 -5.1832599999999997564 
-41.396799999999998931 -102.48220000000000596 -61.081400000000002137 
32.798600000000000421 3.7810600000000000875 -5.4501999999999997115 
29.990400000000001057 6.0509199999999996322 -4.6801599999999998758 
29.638000000000001677 11.22911999999999999 -5.0225200000000000955 
28.579799999999998761 11.966480000000000672 -4.7999999999999998224 
28.100400000000000489 16.322299999999998477 -5.2802600000000001756 
23.676200000000001467 19.476160000000000139 -4.6993999999999997996 
23.7386000000000017 21.199600000000000222 -5.0647399999999995757 
18.820060000000001565 25.368400000000001171 -4.9887600000000000833 
18.728419999999999845 26.224000000000000199 -5.1922399999999999665 
12.909119999999999706 29.708600000000000563 -5.2462400000000002365 
-41.908400000000000318 -101.89119999999999777 -60.690600000000003433 
7.4969999999999998863 31.864599999999999369 -5.3577799999999999869 
4.2733400000000001384 30.961200000000001609 -4.884260000000000268 
1.6349800000000000999 32.832799999999998875 -5.4033199999999999008 
-2.954759999999999831 30.869199999999999307 -4.8082000000000002515 
-6.1091400000000000148 32.548600000000000421 -5.4836600000000004229 
-11.474059999999999704 28.950399999999998357 -4.8489199999999996749 
-44.316800000000000637 -101.49200000000000443 -61.323000000000000398 
-17.82692000000000121 26.726600000000001245 -5.1605800000000003891 
-18.47482000000000113 24.981799999999999784 -4.8270600000000003504 
-23.120000000000000995 22.416599999999998971 -5.1851799999999999002 
-23.410199999999999676 21.1363999999999983 -4.9739399999999998059 
-27.961200000000001609 17.60508000000000095 -5.4588599999999996015 
-27.746200000000001751 13.899319999999999453 -4.8151799999999997937 
-31.012199999999999989 10.931559999999999278 -5.4062599999999996214 
-31.024399999999999977 7.3344199999999997175 -5.0815599999999996328 
-32.003599999999998715 6.0128399999999997405 -5.3018999999999998352 
-31.13779999999999859 -0.70397799999999999265 -4.8503199999999999648 
-46.947200000000002262 -99.850999999999999091 -60.871200000000001751 
-31.956399999999998585 -7.5046200000000000685 -5.3876200000000000756 
-29.939399999999999125 -9.1372400000000002507 -4.8993200000000003413 
-29.720800000000000551 -13.776740000000000208 -5.365639999999999965 
-26.523399999999998755 -16.221940000000000026 -4.8332399999999999807 
-26.491800000000001347 -19.167760000000001241 -5.3460999999999998522 
-21.338999999999998636 -22.78539999999999921 -4.8726200000000003953 
-47.513800000000003365 -99.112999999999999545 -60.404800000000001603 
-16.348720000000000141 -27.981799999999999784 -5.2512999999999996348 
-49.74439999999999884 -98.585999999999998522 -60.968600000000002126 
-10.953839999999999577 -31.585599999999999454 -5.5881800000000003692 
-7.43766000000000016 -30.225799999999999557 -4.8445999999999997954 
-4.3891200000000001324 -32.625 -5.4182600000000000762 
0.49341400000000001924 -30.898199999999999221 -4.7746800000000000352 
3.4361999999999999211 -32.743200000000001637 -5.4196600000000003661 
7.3738999999999998991 -29.941800000000000637 -4.7544199999999996464 
9.7393000000000000682 -30.577799999999999869 -5.1493000000000002103 
14.505599999999999383 -27.693999999999999062 -4.8868400000000002947 
15.457580000000000098 -27.974799999999998334 -5.1075999999999996959 
20.891400000000000858 -24.663599999999998857 -5.223720000000000141 
-52.314799999999998192 -96.885800000000003251 -60.618600000000000705 
26.1136000000000017 -20.730799999999998562 -5.5584800000000003095 
25.812599999999999767 -18.028279999999998751 -4.9565599999999996328 
29.274200000000000443 -15.058339999999999392 -5.4186399999999999011 
-32.463599999999999568 20.520399999999998641 -7.374819999999999709 
-36.115999999999999659 17.559200000000000585 -8.0634599999999991837 
-36.274399999999999977 13.947760000000000602 -7.5518400000000003303 
-38.462600000000001899 12.31509999999999927 -8.1551799999999996515 
-39.22979999999999734 6.2374400000000003175 -7.8894200000000003214 
-38.704000000000000625 5.6019800000000001816 -7.6468800000000003436 
-39.33359999999999701 -0.35235800000000000454 -7.7362999999999999545 
-38.786999999999999034 -0.9998979999999999535 -7.527140000000000164 
-38.971200000000003172 -6.7915200000000002234 -7.8243600000000004258 
-36.549799999999997624 -8.6313999999999992951 -7.0519400000000000972 
-37.094000000000001194 -14.094559999999999533 -7.8730999999999999872 
-34.670999999999999375 -16.040780000000001593 -7.2968999999999999417 
-34.449399999999997135 -19.666679999999999495 -7.8677000000000001378 
-30.469799999999999329 -22.409199999999998454 -7.1529199999999999449 
-30.339999999999999858 -24.856400000000000716 -7.6917600000000003746 
-26.093399999999999039 -28.519600000000000506 -7.4711600000000002453 
-25.819600000000001216 -30.082000000000000739 -7.8578599999999996228 
-21.08960000000000079 -33.201000000000000512 -7.7354000000000002757 
-52.770000000000003126 -96.296199999999998909 -60.287999999999996703 
-15.010559999999999903 -36.837200000000002831 -7.9114800000000000679 
-12.251820000000000377 -36.00560000000000116 -7.23252000000000006 
-8.8366000000000006764 -39.043599999999997863 -8.0124399999999997846 
-4.026259999999999728 -37.807999999999999829 -7.2282599999999996854 
-1.7354099999999998971 -39.313000000000002387 -7.7426399999999997448 
3.7047200000000000131 -38.211799999999996658 -7.3693400000000002237 
-55.252000000000002444 -95.852199999999996294 -61.201999999999998181 
10.337719999999999132 -37.725799999999999557 -7.6505400000000003402 
11.552199999999999136 -36.417999999999999261 -7.2986199999999996635 
16.609500000000000597 -35.805399999999998784 -7.7895000000000003126 
17.869939999999999714 -33.375199999999999534 -7.1661999999999999034 
22.900600000000000733 -32.283599999999999852 -7.8333599999999998786 
24.37359999999999971 -29.388400000000000745 -7.2887800000000000367 
27.71740000000000137 -28.989999999999998437 -8.0434000000000001052 
30.949600000000000222 -23.598600000000001131 -7.5739000000000000767 
31.917400000000000659 -23.469200000000000728 -7.8475999999999999091 
35.435600000000000875 -17.107600000000001472 -7.741780000000000328 
-57.857199999999998852 -94.217600000000004457 -61.121999999999999886 
37.322200000000002262 -11.900980000000000558 -7.6728800000000001447 
36.942000000000000171 -10.852159999999999584 -7.4123999999999998778 
38.925199999999996692 -5.5696399999999997021 -7.7309599999999996101 
37.161000000000001364 -2.9416999999999999815 -6.9480000000000003979 
39.929600000000000648 1.8315999999999998948 -7.9886600000000003163 
37.591599999999999682 6.018060000000000187 -7.2467399999999999594 
38.371000000000002217 8.4328000000000002956 -7.7172400000000003217 
36.182999999999999829 12.477980000000000516 -7.3245800000000000907 
36.758400000000001739 14.451480000000000103 -7.8000999999999995893 
34.618600000000000705 19.769320000000000448 -7.9463800000000004431 
33.176200000000001467 20.413799999999998391 -7.5869200000000001083 
30.192799999999998306 25.143999999999998352 -7.7191000000000000725 
28.878199999999999648 25.423999999999999488 -7.4016200000000003101 
26.146000000000000796 29.127199999999998425 -7.6600200000000002731 
22.105000000000000426 30.090399999999998926 -6.9703200000000000713 
20.739200000000000301 33.990200000000001523 -7.9272400000000002862 
15.621079999999999188 35.213999999999998636 -7.42018000000000022 
14.963060000000000471 36.482799999999997453 -7.7744799999999996132 
8.9679000000000002046 38.017600000000001614 -7.6288000000000000256 
-58.58919999999999817 -93.223200000000005616 -60.616399999999998727 
2.3237600000000000477 38.951399999999999579 -7.6130399999999998073 
1.1704039999999999999 37.909599999999997522 -7.1925600000000002865 
-4.9184599999999996101 39.14520000000000266 -7.7826800000000000423 
-6.6223999999999998423 37.498399999999996624 -7.2499399999999996069 
-11.283659999999999357 37.833199999999997942 -7.7933599999999998431 
-14.379479999999999151 35.436199999999999477 -7.3124399999999996069 
-16.709399999999998698 35.930599999999998317 -7.8510799999999996146 
-21.891600000000000392 32.354399999999998272 -7.6302399999999996894 
-60.525599999999997181 -92.682599999999993656 -61.267000000000003013 
-27.375 28.650200000000001666 -7.8511600000000001387 
-27.46740000000000137 26.796800000000001063 -7.3626800000000001134 
-32.395600000000001728 22.905400000000000205 -7.8706800000000001205 
39.800600000000002865 23.184999999999998721 -10.608140000000000569 
39.990800000000000125 25.387399999999999523 -11.218939999999999912 
34.588400000000000034 29.276399999999998869 -10.26731999999999978 
34.629800000000003024 30.556000000000000938 -10.664500000000000313 
29.658799999999999386 34.983199999999996521 -10.517360000000000042 
-62.959000000000003183 -90.791799999999994952 -61.034799999999997056 
24.170200000000001239 38.076399999999999579 -10.170059999999999434 
-63.882599999999996498 -89.250600000000005707 -60.233199999999996521 
19.296019999999998618 42.360599999999998033 -10.833759999999999835 
16.868880000000000763 42.182999999999999829 -10.319860000000000255 
14.30335999999999963 44.495800000000002683 -10.922319999999999141 
9.8757999999999999119 44.115200000000001523 -10.218379999999999797 
7.3707799999999998875 46.25460000000000349 -10.969099999999999184 
2.5734599999999998587 44.856200000000001182 -10.093500000000000583 
-0.4884260000000000268 46.731000000000001648 -10.920159999999999201 
-5.3694199999999998596 44.014200000000002433 -9.830379999999999896 
-7.5214199999999999946 45.256799999999998363 -10.523780000000000356 
-13.032619999999999649 44.272799999999996601 -10.64962000000000053 
-65.522199999999997999 -89.093199999999995953 -61.153799999999996828 
-19.179919999999999192 41.946800000000003195 -10.637000000000000455 
-68.271600000000006503 -87.619799999999997908 -61.691200000000002035 
-25.152999999999998693 38.825000000000002842 -10.700319999999999609 
-25.524799999999999045 37.654000000000003467 -10.346740000000000492 
-31.340399999999998926 35.694000000000002615 -11.28139999999999965 
-32.383800000000000807 32.291200000000003456 -10.457140000000000768 
-35.049399999999998556 31.03399999999999892 -10.957819999999999894 
-36.393999999999998352 26.419399999999999551 -10.112579999999999458 
-39.473599999999997578 25.172399999999999665 -10.959099999999999397 
-40.547800000000002285 20.15940000000000154 -10.252639999999999532 
-42.721800000000001774 19.200199999999998823 -10.968980000000000175 
-43.81239999999999668 13.714819999999999567 -10.53808000000000078 
-44.92739999999999867 12.976160000000000139 -10.934240000000000848 
-45.323599999999999 6.8950199999999997047 -10.508839999999999293 
-46.453600000000001558 5.9483199999999998298 -10.96655999999999942 
-46.459200000000002717 0.074226600000000003687 -10.792360000000000397 
-45.552599999999998204 -0.61277999999999999137 -10.377079999999999416 
-44.954799999999998761 -7.3891200000000001324 -10.377660000000000551 
-43.69760000000000133 -8.3786400000000007537 -9.8984400000000007935 
-43.765200000000000102 -14.294719999999999871 -10.598639999999999617 
-42.729199999999998738 -15.48656000000000077 -10.328060000000000684 
-42.818600000000003547 -18.469380000000001019 -10.872740000000000293 
-38.242400000000003502 -22.152799999999999159 -9.7661800000000003052 
-38.491199999999999193 -25.800599999999999312 -10.736259999999999692 
-35.124800000000000466 -28.138999999999999346 -10.127720000000000056 
-34.609799999999999898 -31.390200000000000102 -10.915900000000000603 
-30.690999999999998948 -33.975799999999999557 -10.481500000000000483 
-30.573799999999998533 -35.114400000000003388 -10.838879999999999626 
-25.024399999999999977 -39.298200000000001353 -10.852840000000000487 
-23.372599999999998488 -38.841200000000000614 -10.274580000000000268 
-19.539619999999999322 -42.099200000000003286 -10.770680000000000476 
-16.766380000000001615 -41.628599999999998715 -10.070280000000000342 
-13.319559999999999178 -44.462200000000002831 -10.771459999999999368 
-9.9403199999999998226 -43.666600000000002524 -10.027939999999999188 
-7.2350000000000003197 -45.840000000000003411 -10.76828000000000074 
-2.7007599999999998275 -44.849800000000001887 -10.093999999999999417 
0.099858399999999999941 -47.424999999999997158 -11.245720000000000383 
5.3468200000000001282 -45.268999999999998352 -10.389319999999999666 
6.3713199999999998724 -45.758400000000001739 -10.672079999999999345 
12.097300000000000608 -43.883400000000001739 -10.360500000000000043 
12.842140000000000555 -44.213000000000000966 -10.598580000000000112 
19.445119999999999294 -41.08100000000000307 -10.328799999999999315 
-70.083799999999996544 -85.138999999999995794 -60.801999999999999602 
26.07120000000000104 -37.563600000000000989 -10.453659999999999286 
89.339200000000005275 65.256799999999998363 -61.199800000000003308 
29.536599999999999966 -36.004199999999997317 -10.84357999999999933 
30.739999999999998437 -32.155400000000000205 -9.8945799999999994867 
35.800600000000002865 -30.224799999999998334 -10.976119999999999877 
36.37319999999999709 -27.212399999999998812 -10.317619999999999791 
39.360999999999997101 -25.614000000000000767 -11.026820000000000732 
40.61939999999999884 -20.051600000000000534 -10.260059999999999292 
42.554999999999999716 -19.295559999999998269 -10.916240000000000165 
44.131199999999999761 -13.399200000000000443 -10.635460000000000136 
-72.558199999999999363 -83.14339999999999975 -60.887599999999999056 
45.595199999999998397 -6.8716799999999995663 -10.630739999999999412 
44.552999999999997272 -5.3528000000000002245 -10.068139999999999645 
45.840200000000002944 -0.050033399999999998708 -10.506640000000000867 
45.022799999999996601 1.2034700000000000397 -10.142500000000000071 
45.904200000000003001 6.794579999999999842 -10.766799999999999926 
44.068399999999996908 8.8740000000000005542 -10.103880000000000194 
45.20040000000000191 13.344179999999999708 -11.105679999999999552 
42.481200000000001182 16.192299999999999471 -10.334239999999999426 
43.141199999999997772 19.863279999999999603 -11.278560000000000585 
51.76839999999999975 0.055751799999999997193 -13.399900000000000588 
53.243999999999999773 2.1283799999999999386 -14.197279999999999234 
51.561199999999999477 7.507799999999999585 -13.574579999999999202 
52.121999999999999886 8.6048600000000003973 -13.953780000000000072 
49.959400000000002251 14.754060000000000841 -13.568139999999999645 
-73.497200000000006526 -81.548799999999999955 -60.260199999999997544 
47.618600000000000705 21.118400000000001171 -13.567600000000000549 
47.956400000000002137 21.826200000000000045 -13.881000000000000227 
44.814999999999997726 28.071600000000000108 -13.982020000000000337 
43.434399999999996567 28.246400000000001285 -13.422000000000000597 
40.811799999999998079 33.557800000000000296 -13.958619999999999806 
38.521799999999998931 34.353999999999999204 -13.320619999999999905 
36.964799999999996771 38.257399999999996965 -14.150119999999999365 
32.948799999999998533 39.020800000000001262 -13.041219999999999146 
30.924399999999998556 42.840800000000001546 -13.958199999999999719 
27.996200000000001751 43.799199999999999022 -13.510839999999999961 
27.121999999999999886 45.39339999999999975 -13.9808400000000006 
22.239799999999998903 46.927799999999997738 -13.484099999999999753 
21.062799999999999301 49.41360000000000241 -14.426719999999999544 
15.713860000000000383 50.173999999999999488 -13.82175999999999938 
14.667780000000000484 51.602600000000002467 -14.389820000000000277 
7.8767399999999998528 51.069200000000002149 -13.35058000000000078 
7.0854999999999996874 52.027999999999998693 -13.785560000000000258 
0.95065999999999994952 52.643799999999998818 -13.861380000000000479 
-0.74555000000000004601 50.809399999999996567 -12.910780000000000811 
-7.1467999999999998195 52.367400000000003502 -13.967079999999999274 
-7.8371800000000000352 51.837800000000001432 -13.74290000000000056 
-12.730100000000000193 51.74000000000000199 -14.195439999999999614 
-14.61402000000000001 49.728999999999999204 -13.432719999999999771 
-19.215260000000000673 50.140000000000000568 -14.416240000000000165 
-21.88060000000000116 47.000999999999997669 -13.439239999999999853 
-25.37780000000000058 47.104199999999998738 -14.314199999999999591 
-28.112400000000000944 43.761200000000002319 -13.526759999999999451 
-30.754799999999999471 43.576799999999998647 -14.22397999999999918 
-33.777400000000000091 39.45859999999999701 -13.489480000000000359 
-36.237600000000000477 39.57540000000000191 -14.396900000000000475 
-40.234600000000000364 34.021799999999998931 -13.881539999999999324 
-74.929599999999993543 -81.189599999999998658 -61.030999999999998806 
-44.217799999999996885 28.041199999999999903 -13.707560000000000855 
-77.451599999999999113 -79.37680000000000291 -61.49719999999999942 
-47.751199999999997203 22.972799999999999443 -14.03960000000000008 
-47.317799999999998306 21.424399999999998556 -13.489860000000000184 
-50.151000000000003354 16.553940000000000765 -13.945819999999999439 
-49.615600000000000591 14.480180000000000717 -13.356960000000000832 
-52.204000000000000625 10.904719999999999303 -14.220800000000000551 
-50.490600000000000591 7.0581199999999997274 -12.995580000000000354 
-54.176200000000001467 3.1246200000000001751 -14.724140000000000228 
-52.096400000000002706 -1.2817240000000000855 -13.578400000000000247 
-79.054400000000001114 -76.637000000000000455 -60.613999999999997215 
-51.113799999999997681 -8.0910399999999995657 -13.390439999999999898 
-51.66460000000000008 -8.8966999999999991644 -13.741899999999999338 
-49.876600000000003376 -14.179100000000000037 -13.443580000000000751 
-50.425800000000002399 -15.104860000000000397 -13.854580000000000339 
-48.308399999999998897 -21.850999999999999091 -14.05583999999999989 
-46.725400000000000489 -22.510200000000001097 -13.449820000000000775 
-44.963000000000000966 -27.509599999999998943 -13.892260000000000275 
-43.709800000000001319 -28.011199999999998766 -13.475839999999999819 
-40.917400000000000659 -34.182200000000001694 -14.21331999999999951 
-39.446599999999996555 -34.643799999999998818 -13.781140000000000612 
-37.276600000000001955 -38.620199999999996976 -14.405300000000000438 
-33.328800000000001091 -39.437199999999997146 -13.330519999999999925 
-31.915800000000000836 -42.457599999999999341 -14.10627999999999993 
-27.742200000000000415 -43.485599999999998033 -13.303179999999999339 
-26.380199999999998539 -46.245600000000003149 -14.172819999999999752 
-21.437599999999999767 -47.15619999999999834 -13.416380000000000194 
-20.050000000000000711 -49.099600000000002353 -14.063919999999999533 
-15.0752000000000006 -49.470599999999997465 -13.372999999999999332 
-13.777079999999999771 -51.026200000000002888 -13.967380000000000351 
-7.9384600000000000719 -51.625399999999999068 -13.641019999999999257 
87.779200000000003001 67.938199999999994816 -61.60379999999999967 
-0.87468000000000001304 -52.516399999999997306 -13.793680000000000163 
-81.45600000000000307 -74.686400000000006116 -61.065600000000003433 
5.8789400000000000546 -53.222599999999999909 -14.336000000000000298 
7.8388200000000001211 -51.344599999999999795 -13.488559999999999661 
11.715260000000000673 -51.541800000000002058 -13.968980000000000175 
14.482379999999999143 -49.317000000000000171 -13.209559999999999746 
18.191960000000001685 -50.077800000000003422 -14.193640000000000256 
21.831399999999998585 -46.069400000000001683 -12.994979999999999976 
24.469000000000001194 -46.549999999999997158 -13.828219999999999956 
28.486999999999998323 -43.4632000000000005 -13.502760000000000318 
30.853200000000001069 -43.930799999999997851 -14.409159999999999968 
34.981400000000000716 -38.689599999999998658 -13.602959999999999496 
-83.117199999999996862 -72.087000000000003297 -60.524999999999998579 
38.597599999999999909 -34.654000000000003467 -13.453400000000000247 
39.945599999999998886 -34.629800000000003024 -13.974339999999999762 
45.018000000000000682 -28.550799999999998846 -14.208859999999999602 
47.091799999999999216 100.15840000000000032 -61.246600000000000819 
47.725200000000000955 -23.462599999999998346 -14.14091999999999949 
47.159999999999996589 -21.356000000000001648 -13.400719999999999743 
50.575800000000000978 -16.216840000000001254 -14.104520000000000834 
50.24000000000000199 -14.931639999999999802 -13.735079999999999956 
51.967599999999997351 -10.913320000000000576 -14.098660000000000636 
50.512000000000000455 -7.812079999999999913 -13.062400000000000233 
52.748399999999996624 -4.036800000000000388 -13.993479999999999919 
-22.345199999999998397 -54.499800000000000466 -17.347719999999998919 
-21.800599999999999312 -55.401200000000002888 -17.7227800000000002 
-15.645479999999999166 -56.805599999999998317 -17.358319999999999084 
-85.651399999999995316 -70.183999999999997499 -61.30980000000000274 
-8.7720599999999997465 -58.131999999999997897 -17.281439999999999912 
-87.225399999999993383 -67.509600000000006048 -60.829000000000000625 
-2.4028599999999999959 -59.834200000000002717 -17.929500000000000881 
-0.99510799999999999255 -58.630000000000002558 -17.19234000000000151 
4.777160000000000295 -59.587800000000001432 -17.86758000000000024 
6.6802799999999997738 -57.955599999999996896 -17.017420000000001323 
11.260500000000000398 -58.705199999999997829 -17.865520000000000067 
13.221539999999999182 -57.021799999999998931 -17.131519999999998305 
17.024119999999999919 -56.913800000000001944 -17.645040000000001612 
19.665820000000000078 -53.823999999999998067 -16.418880000000001473 
24.274799999999999045 -54.623600000000003263 -17.864979999999999194 
27.226400000000001711 -51.750799999999998136 -17.097079999999998279 
30.001599999999999824 -51.62960000000000349 -17.828579999999998762 
33.515799999999998704 -47.826200000000000045 -17.053280000000000882 
35.715200000000002944 -47.748399999999996624 -17.777439999999998577 
39.212200000000002831 -43.770800000000001262 -17.267440000000000566 
-87.430800000000004957 -66.362799999999992906 -60.240800000000000125 
44.578600000000001558 -39.446599999999996555 -17.716400000000000148 
44.550400000000003331 -37.860399999999998499 -17.090720000000001022 
49.003000000000000114 -33.957599999999999341 -17.772040000000000504 
48.989199999999996749 -32.182400000000001228 -17.178239999999998844 
53.384599999999998943 -28.479800000000000892 -18.305099999999999483 
53.171999999999997044 -24.844200000000000728 -17.222480000000000899 
55.142800000000001148 -22.779399999999998983 -17.798120000000000829 
55.170799999999999841 -18.66384000000000043 -16.960799999999998988 
58.013599999999996726 -16.455200000000001381 -18.181719999999998549 
57.755400000000001626 -10.759919999999999263 -17.257259999999998712 
-89.168599999999997863 -65.132199999999997431 -60.966200000000000614 
57.885800000000003251 -5.1559600000000003206 -16.886700000000001154 
59.737999999999999545 -2.8078199999999999825 -17.882519999999999527 
59.014200000000002433 2.0763600000000002055 -17.434940000000000992 
-90.899000000000000909 -62.596800000000001774 -60.905000000000001137 
58.613999999999997215 9.0583399999999993923 -17.588300000000000267 
57.499400000000001398 10.108900000000000219 -17.041820000000001301 
57.629800000000003024 15.594480000000000786 -17.821899999999999409 
55.811999999999997613 17.341460000000001429 -17.078479999999998995 
55.619799999999997908 21.688600000000000989 -17.819780000000001507 
52.893799999999998818 23.942599999999998772 -16.855000000000000426 
52.353400000000000603 28.814399999999999125 -17.855779999999999319 
49.129800000000003024 30.62079999999999913 -16.756799999999998363 
48.454200000000000159 34.25 -17.604299999999998505 
45.03960000000000008 36.416200000000003456 -16.773460000000000036 
44.533200000000000784 39.246400000000001285 -17.617480000000000473 
39.943399999999996908 42.303400000000003445 -16.925280000000000769 
84.889600000000001501 69.840000000000003411 -60.419199999999996464 
35.801200000000001467 46.912399999999998101 -17.412500000000001421 
-94.348799999999997112 -57.516399999999997306 -61.049199999999999022 
29.722799999999999443 51.140399999999999636 -17.493939999999998491 
-93.107600000000005025 -60.372399999999998954 -61.569200000000002149 
23.596000000000000085 53.386200000000002319 -17.034279999999998978 
23.128000000000000114 54.889000000000002899 -17.738520000000001176 
18.746400000000001285 57.014000000000002899 -18.010120000000000573 
15.30926000000000009 55.359600000000000364 -16.495259999999998257 
12.053900000000000503 57.918599999999997863 -17.499279999999998836 
8.0001599999999992718 57.379399999999996851 -16.782019999999999271 
5.1227400000000002933 60.058399999999998897 -18.166280000000000427 
0.13287399999999999212 57.884399999999999409 -16.753139999999998366 
-2.2219000000000002082 58.964799999999996771 -17.408919999999998396 
-6.4792199999999997573 57.837800000000001432 -16.935999999999999943 
-8.4937000000000004718 59.142000000000003013 -17.849560000000000315 
-14.604939999999999145 57.736400000000003274 -17.733920000000001238 
-94.397199999999997999 -55.784199999999998454 -60.113399999999998613 
-20.103400000000000603 56.486199999999996635 -17.974199999999999733 
-20.952000000000001734 54.862800000000000011 -17.24462000000000117 
-26.751000000000001222 53.205599999999996896 -17.732279999999999376 
-27.660599999999998744 51.461199999999998056 -17.066839999999999122 
-32.159399999999997988 50.501399999999996737 -17.923100000000001586 
-34.003599999999998715 47.57540000000000191 -17.098379999999998802 
-37.939999999999997726 46.746200000000001751 -18.123219999999999885 
-39.230200000000003513 43.013399999999997192 -16.945740000000000691 
-42.80700000000000216 41.572000000000002728 -17.803360000000001406 
-44.160600000000002296 37.080800000000003536 -16.625720000000001164 
-46.829599999999999227 36.305399999999998784 -17.55549999999999855 
-49.385399999999997078 31.696000000000001506 -17.217759999999998399 
-51.354599999999997806 31.327999999999999403 -18.093679999999999097 
-53.913400000000002876 25.640799999999998704 -17.820499999999999119 
-53.645000000000003126 24.492799999999999017 -17.388459999999998473 
-56.260800000000003251 20.16039999999999921 -17.858660000000000423 
-55.827800000000003422 18.717300000000001603 -17.335419999999999163 
-58.061199999999999477 12.956580000000000652 -17.694839999999999236 
-57.070199999999999818 11.164640000000000342 -16.908300000000000551 
-58.619199999999999307 6.1082200000000002049 -17.367560000000000997 
-57.923000000000001819 4.3343400000000000816 -16.869360000000000355 
-60.291600000000002524 0.20019799999999998708 -18.175619999999998555 
-58.00560000000000116 -3.6793800000000000949 -16.890920000000001266 
-58.57820000000000249 -6.8692999999999999616 -17.393000000000000682 
-56.931399999999996453 -9.3882200000000004536 -16.646660000000000679 
-58.173400000000000887 -13.022420000000000329 -17.768580000000000041 
-55.984200000000001296 -17.372499999999998721 -17.180180000000000007 
-56.209600000000001785 -18.547200000000000131 -17.517620000000000857 
-53.661000000000001364 -22.911000000000001364 -17.022040000000000504 
-54.22160000000000224 -24.884199999999999875 -17.795980000000000132 
-51.116599999999998261 -30.47879999999999967 -17.709360000000000213 
-49.822800000000000864 -30.731200000000001182 -17.133559999999999235 
-47.084400000000002251 -37.003799999999998249 -17.931100000000000705 
-45.395800000000001262 -37.463999999999998636 -17.321660000000001389 
-43.206400000000002137 -41.845999999999996533 -18.089439999999999742 
-39.972599999999999909 -42.661000000000001364 -17.088799999999999102 
-37.926400000000001 -46.070000000000000284 -17.804339999999999833 
-35.215600000000002012 -46.688200000000001921 -17.099599999999998801 
-32.784399999999997988 -50.321199999999997488 -18.03516000000000119 
-29.242000000000000881 -50.985599999999998033 -17.273160000000000736 
-27.724799999999998334 -53.105600000000002581 -17.944400000000001683 
32.890999999999998238 -56.347599999999999909 -21.28440000000000154 
34.369999999999997442 -56.44480000000000075 -21.836600000000000676 
39.095999999999996533 -52.478200000000001069 -21.412199999999998568 
-95.835200000000000387 -54.827800000000003422 -60.952399999999997249 
44.485399999999998499 -49.68480000000000274 -22.237600000000000477 
44.719599999999999795 -47.869999999999997442 -21.456800000000001205 
48.542000000000001592 -43.478200000000001069 -21.233399999999999608 
-97.628600000000005821 -52.306800000000002626 -61.336799999999996658 
53.192799999999998306 -39.618600000000000705 -21.995599999999999596 
53.151000000000003354 -37.075000000000002842 -20.998000000000001108 
56.988199999999999079 -33.813800000000000523 -21.955200000000001381 
56.779200000000003001 -30.583999999999999631 -20.796399999999998442 
60.496999999999999886 -27.709199999999999164 -22.138400000000000745 
60.021399999999999864 -24.132200000000000983 -20.924800000000001177 
62.490999999999999659 -21.423400000000000887 -21.820399999999999352 
62.055599999999998317 -17.842079999999999274 -20.846199999999999619 
64.737600000000000477 -15.142500000000000071 -22.101199999999998624 
64.42459999999999809 -10.291280000000000427 -21.282199999999999562 
-98.199200000000004707 -49.781999999999996476 -60.60660000000000025 
64.249600000000000932 -4.3413199999999996237 -20.734200000000001296 
66.434399999999996567 -2.2069399999999999018 -22.091999999999998749 
65.344200000000000728 3.5767000000000002125 -21.41319999999999979 
65.965599999999994907 4.4445199999999998042 -21.856000000000001648 
64.381600000000005934 9.9409799999999997056 -21.219200000000000728 
65.155600000000006844 11.761559999999999349 -21.917999999999999261 
62.965400000000002478 16.362660000000001759 -21.1617999999999995 
63.875799999999998136 18.37885999999999953 -22.08960000000000079 
61.85199999999999676 23.384799999999998477 -21.862600000000000477 
60.098999999999996646 24.022999999999999687 -20.945000000000000284 
58.541800000000002058 29.805800000000001404 -21.577600000000000335 
56.322200000000002262 31.021799999999998931 -20.672799999999998732 
55.943399999999996908 35.771799999999998931 -22.046399999999998442 
52.654200000000003001 38.192199999999999704 -21.155599999999999739 
52.195000000000000284 40.018000000000000682 -21.628799999999998249 
48.51740000000000208 42.267600000000001614 -20.702400000000000801 
47.385800000000003251 45.879800000000003024 -21.751799999999999358 
44.565399999999996794 47.069400000000001683 -21.007999999999999119 
42.949199999999997601 50.741399999999998727 -22.096599999999998687 
38.713999999999998636 52.022799999999996601 -21.025800000000000267 
38.215800000000001546 53.087600000000001899 -21.393799999999998818 
32.290199999999998681 56.347999999999998977 -21.088799999999999102 
31.895199999999999108 57.530400000000000205 -21.635400000000000631 
26.939399999999999125 59.591400000000000148 -21.384399999999999409 
26.605399999999999494 60.287999999999996703 -21.712399999999998812 
20.461400000000001143 62.578400000000002024 -21.673600000000000421 
18.839960000000001372 61.759000000000000341 -20.845600000000001017 
13.535899999999999821 63.986199999999996635 -21.387199999999999989 
83.378200000000006753 72.287199999999998568 -60.886800000000000921 
6.9833400000000001029 64.698800000000005639 -21.173600000000000421 
5.7720799999999998775 64.006200000000006867 -20.650600000000000733 
1.048669999999999991 66.259799999999998477 -21.957399999999999807 
-2.2269399999999999196 64.652199999999993452 -20.924199999999999022 
-5.8273799999999997823 65.958200000000005048 -21.922200000000000131 
-8.8337199999999995725 64.006200000000006867 -20.874199999999998312 
-12.640140000000000597 65.318600000000003547 -22.131399999999999295 
-15.36833999999999989 63.302199999999999136 -21.216799999999999216 
-19.67716000000000065 64.286400000000000432 -22.599599999999998801 
-22.259799999999998477 60.144799999999996487 -20.564399999999999125 
-25.841200000000000614 60.460599999999999454 -21.616199999999999193 
-29.107800000000001006 58.347999999999998977 -21.258800000000000807 
-30.536000000000001364 58.576200000000000045 -21.818200000000000927 
-34.924999999999997158 55.153799999999996828 -21.308599999999998431 
-36.49000000000000199 55.238199999999999079 -21.914000000000001478 
-40.874600000000000932 50.119599999999998374 -20.913599999999998857 
-42.318800000000003081 50.262000000000000455 -21.585799999999998988 
-46.6617999999999995 47.03580000000000183 -21.948399999999999466 
-46.945999999999997954 44.712800000000001432 -21.015799999999998704 
-50.645000000000003126 41.56980000000000075 -21.464800000000000324 
-50.746200000000001751 40.136800000000000921 -20.930800000000001404 
-54.980400000000003047 35.887000000000000455 -21.553599999999999426 
-54.892200000000002547 34.162199999999998568 -20.900999999999999801 
-59.053400000000003445 30.940999999999998948 -22.223199999999998511 
-58.935400000000001342 28.079399999999999693 -21.309200000000000585 
-61.972599999999999909 24.796800000000001063 -22.277400000000000091 
-60.511200000000002319 21.211999999999999744 -20.557800000000000296 
-63.651400000000002422 17.534359999999999502 -21.794799999999998619 
-63.102600000000002467 13.891640000000000654 -20.874600000000000932 
-65.069199999999995043 11.798479999999999634 -21.865999999999999659 
-64.747200000000006526 7.0944399999999996353 -21.212599999999998346 
-66.213599999999999568 5.1922399999999999665 -22.056000000000000938 
-65.377200000000001978 -0.52529199999999998116 -21.37219999999999942 
-100.21099999999999852 -46.719200000000000728 -61.124600000000000932 
-64.325999999999993406 -6.8541400000000001214 -20.923999999999999488 
-65.272000000000005571 -8.2889400000000001967 -21.645600000000001728 
-64.139799999999993929 -13.795339999999999492 -21.52120000000000033 
-100.54640000000000555 -44.533599999999999852 -60.46419999999999817 
-62.551600000000000534 -20.615999999999999659 -21.688600000000000989 
-101.24620000000000175 -43.818199999999997374 -60.854199999999998738 
-60.195000000000000284 -26.87780000000000058 -21.729199999999998738 
-102.52039999999999509 -41.024999999999998579 -60.967599999999997351 
-57.517000000000003013 -33.054600000000000648 -22.004000000000001336 
-55.841999999999998749 -33.714599999999997237 -21.274999999999998579 
-54.170200000000001239 -38.165599999999997749 -21.955200000000001381 
-51.24539999999999651 -39.796399999999998442 -21.049199999999999022 
-50.555999999999997385 -43.431600000000003092 -22.210999999999998522 
-46.32079999999999842 -45.467599999999997351 -21.064599999999998658 
-45.376199999999997203 -48.276400000000002422 -21.948000000000000398 
-41.870199999999996976 -50.078400000000002024 -21.304800000000000182 
-40.935600000000000875 -52.841200000000000614 -22.33960000000000079 
-36.064599999999998658 -54.357199999999998852 -21.276800000000001489 
-35.209200000000002717 -56.51559999999999917 -22.168600000000001415 
-30.162600000000001188 -58.754399999999996851 -21.809400000000000119 
-29.825600000000001444 -59.48340000000000316 -22.13919999999999888 
-23.303000000000000824 -60.899399999999999977 -21.258800000000000807 
-102.64239999999999498 -39.368200000000001637 -60.426800000000000068 
-16.45192000000000121 -63.018000000000000682 -21.209599999999998232 
-103.78619999999999379 -38.219999999999998863 -61.1617999999999995 
-10.647439999999999571 -64.107200000000005957 -21.115600000000000591 
-104.98279999999999745 -35.378999999999997783 -61.365400000000001057 
-3.4428600000000000314 -64.752399999999994407 -21.023599999999998289 
-2.6577999999999999403 -64.277199999999993452 -20.693000000000001393 
2.3542000000000000703 -66.477800000000002001 -22.124199999999998312 
5.1377600000000001046 -64.598600000000004684 -20.996999999999999886 
9.9684799999999995634 -65.648600000000001842 -22.045400000000000773 
12.309919999999999973 -64.141800000000003479 -21.328399999999998471 
14.650520000000000209 -64.520600000000001728 -21.887599999999999056 
19.253379999999999939 -61.813600000000000989 -20.957999999999998408 
21.315400000000000347 -62.23440000000000083 -21.637199999999999989 
25.21039999999999992 -58.825800000000000978 -20.48019999999999996 
29.114999999999998437 -59.991799999999997794 -22.233399999999999608 
-18.046500000000001762 -68.298199999999994247 -24.951599999999999113 
-16.570399999999999352 -70.237999999999999545 -26.039799999999999613 
-10.719060000000000699 -70.215999999999993975 -25.225999999999999091 
-104.9719999999999942 -32.627600000000001046 -60.418399999999998329 
-4.9591000000000002856 -71.198800000000005639 -25.469400000000000261 
-3.6501000000000001222 -72.275999999999996248 -26.185800000000000409 
2.4040400000000001768 -70.620199999999996976 -24.964800000000000324 
4.1113799999999995904 -72.07540000000000191 -26.058800000000001518 
9.1737800000000007117 -72.000200000000006639 -26.340800000000001546 
9.8158799999999999386 -71.122399999999998954 -25.773800000000001376 
17.194759999999998712 -70.049800000000004729 -26.013200000000001211 
41.400599999999997181 102.49179999999999779 -61.092799999999996885 
22.086999999999999744 -68.817800000000005411 -26.118600000000000705 
23.403800000000000381 -66.891000000000005343 -25.110600000000001586 
28.749199999999998312 -66.179000000000002046 -26.030799999999999272 
30.341999999999998749 -64.156999999999996476 -25.183800000000001518 
35.050600000000002865 -63.921399999999998442 -26.572399999999998244 
37.26659999999999684 -60.612600000000000477 -25.313400000000001455 
39.750799999999998136 -60.149999999999998579 -25.990800000000000125 
41.713400000000000034 -56.961799999999996658 -24.923200000000001353 
45.888199999999997658 -56.389200000000002433 -26.42739999999999867 
47.493200000000001637 -52.553400000000003445 -25.087199999999999278 
49.501600000000003376 -52.157800000000001717 -25.854199999999998738 
52.872999999999997556 -48.128199999999999648 -25.559400000000000119 
55.095199999999998397 -47.883000000000002672 -26.641400000000000858 
57.445000000000000284 -42.118000000000002103 -25.369199999999999307 
58.914799999999999613 -41.655599999999999739 -26.030799999999999272 
61.769799999999996487 -37.38060000000000116 -26.064199999999999591 
61.45859999999999701 -35.881199999999999761 -25.323199999999999932 
64.764799999999993929 -30.568200000000000927 -25.644600000000000506 
64.58280000000000598 -29.780200000000000671 -25.289000000000001478 
67.677000000000006708 -24.443799999999999528 -25.888400000000000745 
67.264600000000001501 -23.198000000000000398 -25.313400000000001455 
69.871399999999994179 -17.327580000000001093 -25.911200000000000898 
-106.75839999999999463 -29.481999999999999318 -61.332799999999998875 
71.919600000000002638 -12.522539999999999338 -26.64620000000000033 
70.435400000000001342 -9.1474399999999995714 -25.224199999999999733 
72.029200000000003001 -5.3970799999999998775 -26.08680000000000021 
70.79399999999999693 -3.1840799999999997993 -25.109600000000000364 
72.196799999999996089 1.7348660000000000192 -26.076799999999998647 
69.786600000000007071 4.7983399999999996055 -24.46600000000000108 
71.709400000000002251 8.6225799999999992451 -26.082999999999998408 
70.039400000000000546 12.438800000000000523 -25.301200000000001467 
70.741200000000006298 13.965659999999999741 -25.996800000000000352 
68.747600000000005593 19.268119999999999692 -25.487400000000000944 
69.548599999999993315 20.746600000000000819 -26.337199999999999278 
66.660799999999994725 26.925599999999999312 -25.843199999999999505 
-106.98579999999999757 -26.367200000000000415 -60.70600000000000307 
64.149600000000006617 31.919200000000000017 -25.670000000000001705 
81.123000000000004661 74.381000000000000227 -60.567399999999999238 
60.973999999999996646 38.110199999999998965 -25.851199999999998624 
-108.23139999999999361 -23.503199999999999648 -61.332200000000000273 
57.324399999999997135 44.206400000000002137 -26.201399999999999579 
55.78860000000000241 44.377000000000002444 -25.408400000000000318 
52.17739999999999867 48.98440000000000083 -25.609799999999999898 
-108.32819999999999538 -20.388799999999999812 -60.753399999999999181 
48.742800000000002569 53.362999999999999545 -26.117399999999999949 
45.816800000000000637 53.700800000000000978 -24.914799999999999613 
43.368400000000001171 58.475999999999999091 -26.50140000000000029 
40.802199999999999136 58.951999999999998181 -25.700800000000000978 
38.555399999999998784 61.292600000000000193 -26.216599999999999682 
34.999000000000002331 61.303600000000002979 -24.915400000000001768 
32.492800000000002569 65.219399999999993156 -26.546800000000001063 
27.729800000000000892 65.060000000000002274 -25.008800000000000807 
26.240999999999999659 66.89159999999999684 -25.815400000000000347 
21.719599999999999795 67.212199999999995725 -24.946000000000001506 
19.392720000000000624 69.834199999999995612 -26.264399999999998414 
14.948059999999999903 69.580399999999997362 -25.324400000000000688 
13.664559999999999818 70.949600000000003774 -26.102799999999998448 
7.8258000000000000895 71.408799999999999386 -25.80239999999999867 
79.541200000000003456 77.108800000000002228 -61.362800000000000011 
0.74147399999999996645 71.813400000000001455 -25.788599999999998857 
-109.36560000000000059 -17.451299999999999812 -61.326799999999998647 
-6.3831800000000002981 71.006000000000000227 -25.413000000000000256 
-7.535199999999999676 71.695800000000005525 -25.985399999999998499 
-12.537280000000000868 70.917000000000001592 -25.931999999999998607 
-13.250920000000000698 70.132000000000005002 -25.470400000000001484 
-18.35145999999999944 69.668599999999997863 -25.952400000000000801 
-20.797399999999999665 66.916600000000002524 -24.551800000000000068 
-25.212599999999998346 67.636399999999994748 -26.051800000000000068 
-26.7867999999999995 66.185400000000001342 -25.490200000000001523 
-31.546800000000001063 65.375600000000005707 -26.345800000000000551 
-32.704799999999998761 62.491799999999997794 -24.874199999999998312 
-37.375199999999999534 61.508200000000002206 -25.900800000000000267 
-39.334600000000001785 58.934600000000003206 -25.10239999999999938 
-42.917000000000001592 58.737400000000000944 -26.459800000000001319 
-45.103600000000000136 55.706400000000002137 -25.687599999999999767 
-48.739400000000003388 54.992800000000002569 -26.99859999999999971 
-50.598799999999997112 49.86220000000000141 -25.232399999999998386 
-52.415999999999996817 49.28860000000000241 -25.884000000000000341 
-55.174999999999997158 44.449800000000003308 -25.100400000000000489 
-56.265200000000000102 44.155599999999999739 -25.577400000000000801 
-59.111600000000002808 39.301000000000001933 -25.193799999999999528 
-109.25660000000000593 -14.332000000000000739 -60.712000000000003297 
-63.36939999999999884 33.282600000000002183 -25.617000000000000881 
44.042999999999999261 100.86459999999999582 -60.567199999999999704 
-66.611199999999996635 28.454200000000000159 -26.233399999999999608 
-65.68760000000000332 25.664799999999999613 -24.867799999999999017 
-68.397800000000003706 21.438400000000001455 -25.689199999999999591 
-68.257199999999997431 19.883040000000001157 -25.271999999999998465 
-71.454200000000000159 15.193780000000000285 -26.682800000000000296 
-70.477000000000003865 12.939260000000000872 -25.672200000000000131 
-72.09380000000000166 8.3477999999999994429 -26.335999999999998522 
-70.689999999999997726 5.9625199999999995981 -25.16319999999999979 
-72.57899999999999352 1.4986639999999999961 -26.349799999999998334 
-70.840199999999995839 -1.7600260000000000904 -25.107199999999998852 
-72.088399999999992929 -4.6410999999999997812 -26.091400000000000148 
-70.430999999999997385 -8.0814800000000008851 -25.12920000000000087 
-71.831999999999993634 -11.723399999999999821 -26.486399999999999721 
-70.097200000000000841 -15.656499999999999417 -25.793800000000000949 
-70.512399999999999523 -16.989480000000000359 -26.303200000000000358 
-67.600399999999993383 -22.061199999999999477 -25.282399999999999096 
-68.193799999999995975 -23.944199999999998596 -26.118600000000000705 
-65.265199999999992997 -28.75420000000000087 -25.431799999999999073 
-110.16639999999999588 -11.346360000000000667 -61.326999999999998181 
-61.93760000000000332 -35.417600000000000193 -25.453399999999998471 
-62.279000000000003467 -36.166800000000002058 -25.933599999999998431 
-59.21039999999999992 -41.960000000000000853 -26.332599999999999341 
-110.14820000000000277 -8.2577400000000000801 -61.003999999999997783 
-55.227200000000003399 -46.43480000000000274 -26.03119999999999834 
-53.663800000000001944 -46.532800000000001717 -25.225600000000000023 
-50.390999999999998238 -51.228400000000000603 -25.818000000000001393 
-49.15899999999999892 -51.335799999999998988 -25.259799999999998477 
-45.669199999999996464 -56.093200000000003058 -26.160599999999998744 
-43.287799999999997169 -56.175600000000002865 -25.14760000000000062 
-41.170200000000001239 -59.761600000000001387 -26.332200000000000273 
-37.722599999999999909 -60.257399999999996965 -25.26980000000000004 
-35.545200000000001239 -63.51279999999999859 -26.486599999999999255 
-31.271599999999999397 -63.234600000000000364 -24.882799999999999585 
-29.352199999999999847 -65.891400000000004411 -26.016200000000001324 
-24.401599999999998403 -66.221800000000001774 -24.903800000000000381 
-23.355799999999998562 -67.656599999999997408 -25.614599999999999369 
51.267800000000001148 57.423400000000000887 -29.62920000000000087 
48.542999999999999261 61.122399999999998954 -30.461999999999999744 
47.183999999999997499 61.262000000000000455 -29.896799999999998931 
43.598599999999997578 65.644800000000003593 -31.050399999999999778 
40.492199999999996862 66.224599999999995248 -30.126599999999999824 
39.323799999999998533 67.972200000000000841 -30.832999999999998408 
34.051999999999999602 69.021000000000000796 -29.617200000000000415 
32.663800000000001944 71.087599999999994793 -30.601800000000000779 
27.943999999999999062 71.78860000000000241 -29.672399999999999665 
26.000599999999998602 73.842799999999996885 -30.643999999999998352 
22.024599999999999511 74.201599999999999113 -29.954799999999998761 
21.148399999999998755 75.35479999999999734 -30.628000000000000114 
13.870459999999999567 76.676400000000001 -30.358399999999999608 
76.441000000000002501 79.160200000000003229 -60.547800000000002285 
7.6089000000000002188 77.61220000000000141 -30.407800000000001717 
-110.95980000000000132 -5.2220199999999996621 -61.696599999999996555 
0.68218999999999996309 76.742000000000004434 -29.44900000000000162 
-110.720799999999997 -2.1289799999999998725 -61.318199999999997374 
-5.9214200000000003499 78.209999999999993747 -30.759399999999999409 
-7.2509399999999999409 77.162800000000004275 -30.033400000000000318 
-12.565459999999999852 77.931399999999996453 -31.155999999999998806 
-14.39555999999999969 76.02580000000000382 -29.935800000000000409 
-19.656099999999998573 76.114599999999995816 -30.899000000000000909 
-20.659199999999998454 74.987600000000000477 -30.249800000000000466 
-24.672999999999998266 73.931799999999995521 -30.373400000000000176 
-26.25140000000000029 72.177000000000006708 -29.493400000000001171 
-30.849799999999998334 72.348200000000005616 -30.929800000000000182 
-34.245199999999996976 69.007999999999995566 -29.674199999999999022 
-36.470199999999998397 69.045199999999994134 -30.486599999999999255 
-38.962600000000001899 66.409800000000004161 -29.641799999999999926 
-43.594999999999998863 65.436199999999999477 -30.911999999999999034 
-45.076999999999998181 63.118600000000000705 -30.079599999999999227 
-48.451599999999999113 62.705199999999997829 -31.397400000000001086 
-51.644799999999996487 57.287199999999998568 -29.745000000000000995 
-53.184399999999996567 57.170000000000001705 -30.484999999999999432 
-57.17920000000000158 53.053800000000002512 -30.420799999999999841 
-109.76600000000000534 -0.33788000000000001366 -60.243600000000000705 
-60.438400000000001455 47.729999999999996874 -29.654800000000001603 
-62.27120000000000033 47.25 -30.551400000000001 
-64.909599999999997522 42.243999999999999773 -29.989000000000000767 
-110.27939999999999543 0.94575399999999998357 -60.812199999999997146 
-68.07720000000000482 37.040799999999997283 -30.03259999999999863 
-69.242199999999996862 36.69480000000000075 -30.704999999999998295 
-72.139600000000001501 31.07079999999999842 -30.847599999999999909 
-71.533799999999999386 29.548200000000001353 -29.950800000000000978 
-74.018199999999993111 24.566800000000000637 -30.411000000000001364 
-110.38979999999999393 4.01747999999999994 -61.010399999999997078 
-75.805800000000004957 19.18522000000000105 -30.573000000000000398 
-74.253000000000000114 15.948679999999999524 -28.839400000000001256 
-78.023200000000002774 12.255839999999999179 -31.189199999999999591 
-76.563599999999993884 7.8503199999999999648 -29.61799999999999855 
-77.811599999999998545 5.6209199999999999164 -30.431200000000000472 
-76.747200000000006526 2.0754999999999999005 -29.472200000000000841 
-78.439199999999999591 -1.2538119999999999266 -30.771399999999999864 
-76.56619999999999493 -5.0080000000000000071 -29.437400000000000233 
-77.857200000000005957 -7.8001199999999997203 -30.612999999999999545 
-76.446799999999996089 -11.387520000000000309 -29.868999999999999773 
-77.793800000000004502 -14.2132000000000005 -31.269600000000000506 
-74.936400000000006116 -18.96956000000000131 -29.876599999999999824 
-75.61579999999999302 -20.777000000000001023 -30.74719999999999942 
-72.419399999999995998 -25.513200000000001211 -29.47739999999999938 
-72.796999999999997044 -26.888600000000000279 -30.111999999999998323 
-70.049999999999997158 -32.231400000000000716 -29.729399999999998272 
-109.91679999999999495 5.4367200000000002191 -60.556199999999996919 
-67.142200000000002547 -37.565600000000003433 -29.596199999999999619 
-67.501199999999997203 -38.570000000000000284 -30.220199999999998397 
-64.206800000000001205 -44.249800000000000466 -30.402799999999999159 
-63.260199999999997544 -44.526800000000001489 -29.922399999999999665 
-61.088400000000000034 -49.554600000000000648 -30.937200000000000699 
-58.071599999999996555 -50.188200000000001921 -29.455799999999999983 
-55.590200000000002944 -54.71600000000000108 -30.420600000000000307 
-53.802599999999998204 -55.008800000000000807 -29.603600000000000136 
-50.897399999999997533 -58.477200000000003399 -30.050599999999999312 
-48.901800000000001489 -58.987600000000000477 -29.354600000000001359 
-46.527200000000000557 -63.162999999999996703 -30.771799999999998931 
-43.56980000000000075 -63.865999999999999659 -29.885999999999999233 
-41.746000000000002217 -66.383200000000002206 -30.74719999999999942 
-37.510399999999997078 -67.141000000000005343 -29.574799999999999756 
-35.610999999999997101 -69.900400000000004752 -30.771000000000000796 
-31.327000000000001734 -70.699399999999997135 -29.899000000000000909 
-29.689399999999999125 -72.540000000000006253 -30.717600000000000904 
-24.777599999999999625 -72.607200000000005957 -29.42879999999999896 
-22.446600000000000108 -74.745599999999996044 -30.453600000000001558 
-18.587920000000000442 -75.00539999999999452 -29.85660000000000025 
-16.937020000000000408 -76.775999999999996248 -30.907000000000000028 
-11.120639999999999858 -77.370199999999996976 -30.548999999999999488 
-10.413460000000000605 -78.000600000000005707 -30.962599999999998346 
-3.6495999999999999552 -77.280000000000001137 -29.927600000000001756 
-110.441599999999994 7.0978000000000003311 -61.238599999999998147 
1.8442019999999998969 -78.495999999999995111 -30.825199999999998823 
2.5695399999999999352 -78.061199999999999477 -30.500800000000001688 
8.1709999999999993747 -78.729200000000005844 -31.325199999999998823 
10.887940000000000396 -75.778999999999996362 -29.304999999999999716 
15.936339999999999506 -76.751400000000003843 -30.723800000000000665 
16.768019999999999925 -75.947999999999993292 -30.246400000000001285 
22.80420000000000158 -75.248999999999995225 -30.912199999999998568 
24.23019999999999996 -73.615999999999999659 -30.032000000000000028 
28.906800000000000495 -73.506000000000000227 -31.193599999999999994 
30.716999999999998749 -71.332200000000000273 -30.15899999999999892 
34.884199999999999875 -70.938000000000002387 -31.245599999999999596 
37.675600000000002865 -67.95399999999999352 -30.185999999999999943 
39.108800000000002228 -67.884799999999998477 -30.689199999999999591 
43.205399999999997362 -63.225200000000000955 -29.320599999999998886 
45.466400000000000148 -62.963599999999999568 -30.158000000000001251 
47.669800000000002171 -60.144199999999997885 -29.448599999999999 
49.825200000000002376 -59.891800000000003479 -30.347799999999999443 
53.386000000000002785 -55.703600000000001558 -29.764800000000001035 
54.72699999999999676 -55.50999999999999801 -30.38200000000000145 
57.727800000000002001 -50.331800000000001205 -29.329000000000000625 
59.74819999999999709 -50.212600000000001899 -30.455799999999999983 
62.885599999999996612 -45.57820000000000249 -30.159800000000000608 
63.97879999999999967 -45.311199999999999477 -30.731799999999999784 
67.174999999999997158 -40.180799999999997851 -30.635000000000001563 
66.722800000000006548 -39.18200000000000216 -29.935800000000000409 
69.596000000000003638 -33.00180000000000291 -29.663599999999998857 
-110.18779999999999575 10.16384000000000043 -61.223199999999998511 
73.039799999999999613 -28.160199999999999676 -30.638999999999999346 
72.350999999999999091 -25.960799999999998988 -29.543199999999998795 
75.278999999999996362 -21.097200000000000841 -30.559999999999998721 
74.981200000000001182 -19.998840000000001282 -30.110600000000001586 
77.628399999999999181 -15.331619999999999138 -31.306200000000000472 
76.421800000000004616 -12.574840000000000018 -29.992200000000000415 
78.094200000000000728 -8.963879999999999626 -30.895199999999999108 
76.743999999999999773 -5.2351799999999997226 -29.585200000000000387 
78.352800000000002001 -2.6837800000000000544 -30.731799999999999784 
76.93559999999999377 2.473240000000000105 -29.626000000000001222 
77.802999999999997272 4.4150999999999998025 -30.364000000000000767 
76.889600000000001501 8.0906000000000002359 -29.887399999999999523 
77.835599999999999454 10.237019999999999342 -30.815799999999999415 
75.035200000000003229 15.168879999999999697 -29.301800000000000068 
75.756200000000006867 17.158080000000001775 -30.167000000000001592 
73.782600000000002183 21.597000000000001307 -29.551600000000000534 
74.368600000000000705 22.80659999999999954 -30.25420000000000087 
72.263400000000004297 28.798200000000001353 -30.256599999999998829 
-109.28239999999999554 11.94491999999999976 -60.426600000000000534 
69.648200000000002774 35.627200000000001978 -30.600799999999999557 
-109.65059999999999718 13.197419999999999263 -60.98720000000000141 
66.198400000000006571 41.234799999999999898 -30.412600000000001188 
-109.41320000000000334 16.265940000000000509 -61.17920000000000158 
62.489800000000002456 46.748600000000003263 -30.452000000000001734 
60.836799999999996658 47.193399999999996908 -29.641799999999999926 
58.622999999999997556 51.966599999999999682 -30.685800000000000409 
56.566200000000002035 52.631000000000000227 -29.848800000000000665 
54.243999999999999773 56.852200000000003399 -30.873000000000001108 
21.135600000000000165 80.715999999999993975 -34.808999999999997499 
16.989059999999998496 82.071600000000003661 -35.121800000000000352 
15.160899999999999821 81.329599999999999227 -34.221800000000001774 
10.324400000000000688 83.820800000000005525 -35.662599999999997635 
7.4396599999999999397 83.131000000000000227 -34.830599999999996896 
5.1781600000000000961 84.420599999999993202 -35.76839999999999975 
0.63952399999999998137 82.923000000000001819 -34.383000000000002672 
-1.838883999999999963 84.164799999999999613 -35.435400000000001342 
-6.3507600000000001828 83.094200000000000728 -34.724800000000001887 
-7.9126599999999998047 83.975200000000000955 -35.572200000000002262 
-13.214520000000000266 82.107799999999997453 -34.581600000000001671 
-14.77163999999999966 82.83639999999999759 -35.400399999999997647 
-20.250800000000001688 80.622600000000005593 -34.550400000000003331 
-21.749600000000000932 81.501000000000004775 -35.577399999999997249 
-27.495000000000000995 79.288399999999995771 -35.2132000000000005 
-108.14860000000000184 18.844599999999999795 -60.256199999999999761 
-32.566800000000000637 77.174199999999999022 -35.082399999999999807 
75.214600000000004343 81.498599999999996157 -61.496400000000001285 
-38.808599999999998431 74.076999999999998181 -34.967399999999997817 
-39.16080000000000183 73.063000000000002387 -34.358800000000002228 
-44.892200000000002547 71.098399999999998045 -35.351599999999997692 
-45.218600000000002126 70.055400000000005889 -34.762399999999999523 
-51.081600000000001671 67.208200000000005048 -35.631199999999999761 
-51.669199999999996464 65.347999999999998977 -34.70040000000000191 
-55.128199999999999648 63.774000000000000909 -35.53119999999999834 
-56.097400000000000375 61.250999999999997669 -34.493000000000002103 
-60.144199999999997885 59.462400000000002365 -35.76559999999999917 
-61.141399999999997306 55.783799999999999386 -34.250599999999998602 
-63.906999999999996476 54.548200000000001353 -35.298000000000001819 
-65.480000000000003979 50.366599999999998261 -34.121999999999999886 
-68.301599999999993429 49.517200000000002547 -35.58539999999999992 
-70.159199999999998454 44.795600000000000307 -34.644799999999996487 
-71.319599999999994111 44.234799999999999898 -35.21600000000000108 
-73.372600000000005593 39.441200000000002035 -34.69579999999999842 
-75.47979999999999734 38.655999999999998806 -35.957399999999999807 
-76.236199999999996635 32.462200000000002831 -34.328800000000001091 
-78.098799999999997112 31.362800000000000011 -35.415199999999998681 
-79.614400000000003388 26.366399999999998727 -35.168199999999998795 
-108.39339999999999975 22.332399999999999807 -61.239400000000003388 
-80.982399999999998386 20.810199999999998255 -34.95600000000000307 
-80.333600000000004115 19.441299999999998249 -34.157200000000003115 
-82.228200000000001069 13.640259999999999607 -34.737800000000000011 
-107.33859999999999957 25.244599999999998374 -60.794400000000003104 
-83.995000000000004547 7.3567400000000002791 -35.546399999999998442 
-83.153000000000005798 5.6413599999999997081 -34.731200000000001182 
-84.146600000000006503 1.3476440000000000641 -35.412399999999998101 
-82.458600000000004115 -1.1619720000000000049 -34.003999999999997783 
-83.680000000000006821 -5.7184799999999995634 -35.175199999999996692 
-82.430000000000006821 -8.0687400000000000233 -34.298999999999999488 
-83.289599999999992974 -10.949759999999999494 -35.285400000000002763 
-81.278400000000004866 -14.793559999999999377 -34.125199999999999534 
-82.293599999999997863 -17.222079999999998279 -35.344200000000000728 
-79.723799999999997112 -22.33960000000000079 -34.274799999999999045 
-80.379999999999995453 -23.92920000000000158 -35.167799999999999727 
-77.555400000000005889 -28.918600000000001415 -34.25560000000000116 
-77.911400000000000432 -31.316400000000001569 -35.25460000000000349 
-75.342399999999997817 -34.612800000000000011 -34.372599999999998488 
-75.336600000000004229 -35.629199999999997317 -34.725200000000000955 
-72.527400000000000091 -40.853400000000000603 -34.646000000000000796 
-72.777000000000001023 -41.829399999999999693 -35.231000000000001648 
-68.791799999999994952 -47.107799999999997453 -34.757199999999997431 
72.788799999999994839 83.407600000000002183 -61.275199999999998113 
-65.762600000000006162 -52.113199999999999079 -35.202599999999996783 
-63.81980000000000075 -52.333399999999997476 -34.058799999999997965 
-59.903199999999998226 -58.136000000000002785 -34.840800000000001546 
-107.16360000000000241 28.369199999999999307 -61.444200000000002149 
-57.328600000000001558 -62.354599999999997806 -35.873399999999996624 
-54.414000000000001478 -63.197400000000001796 -34.773800000000001376 
-51.963000000000000966 -65.935400000000001342 -35.238199999999999079 
-50.100799999999999557 -66.353800000000006776 -34.564599999999998658 
-47.226399999999998158 -70.541399999999995885 -36.032200000000003115 
-44.263399999999997192 -70.98160000000000025 -34.988199999999999079 
-42.168599999999997863 -73.538200000000003342 -35.93019999999999925 
-38.037599999999997635 -73.774600000000006617 -34.447800000000000864 
-35.807200000000001694 -76.941800000000000637 -36.011000000000002785 
-30.851600000000001245 -77.084199999999995612 -34.469000000000001194 
-29.861799999999998789 -78.382800000000003138 -35.177999999999997272 
-24.894400000000000972 -79.477400000000002933 -34.681800000000002626 
-23.712599999999998346 -81.310000000000002274 -35.868000000000002103 
-18.120999999999998664 -80.907200000000003115 -34.371800000000000352 
-16.885300000000000864 -82.653400000000004866 -35.58359999999999701 
-11.410420000000000229 -83.499200000000001864 -35.511600000000001387 
-10.562860000000000582 -82.68760000000000332 -34.743999999999999773 
-4.5444000000000004391 -83.975600000000000023 -35.362600000000000477 
-105.90579999999999927 31.210999999999998522 -60.950800000000000978 
2.304180000000000117 -84.015799999999998704 -35.31980000000000075 
71.147999999999996135 83.855199999999996407 -60.468600000000002126 
9.3728200000000008174 -83.003000000000000114 -34.886600000000001387 
-105.54840000000000089 34.322200000000002262 -61.592399999999997817 
14.306860000000000355 -83.00740000000000407 -35.474600000000002353 
16.571719999999999118 -81.300799999999995293 -34.422199999999996578 
21.228400000000000603 -82.435800000000000409 -36.23160000000000025 
23.867399999999999949 -80.278199999999998226 -35.071199999999997488 
28.010600000000000165 -80.090800000000001546 -35.995600000000003149 
30.262599999999999056 -77.857399999999998386 -34.887999999999998124 
32.898800000000001376 -78.079400000000006798 -35.893599999999999284 
36.565800000000002967 -74.671599999999997976 -34.564599999999998658 
39.825200000000002376 -75.344999999999998863 -36.314599999999998658 
43.226799999999997226 -71.611800000000002342 -34.984000000000001762 
-104.31980000000000075 37.159799999999997056 -61.317399999999999238 
47.692000000000000171 -67.596800000000001774 -34.219200000000000728 
50.091200000000000614 -67.868200000000001637 -35.576200000000000045 
54.164799999999999613 -63.733199999999996521 -34.97879999999999967 
70.22979999999999734 85.141400000000004411 -60.906399999999997874 
58.665999999999996817 -59.488599999999998147 -34.902999999999998693 
-103.69719999999999516 40.220199999999998397 -61.853999999999999204 
62.875999999999997669 -53.596200000000003172 -34.129800000000003024 
63.859799999999999898 -53.50180000000000291 -34.702599999999996783 
67.739199999999996749 -49.672600000000002751 -35.279800000000001603 
67.781800000000004047 -48.362400000000000944 -34.666600000000002524 
71.645399999999995089 -44.276200000000002888 -35.467199999999998283 
71.391000000000005343 -41.598799999999997112 -34.135800000000003251 
74.031599999999997408 -38.817399999999999238 -34.93739999999999668 
74.099800000000001887 -36.25560000000000116 -34.026200000000002888 
77.215199999999995839 -33.018999999999998352 -35.262199999999999989 
77.218000000000003524 -29.503599999999998715 -34.165399999999998215 
79.540199999999998681 -27.562599999999999767 -35.431600000000003092 
79.319999999999993179 -22.756000000000000227 -34.047600000000002751 
81.783000000000001251 -20.662800000000000722 -35.576999999999998181 
81.445400000000006457 -15.896480000000000388 -34.430399999999998784 
83.224599999999995248 -13.990999999999999659 -35.610399999999998499 
82.641199999999997772 -9.7812000000000001165 -34.626199999999997203 
84.233199999999996521 -7.5341800000000000992 -35.75999999999999801 
83.415199999999998681 -2.62508000000000008 -34.824800000000003308 
84.142200000000002547 -1.6373759999999999426 -35.412999999999996703 
83.430400000000005889 4.1127599999999997493 -34.88779999999999859 
84.368799999999993133 5.3899999999999996803 -35.735799999999997567 
83.120000000000004547 11.102819999999999467 -35.161000000000001364 
82.103999999999999204 12.0609800000000007 -34.432600000000000762 
82.165599999999997749 16.782019999999999271 -35.164000000000001478 
80.891999999999995907 17.89316000000000173 -34.318399999999996908 
79.552000000000006708 23.830400000000000915 -34.481999999999999318 
-102.01160000000000139 42.865400000000001057 -61.219000000000001194 
77.897800000000003706 30.264600000000001501 -34.920000000000001705 
76.792799999999999727 30.844400000000000261 -34.242600000000003035 
75.665400000000005321 36.462000000000003297 -35.273800000000001376 
73.64520000000000266 37.51559999999999917 -34.155200000000000671 
72.463999999999998636 42.985999999999997101 -35.493999999999999773 
70.566999999999993065 44.114600000000002922 -34.628999999999997783 
69.741399999999998727 47.709800000000001319 -35.70040000000000191 
66.263400000000004297 49.680399999999998784 -34.294800000000002171 
65.460999999999998522 52.710999999999998522 -35.31799999999999784 
62.045000000000001705 54.806399999999996453 -34.26659999999999684 
61.656799999999996942 57.042400000000000659 -35.277000000000001023 
57.187800000000002854 60.116999999999997328 -34.422400000000003217 
56.962200000000002831 61.741399999999998727 -35.283400000000000318 
51.934399999999996567 65.395600000000001728 -34.868800000000000239 
-101.07599999999999341 43.497799999999998022 -60.542000000000001592 
47.164400000000000546 69.027400000000000091 -34.946399999999997021 
46.655799999999999272 70.389200000000002433 -35.656999999999996476 
41.050600000000002865 72.488399999999998613 -34.698599999999999 
40.762399999999999523 73.214200000000005275 -35.10940000000000083 
34.993800000000000239 75.572000000000002728 -34.678400000000003445 
-100.58079999999999643 45.594000000000001194 -60.976599999999997692 
29.574400000000000688 78.63060000000000116 -35.286999999999999034 
28.342600000000000904 78.200599999999994338 -34.593200000000003058 
22.817599999999998772 81.482200000000005957 -35.799999999999997158 
-84.375600000000005707 71.591999999999998749 -61.223199999999998511 
89.531599999999997408 10.823620000000000019 -40.665199999999998681 
88.670799999999999841 11.835419999999999163 -40.012999999999998124 
88.269400000000004525 17.468479999999999563 -40.483199999999996521 
86.698999999999998067 18.879280000000001394 -39.365600000000000591 
86.550600000000002865 23.404399999999998983 -40.194000000000002615 
84.896799999999998931 25.162800000000000722 -39.20320000000000249 
84.425799999999995293 29.548799999999999955 -40.004399999999996851 
81.888400000000004297 31.579399999999999693 -38.514800000000001035 
81.938800000000000523 36.037599999999997635 -40.063400000000001455 
79.596800000000001774 38.719999999999998863 -39.174399999999998556 
79.587800000000001432 40.207399999999999807 -39.754199999999997317 
76.647800000000003706 44.026200000000002888 -39.066000000000002501 
77.200599999999994338 46.766399999999997306 -40.735199999999998965 
73.358599999999995589 51.324199999999997601 -40.078400000000002024 
-98.878799999999998249 48.167200000000001125 -60.485599999999998033 
69.393000000000000682 55.873399999999996624 -39.686199999999999477 
69.200199999999995271 57.046199999999998909 -40.214599999999997237 
64.908600000000006958 60.246000000000002217 -39.213599999999999568 
64.465800000000001546 62.343400000000002592 -40.212600000000001899 
60.775399999999997647 64.939199999999999591 -39.553600000000002979 
60.428199999999996805 66.514399999999994861 -40.378799999999998249 
55.037599999999997635 70.271199999999993224 -39.835799999999998988 
49.724800000000001887 98.547200000000003683 -60.920600000000000307 
49.911000000000001364 74.809399999999996567 -40.437800000000002854 
49.018999999999998352 74.848200000000005616 -40.025599999999997181 
45.069000000000002615 77.91899999999999693 -40.512999999999998124 
43.360999999999997101 77.802999999999997272 -39.667400000000000659 
39.398400000000002308 80.572800000000000864 -40.221200000000003172 
37.266399999999997306 80.392600000000001614 -39.258800000000000807 
33.060000000000002274 83.489400000000003388 -40.317199999999999704 
30.97739999999999938 83.021600000000006503 -39.261000000000002785 
27.466599999999999682 85.078800000000001091 -39.963999999999998636 
24.302199999999999136 84.739400000000003388 -38.856799999999999784 
21.256399999999999295 87.931799999999995521 -40.919199999999996464 
17.269600000000000506 87.481800000000006889 -39.756599999999998829 
15.065319999999999823 88.803200000000003911 -40.564799999999998192 
12.395139999999999603 88.153199999999998226 -39.62319999999999709 
7.9264000000000001123 90.441999999999993065 -41.213000000000000966 
4.6340399999999997149 88.934200000000004138 -39.653799999999996828 
1.9586840000000000916 90.176199999999994361 -40.677799999999997738 
-1.6278220000000001022 88.920000000000001705 -39.546999999999997044 
-4.6306000000000002714 90.031599999999997408 -40.635599999999996612 
-8.4684399999999993014 88.227400000000002933 -39.279000000000003467 
-11.040459999999999496 89.430999999999997385 -40.598999999999996646 
-15.846659999999999968 87.756799999999998363 -39.761800000000000921 
-16.697279999999999234 88.100600000000000023 -40.202599999999996783 
-22.730599999999999028 86.028400000000004866 -39.587800000000001432 
-24.038599999999998857 86.681200000000004025 -40.457399999999999807 
-29.166599999999998971 85.079599999999999227 -40.446199999999997488 
-98.092799999999996885 51.218400000000002592 -61.227600000000002467 
-34.844999999999998863 82.374600000000000932 -39.998800000000002797 
-35.231799999999999784 81.379199999999997317 -39.319200000000002149 
-41.36939999999999884 79.342600000000004457 -40.033400000000000318 
-96.252399999999994407 53.713999999999998636 -60.748600000000003263 
-46.41899999999999693 76.676199999999994361 -40.169800000000002171 
-47.38499999999999801 74.531000000000005912 -39.001199999999997203 
-51.933199999999999363 73.199200000000004707 -40.275799999999996714 
-52.968600000000002126 71.334999999999993747 -39.471800000000001774 
-58.095599999999997465 69.346199999999996066 -40.919800000000002171 
-58.829599999999999227 67.209000000000003183 -39.889800000000001035 
-62.14800000000000324 65.195599999999998886 -40.564199999999999591 
-63.099600000000002353 62.41360000000000241 -39.385199999999997544 
-67.209400000000002251 60.21880000000000166 -40.716999999999998749 
-67.695199999999999818 57.411000000000001364 -39.393200000000000216 
-71.144999999999996021 54.645400000000002194 -40.238599999999998147 
-71.709000000000003183 52.234200000000001296 -39.353000000000001535 
-74.613399999999998613 50.277400000000000091 -40.474800000000001887 
-75.286000000000001364 46.713799999999999102 -39.250799999999998136 
-77.712000000000003297 44.832799999999998875 -40.245600000000003149 
-78.427199999999999136 40.003000000000000114 -38.755400000000001626 
-80.21139999999999759 39.133600000000001273 -39.826599999999999113 
-82.120000000000004547 34.149999999999998579 -39.54959999999999809 
-83.541799999999994952 33.445399999999999352 -40.489199999999996749 
-84.789599999999992974 27.245000000000000995 -39.657800000000001717 
-85.633600000000001273 26.752400000000001512 -40.243999999999999773 
-87.032200000000003115 21.312200000000000699 -40.144199999999997885 
-95.201999999999998181 54.415999999999996817 -60.122599999999998488 
-87.380799999999993588 15.637299999999999756 -39.399599999999999511 
-88.525599999999997181 14.7852800000000002 -40.276800000000001489 
-89.609800000000007003 9.0443999999999995509 -40.558599999999998431 
-89.020600000000001728 8.0802999999999993719 -39.949800000000003308 
-90.397599999999997067 2.1758000000000001783 -40.882199999999997431 
-88.85120000000000573 0.27455400000000002025 -39.472999999999998977 
-89.485600000000005139 -5.0152999999999998693 -40.164200000000001012 
-94.957200000000000273 56.509000000000000341 -61.050600000000002865 
-89.17100000000000648 -11.399480000000000501 -40.406999999999996476 
-88.475200000000000955 -12.148440000000000794 -39.877200000000001978 
-87.56440000000000623 -17.766459999999998587 -39.915999999999996817 
-93.512000000000000455 59.229599999999997806 -61.263199999999997658 
-86.996999999999999886 -23.145199999999999108 -40.521000000000000796 
-84.638999999999995794 -25.28539999999999921 -39.01559999999999917 
-84.797200000000003683 -29.410599999999998744 -40.277799999999999159 
-81.820400000000006457 -32.337400000000002365 -38.701399999999999579 
-82.395399999999995089 -35.780400000000000205 -40.346200000000003172 
-80.105400000000003047 -38.592599999999997351 -39.531399999999997874 
-79.807400000000001228 -41.881199999999999761 -40.616399999999998727 
-76.748999999999995225 -44.009399999999999409 -39.136200000000002319 
-76.621399999999994179 -46.588000000000000966 -40.206400000000002137 
-72.828000000000002956 -50.071399999999997021 -39.05519999999999925 
-72.730999999999994543 -52.299199999999999022 -40.125 
-69.116200000000006298 -56.058999999999997499 -39.598399999999998045 
-91.793000000000006366 60.660400000000002763 -60.528199999999998226 
-65.324600000000003774 -59.909599999999997522 -39.282400000000002649 
-65.280600000000006844 -62.265799999999998704 -40.69299999999999784 
-60.232799999999997453 -66.480800000000002115 -40.238399999999998613 
-91.602999999999994429 61.653799999999996828 -60.96139999999999759 
-56.17459999999999809 -70.394000000000005457 -40.554600000000000648 
-54.983600000000002694 -70.343000000000003524 -39.85660000000000025 
-50.329000000000000625 -73.885199999999997544 -39.960200000000000387 
-89.996999999999999886 64.278599999999997294 -61.155999999999998806 
-45.23160000000000025 -77.756000000000000227 -40.459400000000002251 
-43.490400000000001057 -77.337599999999994793 -39.362600000000000477 
-39.383200000000002206 -80.742400000000003502 -40.35199999999999676 
-37.45320000000000249 -80.226399999999998158 -39.195199999999999818 
-33.033200000000000784 -83.33280000000000598 -40.177799999999997738 
-31.290800000000000836 -83.234600000000000364 -39.535600000000002296 
-27.969799999999999329 -85.776200000000002888 -40.699199999999997601 
-24.460200000000000387 -85.314800000000005298 -39.384599999999998943 
-21.26279999999999859 -87.63599999999999568 -40.66080000000000183 
-18.914979999999999905 -86.958600000000004115 -39.597799999999999443 
-13.632239999999999469 -88.687799999999995748 -40.256799999999998363 
-11.5928400000000007 -87.948199999999999932 -39.346400000000002706 
-8.5128199999999996095 -89.553799999999995407 -40.461799999999996658 
-4.6326400000000003132 -88.512000000000000455 -39.279200000000003001 
-2.2731599999999998474 -89.645399999999995089 -40.207399999999999807 
2.5677799999999999514 -88.796999999999997044 -39.457599999999999341 
4.0760399999999998855 -89.77939999999999543 -40.384799999999998477 
8.3954199999999996606 -88.781000000000005912 -39.76279999999999859 
10.837220000000000297 -89.686199999999999477 -40.80519999999999925 
14.719400000000000261 -87.379199999999997317 -39.259000000000000341 
17.709959999999998814 -88.675399999999996226 -40.884799999999998477 
22.261199999999998766 -86.210800000000006094 -39.639400000000001967 
22.899599999999999511 -86.549400000000005662 -40.076000000000000512 
29.516400000000000858 -85.026200000000002888 -40.503399999999999181 
-88.378200000000006753 65.500600000000005707 -60.505200000000002092 
35.475000000000001421 -82.575599999999994338 -40.386000000000002785 
35.914999999999999147 -81.601799999999997226 -39.743600000000000705 
40.786999999999999034 -79.363200000000006185 -39.810600000000000875 
-88.106800000000006889 66.703599999999994452 -61.060800000000000409 
47.539999999999999147 -76.471800000000001774 -40.539999999999999147 
47.875599999999998602 -75.654799999999994498 -40.078600000000001558 
51.43760000000000332 -73.332599999999999341 -40.117600000000003035 
51.900599999999997181 -71.681600000000003092 -39.159599999999997522 
56.987999999999999545 -69.592799999999996885 -40.453800000000001091 
57.590400000000002478 -67.450800000000000978 -39.331200000000002603 
62.5367999999999995 -64.91899999999999693 -40.626600000000003376 
63.105400000000003047 -62.564599999999998658 -39.483199999999996521 
66.279600000000002069 -60.850799999999999557 -40.478999999999999204 
67.522999999999996135 -57.573199999999999932 -39.370199999999996976 
70.641000000000005343 -55.757199999999997431 -40.494999999999997442 
71.184799999999995634 -51.959800000000001319 -38.83539999999999992 
74.986000000000004206 -49.559600000000003206 -40.395400000000002194 
75.576800000000005753 -46.99000000000000199 -39.599600000000002353 
77.980999999999994543 -45.327800000000003422 -40.678199999999996805 
78.904200000000003001 -40.373800000000002797 -39.279600000000002069 
80.337199999999995725 -39.238999999999997215 -39.96880000000000166 
81.049400000000005662 -35.405599999999999739 -39.112800000000000011 
83.84380000000000166 -33.033200000000000784 -40.60479999999999734 
83.827399999999997249 -28.682600000000000762 -39.248600000000003263 
84.789199999999993906 -27.733200000000000074 -39.791600000000002524 
85.76099999999999568 -21.888999999999999346 -39.170400000000000773 
87.617800000000002569 -20.524799999999999045 -40.490600000000000591 
88.093199999999995953 -15.185320000000000817 -39.955199999999997829 
-86.380200000000002092 69.256600000000005934 -61.289999999999999147 
89.175600000000002865 -8.4811800000000001631 -40.121000000000002217 
89.986599999999995703 -7.7478600000000001913 -40.787999999999996703 
89.347800000000006548 -1.2956419999999999604 -39.923400000000000887 
-84.802000000000006708 70.301599999999993429 -60.668399999999998329 
89.471000000000003638 5.0972200000000000841 -40.155200000000000671 
-37.48259999999999792 86.477000000000003865 -44.416200000000003456 
-40.0882000000000005 86.414400000000000546 -45.372599999999998488 
-42.742199999999996862 83.960800000000006094 -44.381599999999998829 
-46.360999999999997101 83.956999999999993634 -45.990800000000000125 
-49.24719999999999942 80.829999999999998295 -44.79399999999999693 
-51.621999999999999886 80.519999999999996021 -45.741399999999998727 
-54.856200000000001182 77.323800000000005639 -44.940800000000002967 
-55.84100000000000108 77.238600000000005252 -45.420000000000001705 
-60.452399999999997249 73.2867999999999995 -45.127200000000001978 
-61.227400000000002933 73.344200000000000728 -45.640799999999998704 
-66.151399999999995316 68.537800000000004275 -45.367199999999996862 
-82.377399999999994407 73.93200000000000216 -61.259799999999998477 
-70.262000000000000455 64.550399999999996226 -45.51740000000000208 
-70.469399999999993156 63.05700000000000216 -44.710599999999999454 
-74.345799999999996999 60.256799999999998363 -45.790799999999997283 
-74.83079999999999643 57.843400000000002592 -44.727600000000002467 
-78.844999999999998863 54.612600000000000477 -45.99539999999999651 
-78.916799999999994952 52.440800000000002967 -44.889600000000001501 
-82.065399999999996794 48.850999999999999091 -45.605800000000002115 
-82.03119999999999834 47.179999999999999716 -44.775399999999997647 
-85.225800000000006662 42.411000000000001364 -45.310800000000000409 
-80.407200000000003115 74.93940000000000623 -60.405999999999998806 
-88.102000000000003865 37.287599999999997635 -45.761600000000001387 
-87.650400000000004752 35.042200000000001125 -44.552799999999997738 
-89.967399999999997817 31.062799999999999301 -45.295200000000001239 
-89.631200000000006867 28.607399999999998386 -44.260800000000003251 
-92.046400000000005548 25.60660000000000025 -45.641199999999997772 
-91.715000000000003411 22.083999999999999631 -44.496600000000000819 
-93.815600000000003433 19.297219999999999374 -45.868800000000000239 
-92.865399999999993952 16.162579999999998392 -44.426200000000001467 
-95.125600000000005707 12.44988000000000028 -46.019399999999997419 
-94.189599999999998658 9.2139600000000001501 -44.783000000000001251 
-95.715400000000002478 6.4535400000000002763 -46.015399999999999636 
-94.166799999999994952 2.1450200000000001488 -44.359999999999999432 
-95.784800000000004161 -0.50477399999999994495 -45.874800000000000466 
-94.027799999999999159 -4.9209800000000001319 -44.327199999999997715 
-95.253200000000006753 -7.1269799999999996487 -45.619799999999997908 
-94.061199999999999477 -12.029680000000000817 -44.960999999999998522 
-80.020799999999994156 75.93739999999999668 -60.849200000000003286 
-92.866200000000006298 -18.268299999999999983 -44.789200000000001012 
-93.842399999999997817 -19.620120000000000005 -45.956800000000001205 
-91.56260000000000332 -24.980599999999999028 -45.03860000000000241 
-78.000399999999999068 78.254199999999997317 -61.039000000000001478 
-90.051800000000000068 -30.532800000000001717 -45.207999999999998408 
-88.329400000000006798 -31.438400000000001455 -43.952199999999997715 
-86.945999999999997954 -37.215400000000002478 -44.722999999999998977 
-75.193799999999995975 79.754800000000003024 -60.074800000000003308 
-85.033600000000006958 -42.932999999999999829 -45.369799999999997908 
-84.179400000000001114 -43.440800000000002967 -44.866399999999998727 
-82.635800000000003251 -48.657200000000003115 -45.981000000000001648 
-79.717200000000005389 -50.126600000000003376 -44.337400000000002365 
-78.071799999999996089 -54.232199999999998852 -45.181600000000003092 
67.372200000000006526 86.980999999999994543 -60.523600000000001842 
-75.776799999999994384 -58.230400000000003047 -45.66460000000000008 
-72.331199999999995498 -59.319000000000002615 -43.75280000000000058 
-70.911600000000007071 -64.320800000000005525 -45.828000000000002956 
-68.613200000000006185 -65.354600000000004911 -44.895000000000003126 
-66.743600000000000705 -68.805400000000005889 -45.944600000000001216 
-63.52120000000000033 -69.600800000000006662 -44.396000000000000796 
-61.607999999999996987 -73.726799999999997226 -46.155799999999999272 
-58.061799999999998079 -74.841999999999998749 -44.862400000000000944 
-56.780599999999999739 -76.772199999999997999 -45.590000000000003411 
-53.04140000000000299 -77.971800000000001774 -44.464799999999996771 
-51.86220000000000141 -80.154200000000003001 -45.572000000000002728 
-47.044400000000003104 -81.63039999999999452 -44.383400000000001739 
-45.89159999999999684 -83.437200000000004252 -45.338999999999998636 
-40.983199999999996521 -84.718400000000002592 -44.284199999999998454 
-73.41360000000000241 82.336600000000004229 -60.844400000000000261 
-35.948399999999999466 -87.237399999999993838 -44.513199999999997658 
-34.936799999999998079 -88.943200000000004479 -45.657400000000002649 
-29.646799999999998931 -89.488799999999997681 -44.435800000000000409 
-28.395199999999999108 -91.561599999999998545 -45.949199999999997601 
-21.815400000000000347 -92.209800000000001319 -44.892800000000001148 
-70.93019999999999925 84.148399999999995202 -60.560200000000001808 
-15.36801999999999957 -93.680999999999997385 -45.061599999999998545 
-14.795799999999999841 -94.383799999999993702 -45.636000000000002785 
-9.7616800000000001347 -94.786000000000001364 -45.398400000000002308 
-8.6103400000000007708 -93.975800000000006662 -44.527999999999998693 
-3.1691400000000000681 -95.100999999999999091 -45.27120000000000033 
-70.13599999999999568 84.401399999999995316 -60.2132000000000005 
2.4614799999999998903 -95.444599999999994111 -45.578600000000001558 
4.2296800000000001063 -93.939199999999999591 -44.212200000000002831 
9.2668199999999991689 -95.45579999999999643 -45.988399999999998613 
12.120580000000000354 -93.380200000000002092 -44.333799999999996544 
16.302939999999999543 -94.060000000000002274 -45.565399999999996794 
17.740559999999998553 -93.133399999999994634 -44.942799999999998306 
22.055599999999998317 -93.32899999999999352 -45.983800000000002228 
24.4886000000000017 -91.131799999999998363 -44.523600000000001842 
27.739200000000000301 -91.206599999999994566 -45.440600000000003433 
30.713599999999999568 -88.859200000000001296 -44.196399999999997021 
34.51659999999999684 -89.587599999999994793 -46.086799999999996658 
37.177999999999997272 -86.538399999999995771 -44.355400000000003047 
40.755800000000000693 -86.313400000000001455 -45.55519999999999925 
43.417400000000000659 -83.603800000000006776 -44.373399999999996624 
45.563800000000000523 -83.629999999999995453 -45.350200000000000955 
49.026600000000001955 -80.529600000000002069 -44.443199999999997374 
51.501600000000003376 -80.803399999999996339 -45.908000000000001251 
55.217199999999998283 -76.359200000000001296 -44.398400000000002308 
57.390799999999998704 -76.204599999999999227 -45.504199999999997317 
60.151600000000001955 -72.918800000000004502 -44.676800000000000068 
61.764600000000001501 -72.407399999999995543 -45.288400000000002876 
64.451800000000005753 -69.245199999999996976 -44.744599999999998374 
66.944999999999993179 -69.021000000000000796 -46.227600000000002467 
70.111400000000003274 -63.899200000000000443 -44.993400000000001171 
70.046400000000005548 -63.210599999999999454 -44.510399999999997078 
74.628399999999999181 -59.003199999999999648 -45.253799999999998249 
74.607799999999997453 -57.698599999999999 -44.477200000000003399 
77.665000000000006253 -54.131399999999999295 -44.810200000000001808 
77.705200000000004934 -53.253799999999998249 -44.370199999999996976 
82.371200000000001751 -48.734999999999999432 -45.800400000000003331 
81.797600000000002751 -46.814599999999998658 -44.412199999999998568 
85.493799999999993133 -41.421599999999997976 -45.124800000000000466 
-68.914400000000000546 86.528199999999998226 -61.181600000000003092 
87.276200000000002888 -37.766399999999997306 -45.217199999999998283 
87.120400000000003615 -34.919800000000002171 -44.046599999999997976 
90.695599999999998886 -31.65759999999999863 -46.139600000000001501 
90.572599999999994225 -28.238199999999999079 -45.003999999999997783 
91.647999999999996135 -26.48300000000000054 -45.503599999999998715 
91.177400000000005775 -22.498200000000000642 -44.097400000000000375 
94.339600000000004343 -19.517420000000001323 -46.404400000000002535 
93.042000000000001592 -15.054420000000000357 -44.417400000000000659 
94.668199999999998795 -12.573119999999999408 -45.600600000000000023 
93.13039999999999452 -8.1264599999999997948 -43.696599999999996555 
95.525199999999998113 -5.4547400000000001441 -45.774200000000000443 
94.791200000000003456 -1.0046040000000000525 -44.93200000000000216 
95.805400000000005889 0.84392800000000001148 -45.896799999999998931 
94.889799999999993929 4.9394799999999996487 -45.14240000000000208 
95.248999999999995225 5.6833400000000002805 -45.523400000000002308 
93.890399999999999636 11.671540000000000248 -44.758200000000002206 
94.590400000000002478 12.843980000000000175 -45.561599999999998545 
92.975999999999999091 17.983720000000001704 -44.839799999999996771 
93.327399999999997249 18.646499999999999631 -45.288400000000002876 
91.948800000000005639 25.111999999999998323 -45.426000000000001933 
-66.496799999999993247 88.429400000000001114 -61.207799999999998875 
89.643000000000000682 31.542000000000001592 -45.153799999999996828 
88.823199999999999932 32.062199999999997146 -44.587800000000001432 
87.197599999999994225 37.089599999999997237 -44.89520000000000266 
87.393000000000000682 37.76279999999999859 -45.317799999999998306 
85.660399999999995657 42.242600000000003035 -45.610799999999997567 
83.711600000000004229 43.085000000000000853 -44.31980000000000075 
81.308000000000006935 48.197400000000001796 -44.669800000000002171 
-65.071200000000004593 88.842600000000004457 -60.636400000000001853 
78.573599999999999 54.557400000000001228 -45.751600000000003376 
77.38599999999999568 54.956600000000001671 -45.04399999999999693 
75.310800000000000409 59.112400000000000944 -45.829999999999998295 
72.111199999999996635 60.271799999999998931 -44.16360000000000241 
70.544399999999995998 64.06239999999999668 -45.402599999999999625 
68.298199999999994247 65.061199999999999477 -44.488199999999999079 
66.570199999999999818 68.973799999999997112 -45.945000000000000284 
63.292000000000001592 69.887200000000007094 -44.450600000000001444 
61.431199999999996919 73.319199999999995043 -45.747599999999998488 
58.403199999999998226 74.392399999999994975 -44.725799999999999557 
57.234200000000001296 76.667799999999999727 -45.76839999999999975 
53.335000000000000853 78.447400000000001796 -44.993000000000002103 
52.435800000000000409 80.803799999999995407 -46.393799999999998818 
46.787399999999998101 81.972200000000000841 -44.542600000000000193 
45.890000000000000568 83.874799999999993361 -45.704399999999999693 
40.876600000000003376 85.34739999999999327 -44.775399999999997647 
40.022799999999996601 86.566400000000001569 -45.477800000000002001 
34.988399999999998613 87.796199999999998909 -44.6617999999999995 
-63.929800000000000182 90.126599999999996271 -61.049199999999999022 
28.515000000000000568 90.147199999999997999 -44.698000000000000398 
27.975600000000000023 90.886799999999993815 -45.215200000000002944 
23.247800000000001575 92.034999999999996589 -45.054400000000001114 
22.794799999999998619 92.71139999999999759 -45.575000000000002842 
16.100339999999999208 93.900199999999998113 -45.382199999999997431 
15.246999999999999886 93.296400000000005548 -44.683399999999998897 
9.3607999999999993435 94.686199999999999477 -45.265399999999999636 
-61.195599999999998886 91.563599999999993884 -60.643999999999998352 
3.1774399999999998201 95.883799999999993702 -46.018999999999998352 
1.4292400000000000659 94.476600000000004798 -44.639200000000002433 
-3.5237400000000000944 95.237999999999999545 -45.413400000000002876 
-4.8624599999999995603 94.581400000000002137 -44.846400000000002706 
-8.9982600000000001472 95.482799999999997453 -45.989600000000002922 
-11.122700000000000031 94.200800000000000978 -44.987600000000000477 
-15.026939999999999742 94.864999999999994884 -46.125799999999998136 
-18.014220000000001676 92.102000000000003865 -44.036400000000000432 
-22.148399999999998755 92.844800000000006435 -45.553400000000003445 
-24.319199999999998596 91.127799999999993474 -44.478400000000000603 
-28.581600000000001671 92.007000000000005002 -46.411000000000001364 
-31.433800000000001518 88.969200000000000728 -44.518000000000000682 
-34.515999999999998238 89.063199999999994816 -45.618000000000002103 
-35.737000000000001876 92.692400000000006344 -49.344999999999998863 
-39.734799999999999898 92.726399999999998158 -50.885199999999997544 
-41.823799999999998533 90.441599999999993997 -49.644599999999996953 
-44.610399999999998499 90.376000000000004775 -50.78960000000000008 
-47.840600000000002012 87.033799999999999386 -49.318199999999997374 
-50.683199999999999363 87.463800000000006207 -51.093600000000002126 
-53.618000000000002103 84.13779999999999859 -49.770400000000002194 
-55.971400000000002706 84.101799999999997226 -51.029400000000002535 
-58.672800000000002285 80.55700000000000216 -49.659599999999997522 
-61.531799999999996942 80.396000000000000796 -51.248399999999996624 
-64.021399999999999864 76.236199999999996635 -49.553600000000002979 
-65.904200000000003001 75.971199999999996066 -50.575000000000002842 
-69.128000000000000114 72.334800000000001319 -50.054999999999999716 
-70.758399999999994634 72.074200000000004707 -51.007199999999997431 
-73.716599999999999682 67.927999999999997272 -50.241799999999997794 
-74.784800000000004161 67.718599999999995021 -50.892800000000001148 
-77.959599999999994679 63.29399999999999693 -50.419199999999996464 
-77.903400000000004866 62.538400000000002876 -49.899999999999998579 
-82.31980000000000075 57.582999999999998408 -50.461799999999996658 
65.853399999999993497 89.543400000000005434 -61.773400000000002308 
-86.140399999999999636 52.893799999999998818 -51.089599999999997237 
-85.988399999999998613 50.760800000000003251 -49.853200000000001069 
-89.306399999999996453 47.313400000000001455 -51.070999999999997954 
-89.426400000000001 45.438000000000002387 -50.308399999999998897 
-92.998400000000003729 41.953400000000002024 -52.043799999999997397 
-92.383200000000002206 38.387399999999999523 -50.041200000000003456 
-94.781999999999996476 35.398200000000002774 -51.183199999999999363 
-95.053600000000002979 32.268200000000000216 -50.382199999999997431 
-96.415599999999997749 30.493800000000000239 -51.129199999999997317 
-96.106800000000006889 26.800000000000000711 -49.773800000000001376 
-97.994200000000006412 23.833999999999999631 -50.854599999999997806 
-97.397599999999997067 20.042600000000000193 -49.439999999999997726 
-99.237600000000000477 17.794940000000000424 -50.823799999999998533 
-98.821799999999996089 13.361700000000000799 -49.721400000000002706 
-100.45239999999999725 11.236879999999999313 -51.084800000000001319 
-99.60660000000000025 6.4866599999999996484 -49.817799999999998306 
-100.72360000000000468 4.902440000000000353 -50.846400000000002706 
-99.508799999999993702 -0.79066199999999997594 -49.512999999999998124 
-58.896399999999999864 93.658199999999993679 -61.203400000000002024 
-100.125 -7.0191999999999996618 -50.371400000000001285 
-56.213999999999998636 95.164199999999993906 -61.081400000000002137 
-98.926199999999994361 -13.940340000000000842 -49.903599999999997294 
-99.272000000000005571 -14.709300000000000708 -50.356400000000000716 
-98.087000000000003297 -19.434779999999999944 -49.993800000000000239 
-54.365200000000001523 95.42279999999999518 -60.305399999999998784 
-97.189599999999998658 -25.972200000000000841 -50.60199999999999676 
-96.38599999999999568 -26.689800000000001745 -50.012999999999998124 
-95.450999999999993406 -32.069000000000002615 -50.696399999999997021 
-94.083200000000005048 -32.859200000000001296 -49.656999999999996476 
-92.33639999999999759 -37.624400000000001398 -49.707999999999998408 
-53.425800000000002399 96.471400000000002706 -60.80519999999999925 
-90.780000000000001137 -43.896399999999999864 -50.839599999999997237 
-89.260400000000004184 -44.887999999999998124 -49.9117999999999995 
-88.484399999999993724 -49.407800000000001717 -51.353000000000001535 
-85.655000000000001137 -50.930399999999998784 -49.65339999999999776 
-84.751000000000004775 -54.636600000000001387 -50.839599999999997237 
-82.209199999999995612 -56.368800000000000239 -49.679000000000002046 
-81.988799999999997681 -59.845199999999998397 -51.518200000000000216 
-77.829800000000005866 -62.436199999999999477 -49.778799999999996828 
-77.138199999999997658 -64.474800000000001887 -50.536599999999999966 
-74.770600000000001728 -66.187799999999995748 -49.857399999999998386 
-74.243200000000001637 -69.287800000000004275 -51.564199999999999591 
-68.833200000000005048 -71.838599999999999568 -49.493999999999999773 
-68.349999999999994316 -74.008200000000002206 -50.744599999999998374 
-64.729600000000004911 -76.540599999999997749 -50.241999999999997328 
-64.234399999999993724 -78.245800000000002683 -51.242400000000003502 
-59.215800000000001546 -80.302999999999997272 -49.775599999999997181 
-58.675600000000002865 -81.722599999999999909 -50.606999999999999318 
-54 -84.725200000000000955 -50.471800000000001774 
-50.735599999999998033 97.942599999999998772 -60.834200000000002717 
-48.54679999999999751 -87.465800000000001546 -50.035200000000003229 
-48.248800000000002797 -88.131799999999998363 -50.475799999999999557 
-42.56799999999999784 -90.666799999999994952 -50.162399999999998101 
-49.66080000000000183 98.114800000000002456 -60.463599999999999568 
-36.859000000000001762 -93.479399999999998272 -50.484999999999999432 
-45.357199999999998852 100.92940000000000111 -61.219999999999998863 
-30.759199999999999875 -95.913399999999995771 -50.727600000000002467 
-48.171199999999998909 99.683000000000006935 -61.28580000000000183 
-25.310600000000000875 -97.844599999999999795 -51.070999999999997954 
-22.684999999999998721 -97.320599999999998886 -49.929600000000000648 
-19.287299999999998334 -99.384000000000000341 -51.245800000000002683 
-16.173320000000000363 -98.879999999999995453 -50.194000000000002615 
-13.552120000000000388 -100.46859999999999502 -51.38779999999999859 
-9.0318199999999997374 -99.338999999999998636 -49.749000000000002331 
-7.0617000000000000881 -100.22159999999999513 -50.471200000000003172 
-3.9276399999999997981 -99.174199999999999022 -49.254800000000003024 
-0.0098681800000000007012 -101.12279999999999802 -51.129199999999997317 
2.8854000000000001869 -99.713800000000006207 -49.756000000000000227 
5.5612199999999996081 -100.48239999999999839 -50.638199999999997658 
9.4642599999999994509 -98.900000000000005684 -49.35379999999999967 
12.372299999999999187 -100.3089999999999975 -51.074800000000003308 
16.344539999999998514 -98.580600000000004002 -49.926400000000001 
18.584740000000000038 -99.546199999999998909 -51.274200000000000443 
23.875199999999999534 -97.662599999999997635 -50.539999999999999147 
-43.16899999999999693 100.9912000000000063 -60.313800000000000523 
29.338799999999999102 -95.374200000000001864 -49.784999999999996589 
31.198000000000000398 -95.869799999999997908 -50.821599999999996555 
35.765799999999998704 -92.81619999999999493 -49.470199999999998397 
37.143999999999998352 -93.202600000000003888 -50.332200000000000273 
42.700600000000001444 -91.332200000000000273 -50.824599999999996669 
-42.424799999999997624 101.88920000000000243 -60.906399999999997874 
46.890799999999998704 -89.248000000000004661 -50.81980000000000075 
48.067799999999998306 -87.450599999999994338 -49.790599999999997749 
52.702399999999997249 -86.039400000000000546 -50.901600000000001955 
53.807600000000000762 -84.083399999999997476 -49.826399999999999579 
57.683199999999999363 -82.561999999999997613 -50.719000000000001194 
59.019599999999996953 -79.897199999999997999 -49.334400000000002251 
64.088599999999999568 -78.706800000000001205 -51.510599999999996612 
64.993600000000000705 -76.430800000000004957 -50.329200000000000159 
68.498999999999995225 -74.566999999999993065 -51.261600000000001387 
69.599000000000003752 -71.061599999999998545 -49.46880000000000166 
72.838999999999998636 -69.944000000000002615 -50.988399999999998613 
74.125799999999998136 -66.373400000000003729 -49.500199999999999534 
76.458600000000004115 -64.703400000000002024 -50.162199999999998568 
77.306399999999996453 -61.765200000000000102 -48.956200000000002603 
81.241799999999997794 -60.106999999999999318 -51.065399999999996794 
82.322400000000001796 -56.332599999999999341 -49.75180000000000291 
84.409000000000006025 -54.748800000000002797 -50.611400000000003274 
85.676400000000001 -50.588999999999998636 -49.498399999999996624 
87.027799999999999159 -49.769199999999997885 -50.253999999999997783 
89.392600000000001614 -44.95320000000000249 -50.059199999999997033 
90.537400000000005207 -44.484000000000001762 -50.879399999999996851 
93.157799999999994611 -39.611600000000002808 -51.23720000000000141 
92.667599999999993088 -38.383000000000002672 -50.302599999999998204 
93.553399999999996339 -33.63779999999999859 -49.418599999999997863 
95.603399999999993497 -32.659799999999997056 -51.033400000000000318 
96.841399999999993042 -26.87920000000000087 -50.503799999999998249 
-39.726599999999997692 103.42079999999999984 -61.370199999999996976 
98.165999999999996817 -21.153800000000000381 -50.420200000000001239 
97.591200000000000614 -20.078600000000001558 -49.636000000000002785 
99.596400000000002706 -13.848019999999999996 -50.555999999999997385 
99.100600000000000023 -12.751200000000000756 -49.917600000000000193 
100.11140000000000327 -8.2431999999999998607 -50.451200000000000045 
99.455399999999997362 -6.6421400000000003772 -49.67739999999999867 
101.04000000000000625 -2.2386400000000001853 -51.070599999999998886 
99.326400000000006685 0.4464440000000000075 -49.329799999999998761 
101.18760000000000332 4.6037600000000002964 -51.300800000000002399 
99.232399999999998386 7.2548599999999998644 -49.498600000000003263 
99.809799999999995634 10.497360000000000468 -50.360999999999997101 
98.507599999999996498 12.943239999999999412 -49.356200000000001182 
99.92100000000000648 17.083780000000000854 -51.380400000000001626 
97.878600000000005821 19.723800000000000665 -49.846200000000003172 
98.012399999999999523 23.289999999999999147 -50.744199999999999307 
95.441400000000001569 26.028600000000000847 -48.932600000000000762 
96.228999999999999204 29.480000000000000426 -50.645600000000001728 
93.764399999999994861 32.915199999999998681 -49.375799999999998136 
94.397000000000005571 35.680799999999997851 -50.919600000000002638 
92.500799999999998136 38.988199999999999079 -50.382399999999996965 
92.789799999999999613 40.632599999999996498 -51.304800000000000182 
89.295799999999999841 46.08639999999999759 -50.488399999999998613 
-36.613599999999998147 103.78279999999999461 -60.557200000000001694 
86.039199999999993906 50.272199999999997999 -49.650199999999998113 
85.952399999999997249 52.003000000000000114 -50.460799999999998988 
82.071600000000003661 56.124800000000000466 -49.428800000000002512 
82.362399999999993838 57.624400000000001398 -50.520600000000001728 
79.992199999999996862 62.619799999999997908 -51.600000000000001421 
78.320400000000006457 63.017600000000001614 -50.526600000000001955 
75.013999999999995794 66.895600000000001728 -50.510599999999996612 
63.245600000000003149 91.204999999999998295 -61.591799999999999216 
71.709599999999994679 71.301400000000001 -51.130800000000000693 
69.054400000000001114 71.780799999999999272 -49.604999999999996874 
66.525000000000005684 75.623599999999996157 -50.722599999999999909 
64.620800000000002683 76.17459999999999809 -49.892200000000002547 
62.07540000000000191 80.153800000000003934 -51.390000000000000568 
60.053199999999996805 80.543800000000004502 -50.468600000000002126 
57.339599999999997237 83.520600000000001728 -51.317399999999999238 
53.765399999999999636 83.576400000000006685 -49.378599999999998715 
51.542600000000000193 86.493999999999999773 -50.689199999999999591 
48.086799999999996658 87.476600000000004798 -49.82260000000000133 
46.766800000000003479 89.515799999999998704 -51.001199999999997203 
42.272399999999997533 90.537199999999998568 -49.919800000000002171 
40.739400000000003388 92.745000000000004547 -51.306800000000002626 
35.521799999999998931 93.137399999999999523 -49.681800000000002626 
34.376600000000003376 94.267799999999994043 -50.340800000000001546 
30.707799999999998875 94.667400000000000659 -49.524399999999999977 
27.96559999999999846 97.767399999999994975 -51.702800000000003422 
23.445000000000000284 97.022999999999996135 -49.815600000000003433 
21.889800000000001035 98.301400000000001 -50.711599999999997124 
16.453640000000000043 98.587199999999995725 -49.950800000000000978 
15.708220000000000738 99.282399999999995543 -50.518799999999998818 
10.422319999999999141 99.599999999999994316 -50.143999999999998352 
9.6833600000000004115 100.27479999999999905 -50.743999999999999773 
3.5366800000000000459 100.30060000000000286 -50.363599999999998147 
-33.915199999999998681 105.46099999999999852 -61.361400000000003274 
-2.4229599999999997806 100.56560000000000343 -50.59660000000000224 
-30.846800000000001774 105.93880000000000052 -60.872799999999998022 
-8.623519999999999186 100.74399999999999977 -51.118600000000000705 
-9.2719199999999997175 100.15019999999999811 -50.580199999999997829 
-16.684239999999999071 98.201200000000000045 -49.609200000000001296 
-14.937979999999999592 100.19039999999999679 -51.306199999999996919 
-21.729600000000001359 98.007000000000005002 -50.38779999999999859 
-22.464800000000000324 97.236000000000004206 -49.797600000000002751 
-28.396999999999998465 96.572999999999993292 -50.663800000000001944 
-29.686800000000001631 95.218999999999994088 -49.739800000000002456 
-33.321800000000003195 95.113600000000005252 -50.784799999999997056 
74.007199999999997431 74.691999999999993065 -55.279800000000001603 
73.486599999999995703 76.568600000000003547 -56.31519999999999726 
69.754800000000003024 78.942800000000005411 -55.488399999999998613 
69.376400000000003843 79.876199999999997203 -55.966599999999999682 
64.570800000000005525 82.54600000000000648 -54.915999999999996817 
64.132999999999995566 85.083799999999996544 -56.761400000000001853 
59.464799999999996771 87.939800000000005298 -56.347400000000000375 
61.652400000000000091 91.397199999999997999 -60.772399999999997533 
54.715200000000002944 90.64339999999999975 -56.049999999999997158 
54.330399999999997362 91.353399999999993497 -56.486199999999996635 
48.719999999999998863 93.464200000000005275 -55.545999999999999375 
-28.01699999999999946 107.24139999999999873 -61.428199999999996805 
42.784599999999997522 96.480000000000003979 -55.694600000000001216 
42.145800000000001262 96.260599999999996612 -55.211799999999996658 
36.906399999999997874 98.975200000000000955 -55.790999999999996817 
35.688200000000001921 98.644400000000004525 -55.021799999999998931 
31.496999999999999886 100.74460000000000548 -55.707599999999999341 
28.989399999999999835 100.20000000000000284 -54.402200000000000557 
25.591999999999998749 103.40879999999999939 -56.741599999999998261 
22.315200000000000813 103.0724000000000018 -55.60940000000000083 
19.753199999999999648 104.45480000000000587 -56.505000000000002558 
16.76313999999999993 103.61419999999999675 -55.084600000000001785 
13.381059999999999732 105.34480000000000643 -56.383000000000002672 
9.9750800000000001688 103.89360000000000639 -54.466999999999998749 
6.0116399999999998727 106.27580000000000382 -56.65339999999999776 
3.5426400000000000112 105.38240000000000407 -55.590000000000003411 
0.6276920000000000277 106.25579999999999359 -56.453400000000002024 
-2.2686399999999999899 104.73300000000000409 -54.870800000000002683 
-5.5548000000000001819 105.7120000000000033 -56.029400000000002535 
-8.7499000000000002331 104.59239999999999782 -55.080800000000003536 
-11.746859999999999857 106.34959999999999525 -57.241199999999999193 
-15.943939999999999557 103.47440000000000282 -54.805799999999997851 
-18.680900000000001171 104.18240000000000123 -56.014600000000001501 
-22.772999999999999687 102.3311999999999955 -54.951399999999999579 
-24.146399999999999864 102.84820000000000562 -55.804000000000002046 
-29.175200000000000244 101.37059999999999604 -55.635800000000003251 
-24.886199999999998766 107.3674000000000035 -60.735399999999998499 
-35.268599999999999284 99.909400000000005093 -56.128799999999998249 
-35.829399999999999693 99.017200000000002547 -55.440800000000002967 
-40.856799999999999784 97.080600000000004002 -55.469599999999999795 
-41.650799999999996714 97.304800000000000182 -56.015200000000000102 
-46.787399999999998101 94.578400000000002024 -55.670799999999999841 
-47.123800000000002797 93.780600000000006844 -55.077399999999997249 
-52.416600000000002524 90.852199999999996294 -55.008200000000002206 
60.697000000000002728 92.945199999999999818 -61.614600000000002922 
-57.829399999999999693 88.385599999999996612 -55.781399999999997874 
-58.286999999999999034 87.204400000000006798 -55.009799999999998477 
-62.791600000000002524 84.354399999999998272 -55.292400000000000659 
-63.280200000000000671 83.437799999999995748 -54.831200000000002603 
-67.299000000000006594 82.070800000000005525 -56.323799999999998533 
-68.532399999999995543 78.87680000000000291 -54.591200000000000614 
-72.947800000000000864 76.966399999999993042 -56.225999999999999091 
-73.337999999999993861 75.128799999999998249 -55.113999999999997215 
-77.86400000000000432 71.881799999999998363 -56.148800000000001376 
-78.117000000000004434 70.53119999999999834 -55.384599999999998943 
-81.539199999999993906 67.726399999999998158 -56.17739999999999867 
-82.027799999999999159 65.611599999999995703 -55.167200000000001125 
-84.766000000000005343 63.134599999999998943 -55.856200000000001182 
-85.230999999999994543 60.380400000000001626 -54.550600000000002865 
-88.868200000000001637 58.516800000000003479 -56.608800000000002228 
-90.025000000000005684 54.525599999999997181 -55.387599999999999056 
-92.379999999999995453 52.931199999999996919 -56.679000000000002046 
-92.546999999999997044 49.746600000000000819 -55.198399999999999466 
-95.468599999999995021 46.961799999999996658 -56.598199999999998511 
-95.082599999999999341 42.855600000000002581 -54.386600000000001387 
-98.418000000000006366 40.815399999999996794 -56.75999999999999801 
-99.145799999999994156 37.593000000000003524 -56.215800000000001546 
-100.23399999999999466 36.56980000000000075 -56.920999999999999375 
-101.15139999999999532 31.017600000000001614 -55.968600000000002126 
-21.987800000000000011 108.50440000000000396 -61.283200000000000784 
-102.50339999999999918 24.984200000000001296 -55.655799999999999272 
-19.134740000000000748 108.46160000000000423 -60.650399999999997647 
-103.89220000000000255 18.354839999999999378 -55.652400000000000091 
58.102200000000003399 94.616399999999998727 -61.64059999999999917 
-104.57659999999999911 11.845060000000000144 -55.382800000000003138 
-105.15519999999999357 11.245839999999999392 -55.920600000000000307 
-105.39039999999999964 5.9342600000000000904 -55.711799999999996658 
-104.62260000000000559 4.8093000000000003524 -54.845199999999998397 
-105.82280000000000086 -1.1962699999999999445 -55.999400000000001398 
-15.902060000000000528 109.40959999999999752 -61.116599999999998261 
-105.42860000000000298 -6.6837400000000002365 -55.799399999999998556 
-104.73059999999999548 -7.5225799999999996004 -55.125399999999999068 
-105.07019999999999982 -13.361959999999999837 -56.091599999999999682 
-104.20900000000000318 -14.417600000000000193 -55.336799999999996658 
-104.57059999999999889 -19.608679999999999666 -56.597599999999999909 
-102.85299999999999443 -21.567199999999999704 -55.219400000000000261 
-102.9117999999999995 -25.297000000000000597 -56.153799999999996828 
-101.55360000000000298 -26.936800000000001631 -55.193800000000003081 
-101.37800000000000011 -31.67739999999999867 -56.404800000000001603 
-99.177800000000004843 -33.655200000000000671 -54.844599999999999795 
-99.082999999999998408 -37.261600000000001387 -56.029400000000002535 
-96.642200000000002547 -39.933999999999997499 -54.672199999999996578 
-96.309200000000004138 -42.933399999999998897 -55.593600000000002126 
-94.550399999999996226 -44.810400000000001342 -54.738799999999997681 
-94.439599999999998658 -48.276800000000001489 -56.247399999999998954 
-91.559399999999996567 -51.35660000000000025 -55.103000000000001535 
-91.568600000000003547 -54.381599999999998829 -56.710799999999998988 
-88.54219999999999402 -56.89240000000000208 -55.382399999999996965 
-88.034000000000006025 -58.856400000000000716 -56.070199999999999818 
-84.477400000000002933 -61.914999999999999147 -54.849600000000002353 
-84.213999999999998636 -64.359800000000007003 -56.170799999999999841 
-81.326200000000000045 -66.528599999999997294 -55.200000000000002842 
-80.659999999999996589 -69.43380000000000507 -56.635399999999997078 
-75.990600000000000591 -71.795599999999993202 -54.645800000000001262 
-75.542000000000001592 -74.098200000000005616 -55.985799999999997567 
-72.090800000000001546 -76.689599999999998658 -55.392000000000003013 
-71.643199999999993111 -78.435400000000001342 -56.424199999999999022 
-66.014200000000002433 -81.302400000000005775 -54.839799999999996771 
-65.686599999999998545 -82.597599999999999909 -55.685400000000001342 
-62.401400000000002422 -85.670599999999993202 -56.166800000000002058 
-12.765399999999999636 109.04779999999999518 -60.271999999999998465 
-56.417000000000001592 -88.620199999999996976 -55.182200000000001694 
-56.142000000000003013 -89.295599999999993202 -55.628199999999999648 
-51.279200000000003001 -92.414400000000000546 -55.850000000000001421 
-50.366999999999997328 -92.209800000000001319 -55.197400000000001796 
-45.2867999999999995 -95.176000000000001933 -55.54679999999999751 
-12.086679999999999424 108.73720000000000141 -59.849200000000003286 
-40.069200000000002149 -98.174999999999997158 -56.219200000000000728 
-38.817199999999999704 -97.891000000000005343 -55.447000000000002728 
-34.451000000000000512 -101.18779999999999575 -57.129199999999997317 
-32.203600000000001558 -100.51040000000000418 -55.697000000000002728 
-28.072399999999998244 -102.78619999999999379 -56.765399999999999636 
-26.258600000000001273 -102.10620000000000118 -55.576000000000000512 
-22.024799999999999045 -103.82040000000000646 -56.319000000000002615 
-20.198399999999999466 -103 -55.084800000000001319 
-16.302340000000000941 -105.25740000000000407 -56.724400000000002819 
-13.081720000000000681 -104.46859999999999502 -55.423999999999999488 
-10.703839999999999577 -105.78019999999999357 -56.520000000000003126 
-6.8499800000000004019 -104.53520000000000323 -54.872799999999998022 
-3.9157600000000001295 -105.6688000000000045 -55.90619999999999834 
-0.62047200000000002351 -104.63039999999999452 -54.739600000000002922 
2.8735599999999998921 -106.51839999999999975 -56.771999999999998465 
6.5492999999999996774 -105.21559999999999491 -55.566200000000002035 
8.6194199999999998596 -105.69240000000000634 -56.225999999999999091 
12.286599999999999966 -103.94199999999999307 -54.774399999999999977 
15.432660000000000267 -105.2412000000000063 -56.569400000000001683 
19.244299999999999073 -103.99580000000000268 -55.92739999999999867 
20.41039999999999921 -104.38439999999999941 -56.563400000000001455 
25.746600000000000819 -101.35819999999999652 -54.68200000000000216 
27.639399999999998414 -101.98439999999999372 -55.823599999999999 
32.019399999999997419 -100.16320000000000334 -55.28960000000000008 
-9.7851400000000001711 109.99020000000000152 -60.968000000000003524 
38.258800000000000807 -98.049800000000004729 -55.387599999999999056 
39.741399999999998727 -98.66899999999999693 -56.574800000000003308 
44.514200000000002433 -95.95780000000000598 -55.947000000000002728 
-6.7352999999999996206 110.40739999999999554 -61.175800000000002399 
50.643200000000000216 -93.347999999999998977 -56.393000000000000682 
-5.0390399999999999636 109.99039999999999395 -60.616399999999998727 
54.562800000000002854 -89.711799999999996658 -55.126600000000003376 
56.757399999999996965 -89.935199999999994702 -56.548799999999999955 
61.174199999999999022 -86.635599999999996612 -56.24000000000000199 
-3.6569799999999998974 110.3533999999999935 -60.956200000000002603 
65.753200000000006753 -82.61400000000000432 -55.742600000000003035 
65.968999999999994088 -81.75740000000000407 -55.180999999999997385 
70.699399999999997135 -78.890199999999992997 -56.110399999999998499 
71.301199999999994361 -77.126000000000004775 -55.161400000000000432 
75.155600000000006844 -74.823800000000005639 -56.234799999999999898 
75.5882000000000005 -72.113200000000006185 -54.569400000000001683 
79.905199999999993565 -69.302400000000005775 -55.938200000000001921 
80.471199999999996066 -67.893199999999993111 -55.425600000000002865 
82.381799999999998363 -66.399000000000000909 -55.978000000000001535 
83.543800000000004502 -62.545400000000000773 -54.457399999999999807 
87.666600000000002524 -60.737400000000000944 -56.872399999999998954 
88.370000000000004547 -57.585799999999998988 -55.62680000000000291 
90.257999999999995566 -56.019199999999997885 -56.423400000000000887 
91.073800000000005639 -52.061799999999998079 -55.024399999999999977 
93.745599999999996044 -50.358199999999996521 -56.621000000000002217 
93.684799999999995634 -46.541600000000002524 -54.714799999999996771 
97.353399999999993497 -43.983600000000002694 -57.061199999999999477 
97.356200000000001182 -39.939999999999997726 -55.367199999999996862 
98.316400000000001569 -38.875199999999999534 -55.887000000000000455 
98.93559999999999377 -34.295600000000000307 -54.822200000000002262 
100.85720000000000596 -32.657200000000003115 -56.193199999999997374 
101.44880000000000564 -28.419000000000000483 -55.497399999999998954 
102.54980000000000473 -27.270800000000001262 -56.300600000000002865 
102.43439999999999657 -21.728000000000001535 -54.824599999999996669 
103.73340000000000316 -20.466999999999998749 -55.897599999999997067 
104.07760000000000389 -15.189880000000000493 -55.314399999999999125 
105.08759999999999479 -14.304600000000000648 -56.240200000000001523 
105.7488000000000028 -8.7369000000000003325 -56.295600000000000307 
105.28919999999999391 -8.0900400000000001199 -55.756199999999999761 
105.55360000000000298 -2.2279800000000000715 -55.732799999999997453 
104.98760000000000048 -1.4634059999999999846 -55.122799999999998022 
105.26080000000000325 4.3114600000000002922 -55.491999999999997328 
-0.60686799999999996302 110.06820000000000448 -60.576999999999998181 
104.98999999999999488 10.464959999999999596 -55.661999999999999034 
55.783799999999999386 94.903800000000003934 -60.593000000000003524 
104.25239999999999441 16.505340000000000344 -55.704999999999998295 
103.42140000000000555 17.489679999999999893 -55.009199999999999875 
103.99280000000000257 22.311199999999999477 -56.561599999999998545 
101.83520000000000039 25.052199999999999136 -54.990200000000001523 
101.81000000000000227 28.349399999999999267 -55.844799999999999329 
100.30939999999999657 30.525999999999999801 -54.969200000000000728 
100.35519999999999641 34.188000000000002387 -56.200000000000002842 
98.807400000000001228 35.969400000000000261 -55.283400000000000318 
98.574399999999997135 40.37219999999999942 -56.734200000000001296 
96.415199999999998681 42.415799999999997283 -55.475000000000001421 
96.138599999999996726 46.279000000000003467 -56.921999999999997044 
92.959000000000003183 48.607199999999998852 -55.020000000000003126 
89.11400000000000432 54.896599999999999397 -54.774599999999999511 
92.848200000000005616 50.657800000000001717 -55.935000000000002274 
89.180599999999998317 57.231799999999999784 -56.14339999999999975 
87.197999999999993292 58.942199999999999704 -55.388399999999997192 
86.034599999999997522 62.69299999999999784 -56.6617999999999995 
82.894800000000003593 64.797200000000003683 -55.350999999999999091 
82.729600000000004911 66.547600000000002751 -56.363799999999997681 
78.474599999999995248 69.868799999999993133 -55.199399999999997135 
78.230400000000003047 72.274799999999999045 -56.718200000000003058 
-22.704200000000000159 -107.59120000000000061 -60.456800000000001205 
-20.795000000000001705 -108.544399999999996 -61.071599999999996555 
2.4958399999999998364 111.02320000000000277 -61.661999999999999034 
-17.717600000000000904 -108.84420000000000073 -60.804800000000000182 
-14.787079999999999558 -109.95300000000000296 -61.541600000000002524 
-11.665039999999999409 -109.75860000000000127 -60.914999999999999147 
-10.717259999999999565 -109.32160000000000366 -60.330399999999997362 
-8.6271400000000006969 -110.26640000000000441 -61.165399999999998215 
-5.5557400000000001228 -110.40659999999999741 -61.102400000000002933 
-4.0961999999999996191 -109.91020000000000323 -60.485199999999998965 
-2.4854599999999997806 -110.56159999999999854 -61.150199999999998113 
0.58886199999999999655 -110.58159999999999457 -61.143200000000000216 
2.4538000000000002032 -109.85639999999999361 -60.37219999999999942 
3.6626400000000001178 -110.52360000000000184 -61.144399999999997419 
6.7632000000000003226 -110.86480000000000246 -61.683599999999998431 
5.5635799999999999699 110.56239999999999668 -61.274999999999998579 
9.7904599999999994964 -109.79300000000000637 -60.75180000000000291 
12.869020000000000792 -109.93319999999999936 -61.25460000000000349 
15.053219999999999601 -109.16339999999999577 -60.716200000000000614 
15.918739999999999668 -109.52439999999999998 -61.244999999999997442 
19.035219999999998919 -109.48860000000000525 -61.750399999999999068 
7.3061600000000002098 109.47979999999999734 -60.195999999999997954 
22.318999999999999062 -107.56459999999999866 -60.341400000000000148 
24.914799999999999613 -107.50279999999999347 -60.887999999999998124 
8.5924999999999993605 109.823599999999999 -60.675199999999996692 
27.827600000000000335 -106.51600000000000534 -60.600200000000000955 
30.996200000000001751 -106.45140000000000668 -61.4632000000000005 
33.813800000000000523 -105.14619999999999322 -60.995600000000003149 
34.697200000000002262 -104.22419999999999618 -60.332799999999998875 
36.693199999999997374 -104.07899999999999352 -60.894199999999997885 
39.500199999999999534 -102.83159999999999457 -60.673000000000001819 
40.219999999999998863 -102.16219999999999857 -60.273800000000001376 
42.568399999999996908 -102.23380000000000223 -61.319000000000002615 
45.438200000000001921 -101.10960000000000036 -61.439000000000000057 
46.891800000000003479 -99.650000000000005684 -60.644799999999996487 
48.104999999999996874 -99.54600000000000648 -61.117600000000003035 
50.860199999999998965 -98.183400000000006003 -61.133600000000001273 
52.374200000000001864 -96.510199999999997544 -60.286400000000000432 
53.428800000000002512 -96.477000000000003865 -60.812199999999997146 
56.303600000000002979 -95.315799999999995862 -61.276000000000003354 
58.066400000000001569 -93.602000000000003865 -60.665199999999998681 
58.864800000000002456 -93.607799999999997453 -61.137399999999999523 
61.764000000000002899 -92.414000000000001478 -61.775599999999997181 
11.650080000000000879 109.61759999999999593 -60.758800000000000807 
63.923000000000001819 -89.83079999999999643 -60.778599999999997294 
66.681600000000003092 -88.675200000000003797 -61.548799999999999955 
68.805400000000005889 -86.391199999999997772 -60.988199999999999079 
69.102400000000002933 -85.633200000000002206 -60.540999999999996817 
71.284999999999996589 -84.569400000000001683 -61.167600000000000193 
13.132939999999999614 108.98940000000000339 -60.255800000000000693 
73.453400000000002024 -82.104600000000004911 -60.682800000000000296 
75.912400000000005207 -80.516800000000003479 -61.228200000000001069 
77.715599999999994907 -77.96880000000000166 -60.594200000000000728 
77.926199999999994361 -77.236800000000002342 -60.189999999999997726 
80.104600000000004911 -76.016999999999995907 -60.976599999999997692 
14.72105999999999959 109.4620000000000033 -60.993200000000001637 
82.222999999999998977 -73.332400000000006912 -60.691200000000002035 
84.706199999999995498 -71.872600000000005593 -61.704000000000000625 
86.423599999999993315 -69.291399999999995885 -61.351799999999997226 
86.662599999999997635 -67.908799999999999386 -60.609999999999999432 
88.096999999999994202 -66.696200000000004593 -61.047199999999996578 
89.602800000000002001 -63.99719999999999942 -60.621400000000001285 
89.778599999999997294 -63.015000000000000568 -60.155599999999999739 
91.881399999999999295 -61.841200000000000614 -61.332599999999999341 
93.75539999999999452 -59.383800000000000807 -61.582599999999999341 
94.277799999999999159 -57.024799999999999045 -60.700600000000001444 
94.897999999999996135 -56.473599999999997578 -60.974400000000002819 
96.342399999999997817 -53.764400000000001967 -60.862400000000000944 
96.640000000000000568 -51.677999999999997272 -60.04959999999999809 
97.551000000000001933 -50.935600000000000875 -60.553199999999996805 
99.196799999999996089 -48.334600000000001785 -60.881199999999999761 
99.69299999999999784 -46.12319999999999709 -60.330199999999997829 
100.54680000000000462 -45.578600000000001558 -60.935400000000001342 
102.39279999999999404 -43.025599999999997181 -61.677599999999998204 
17.79345999999999961 109.22679999999999723 -61.235599999999998033 
102.8813999999999993 -39.548999999999999488 -60.743600000000000705 
104.21800000000000352 -37.123399999999996624 -61.19760000000000133 
19.926880000000000592 108.16740000000000066 -60.486400000000003274 
104.90219999999999345 -34.112000000000001876 -60.840600000000002012 
106.37040000000000362 -31.347999999999998977 -61.486600000000002808 
20.784199999999998454 108.48839999999999861 -61.008600000000001273 
106.41679999999999495 -27.606999999999999318 -60.433399999999998897 
107.57739999999999725 -25.300799999999998846 -61.06519999999999726 
23.91319999999999979 108.41779999999999973 -61.631399999999999295 
107.78319999999999368 -21.753199999999999648 -60.452199999999997715 
109.01380000000000337 -19.317979999999998597 -61.286000000000001364 
109.25180000000000291 -16.241959999999998843 -60.998800000000002797 
108.98900000000000432 -15.360139999999999461 -60.57260000000000133 
110.12080000000000268 -13.253999999999999559 -61.511200000000002319 
110.33039999999999736 -10.177020000000000621 -61.381999999999997897 
109.72060000000000457 -8.4771000000000000796 -60.552199999999999136 
110.35139999999999816 -7.0919999999999996376 -61.138800000000003365 
110.50860000000000127 -4.0217999999999998195 -61.14159999999999684 
109.94620000000000459 -2.356799999999999784 -60.468600000000002126 
110.54099999999999682 -0.94799800000000000733 -61.100999999999999091 
110.61839999999999407 2.1269999999999997797 -61.204799999999998761 
109.78940000000000055 4.3442800000000003635 -60.362800000000000011 
110.20159999999999911 5.1863400000000003942 -60.856400000000000716 
110.4988000000000028 8.2840199999999999392 -61.393200000000000216 
26.743600000000000705 107.01439999999999486 -60.836599999999997124 
109.71800000000000352 11.300179999999999225 -60.828800000000001091 
109.81359999999999388 14.405079999999999885 -61.332599999999999341 
55.204999999999998295 95.771000000000000796 -61.098399999999998045 
109.13679999999999382 17.414799999999999613 -61.070599999999998886 
109.01260000000000616 20.517600000000001614 -61.523600000000001842 
29.760600000000000165 106.41759999999999309 -61.051999999999999602 
107.60320000000000107 23.366800000000001347 -60.62219999999999942 
107.56780000000000541 26.510600000000000165 -61.368200000000001637 
32.602800000000002001 105.21219999999999573 -60.662799999999997169 
106.31539999999999679 29.37219999999999942 -60.828400000000002024 
106.01680000000000348 32.474800000000001887 -61.470799999999996999 
52.658000000000001251 97.521199999999993224 -61.41640000000000299 
104.09380000000000166 35.545799999999999841 -60.495199999999996976 
103.9620000000000033 38.284799999999997056 -61.369199999999999307 
102.61960000000000548 41.064599999999998658 -61.08539999999999992 
102.00239999999999441 41.632399999999996965 -60.688800000000000523 
101.74540000000000362 44.034199999999998454 -61.455599999999996896 
100.20980000000000132 46.718600000000002126 -61.12319999999999709 
99.003399999999999181 47.668599999999997863 -60.369799999999997908 
98.946200000000004593 49.523200000000002774 -61.214599999999997237 
97.682599999999993656 52.335799999999998988 -61.404600000000002069 
35.638199999999997658 104.62720000000000198 -61.084600000000001785 
95.660799999999994725 54.728200000000001069 -60.730800000000002115 
94.024199999999993338 57.318399999999996908 -60.629800000000003024 
92.589600000000004343 58.484000000000001762 -59.966200000000000614 
92.516400000000004411 59.988999999999997215 -60.789799999999999613 
91.284400000000005093 62.86220000000000141 -61.422400000000003217 

2906 1 2
3.848380000000000134 0 0 
4.4922800000000000509 0 0 
4.7089199999999999946 0 0 
4.0609599999999996811 0 0 
4.5862600000000002254 0 0 
3.7707199999999998496 0 0 
2.3874200000000000976 0 0 
4.9799600000000001643 0 0 
5.8189599999999996882 0 0 
1.9024939999999999074 0 0 
6.3991600000000001813 0 0 
5.179400000000000226 0 0 
5.0335400000000003473 0 0 
5.7077200000000001268 0 0 
2.4584999999999999076 0 0 
1.8626739999999999409 0 0 
4.7560599999999997323 0 0 
4.9276400000000002422 0 0 
5.1304800000000003735 0 0 
1.4839819999999999123 0 0 
4.9719400000000000261 0 0 
4.4215200000000001168 0 0 
5.3802199999999995583 0 0 
0.98593799999999998107 0 0 
5.4795800000000003394 0 0 
6.151119999999999699 0 0 
0.84214199999999994617 0 0 
4.9660399999999995657 0 0 
2.4807000000000001272 0 0 
6.393760000000000332 0 0 
3.0838800000000001766 0 0 
6.7399399999999998201 0 0 
2.6923400000000001775 0 0 
6.1029799999999996274 0 0 
7.0531800000000002271 0 0 
0.98650000000000004352 0 0 
5.6416800000000000281 0 0 
4.0883200000000003982 0 0 
4.3028800000000000381 0 0 
4.3933999999999997499 0 0 
4.6119799999999999685 0 0 
8.7998999999999991672 0 0 
2.1304199999999999804 0 0 
6.9143200000000000216 0 0 
2.8163200000000001566 0 0 
7.115599999999999703 0 0 
3.9237600000000001366 0 0 
4.5583600000000004115 0 0 
5.2881400000000002848 0 0 
3.8812400000000000233 0 0 
3.8086199999999998944 0 0 
3.4748800000000001909 0 0 
5.6886400000000003629 0 0 
3.6732399999999998386 0 0 
3.8682599999999998097 0 0 
6.3520200000000004437 0 0 
2.6226799999999999002 0 0 
6.6703599999999996228 0 0 
6.8810999999999999943 0 0 
1.1811780000000000612 0 0 
5.786059999999999981 0 0 
3.6992600000000002147 0 0 
5.410840000000000316 0 0 
2.2429199999999998028 0 0 
6.0481199999999999406 0 0 
1.1272539999999999782 0 0 
6.6041600000000002524 0 0 
6.8232200000000000628 0 0 
4.2640399999999996083 0 0 
5.6975400000000000489 0 0 
1.4131320000000000547 0 0 
5.697460000000000413 0 0 
1.1201700000000001101 0 0 
7.0130200000000000315 0 0 
5.9589199999999999946 0 0 
2.3140200000000001879 0 0 
3.0822799999999999088 0 0 
6.5819400000000003459 0 0 
3.8970600000000001906 0 0 
5.4335199999999996834 0 0 
7.794319999999999915 0 0 
2.8476400000000001711 0 0 
4.7646600000000001174 0 0 
7.0442200000000001481 0 0 
1.9007780000000000786 0 0 
6.4039400000000004098 0 0 
5.920200000000000351 0 0 
3.3102200000000001623 0 0 
5.6879799999999995919 0 0 
4.1534199999999996678 0 0 
6.7345600000000001017 0 0 
3.7861199999999999299 0 0 
4.8944200000000002149 0 0 
6.0043600000000001415 0 0 
3.2034199999999999342 0 0 
5.1589200000000001722 0 0 
5.0644400000000002748 0 0 
6.4309200000000004138 0 0 
7.3802199999999995583 0 0 
2.6593800000000000772 0 0 
5.8624000000000000554 0 0 
4.4936999999999995836 0 0 
5.276720000000000077 0 0 
4.4598599999999999355 0 0 
2.8407000000000000028 0 0 
5.929120000000000168 0 0 
1.3413500000000000423 0 0 
7.2726600000000001245 0 0 
5.2386999999999996902 0 0 
2.0642200000000001658 0 0 
7.0219800000000001106 0 0 
5.0602799999999996672 0 0 
3.6559200000000000585 0 0 
5.7670799999999999841 0 0 
3.3916400000000002102 0 0 
7.3604799999999999116 0 0 
1.3925739999999999785 0 0 
6.6162400000000003431 0 0 
6.4272000000000000242 0 0 
3.1127600000000001934 0 0 
6.8373400000000001953 0 0 
5.0889800000000002811 0 0 
5.2637600000000004385 0 0 
4.9459600000000003561 0 0 
2.1560199999999998255 0 0 
5.2000599999999996825 0 0 
6.0564799999999996416 0 0 
6.7511599999999996058 0 0 
1.4374460000000000015 0 0 
6.3860999999999998877 0 0 
2.0743800000000001127 0 0 
5.6475600000000003575 0 0 
3.911220000000000141 0 0 
5.0041200000000003456 0 0 
5.955860000000000376 0 0 
4.2872799999999999798 0 0 
6.8582799999999997098 0 0 
4.5381799999999996587 0 0 
6.4872199999999997644 0 0 
2.1528800000000001269 0 0 
7.0937000000000001165 0 0 
5.9695799999999996643 0 0 
4.5912199999999998568 0 0 
3.143460000000000143 0 0 
5.6935999999999999943 0 0 
3.6920600000000001195 0 0 
6.1034600000000001074 0 0 
5.2014599999999999724 0 0 
1.3088200000000000944 0 0 
5.5051199999999997914 0 0 
5.4642999999999997129 0 0 
4.8600199999999995626 0 0 
4.4083600000000000563 0 0 
1.7629300000000001081 0 0 
6.4479600000000001359 0 0 
6.1655800000000002825 0 0 
0.88415399999999999547 0 0 
6.7831000000000001293 0 0 
3.3708000000000000185 0 0 
6.9768400000000001526 0 0 
5.8267800000000002925 0 0 
3.3811800000000000743 0 0 
5.8634399999999997632 0 0 
3.276199999999999779 0 0 
5.0274799999999997269 0 0 
5.7366599999999996484 0 0 
3.6368399999999998506 0 0 
6.490899999999999892 0 0 
5.0511999999999996902 0 0 
3.1171999999999999709 0 0 
6.7380399999999998073 0 0 
1.8909199999999999342 0 0 
6.7809400000000001896 0 0 
5.3185399999999996012 0 0 
1.3294939999999999536 0 0 
7.5303199999999996805 0 0 
3.76739999999999986 0 0 
5.4667799999999999727 0 0 
5.7808200000000002916 0 0 
4.4523999999999999133 0 0 
3.6117799999999999905 0 0 
7.4937800000000001077 0 0 
1.6594299999999999606 0 0 
6.7874200000000000088 0 0 
5.4723399999999999821 0 0 
0.87399800000000005262 0 0 
6.8707599999999997564 0 0 
2.6403599999999998182 0 0 
5.7827599999999996783 0 0 
4.6680000000000001492 0 0 
4.0602400000000002933 0 0 
5.0165600000000001302 0 0 
2.9902999999999999581 0 0 
6.3137800000000003919 0 0 
4.9159800000000002385 0 0 
6.0979599999999996029 0 0 
7.2144399999999997419 0 0 
2.5220199999999999285 0 0 
8.5118600000000004258 0 0 
6.4965799999999997993 0 0 
3.8425799999999998846 0 0 
5.623999999999999666 0 0 
3.9215399999999998037 0 0 
5.2187400000000003786 0 0 
4.9772199999999999775 0 0 
3.5327999999999999403 0 0 
4.8781800000000004047 0 0 
5.973320000000000185 0 0 
2.4810799999999999521 0 0 
5.5770600000000003504 0 0 
6.3324600000000001998 0 0 
1.0167679999999998941 0 0 
6.3643200000000001992 0 0 
8.5682399999999994122 0 0 
3.1329400000000000581 0 0 
6.5459199999999997388 0 0 
2.785159999999999858 0 0 
5.6895400000000000418 0 0 
4.5842799999999996885 0 0 
5.1982200000000000628 0 0 
5.695599999999999774 0 0 
4.7522000000000002018 0 0 
3.6509200000000001651 0 0 
6.4336399999999995813 0 0 
2.7961599999999999788 0 0 
6.1316399999999999793 0 0 
0.85975800000000002221 0 0 
7.1108000000000002316 0 0 
5.9882200000000000983 0 0 
0.87288399999999999324 0 0 
8.1093399999999995487 0 0 
3.1376200000000000756 0 0 
5.0139199999999997104 0 0 
5.8021599999999997621 0 0 
5.5512600000000000833 0 0 
3.160820000000000185 0 0 
5.7757399999999998741 0 0 
3.6772200000000001552 0 0 
4.8855800000000000338 0 0 
5.4402400000000001867 0 0 
2.509160000000000057 0 0 
5.6125600000000002154 0 0 
7.8890799999999998704 0 0 
1.6326819999999999666 0 0 
5.6670600000000002083 0 0 
1.0407679999999999154 0 0 
7.4757800000000003138 0 0 
7.0857599999999996143 0 0 
2.9602800000000000225 0 0 
4.8912399999999998101 0 0 
4.6370199999999996976 0 0 
5.0280399999999998428 0 0 
5.5019400000000002748 0 0 
2.7888799999999998036 0 0 
5.5630199999999998539 0 0 
5.8118600000000002481 0 0 
6.6566999999999998394 0 0 
1.8191479999999999873 0 0 
6.481799999999999784 0 0 
6.6378000000000003666 0 0 
5.1178600000000002979 0 0 
2.8076599999999998225 0 0 
6.2628000000000003666 0 0 
5.1907800000000001717 0 0 
3.2936999999999998501 0 0 
6.22213999999999956 0 0 
3.4509599999999998055 0 0 
6.303560000000000052 0 0 
5.9726600000000003021 0 0 
1.0139499999999999069 0 0 
7.2704599999999999227 0 0 
6.8964800000000003877 0 0 
2.3603000000000000647 0 0 
5.5382600000000001828 0 0 
1.1455880000000000507 0 0 
6.7847600000000003462 0 0 
5.651519999999999655 0 0 
3.2605800000000000338 0 0 
5.4267200000000004323 0 0 
5.6153800000000000381 0 0 
4.8521400000000003416 0 0 
5.5862199999999999633 0 0 
2.580659999999999954 0 0 
4.6157000000000003581 0 0 
7.0496600000000002595 0 0 
5.7340400000000002478 0 0 
1.620249999999999968 0 0 
6.9154799999999996274 0 0 
2.1099199999999997956 0 0 
5.5940799999999999415 0 0 
1.3810219999999999718 0 0 
7.0512600000000000833 0 0 
4.6093799999999998107 0 0 
4.2110000000000002984 0 0 
5.4325200000000002376 0 0 
4.2414399999999998769 0 0 
5.2866999999999997328 0 0 
6.5106400000000004269 0 0 
1.4726980000000000626 0 0 
6.1901999999999999247 0 0 
6.7216800000000000992 0 0 
3.1017000000000001236 0 0 
6.7094599999999999795 0 0 
1.6100159999999998917 0 0 
5.4029400000000000759 0 0 
6.240899999999999892 0 0 
2.428819999999999979 0 0 
5.2805200000000001026 0 0 
4.7047600000000002751 0 0 
3.9447999999999998622 0 0 
7.5215600000000000236 0 0 
2.4419800000000000395 0 0 
6.3003999999999997783 0 0 
7.3683199999999997587 0 0 
0.81488400000000005274 0 0 
6.6209600000000001785 0 0 
1.9188460000000000516 0 0 
6.5443600000000001771 0 0 
6.2999000000000000554 0 0 
2.436999999999999833 0 0 
6.7530799999999997496 0 0 
2.2933799999999999741 0 0 
6.724160000000000359 0 0 
6.5491999999999999105 0 0 
1.3406059999999999643 0 0 
6.6582800000000004204 0 0 
6.0817199999999997928 0 0 
7.4025199999999999889 0 0 
6.3098799999999997112 0 0 
5.7878400000000000958 0 0 
6.5230800000000002115 0 0 
2.4872800000000001575 0 0 
6.527140000000000164 0 0 
2.6818200000000000927 0 0 
3.5062400000000000233 0 0 
4.4993199999999999861 0 0 
6.6865600000000000591 0 0 
3.3787799999999998946 0 0 
5.0731000000000001648 0 0 
6.4095599999999999241 0 0 
3.6842399999999999594 0 0 
5.6915199999999996905 0 0 
5.3012399999999999523 0 0 
2.57997999999999994 0 0 
5.5998000000000001108 0 0 
7.2583999999999999631 0 0 
3.0766599999999999504 0 0 
6.5726599999999999469 0 0 
1.3342439999999999856 0 0 
7.0751600000000003376 0 0 
6.7399800000000000821 0 0 
1.2785020000000000273 0 0 
6.9761199999999998766 0 0 
6.2076399999999996027 0 0 
3.6534800000000000608 0 0 
6.7182599999999998985 0 0 
2.9893000000000000682 0 0 
4.8802399999999996894 0 0 
5.7759600000000004272 0 0 
5.1752599999999997493 0 0 
5.5852399999999997604 0 0 
3.42859999999999987 0 0 
2.481799999999999784 0 0 
5.6093000000000001748 0 0 
6.0213200000000002277 0 0 
1.3949620000000000353 0 0 
6.1088399999999998258 0 0 
6.6653999999999999915 0 0 
1.5435499999999999776 0 0 
5.8766800000000003479 0 0 
1.2109939999999999038 0 0 
6.7614200000000002078 0 0 
6.8026600000000003732 0 0 
1.6700839999999999019 0 0 
5.4000799999999999912 0 0 
5.9577400000000002578 0 0 
1.6021659999999999791 0 0 
6.3023600000000001842 0 0 
5.9777199999999997004 0 0 
4.9165999999999998593 0 0 
3.0334599999999998232 0 0 
3.7827999999999999403 0 0 
4.1438199999999998369 0 0 
6.2930999999999999162 0 0 
3.3848799999999998889 0 0 
4.7149000000000000909 0 0 
6.7659200000000003783 0 0 
1.1990540000000000642 0 0 
6.9496999999999999886 0 0 
1.8087979999999999059 0 0 
6.5932199999999996365 0 0 
5.0550199999999998468 0 0 
2.8987599999999997813 0 0 
5.5408799999999995833 0 0 
4.5167599999999996641 0 0 
3.5503200000000001424 0 0 
5.1627000000000000668 0 0 
3.5482999999999997875 0 0 
4.6898400000000002308 0 0 
6.0923600000000002197 0 0 
3.9751199999999999868 0 0 
5.7369799999999999685 0 0 
7.8498200000000002419 0 0 
1.170072000000000001 0 0 
6.0331799999999997652 0 0 
6.9538000000000002032 0 0 
0.84861600000000003696 0 0 
7.3131599999999998829 0 0 
6.5054600000000002424 0 0 
6.8041000000000000369 0 0 
7.5027799999999995606 0 0 
6.6930199999999997473 0 0 
2.1132200000000000983 0 0 
3.8200199999999999712 0 0 
4.142879999999999896 0 0 
4.7520400000000000418 0 0 
5.5232799999999997453 0 0 
3.1360600000000000698 0 0 
6.3220000000000000639 0 0 
3.4620199999999998752 0 0 
5.7542200000000001125 0 0 
6.4715400000000000702 0 0 
2.179120000000000168 0 0 
6.1098200000000000287 0 0 
3.0903999999999998138 0 0 
7.5752199999999998425 0 0 
6.6897000000000002018 0 0 
1.9260539999999999328 0 0 
6.097699999999999676 0 0 
5.4743199999999996308 0 0 
1.540133999999999892 0 0 
5.5653800000000002157 0 0 
2.8519000000000001016 0 0 
6.1928599999999995873 0 0 
5.6944800000000004303 0 0 
4.7188200000000000145 0 0 
4.0125000000000001776 0 0 
6.4964399999999997704 0 0 
3.847519999999999829 0 0 
4.7585800000000002541 0 0 
6.5974800000000000111 0 0 
2.6662200000000000344 0 0 
5.6708199999999999719 0 0 
6.3555599999999996541 0 0 
1.2891939999999999511 0 0 
6.5298199999999999577 0 0 
5.5408200000000000784 0 0 
1.9673780000000000712 0 0 
6.7811399999999997235 0 0 
5.1829000000000000625 0 0 
6.9916799999999996729 0 0 
1.500207999999999986 0 0 
4.9884800000000000253 0 0 
0.84452599999999999891 0 0 
5.9478600000000003689 0 0 
2.5070199999999998042 0 0 
6.0519400000000000972 0 0 
4.2833800000000001873 0 0 
4.2356800000000003337 0 0 
5.7875600000000000378 0 0 
4.4195000000000002061 0 0 
3.1132399999999997853 0 0 
7.651839999999999975 0 0 
1.8779660000000000242 0 0 
5.1417200000000002902 0 0 
6.045600000000000307 0 0 
2.9073400000000000354 0 0 
5.4365399999999999281 0 0 
6.5297400000000003217 0 0 
1.8594839999999999147 0 0 
6.8907600000000002183 0 0 
5.3952400000000002578 0 0 
1.3169399999999999995 0 0 
6.1661400000000003985 0 0 
2.6731199999999999406 0 0 
4.5455600000000000449 0 0 
6.6722400000000003928 0 0 
0.89849000000000001087 0 0 
7.3329000000000004178 0 0 
2.8592200000000000948 0 0 
6.3259600000000002495 0 0 
4.9147600000000002396 0 0 
4.7230800000000003891 0 0 
4.232219999999999871 0 0 
6.3789600000000001856 0 0 
3.606619999999999937 0 0 
4.3899999999999996803 0 0 
6.4118399999999997618 0 0 
2.7391000000000000902 0 0 
5.160919999999999952 0 0 
4.9987199999999996081 0 0 
2.62483999999999984 0 0 
6.8617200000000000415 0 0 
6.660479999999999734 0 0 
3.1982599999999998808 0 0 
7.1878399999999995629 0 0 
6.1878799999999998249 0 0 
6.1872800000000003351 0 0 
1.6992879999999999097 0 0 
5.6942800000000000082 0 0 
5.6166000000000000369 0 0 
5.6531200000000003669 0 0 
2.2212399999999998812 0 0 
5.4874200000000001864 0 0 
4.4976799999999999002 0 0 
4.3855199999999996407 0 0 
4.652580000000000382 0 0 
5.660759999999999792 0 0 
5.0053999999999998494 0 0 
1.8869480000000000697 0 0 
6.4325799999999997425 0 0 
6.8824199999999997601 0 0 
6.8922800000000004061 0 0 
5.5847800000000002996 0 0 
6.7421400000000000219 0 0 
1.0372859999999999303 0 0 
7.0735599999999996257 0 0 
1.8187439999999999163 0 0 
6.1832000000000002515 0 0 
1.1522060000000000635 0 0 
5.3194600000000002993 0 0 
1.4126419999999999533 0 0 
6.294760000000000133 0 0 
1.6009739999999998972 0 0 
6.4954599999999995674 0 0 
6.813380000000000436 0 0 
4.5728999999999997428 0 0 
4.1722400000000003928 0 0 
5.6996000000000002217 0 0 
3.4234399999999998165 0 0 
4.3726799999999999002 0 0 
5.5611199999999998411 0 0 
5.0823799999999996757 0 0 
6.0146199999999998553 0 0 
3.1982599999999998808 0 0 
2.4741399999999997839 0 0 
5.0362799999999996459 0 0 
5.910540000000000127 0 0 
2.1114399999999999835 0 0 
5.8783599999999998076 0 0 
6.4975199999999997402 0 0 
3.1651600000000001955 0 0 
7.1214000000000003965 0 0 
7.2094800000000001106 0 0 
5.77613999999999983 0 0 
6.812059999999999782 0 0 
2.8436200000000000365 0 0 
6.4258800000000002584 0 0 
3.911059999999999981 0 0 
3.6307999999999998053 0 0 
5.9630799999999997141 0 0 
3.9125399999999999068 0 0 
5.5452199999999995939 0 0 
6.1389399999999998414 0 0 
2.8076200000000000045 0 0 
5.0772199999999996223 0 0 
7.0666599999999997195 0 0 
6.7203200000000000713 0 0 
6.6687799999999999301 0 0 
2.5766599999999999504 0 0 
5.749959999999999738 0 0 
5.4207200000000002049 0 0 
5.794719999999999871 0 0 
7.9207400000000003359 0 0 
3.1800600000000001089 0 0 
7.1240600000000000591 0 0 
1.4453620000000000356 0 0 
5.7639199999999997104 0 0 
2.303399999999999892 0 0 
5.6234999999999999432 0 0 
1.3787640000000001006 0 0 
7.0196199999999997488 0 0 
6.2107400000000003715 0 0 
4.3890200000000003655 0 0 
3.5792000000000001592 0 0 
5.5651599999999996626 0 0 
4.4857599999999999696 0 0 
4.2499000000000002331 0 0 
6.7240799999999998349 0 0 
1.1178259999999999863 0 0 
6.3238799999999999457 0 0 
1.9539660000000000917 0 0 
6.9564399999999997348 0 0 
7.0006599999999998829 0 0 
3.0868000000000002103 0 0 
7.5022599999999997067 0 0 
6.6244800000000001461 0 0 
1.9937819999999999432 0 0 
6.9958400000000002805 0 0 
5.8899999999999996803 0 0 
2.6473200000000001175 0 0 
5.4985999999999997101 0 0 
4.7179999999999999716 0 0 
2.6866599999999998261 0 0 
6.5040599999999999525 0 0 
3.8386200000000001431 0 0 
4.2460199999999996834 0 0 
4.5998999999999998778 0 0 
4.8961399999999999366 0 0 
4.1897999999999999687 0 0 
6.7331399999999996808 0 0 
2.8726400000000000823 0 0 
5.2361199999999996635 0 0 
5.4088000000000002743 0 0 
2.3168600000000001415 0 0 
5.320739999999999803 0 0 
7.5595200000000000173 0 0 
5.276880000000000237 0 0 
6.9064399999999999125 0 0 
1.705335999999999963 0 0 
6.4306400000000003558 0 0 
5.9600200000000000955 0 0 
1.8719399999999999373 0 0 
6.1461600000000000676 0 0 
3.7993199999999998084 0 0 
6.4088599999999997792 0 0 
5.856539999999999857 0 0 
2.9117799999999998128 0 0 
4.1999199999999996535 0 0 
5.9380199999999998539 0 0 
5.7755799999999997141 0 0 
6.5952999999999999403 0 0 
3.8012600000000000833 0 0 
1.6656699999999999839 0 0 
5.6177200000000002689 0 0 
6.0012199999999999989 0 0 
4.9577400000000002578 0 0 
6.61666000000000043 0 0 
3.152179999999999982 0 0 
3.1408000000000000362 0 0 
6.9951200000000000045 0 0 
1.6263279999999999959 0 0 
6.3806599999999997763 0 0 
5.5423200000000001353 0 0 
2.6285400000000000986 0 0 
7.2985600000000001586 0 0 
4.4140199999999998326 0 0 
3.6663800000000001944 0 0 
6.1401799999999999713 0 0 
5.0029599999999998516 0 0 
3.8552200000000000912 0 0 
5.7283400000000002095 0 0 
3.7875800000000001688 0 0 
4.1282199999999997786 0 0 
5.8281799999999996942 0 0 
2.9965600000000001124 0 0 
5.5579000000000000625 0 0 
5.7397000000000000242 0 0 
3.2948599999999999 0 0 
6.2160200000000003229 0 0 
7.231499999999999595 0 0 
7.4046599999999997976 0 0 
6.3404800000000003379 0 0 
7.2203600000000003334 0 0 
3.1266400000000000858 0 0 
6.5416600000000002524 0 0 
5.3849799999999996558 0 0 
4.8772999999999999687 0 0 
4.1043799999999999173 0 0 
4.3542800000000001504 0 0 
1.7242900000000001004 0 0 
4.2607400000000001938 0 0 
4.151860000000000106 0 0 
6.2010800000000001475 0 0 
4.1680400000000004113 0 0 
5.6233199999999996521 0 0 
6.0411599999999996413 0 0 
2.6724800000000001887 0 0 
4.429260000000000197 0 0 
6.2599400000000002819 0 0 
6.2718800000000003436 0 0 
3.1319200000000000372 0 0 
7.2104799999999995563 0 0 
2.5677400000000001334 0 0 
5.6437799999999995748 0 0 
1.9718400000000000372 0 0 
5.7724799999999998334 0 0 
6.0508399999999999963 0 0 
2.0767000000000002125 0 0 
5.6366600000000000037 0 0 
4.6791000000000000369 0 0 
3.5556999999999998607 0 0 
5.8997000000000001663 0 0 
4.1512200000000003541 0 0 
4.1212999999999997414 0 0 
5.2221599999999996911 0 0 
3.9504999999999999005 0 0 
4.8364799999999998903 0 0 
5.6834400000000000475 0 0 
2.9306999999999998607 0 0 
5.2814199999999997814 0 0 
7.2376800000000001134 0 0 
6.2424400000000002109 0 0 
1.2554760000000000364 0 0 
6.9472199999999997289 0 0 
2.1863199999999998191 0 0 
5.0826599999999997337 0 0 
1.5950100000000000389 0 0 
6.9566600000000002879 0 0 
2.1935400000000000453 0 0 
5.5651799999999997937 0 0 
6.1889200000000004209 0 0 
5.3082399999999996254 0 0 
1.9696000000000000174 0 0 
4.4837999999999995637 0 0 
4.6826999999999996405 0 0 
7.1860400000000002052 0 0 
4.9404000000000003467 0 0 
3.2795999999999998487 0 0 
3.1006200000000001538 0 0 
6.0348399999999999821 0 0 
4.9052400000000000446 0 0 
6.8628400000000002734 0 0 
4.0010399999999997078 0 0 
1.2428140000000000853 0 0 
5.0777400000000003644 0 0 
6.2106199999999995853 0 0 
6.3989799999999998903 0 0 
1.4385779999999999124 0 0 
6.6709399999999998698 0 0 
2.1924999999999998934 0 0 
6.8904800000000001603 0 0 
1.8533939999999999859 0 0 
6.3629600000000001714 0 0 
4.9582199999999998496 0 0 
3.4818600000000001771 0 0 
5.5495200000000002305 0 0 
4.0399399999999996425 0 0 
2.8683200000000002028 0 0 
6.1438600000000000989 0 0 
3.6838199999999998724 0 0 
6.3459399999999996922 0 0 
4.4705000000000003624 0 0 
2.6919800000000000395 0 0 
5.5892600000000003391 0 0 
1.5816200000000000259 0 0 
6.1846600000000000463 0 0 
1.3051800000000000068 0 0 
6.856539999999999857 0 0 
6.5231000000000003425 0 0 
6.1261999999999998678 0 0 
1.9893879999999999342 0 0 
8.0426599999999996982 0 0 
5.8265200000000003655 0 0 
6.6582200000000000273 0 0 
6.0915800000000004388 0 0 
2.732580000000000009 0 0 
6.1098999999999996646 0 0 
5.3109000000000001762 0 0 
5.126000000000000334 0 0 
3.437840000000000007 0 0 
4.7071199999999997488 0 0 
4.8874800000000000466 0 0 
3.8070400000000002017 0 0 
5.9504000000000001336 0 0 
3.7734200000000002184 0 0 
3.7369799999999999685 0 0 
5.0358599999999995589 0 0 
4.9298000000000001819 0 0 
7.8038999999999996149 0 0 
4.0070600000000000662 0 0 
1.4687639999999999585 0 0 
5.9777199999999997004 0 0 
5.5533000000000001251 0 0 
5.9244799999999999685 0 0 
7.625420000000000087 0 0 
3.3424599999999999866 0 0 
1.1555139999999999301 0 0 
5.7554800000000003735 0 0 
6.8722000000000003084 0 0 
5.151580000000000048 0 0 
6.3413599999999998857 0 0 
2.098040000000000127 0 0 
5.4043000000000001037 0 0 
2.0790199999999998681 0 0 
5.9397399999999995757 0 0 
2.3989199999999999413 0 0 
6.0219599999999999795 0 0 
2.687860000000000138 0 0 
5.3440399999999996794 0 0 
4.9590199999999997615 0 0 
4.179700000000000415 0 0 
6.7671200000000002461 0 0 
1.9411799999999999056 0 0 
4.4095000000000004192 0 0 
5.8752199999999996649 0 0 
3.1499999999999999112 0 0 
7.793879999999999697 0 0 
3.9281000000000001471 0 0 
4.1571199999999999264 0 0 
4.552679999999999616 0 0 
6.9033199999999999008 0 0 
1.2317219999999999835 0 0 
6.7702999999999997627 0 0 
6.8287800000000000722 0 0 
1.361329999999999929 0 0 
5.3730599999999997252 0 0 
7.0663400000000002876 0 0 
6.5571599999999996555 0 0 
1.9963759999999999284 0 0 
5.5284800000000000608 0 0 
0.83933199999999996699 0 0 
5.7781000000000002359 0 0 
7.3571799999999996089 0 0 
6.5946800000000003195 0 0 
1.4900059999999999416 0 0 
4.7095000000000002416 0 0 
3.2649599999999998623 0 0 
5.3940999999999998948 0 0 
3.7922799999999998732 0 0 
6.6860799999999995791 0 0 
3.9579200000000001047 0 0 
3.7345600000000001017 0 0 
5.7381000000000002004 0 0 
4.2180200000000001026 0 0 
3.5136400000000000965 0 0 
6.6099800000000001887 0 0 
4.6310799999999998633 0 0 
5.2881600000000004158 0 0 
4.9743800000000000239 0 0 
3.7460200000000001275 0 0 
3.9066200000000002035 0 0 
6.6658600000000003405 0 0 
5.588899999999999757 0 0 
6.383939999999999948 0 0 
1.5506960000000000743 0 0 
1.6802060000000000883 0 0 
6.8137800000000003919 0 0 
5.2704199999999996606 0 0 
1.5993299999999999184 0 0 
5.4222999999999998977 0 0 
2.5192999999999998728 0 0 
6.1086400000000002919 0 0 
4.874699999999999811 0 0 
1.5326280000000001014 0 0 
6.4351399999999996382 0 0 
1.8463119999999999532 0 0 
5.3318199999999995597 0 0 
6.0313999999999996504 0 0 
5.4257600000000003604 0 0 
3.0063399999999997902 0 0 
6.5832399999999999807 0 0 
4.5757399999999996965 0 0 
4.2361399999999997945 0 0 
5.1434199999999998809 0 0 
4.9916999999999998039 0 0 
3.7970000000000001528 0 0 
6.0334599999999998232 0 0 
3.0382799999999998697 0 0 
4.7600800000000003109 0 0 
7.3014799999999997482 0 0 
2.5455600000000000449 0 0 
5.8186999999999997613 0 0 
6.0503999999999997783 0 0 
3.1400600000000000733 0 0 
6.4311999999999995836 0 0 
6.7456800000000001205 0 0 
5.6229599999999999582 0 0 
7.0907200000000001339 0 0 
1.8639479999999999382 0 0 
5.5609999999999999432 0 0 
7.0051399999999999224 0 0 
2.249579999999999913 0 0 
7.8675199999999998468 0 0 
6.6906200000000000117 0 0 
3.0701800000000001312 0 0 
7.4247399999999998954 0 0 
1.9423799999999999955 0 0 
6.7462799999999996103 0 0 
6.7380199999999996763 0 0 
4.8029999999999999361 0 0 
3.4690799999999999415 0 0 
5.9020999999999999019 0 0 
3.8782600000000000406 0 0 
4.8370400000000000063 0 0 
5.6272200000000003328 0 0 
3.0922600000000000087 0 0 
3.9941599999999999326 0 0 
6.6236800000000002342 0 0 
5.2111200000000001964 0 0 
6.1284200000000002007 0 0 
3.0945999999999997954 0 0 
2.4870800000000001795 0 0 
5.5325199999999998823 0 0 
7.2655799999999999272 0 0 
0.86819999999999997176 0 0 
6.7324599999999996669 0 0 
6.7075399999999998357 0 0 
6.2937200000000004252 0 0 
7.1713199999999996948 0 0 
6.7508999999999996788 0 0 
7.3537200000000000344 0 0 
5.9065200000000004366 0 0 
7.3430600000000003647 0 0 
7.2339999999999999858 0 0 
0.97536400000000000876 0 0 
5.2385999999999999233 0 0 
3.2042399999999999771 0 0 
5.6578799999999995762 0 0 
3.5426799999999998292 0 0 
5.9188000000000000611 0 0 
5.0534600000000002851 0 0 
2.875199999999999978 0 0 
6.5306400000000000006 0 0 
5.420200000000000351 0 0 
6.3208000000000001961 0 0 
2.4361000000000001542 0 0 
2.2114199999999999413 0 0 
5.30351999999999979 0 0 
5.0372599999999998488 0 0 
4.4361199999999998411 0 0 
5.3327600000000003888 0 0 
6.6651999999999995694 0 0 
2.669379999999999864 0 0 
5.9077000000000001734 0 0 
7.3632200000000000983 0 0 
3.1572000000000000064 0 0 
5.848279999999999923 0 0 
7.9762800000000000367 0 0 
6.3941600000000002879 0 0 
5.0229200000000000514 0 0 
1.8404119999999999369 0 0 
2.4958999999999997854 0 0 
5.0708000000000001961 0 0 
1.2265360000000000706 0 0 
6.624699999999999811 0 0 
1.969246000000000052 0 0 
7.3528599999999997294 0 0 
7.4602800000000000225 0 0 
5.0461000000000000298 0 0 
2.5420799999999998953 0 0 
6.1733599999999997365 0 0 
2.7098399999999998045 0 0 
5.2496000000000000441 0 0 
5.4705199999999996052 0 0 
4.1767799999999999372 0 0 
6.152120000000000033 0 0 
4.9147199999999999775 0 0 
2.616159999999999819 0 0 
3.893019999999999925 0 0 
6.267439999999999678 0 0 
4.3687399999999998457 0 0 
5.0395000000000003126 0 0 
4.474300000000000388 0 0 
2.1859399999999999942 0 0 
5.2622200000000001197 0 0 
7.68717999999999968 0 0 
2.4838000000000000078 0 0 
6.3541800000000003834 0 0 
5.9759200000000003428 0 0 
1.6767300000000000537 0 0 
5.1406799999999996942 0 0 
1.7013100000000001 0 0 
5.9666399999999999437 0 0 
6.2659000000000002473 0 0 
0.88348000000000004306 0 0 
5.5596399999999999153 0 0 
1.4329160000000000785 0 0 
6.1753799999999996473 0 0 
6.1975199999999999179 0 0 
6.4509800000000003806 0 0 
6.7562800000000002854 0 0 
5.2747599999999996712 0 0 
3.9517000000000002125 0 0 
7.2784599999999999298 0 0 
2.6893799999999998818 0 0 
4.1652800000000000935 0 0 
2.7162000000000001698 0 0 
5.3914799999999996061 0 0 
4.2176799999999996515 0 0 
4.6408399999999998542 0 0 
5.205700000000000216 0 0 
4.5757199999999995654 0 0 
4.2384199999999996322 0 0 
5.9796599999999999753 0 0 
1.8186880000000000823 0 0 
5.6877199999999996649 0 0 
6.0057400000000003004 0 0 
1.883987999999999996 0 0 
6.8384600000000004272 0 0 
7.1769600000000002282 0 0 
4.6419399999999999551 0 0 
5.5920399999999998997 0 0 
7.2568999999999999062 0 0 
6.9604400000000001825 0 0 
6.7270000000000003126 0 0 
1.9199980000000000935 0 0 
3.1177000000000001378 0 0 
7.1136999999999996902 0 0 
1.736901999999999946 0 0 
6.7972000000000001307 0 0 
5.8573199999999996379 0 0 
5.9501999999999997115 0 0 
6.8906400000000003203 0 0 
3.1814200000000001367 0 0 
4.9922800000000000509 0 0 
5.5880599999999995831 0 0 
5.5958600000000000563 0 0 
2.7298800000000000843 0 0 
7.72229999999999972 0 0 
3.285079999999999778 0 0 
3.7869799999999997908 0 0 
5.884680000000000355 0 0 
5.0076799999999996871 0 0 
5.9077400000000004354 0 0 
4.9269400000000000972 0 0 
2.4944600000000001216 0 0 
4.6152800000000002711 0 0 
5.8108199999999996521 0 0 
4.5500999999999995893 0 0 
6.9849199999999997956 0 0 
3.7452800000000001646 0 0 
5.8644800000000003593 0 0 
3.0852599999999998914 0 0 
8.1951999999999998181 0 0 
2.0318599999999999994 0 0 
7.0958800000000001873 0 0 
6.7538200000000001566 0 0 
3.7008399999999999075 0 0 
7.1800800000000002399 0 0 
6.1623400000000003729 0 0 
1.4596599999999999575 0 0 
5.062640000000000029 0 0 
1.1570199999999999374 0 0 
5.8898400000000004084 0 0 
5.1441800000000004189 0 0 
3.9391400000000000858 0 0 
3.4618400000000000283 0 0 
4.7182800000000000296 0 0 
2.2133199999999999541 0 0 
6.9768200000000000216 0 0 
3.4384999999999998899 0 0 
5.4198000000000003951 0 0 
4.9036400000000002208 0 0 
4.8820600000000000662 0 0 
3.3316599999999998438 0 0 
5.6498600000000003263 0 0 
3.8358799999999999564 0 0 
3.8162799999999998946 0 0 
7.3635999999999999233 0 0 
5.7358999999999999986 0 0 
5.8544799999999996842 0 0 
3.9301800000000000068 0 0 
2.0139399999999998414 0 0 
5.6249399999999996069 0 0 
6.4831799999999999429 0 0 
1.2257839999999999847 0 0 
5.6405200000000004223 0 0 
6.4786799999999997723 0 0 
7.3844399999999996709 0 0 
5.9690599999999998104 0 0 
2.3077800000000001646 0 0 
6.651119999999999699 0 0 
5.848320000000000185 0 0 
3.2401599999999999291 0 0 
4.6112999999999999545 0 0 
5.0875199999999995981 0 0 
1.6164940000000000975 0 0 
6.2305799999999997851 0 0 
2.6569400000000000794 0 0 
6.7106000000000003425 0 0 
5.8480800000000003891 0 0 
4.9128400000000000958 0 0 
3.0058400000000000674 0 0 
5.5033200000000004337 0 0 
4.990179999999999616 0 0 
3.8969599999999999795 0 0 
6.731959999999999944 0 0 
3.2904599999999999405 0 0 
3.9380999999999999339 0 0 
6.2285800000000000054 0 0 
4.3540799999999997283 0 0 
7.5637999999999996348 0 0 
4.1313000000000004164 0 0 
1.4862020000000000231 0 0 
5.9367400000000003502 0 0 
6.3634599999999998943 0 0 
5.6731199999999999406 0 0 
6.5525999999999999801 0 0 
2.1440999999999998948 0 0 
1.0739920000000000577 0 0 
7.4480199999999996407 0 0 
6.0847199999999999065 0 0 
0.95311400000000001675 0 0 
6.5679400000000001114 0 0 
3.0722599999999999909 0 0 
7.6787400000000003431 0 0 
5.9982199999999998852 0 0 
1.7616480000000001027 0 0 
5.3256399999999999295 0 0 
5.7541399999999995885 0 0 
1.356883999999999979 0 0 
5.8854800000000002669 0 0 
5.9683799999999997965 0 0 
2.589220000000000077 0 0 
4.9534599999999997522 0 0 
4.3296000000000001151 0 0 
3.6414599999999999191 0 0 
5.4714799999999996771 0 0 
4.1011400000000000077 0 0 
4.5729800000000002669 0 0 
4.8672599999999999199 0 0 
5.0847199999999999065 0 0 
6.543859999999999566 0 0 
3.4680200000000001026 0 0 
1.9125220000000000553 0 0 
5.3887799999999996814 0 0 
5.9325799999999997425 0 0 
4.669299999999999784 0 0 
1.4784820000000000739 0 0 
5.8180199999999997473 0 0 
5.7787800000000002498 0 0 
3.2924199999999999022 0 0 
6.5851600000000001245 0 0 
2.2176599999999999646 0 0 
5.5110200000000002518 0 0 
5.1294399999999997775 0 0 
4.8612999999999999545 0 0 
6.4619600000000003703 0 0 
2.6772000000000000242 0 0 
2.9900799999999998491 0 0 
4.0512399999999999523 0 0 
6.2945200000000003371 0 0 
7.4019000000000003681 0 0 
7.1378000000000003666 0 0 
1.5970599999999999241 0 0 
1.7470520000000000493 0 0 
6.3312999999999997058 0 0 
7.7290400000000003544 0 0 
6.0369799999999997908 0 0 
7.0466600000000001458 0 0 
6.1396800000000002484 0 0 
6.8905399999999996652 0 0 
1.8416179999999999772 0 0 
6.8083600000000004115 0 0 
1.7795780000000001042 0 0 
5.4859400000000002606 0 0 
2.9102600000000000691 0 0 
6.7515799999999996928 0 0 
5.348720000000000141 0 0 
1.6423460000000000836 0 0 
7.2170399999999998997 0 0 
4.152280000000000193 0 0 
2.5190199999999998148 0 0 
5.7913800000000001944 0 0 
4.9257400000000002294 0 0 
5.6172599999999999199 0 0 
4.820439999999999614 0 0 
2.3689000000000000057 0 0 
3.7242799999999998128 0 0 
6.3671800000000002839 0 0 
2.8739599999999998481 0 0 
6.0798800000000001731 0 0 
4.901279999999999859 0 0 
3.6463399999999999146 0 0 
6.5023600000000003618 0 0 
4.6095800000000002328 0 0 
1.7123180000000000067 0 0 
5.7363200000000000855 0 0 
3.089539999999999953 0 0 
7.5792999999999999261 0 0 
6.2889200000000000657 0 0 
6.8423199999999999577 0 0 
5.6865600000000000591 0 0 
8.079079999999999373 0 0 
2.0961599999999998012 0 0 
2.9098799999999998001 0 0 
6.0917599999999998417 0 0 
7.4688600000000002765 0 0 
6.3281999999999998252 0 0 
1.8679559999999999498 0 0 
6.2647800000000000153 0 0 
1.3889519999999999644 0 0 
5.5856199999999995853 0 0 
5.4706599999999996342 0 0 
7.9794200000000001793 0 0 
3.9864600000000001145 0 0 
3.6130200000000001204 0 0 
5.6729599999999997806 0 0 
5.776959999999999873 0 0 
4.8997200000000002973 0 0 
5.5677599999999998204 0 0 
2.6811600000000002098 0 0 
3.8239200000000002078 0 0 
5.2398600000000001842 0 0 
4.4024000000000000909 0 0 
5.6018999999999996575 0 0 
3.9540799999999998171 0 0 
3.2931400000000001782 0 0 
3.9258600000000001273 0 0 
5.731639999999999624 0 0 
3.4293599999999999639 0 0 
5.7208199999999997942 0 0 
6.0217400000000003146 0 0 
2.1179999999999998828 0 0 
5.8532200000000003115 0 0 
5.6213199999999998724 0 0 
6.0197799999999999088 0 0 
2.8493400000000002059 0 0 
7.3113999999999998991 0 0 
1.5611040000000000472 0 0 
6.0767800000000002925 0 0 
6.2466999999999996973 0 0 
6.5685200000000003584 0 0 
1.0971280000000001031 0 0 
5.9896200000000003882 0 0 
1.2358000000000000096 0 0 
5.5698800000000003863 0 0 
3.42010000000000014 0 0 
5.8230000000000003979 0 0 
5.2525399999999997647 0 0 
1.9872160000000000935 0 0 
6.3450600000000001444 0 0 
2.1741199999999998305 0 0 
5.3879599999999996385 0 0 
4.5464000000000002188 0 0 
3.1662200000000000344 0 0 
5.9359400000000004383 0 0 
5.0081199999999999051 0 0 
3.2255400000000000738 0 0 
4.4598399999999998045 0 0 
5.1539599999999996527 0 0 
3.5570400000000002017 0 0 
4.4442599999999998772 0 0 
6.4879199999999999093 0 0 
2.5961199999999999832 0 0 
5.0785999999999997812 0 0 
6.4092399999999996041 0 0 
3.3250600000000001266 0 0 
3.9131800000000001027 0 0 
6.4317599999999996996 0 0 
5.8575799999999995649 0 0 
8.9262800000000002143 0 0 
2.6388600000000002055 0 0 
1.0337140000000000217 0 0 
6.8804199999999999804 0 0 
6.2482800000000002782 0 0 
3.7312400000000001121 0 0 
5.6979199999999998738 0 0 
0.90583199999999997054 0 0 
7.6116000000000001435 0 0 
4.4908000000000001251 0 0 
5.0994000000000001549 0 0 
5.7011200000000004096 0 0 
5.3333800000000000097 0 0 
1.2509539999999998994 0 0 
7.2727599999999998914 0 0 
2.3399000000000000909 0 0 
6.5521599999999997621 0 0 
6.1128799999999996473 0 0 
4.8199199999999997601 0 0 
3.0122800000000000686 0 0 
6.8898400000000004084 0 0 
4.2213599999999997792 0 0 
6.01747999999999994 0 0 
4.3244800000000003237 0 0 
1.5204819999999998892 0 0 
6.3534199999999998454 0 0 
5.6990800000000003678 0 0 
2.4253000000000000114 0 0 
3.6479200000000000514 0 0 
5.1381800000000001916 0 0 
2.3490400000000000169 0 0 
5.5281399999999996098 0 0 
6.553960000000000008 0 0 
1.4888559999999999572 0 0 
6.0769399999999995643 0 0 
4.4889799999999997482 0 0 
2.3163599999999999746 0 0 
5.6042399999999998883 0 0 
6.9429800000000003735 0 0 
6.0453799999999997539 0 0 
1.3002560000000000784 0 0 
6.5397199999999999775 0 0 
1.2622780000000000111 0 0 
6.8207800000000000651 0 0 
6.7390600000000002723 0 0 
3.1854399999999998272 0 0 
6.0210200000000000387 0 0 
2.5519400000000000972 0 0 
6.1239800000000004232 0 0 
5.7672400000000001441 0 0 
1.223575999999999997 0 0 
7.1330000000000000071 0 0 
3.2836199999999999832 0 0 
5.6097999999999998977 0 0 
5.4973200000000002063 0 0 
4.080560000000000187 0 0 
4.1763799999999999812 0 0 
5.8731799999999996231 0 0 
3.2269199999999997885 0 0 
5.4613399999999998613 0 0 
5.9664999999999999147 0 0 
2.2511999999999998678 0 0 
3.8171800000000000175 0 0 
6.4490999999999996106 0 0 
2.5226399999999999935 0 0 
5.8700400000000003686 0 0 
5.5506999999999999673 0 0 
2.285860000000000003 0 0 
4.8966799999999999216 0 0 
5.3837000000000001521 0 0 
6.3506799999999996587 0 0 
7.3737599999999998701 0 0 
1.5166740000000000776 0 0 
3.5520999999999998131 0 0 
7.3207599999999999341 0 0 
6.2019999999999999574 0 0 
8.2641799999999996373 0 0 
6.5864399999999996282 0 0 
3.1851799999999999002 0 0 
7.606819999999999915 0 0 
1.8939200000000000479 0 0 
5.7529000000000003467 0 0 
6.6450800000000000978 0 0 
5.3641199999999997772 0 0 
2.3177799999999999514 0 0 
7.1084800000000001319 0 0 
3.2758199999999999541 0 0 
4.9254800000000003024 0 0 
4.3736600000000001032 0 0 
2.1685400000000001342 0 0 
6.1841999999999996973 0 0 
6.7987399999999995615 0 0 
5.6279000000000003467 0 0 
3.0804999999999997939 0 0 
7.0744999999999995666 0 0 
2.7670599999999998531 0 0 
4.9760999999999997456 0 0 
7.9087800000000001432 0 0 
4.6912799999999998946 0 0 
6.3058800000000001518 0 0 
2.9651800000000001489 0 0 
1.9833639999999999048 0 0 
5.7077400000000002578 0 0 
5.4403199999999998226 0 0 
1.9041920000000001068 0 0 
5.9702999999999999403 0 0 
5.8318000000000003169 0 0 
6.1674600000000001643 0 0 
7.7511599999999996058 0 0 
2.018120000000000136 0 0 
3.169379999999999864 0 0 
5.4962400000000002365 0 0 
6.5941999999999998394 0 0 
1.8341520000000000046 0 0 
6.9690399999999996794 0 0 
1.2338279999999999248 0 0 
6.1950399999999996581 0 0 
6.1394999999999999574 0 0 
1.2416000000000000369 0 0 
6.2289199999999995683 0 0 
2.1615600000000001479 0 0 
5.3147000000000002018 0 0 
6.5753199999999996095 0 0 
3.8900800000000002044 0 0 
2.8953400000000000247 0 0 
6.4189800000000003521 0 0 
4.1014600000000003277 0 0 
6.1496399999999997732 0 0 
4.6036400000000003985 0 0 
3.205099999999999838 0 0 
4.6197600000000003106 0 0 
5.7234999999999995879 0 0 
3.2900999999999998025 0 0 
5.160359999999999836 0 0 
7.4663199999999996237 0 0 
1.4097360000000001001 0 0 
5.2405200000000000671 0 0 
6.3661399999999996879 0 0 
6.4488799999999999457 0 0 
5.553079999999999572 0 0 
2.5786400000000000432 0 0 
2.420300000000000118 0 0 
5.2270799999999999486 0 0 
7.562199999999999811 0 0 
0.85789199999999998791 0 0 
5.7260200000000001097 0 0 
1.7125019999999999687 0 0 
5.7804200000000003357 0 0 
6.1301600000000000534 0 0 
5.6567600000000002325 0 0 
5.6737799999999998235 0 0 
2.0774200000000000443 0 0 
6.8573599999999999 0 0 
6.5770400000000002194 0 0 
4.4595000000000002416 0 0 
3.3363599999999999923 0 0 
5.1589600000000004343 0 0 
2.8025000000000002132 0 0 
5.8794800000000000395 0 0 
4.8605799999999996786 0 0 
3.1642000000000001236 0 0 
4.490619999999999834 0 0 
4.5424600000000001643 0 0 
2.9006599999999997941 0 0 
5.8254999999999999005 0 0 
5.6358399999999999608 0 0 
1.9376299999999999635 0 0 
5.8056000000000000938 0 0 
6.6282800000000001717 0 0 
2.6218400000000001704 0 0 
4.2712000000000003297 0 0 
7.4322999999999996845 0 0 
1.075909999999999922 0 0 
5.9321200000000002817 0 0 
7.0756399999999999295 0 0 
1.16494999999999993 0 0 
6.6307999999999998053 0 0 
6.9390200000000001879 0 0 
3.1675800000000000622 0 0 
5.8676399999999997448 0 0 
2.2652999999999998693 0 0 
4.9926399999999997448 0 0 
7.044279999999999653 0 0 
3.1811799999999998967 0 0 
7.0594200000000002504 0 0 
3.2270599999999998175 0 0 
7.5468599999999996797 0 0 
5.0489399999999999835 0 0 
3.7040799999999998171 0 0 
2.0239400000000000723 0 0 
6.1103199999999997516 0 0 
3.1722999999999998977 0 0 
6.7428800000000004289 0 0 
5.2869799999999997908 0 0 
3.4367600000000000371 0 0 
4.3953400000000000247 0 0 
5.8666799999999996729 0 0 
4.1771799999999998931 0 0 
5.1918199999999998795 0 0 
6.0059599999999999653 0 0 
1.7802020000000000621 0 0 
5.1105999999999998096 0 0 
6.8014799999999997482 0 0 
5.8022799999999996601 0 0 
5.5203800000000002868 0 0 
2.4824799999999997979 0 0 
2.4585599999999998566 0 0 
5.5403000000000002245 0 0 
1.4022140000000000715 0 0 
6.0240999999999997883 0 0 
6.1857199999999998852 0 0 
6.3098799999999997112 0 0 
8.6700999999999996959 0 0 
7.133079999999999643 0 0 
6.8488400000000000389 0 0 
3.1812200000000001587 0 0 
7.1539599999999996527 0 0 
3.1055199999999998361 0 0 
5.6914400000000000546 0 0 
4.9689199999999997814 0 0 
3.0247999999999999332 0 0 
5.8973199999999996734 0 0 
3.6008200000000001317 0 0 
6.6120400000000003615 0 0 
5.1232199999999998852 0 0 
4.249139999999999695 0 0 
3.3597199999999998177 0 0 
5.8668399999999998329 0 0 
2.830119999999999969 0 0 
5.1795400000000002549 0 0 
5.2709799999999997766 0 0 
3.7600999999999999979 0 0 
5.2226800000000004331 0 0 
3.268460000000000143 0 0 
7.0210600000000003007 0 0 
6.053399999999999892 0 0 
6.5506999999999999673 0 0 
5.8351800000000002555 0 0 
7.1999599999999999156 0 0 
7.4184200000000002362 0 0 
2.7697799999999999088 0 0 
6.1872800000000003351 0 0 
7.1961000000000003851 0 0 
3.2177600000000001756 0 0 
7.2830799999999999983 0 0 
5.893320000000000114 0 0 
5.4814400000000000901 0 0 
1.4471300000000000274 0 0 
6.2654199999999997672 0 0 
1.1421699999999999076 0 0 
5.6803800000000004289 0 0 
3.0010200000000000209 0 0 
5.660519999999999996 0 0 
3.9180199999999998361 0 0 
2.7200199999999998823 0 0 
7.0641600000000002169 0 0 
4.6592999999999999972 0 0 
3.6826200000000000045 0 0 
5.6301399999999999224 0 0 
3.2806999999999999496 0 0 
5.0068200000000002703 0 0 
5.5897199999999997999 0 0 
4.9139400000000001967 0 0 
4.9648199999999995669 0 0 
3.5758399999999999075 0 0 
2.8615200000000000635 0 0 
4.3624999999999998224 0 0 
5.9383200000000000429 0 0 
5.0638800000000001589 0 0 
6.5102200000000003399 0 0 
2.9781599999999999184 0 0 
1.3601879999999999526 0 0 
5.8178000000000000824 0 0 
7.2264400000000001967 0 0 
5.8759399999999999409 0 0 
1.5751040000000000596 0 0 
5.8844799999999999329 0 0 
1.7975900000000000212 0 0 
4.7777599999999997848 0 0 
1.8899820000000000508 0 0 
6.6445800000000003749 0 0 
6.0888400000000002521 0 0 
3.125259999999999927 0 0 
6.7666800000000000281 0 0 
1.4199180000000000135 0 0 
6.3711000000000002075 0 0 
6.6578200000000000713 0 0 
5.821579999999999977 0 0 
2.5382199999999999207 0 0 
5.6724199999999997956 0 0 
5.7542799999999996174 0 0 
2.3707400000000000695 0 0 
6.7199200000000001154 0 0 
3.8412600000000001188 0 0 
4.2374599999999995603 0 0 
6.1319600000000002993 0 0 
3.2976999999999998536 0 0 
4.143180000000000085 0 0 
5.7092400000000003146 0 0 
2.4843399999999999928 0 0 
5.4912599999999995859 0 0 
5.6501000000000001222 0 0 
1.8522520000000000095 0 0 
6.2293399999999996552 0 0 
7.0130600000000002936 0 0 
2.2966999999999999638 0 0 
5.9955999999999995964 0 0 
6.2717999999999998195 0 0 
6.061639999999999695 0 0 
6.1902200000000000557 0 0 
1.6180259999999999643 0 0 
0.88250799999999995915 0 0 
6.2467399999999999594 0 0 
5.856539999999999857 0 0 
6.4928999999999996717 0 0 
1.4778080000000000105 0 0 
6.3300599999999995759 0 0 
6.2526599999999996626 0 0 
2.0971400000000000041 0 0 
6.5383800000000000807 0 0 
6.7564599999999996882 0 0 
5.7493800000000003791 0 0 
1.4798700000000000188 0 0 
7.4089000000000000412 0 0 
5.6668799999999999173 0 0 
2.3887000000000000455 0 0 
6.527180000000000426 0 0 
4.6027800000000000935 0 0 
2.6094400000000002038 0 0 
7.2547399999999999665 0 0 
3.5750799999999998136 0 0 
5.5294999999999996376 0 0 
4.4832799999999997098 0 0 
4.7198200000000003485 0 0 
3.670300000000000118 0 0 
5.9806999999999996831 0 0 
1.5963940000000000907 0 0 
4.8685200000000001808 0 0 
5.598580000000000112 0 0 
5.9972399999999996822 0 0 
6.7315599999999999881 0 0 
3.2558600000000001984 0 0 
1.4948699999999999211 0 0 
6.0476799999999997226 0 0 
6.6739800000000002456 0 0 
5.446019999999999861 0 0 
6.027720000000000411 0 0 
1.3007599999999999163 0 0 
2.3649800000000000821 0 0 
4.5596800000000001774 0 0 
6.5575599999999996115 0 0 
6.5929799999999998406 0 0 
3.0800800000000001511 0 0 
7.6203399999999996695 0 0 
1.8118680000000000341 0 0 
6.8730200000000003513 0 0 
0.98347799999999996334 0 0 
6.6748000000000002885 0 0 
5.0267999999999997129 0 0 
1.9094899999999999096 0 0 
6.9702999999999999403 0 0 
2.3461400000000001143 0 0 
7.027300000000000324 0 0 
4.8662799999999997169 0 0 
5.3294800000000002171 0 0 
2.3816799999999997972 0 0 
6.0860599999999998033 0 0 
4.1293600000000001415 0 0 
3.3696600000000000996 0 0 
4.7072200000000004039 0 0 
4.1770800000000001262 0 0 
7.1295999999999999375 0 0 
4.8705600000000002225 0 0 
2.6941000000000001613 0 0 
2.9050799999999998846 0 0 
6.2244200000000002859 0 0 
3.9426399999999999224 0 0 
5.9804199999999996251 0 0 
5.2665399999999999991 0 0 
3.1222599999999998133 0 0 
3.9647999999999998799 0 0 
6.2898399999999998755 0 0 
3.3818800000000002193 0 0 
4.4524800000000004374 0 0 
5.6683399999999997121 0 0 
3.1315599999999998992 0 0 
5.1578799999999995762 0 0 
6.6624400000000001398 0 0 
1.017911999999999928 0 0 
6.4087800000000001432 0 0 
6.1272399999999995757 0 0 
1.701022000000000034 0 0 
5.3722799999999999443 0 0 
1.5634179999999999744 0 0 
7.9823199999999996379 0 0 
6.3056999999999998607 0 0 
1.2657499999999999307 0 0 
6.5372399999999997178 0 0 
6.5061400000000002564 0 0 
6.6486799999999997013 0 0 
7.7428200000000000358 0 0 
5.7120400000000000063 0 0 
2.6268400000000000638 0 0 
5.5961199999999999832 0 0 
4.9075400000000000134 0 0 
2.2791000000000001258 0 0 
5.9447799999999997311 0 0 
2.4832999999999998408 0 0 
6.6707200000000002049 0 0 
5.686639999999999695 0 0 
3.9394599999999999618 0 0 
3.1679599999999998872 0 0 
5.526839999999999975 0 0 
3.1421600000000000641 0 0 
6.2704399999999997917 0 0 
4.8456599999999996342 0 0 
4.5016199999999999548 0 0 
2.6297399999999999665 0 0 
5.7609399999999997277 0 0 
3.8276400000000001533 0 0 
6.1770800000000001262 0 0 
3.6772999999999997911 0 0 
3.2268799999999999706 0 0 
5.1047799999999998732 0 0 
4.2813200000000000145 0 0 
2.2555600000000000094 0 0 
5.3436000000000003496 0 0 
6.4056600000000001316 0 0 
6.3789999999999995595 0 0 
6.9073799999999998533 0 0 
1.8441659999999999719 0 0 
1.1394120000000000914 0 0 
5.6181799999999997297 0 0 
1.8709679999999999644 0 0 
7.9856199999999999406 0 0 
5.7340400000000002478 0 0 
7.2298000000000000043 0 0 
5.8491999999999997328 0 0 
1.2835280000000000022 0 0 
6.7209599999999998232 0 0 
1.6750620000000000509 0 0 
6.134220000000000006 0 0 
2.8269400000000000084 0 0 
6.3066399999999998016 0 0 
5.3723799999999997112 0 0 
3.0765799999999998704 0 0 
7.6870000000000002771 0 0 
1.1513539999999999885 0 0 
7.0294800000000003948 0 0 
6.3965399999999998926 0 0 
5.6914999999999995595 0 0 
2.1509599999999999831 0 0 
6.9986399999999999721 0 0 
3.5223399999999998045 0 0 
5.8978200000000002845 0 0 
5.4424000000000001265 0 0 
4.3168600000000001415 0 0 
4.4623400000000001953 0 0 
5.3105999999999999872 0 0 
3.8588599999999999568 0 0 
3.7169799999999999507 0 0 
7.3906200000000001893 0 0 
3.4758800000000000807 0 0 
4.009260000000000268 0 0 
5.981519999999999726 0 0 
5.277300000000000324 0 0 
6.5990999999999999659 0 0 
2.794900000000000162 0 0 
2.473139999999999894 0 0 
5.2421600000000001529 0 0 
6.7924400000000000333 0 0 
6.1502999999999996561 0 0 
5.4133599999999999497 0 0 
7.2294799999999996842 0 0 
2.7463799999999998214 0 0 
6.5919999999999996376 0 0 
6.6718200000000003058 0 0 
1.4207719999999999239 0 0 
5.6464600000000002566 0 0 
1.3813539999999999708 0 0 
7.062759999999999927 0 0 
5.8501000000000002998 0 0 
6.0195800000000003749 0 0 
3.0836800000000001987 0 0 
6.4198000000000003951 0 0 
2.1000000000000000888 0 0 
5.2882199999999999207 0 0 
5.4258800000000002584 0 0 
2.3086199999999998944 0 0 
4.8618800000000002015 0 0 
1.8594299999999999162 0 0 
6.6760799999999997922 0 0 
5.49101999999999979 0 0 
4.3408800000000002939 0 0 
3.77613999999999983 0 0 
5.3817000000000003723 0 0 
4.152000000000000135 0 0 
2.6648399999999998755 0 0 
6.2263999999999999346 0 0 
2.3527200000000001445 0 0 
5.8763399999999998968 0 0 
5.5974800000000000111 0 0 
3.6481400000000001604 0 0 
4.1880199999999998539 0 0 
5.9939200000000001367 0 0 
2.777260000000000062 0 0 
4.9715800000000003322 0 0 
6.3285600000000004073 0 0 
2.0248200000000000642 0 0 
4.4767200000000002547 0 0 
7.6234999999999999432 0 0 
4.7732999999999998764 0 0 
5.7970600000000001017 0 0 
2.8050999999999999268 0 0 
3.6424400000000001221 0 0 
5.3235400000000003828 0 0 
5.1895600000000001728 0 0 
0.84418999999999999595 0 0 
6.8033000000000001251 0 0 
3.0166800000000000281 0 0 
6.8515800000000002257 0 0 
6.4440200000000000813 0 0 
1.2466600000000001014 0 0 
6.027260000000000062 0 0 
5.3622600000000000264 0 0 
5.4123999999999998778 0 0 
7.3819600000000002993 0 0 
0.99656000000000000139 0 0 
7.9943400000000002237 0 0 
6.2892400000000003857 0 0 
4.2523600000000003618 0 0 
1.9642699999999999605 0 0 
5.5368599999999998929 0 0 
5.6496399999999997732 0 0 
2.4921799999999998398 0 0 
6.6707999999999998408 0 0 
5.705659999999999954 0 0 
2.678580000000000183 0 0 
7.0815799999999997638 0 0 
3.7423199999999998688 0 0 
3.6766800000000001702 0 0 
7.196039999999999992 0 0 
4.179700000000000415 0 0 
5.4541199999999996351 0 0 
3.7795600000000000307 0 0 
4.758619999999999628 0 0 
2.7541199999999999015 0 0 
6.3163999999999997925 0 0 
5.2297599999999997422 0 0 
6.7095399999999996155 0 0 
3.1155400000000001981 0 0 
1.9535519999999999552 0 0 
3.9918800000000000949 0 0 
5.9349999999999996092 0 0 
4.5569600000000001216 0 0 
5.8483799999999996899 0 0 
3.9575999999999997847 0 0 
1.4565399999999999459 0 0 
5.9568799999999999528 0 0 
5.4991000000000003212 0 0 
5.3872400000000002507 0 0 
6.6338800000000004431 0 0 
2.6556000000000001826 0 0 
3.4009000000000000341 0 0 
6.7929599999999998872 0 0 
6.6589400000000003033 0 0 
6.5411599999999996413 0 0 
6.8962399999999997036 0 0 
1.2807399999999999896 0 0 
3.6319400000000001683 0 0 
6.3982599999999996143 0 0 
3.1292200000000001125 0 0 
2.7761800000000000921 0 0 
3.7478400000000000603 0 0 
6.4897600000000004172 0 0 
6.580280000000000129 0 0 
3.9605999999999998984 0 0 
4.4204200000000000159 0 0 
6.8291000000000003922 0 0 
2.5755200000000000315 0 0 
4.6170400000000002549 0 0 
6.8787799999999998946 0 0 
1.0985879999999998979 0 0 
6.080079999999999707 0 0 
6.2278999999999999915 0 0 
6.8863000000000003098 0 0 
3.1643799999999999706 0 0 
7.0898399999999996979 0 0 
0.93147400000000002418 0 0 
5.7288399999999999324 0 0 
1.710077999999999987 0 0 
5.8847800000000001219 0 0 
4.902560000000000251 0 0 
2.6814599999999999547 0 0 
6.6304199999999999804 0 0 
2.4382399999999999629 0 0 
6.5337800000000001432 0 0 
5.3065400000000000347 0 0 
4.8283199999999997232 0 0 
1.8663220000000000365 0 0 
6.6844599999999996243 0 0 
7.0606200000000001182 0 0 
8.1217199999999998283 0 0 
5.7649999999999996803 0 0 
5.8928200000000003911 0 0 
2.589840000000000142 0 0 
5.9953200000000004266 0 0 
4.6641799999999999926 0 0 
2.6855999999999999872 0 0 
5.9629799999999999471 0 0 
3.7187000000000001165 0 0 
6.4395400000000000418 0 0 
4.0917399999999997107 0 0 
3.749899999999999789 0 0 
3.5791200000000000792 0 0 
6.160239999999999938 0 0 
4.6293800000000002726 0 0 
3.5883400000000000851 0 0 
6.23284000000000038 0 0 
3.3862000000000000988 0 0 
4.8684599999999997877 0 0 
5.1285400000000000986 0 0 
3.4545599999999998531 0 0 
4.9984999999999999432 0 0 
6.1619599999999996598 0 0 
2.8353000000000001535 0 0 
5.088339999999999641 0 0 
3.1961400000000002031 0 0 
6.7118799999999998462 0 0 
6.3543599999999997863 0 0 
7.2186799999999999855 0 0 
2.0356200000000002071 0 0 
5.8970599999999997465 0 0 
3.1467600000000000016 0 0 
6.6800199999999998468 0 0 
5.7565799999999995862 0 0 
2.3159600000000000186 0 0 
5.4854200000000004067 0 0 
5.9902400000000000091 0 0 
6.4748999999999998778 0 0 
6.0635399999999997078 0 0 
1.1139959999999999862 0 0 
6.2936399999999999011 0 0 
6.3252399999999999736 0 0 
5.552959999999999674 0 0 
3.6577199999999998603 0 0 
6.258619999999999628 0 0 
4.5029000000000003467 0 0 
7.6045400000000000773 0 0 
4.6352399999999995828 0 0 
4.0881199999999999761 0 0 
6.1825200000000002376 0 0 
6.8893199999999996663 0 0 
5.5980800000000003891 0 0 
2.687460000000000182 0 0 
6.1889399999999996638 0 0 
4.06266000000000016 0 0 
3.6627000000000000668 0 0 
6.1509600000000004272 0 0 
3.9361399999999999721 0 0 
6.473300000000000054 0 0 
4.8764200000000004209 0 0 
2.4281000000000001471 0 0 
4.0850600000000003575 0 0 
6.6596000000000001862 0 0 
5.1772799999999996601 0 0 
5.8047199999999996578 0 0 
2.7165200000000000458 0 0 
2.3464800000000001212 0 0 
5.1814600000000003988 0 0 
5.8163200000000001566 0 0 
3.196680000000000188 0 0 
5.634400000000000297 0 0 
6.5223199999999996734 0 0 
2.2897199999999999775 0 0 
5.4564399999999997348 0 0 
5.5278799999999996828 0 0 
2.8555199999999998361 0 0 
6.695579999999999643 0 0 
3.1042999999999998373 0 0 
6.2559199999999997033 0 0 
6.6152199999999998781 0 0 
7.1436799999999998079 0 0 
5.0557600000000002538 0 0 
1.6551519999999999566 0 0 
6.0081400000000000361 0 0 
1.0728819999999998913 0 0 
5.6058000000000003382 0 0 
2.9227199999999999847 0 0 
7.4972200000000004394 0 0 
5.6494600000000003703 0 0 
2.6944200000000000372 0 0 
5.6547000000000000597 0 0 
5.5522999999999997911 0 0 
3.8974000000000001975 0 0 
5.2672600000000002751 0 0 
4.4125399999999999068 0 0 
1.8200940000000001007 0 0 
6.0283800000000002939 0 0 
3.588779999999999859 0 0 
6.580580000000000318 0 0 
4.4432200000000001694 0 0 
3.3782800000000001717 0 0 
3.9880800000000000693 0 0 
5.4556199999999996919 0 0 
4.402120000000000033 0 0 
5.8617400000000001725 0 0 
4.3090200000000002944 0 0 
3.7802999999999999936 0 0 
3.9776600000000001955 0 0 
6.7617399999999996396 0 0 
2.3584000000000000519 0 0 
4.7355999999999998096 0 0 
5.8233199999999998298 0 0 
5.9861800000000000566 0 0 
6.4630000000000000782 0 0 
2.8891399999999998194 0 0 
2.4435799999999998633 0 0 
4.3705999999999995964 0 0 
6.2374000000000000554 0 0 
4.1853400000000000603 0 0 
6.2721000000000000085 0 0 
1.799317999999999973 0 0 
6.1467599999999995575 0 0 
0.84360599999999996701 0 0 
6.0006599999999998829 0 0 
2.9095800000000000551 0 0 
6.2650199999999998113 0 0 
1.5183759999999999479 0 0 
5.946600000000000108 0 0 
4.7098800000000000665 0 0 
0.98248199999999996646 0 0 
6.0696799999999999642 0 0 
2.438140000000000196 0 0 
5.5424199999999999022 0 0 
6.65113999999999983 0 0 
6.5768800000000000594 0 0 
1.3165999999999999925 0 0 
7.6117600000000003035 0 0 
4.0675800000000004175 0 0 
3.0819200000000002149 0 0 
5.1128400000000002734 0 0 
3.6051000000000001933 0 0 
7.8020599999999999952 0 0 
5.2730199999999998184 0 0 
2.1182400000000001228 0 0 
4.2518599999999997507 0 0 
5.4381800000000000139 0 0 
4.9199599999999996669 0 0 
5.0547199999999996578 0 0 
6.6647199999999999775 0 0 
3.1939199999999998703 0 0 
5.0757000000000003226 0 0 
4.2996999999999996334 0 0 
4.5882399999999998741 0 0 
7.4027399999999996538 0 0 
4.1459599999999996456 0 0 
2.3187400000000000233 0 0 
4.2639199999999997104 0 0 
7.366039999999999921 0 0 
6.1878799999999998249 0 0 
6.0391399999999997306 0 0 
0.90975200000000000511 0 0 
1.5842819999999999681 0 0 
5.4354399999999998272 0 0 
6.4340599999999996683 0 0 
0.87402800000000002711 0 0 
6.6122600000000000264 0 0 
6.0308400000000004226 0 0 
7.7091599999999997905 0 0 
6.8364399999999996282 0 0 
1.1239360000000000461 0 0 
6.830860000000000376 0 0 
5.2925800000000000622 0 0 
7.2184799999999995634 0 0 
4.8120200000000004081 0 0 
2.4847399999999999487 0 0 
6.7919400000000003104 0 0 
0.81859199999999998631 0 0 
5.6600999999999999091 0 0 
5.8650000000000002132 0 0 
7.0069200000000000372 0 0 
1.4390279999999999738 0 0 
7.3532999999999999474 0 0 
3.1687799999999999301 0 0 
4.7111200000000001964 0 0 
3.7891599999999998616 0 0 
5.8713600000000001344 0 0 
4.2846799999999998221 0 0 
2.6228799999999998782 0 0 
6.3525400000000002976 0 0 
3.7168000000000001037 0 0 
6.0130600000000002936 0 0 
4.5184199999999998809 0 0 
4.1138000000000003453 0 0 
3.3711999999999999744 0 0 
7.2267000000000001236 0 0 
2.7623000000000001997 0 0 
4.3556800000000004403 0 0 
6.7608199999999998298 0 0 
2.8851599999999999469 0 0 
6.0576400000000001356 0 0 
5.9680799999999996075 0 0 
2.4032000000000000028 0 0 
5.3069600000000001216 0 0 
6.7618200000000001637 0 0 
1.6457399999999999807 0 0 
5.2462999999999997414 0 0 
6.4141399999999997306 0 0 
6.8872200000000001197 0 0 
7.0141799999999996373 0 0 
3.2004199999999998205 0 0 
1.0513200000000000323 0 0 
4.8680000000000003268 0 0 
6.1564800000000001745 0 0 
6.8018999999999998352 0 0 
1.2574320000000001052 0 0 
6.097839999999999705 0 0 
0.96635999999999999677 0 0 
6.0759800000000003806 0 0 
5.3445200000000001594 0 0 
6.0408400000000002095 0 0 
2.634520000000000195 0 0 
5.8708200000000001495 0 0 
6.3432199999999996365 0 0 
5.070599999999999774 0 0 
1.5951619999999999688 0 0 
6.2037399999999998101 0 0 
4.3845000000000000639 0 0 
2.6758999999999999453 0 0 
6.482079999999999842 0 0 
4.5743200000000001637 0 0 
5.695739999999999803 0 0 
4.1206599999999999895 0 0 
4.4659000000000004249 0 0 
2.9691600000000000215 0 0 
6.0016800000000003479 0 0 
4.5766600000000003945 0 0 
6.0701599999999995561 0 0 
4.7619199999999999307 0 0 
3.2739199999999999413 0 0 
4.1150200000000003442 0 0 
4.2843600000000003902 0 0 
3.3351199999999998624 0 0 
6.1222599999999998133 0 0 
5.3435800000000002186 0 0 
3.0134199999999999875 0 0 
4.8753999999999999559 0 0 
4.767299999999999649 0 0 
3.3790200000000001346 0 0 
4.6288600000000004187 0 0 
5.7710999999999996746 0 0 
2.6692000000000000171 0 0 
4.6624800000000004019 0 0 
6.0832199999999998496 0 0 
3.2747600000000001153 0 0 
5.1355599999999999028 0 0 
5.6106999999999995765 0 0 
2.1583600000000000563 0 0 
4.8873800000000002797 0 0 
6.7269199999999997885 0 0 
1.9061920000000001085 0 0 
5.1505400000000003402 0 0 
6.7573800000000003863 0 0 
1.2683899999999999064 0 0 
5.4663399999999997547 0 0 
0.91843399999999997263 0 0 
5.8946199999999997488 0 0 
6.6615599999999997038 0 0 
6.3911600000000001742 0 0 
2.1974000000000000199 0 0 
6.081140000000000434 0 0 
2.4700400000000000134 0 0 
6.0891200000000003101 0 0 
4.937380000000000102 0 0 
2.0280999999999997918 0 0 
7.196119999999999628 0 0 
5.2831200000000002603 0 0 
4.1358600000000000918 0 0 
6.1525199999999999889 0 0 
3.9991400000000001391 0 0 
3.2423000000000001819 0 0 
7.293899999999999828 0 0 
2.3583400000000001029 0 0 
3.946800000000000086 0 0 
5.9151800000000003266 0 0 
3.6779600000000001181 0 0 
4.0905199999999997118 0 0 
5.1126800000000001134 0 0 
3.2174800000000001177 0 0 
4.5871000000000003993 0 0 
5.3101799999999999002 0 0 
3.0053800000000001624 0 0 
4.9884800000000000253 0 0 
5.4408200000000004337 0 0 
2.1943800000000002193 0 0 
5.9720199999999996621 0 0 
5.2141400000000004411 0 0 
3.1239400000000001612 0 0 
6.3175400000000001555 0 0 
6.8062599999999999767 0 0 
5.3099400000000001043 0 0 
7.0397600000000002396 0 0 
7.1936200000000001253 0 0 
0.95706400000000002581 0 0 
4.8852999999999999758 0 0 
5.8606199999999999406 0 0 
6.6267599999999999838 0 0 
1.227770000000000028 0 0 
7.1365999999999996106 0 0 
3.16128000000000009 0 0 
5.5025000000000003908 0 0 
1.8908720000000001082 0 0 
6.4387999999999996348 0 0 
5.0756600000000000605 0 0 
3.2370800000000001795 0 0 
7.3534399999999999764 0 0 
6.5604199999999996962 0 0 
2.0379599999999999937 0 0 
6.5052000000000003155 0 0 
4.8069600000000001216 0 0 
3.6349000000000000199 0 0 
5.2696399999999998798 0 0 
3.9950999999999998735 0 0 
3.2874400000000001398 0 0 
6.4738400000000000389 0 0 
5.1996000000000002217 0 0 
6.231499999999999595 0 0 
3.9390600000000000058 0 0 
2.2821400000000000574 0 0 
3.000220000000000109 0 0 
5.8832599999999999341 0 0 
3.5780400000000001093 0 0 
6.3293600000000003192 0 0 
5.1151200000000001111 0 0 
2.5502600000000001934 0 0 
4.4466599999999996129 0 0 
5.8616799999999997794 0 0 
5.6187399999999998457 0 0 
5.9929800000000001958 0 0 
2.0379399999999998627 0 0 
1.731603999999999921 0 0 
5.5583999999999997854 0 0 
3.1376800000000000246 0 0 
7.0335400000000003473 0 0 
6.1186999999999995836 0 0 
6.7330600000000000449 0 0 
0.85239799999999998903 0 0 
6.2286999999999999034 0 0 
8.5116999999999993776 0 0 
1.4098399999999999821 0 0 
6.3722599999999998133 0 0 
6.8976199999999998624 0 0 
6.5720799999999996999 0 0 
2.3542200000000002014 0 0 
6.8817599999999998772 0 0 
4.6932200000000001694 0 0 
5.7909399999999999764 0 0 
2.910419999999999785 0 0 
7.2279200000000001225 0 0 
4.187520000000000131 0 0 
3.3252399999999999736 0 0 
6.5489600000000001145 0 0 
4.9391199999999999548 0 0 
6.3395799999999997709 0 0 
3.2893200000000000216 0 0 
2.276359999999999939 0 0 
3.5211800000000001987 0 0 
5.7476799999999999002 0 0 
4.7601800000000000779 0 0 
3.5005199999999998539 0 0 
5.9880000000000004334 0 0 
2.9204599999999998339 0 0 
4.4031599999999997408 0 0 
4.8193799999999997752 0 0 
4.4816000000000002501 0 0 
6.2814600000000000435 0 0 
3.661059999999999981 0 0 
5.6635400000000002407 0 0 
6.5459399999999998698 0 0 
2.7869600000000001039 0 0 
2.3026200000000001111 0 0 
5.9713599999999997792 0 0 
6.2292399999999998883 0 0 
2.1855799999999998562 0 0 
5.6582400000000001583 0 0 
4.8405199999999997118 0 0 
1.6709700000000000664 0 0 
5.883619999999999628 0 0 
3.0879799999999999471 0 0 
7.5323999999999999844 0 0 
4.6799200000000000799 0 0 
2.3821400000000001462 0 0 
6.3705400000000000915 0 0 
4.9705000000000003624 0 0 
2.490679999999999783 0 0 
5.6063000000000000611 0 0 
4.2579799999999998761 0 0 
3.2870200000000000529 0 0 
5.5640799999999996928 0 0 
2.7194400000000000794 0 0 
7.2126599999999996271 0 0 
5.6432599999999997209 0 0 
4.0780799999999999272 0 0 
4.0880599999999995831 0 0 
4.6596599999999996911 0 0 
3.7491400000000001391 0 0 
4.0766400000000002635 0 0 
6.5229600000000003135 0 0 
2.9443800000000002193 0 0 
3.2873000000000001108 0 0 
5.339199999999999946 0 0 
4.1399400000000001754 0 0 
7.1382399999999996965 0 0 
4.7629599999999996385 0 0 
2.7571599999999998332 0 0 
4.4887600000000000833 0 0 
5.2949999999999999289 0 0 
1.7518400000000000638 0 0 
5.3689600000000003988 0 0 
7.2125599999999998602 0 0 
5.5439600000000002211 0 0 
1.6196459999999999191 0 0 
7.436899999999999622 0 0 
1.4843159999999999688 0 0 
4.9074799999999996203 0 0 
4.7790999999999996817 0 0 
5.9353999999999995651 0 0 
5.3395999999999999019 0 0 
7.2200400000000000134 0 0 
2.7867199999999998639 0 0 
5.8771399999999998087 0 0 
1.4496160000000000156 0 0 
4.6186199999999999477 0 0 
1.3624760000000000204 0 0 
6.1898799999999996047 0 0 
6.6096599999999998687 0 0 
4.6506199999999999761 0 0 
1.8953500000000000902 0 0 
5.6649799999999999045 0 0 
3.6299600000000000755 0 0 
4.9336599999999997124 0 0 
4.8828800000000001091 0 0 
4.9630799999999997141 0 0 
3.7548200000000000465 0 0 
5.8428800000000000736 0 0 
3.4045399999999998997 0 0 
2.9475199999999999179 0 0 
5.4546200000000002461 0 0 
3.6735000000000002096 0 0 
6.5305799999999996075 0 0 
4.8206800000000002981 0 0 
3.6799200000000000799 0 0 
4.1703799999999997539 0 0 
5.0332999999999996632 0 0 
3.9327999999999998515 0 0 
4.4143999999999996575 0 0 
6.0576800000000003976 0 0 
3.2299400000000000333 0 0 
3.8499799999999999578 0 0 
7.2967599999999999127 0 0 
1.9073519999999999364 0 0 
6.5284800000000000608 0 0 
7.196039999999999992 0 0 
1.1002860000000000973 0 0 
5.3691599999999999326 0 0 
7.1760200000000002873 0 0 
1.9131499999999999062 0 0 
5.7545799999999998064 0 0 
5.3116799999999999571 0 0 
5.63349999999999973 0 0 
2.026199999999999779 0 0 
6.8092800000000002214 0 0 
1.8775939999999999852 0 0 
5.0962199999999997502 0 0 
3.0833599999999998786 0 0 
7.3549600000000001643 0 0 
3.0996800000000002129 0 0 
5.2389799999999997482 0 0 
5.5421399999999998442 0 0 
4.7342800000000000438 0 0 
2.1490999999999997883 0 0 
5.9585999999999996746 0 0 
4.955379999999999896 0 0 
2.2561399999999998123 0 0 
6.7129599999999998161 0 0 
4.116520000000000401 0 0 
4.0666000000000002146 0 0 
4.285219999999999807 0 0 
3.8949799999999998867 0 0 
3.6957200000000001161 0 0 
5.8957800000000002427 0 0 
4.7341600000000001458 0 0 
6.3687599999999999767 0 0 
2.6998999999999999666 0 0 
3.0246200000000000863 0 0 
5.4787600000000002964 0 0 
7.3494999999999999218 0 0 
1.7389499999999999957 0 0 
3.7796799999999999287 0 0 
6.3503800000000003578 0 0 
4.9549200000000004351 0 0 
6.0821800000000001418 0 0 
4.6771000000000002572 0 0 
2.2037399999999998101 0 0 
5.4964800000000000324 0 0 
6.5547800000000000509 0 0 
1.1668439999999999923 0 0 
5.3086599999999997124 0 0 
7.0053000000000000824 0 0 
6.1585200000000002163 0 0 
2.1301600000000000534 0 0 
6.2055999999999995609 0 0 
1.1668339999999999268 0 0 
5.9700800000000002754 0 0 
6.3449600000000003774 0 0 
7.5141799999999996373 0 0 
1.0310239999999999405 0 0 
6.5523400000000000531 0 0 
6.2250600000000000378 0 0 
5.1000800000000001688 0 0 
5.7125399999999997291 0 0 
3.1442000000000001059 0 0 
5.1088199999999996948 0 0 
1.2179640000000000466 0 0 
6.1152600000000001401 0 0 
6.0316200000000002035 0 0 
2.0857600000000000584 0 0 
4.7561400000000002564 0 0 
3.7837200000000001943 0 0 
3.7105199999999998184 0 0 
5.8299200000000004351 0 0 
2.205659999999999954 0 0 
4.499539999999999651 0 0 
6.6455000000000001847 0 0 
1.1149080000000000101 0 0 
5.5970199999999996621 0 0 
4.9378399999999995629 0 0 
5.4882400000000002294 0 0 
1.3525959999999999095 0 0 
7.0247400000000004283 0 0 
3.1682399999999999451 0 0 
5.473139999999999894 0 0 
7.4848400000000001597 0 0 
0.91791199999999995018 0 0 
6.0676199999999997914 0 0 
6.3292599999999996641 0 0 
3.0905800000000001049 0 0 
6.6592799999999998661 0 0 
0.83017399999999996751 0 0 
5.4393799999999998818 0 0 
5.9293599999999999639 0 0 
1.4781079999999999774 0 0 
6.5411999999999999034 0 0 
4.7378799999999996473 0 0 
2.8789799999999998725 0 0 
3.7753600000000000492 0 0 
3.4832600000000000229 0 0 
6.8505399999999996297 0 0 
5.2259000000000002117 0 0 
3.0458400000000001029 0 0 
3.4153600000000001735 0 0 
6.3814799999999998192 0 0 
4.0149200000000000443 0 0 
4.1687200000000004252 0 0 
5.1999599999999999156 0 0 
5.115179999999999616 0 0 
2.8329200000000001047 0 0 
7.2897800000000003706 0 0 
3.1631599999999999717 0 0 
3.6349399999999998379 0 0 
5.9714600000000004343 0 0 
3.6193599999999999106 0 0 
3.5159600000000001963 0 0 
5.5248999999999997002 0 0 
4.0911200000000000898 0 0 
5.6402999999999998693 0 0 
4.9034800000000000608 0 0 
3.0746199999999999086 0 0 
4.6153800000000000381 0 0 
6.3728199999999999292 0 0 
5.2440400000000000347 0 0 
6.9529399999999998983 0 0 
1.6972259999999999014 0 0 
6.285499999999999865 0 0 
1.2584420000000000606 0 0 
6.5731000000000001648 0 0 
1.9922839999999999439 0 0 
5.3875000000000001776 0 0 
6.4214599999999997237 0 0 
0.98911800000000005273 0 0 
5.8254999999999999005 0 0 
1.0497419999999999529 0 0 
6.0242599999999999483 0 0 
6.0492200000000000415 0 0 
5.4598399999999998045 0 0 
5.9984799999999998121 0 0 
1.4831959999999999589 0 0 
5.5526600000000003732 0 0 
2.3718200000000000394 0 0 
5.3380599999999995831 0 0 
1.1363479999999999137 0 0 
5.0146600000000001174 0 0 
3.8372999999999999332 0 0 
5.6105799999999996786 0 0 
4.49983999999999984 0 0 
5.0810399999999997789 0 0 
2.1831200000000001715 0 0 
5.731379999999999697 0 0 
1.5722259999999999014 0 0 
6.2601599999999999469 0 0 
5.6654999999999997584 0 0 
4.4953200000000004266 0 0 
2.3940999999999998948 0 0 
6.6682199999999998141 0 0 
3.7561800000000000743 0 0 
3.0832600000000001117 0 0 
5.7461200000000003385 0 0 
4.5758000000000000895 0 0 
4.3312400000000002009 0 0 
6.0189199999999996038 0 0 
3.1233599999999999142 0 0 
3.5158399999999998542 0 0 
5.7842200000000003612 0 0 
4.6798400000000004439 0 0 
3.2629000000000001336 0 0 
4.2720000000000002416 0 0 
4.5739200000000002078 0 0 
3.348019999999999996 0 0 
7.0133400000000003516 0 0 
1.6518740000000000645 0 0 
5.7075199999999997047 0 0 
6.7913199999999998013 0 0 
6.1194199999999998596 0 0 
6.1909200000000002007 0 0 
6.6862399999999997391 0 0 
1.4679059999999999331 0 0 
6.7732000000000001094 0 0 
6.7300399999999998002 0 0 
3.0771600000000001174 0 0 
6.5512199999999998212 0 0 
5.9877200000000003755 0 0 
0.99141599999999996395 0 0 
5.320879999999999832 0 0 
1.6142499999999999627 0 0 
5.5857799999999997453 0 0 
6.232120000000000104 0 0 
9.0610800000000004673 0 0 
5.8258799999999997254 0 0 
5.5052399999999996894 0 0 
1.2827139999999999098 0 0 
6.6381199999999997985 0 0 
5.9284999999999996589 0 0 
1.5574920000000000986 0 0 
7.0187799999999995748 0 0 
2.9470600000000000129 0 0 
7.3871399999999995956 0 0 
5.3541800000000003834 0 0 
3.8454999999999999183 0 0 
2.3357399999999999274 0 0 
6.4077999999999999403 0 0 
3.3445999999999997954 0 0 
5.7976799999999997226 0 0 
4.8958599999999998786 0 0 
3.7972000000000001307 0 0 
3.8654000000000001691 0 0 
6.9654199999999999449 0 0 
3.1554000000000002046 0 0 
2.7105600000000000804 0 0 
5.500580000000000247 0 0 
3.7818999999999998174 0 0 
4.3691800000000000637 0 0 
5.2264200000000000657 0 0 
3.4256999999999999673 0 0 
4.1505999999999998451 0 0 
6.3323400000000003018 0 0 
4.8470599999999999241 0 0 
4.6449800000000003308 0 0 
2.1421000000000001151 0 0 
2.7913600000000000634 0 0 
3.7398400000000000531 0 0 
6.5958800000000001873 0 0 
5.5980999999999996319 0 0 
4.3404199999999999449 0 0 
3.3082199999999999385 0 0 
2.7016399999999998194 0 0 
4.356499999999999595 0 0 
6.5409199999999998454 0 0 
6.5126799999999995805 0 0 
5.0450999999999996959 0 0 
2.0769199999999998774 0 0 
1.5810139999999999194 0 0 
4.5241600000000001813 0 0 
7.7704000000000004178 0 0 
6.7440600000000001657 0 0 
6.5727200000000003399 0 0 
1.1583920000000000883 0 0 
0.85488399999999997725 0 0 
5.7813200000000000145 0 0 
1.1401239999999999153 0 0 
6.588499999999999801 0 0 
5.893080000000000318 0 0 
7.5310600000000000875 0 0 
3.079959999999999809 0 0 
6.0555000000000003268 0 0 
1.4980620000000000047 0 0 
6.9223600000000002908 0 0 
5.7237799999999996459 0 0 
2.749719999999999942 0 0 
6.9220199999999998397 0 0 
4.8362400000000000944 0 0 
2.2730600000000000804 0 0 
6.2733999999999996433 0 0 
4.6278399999999999537 0 0 
2.3518599999999998396 0 0 
5.3519800000000001816 0 0 
3.5617000000000000881 0 0 
5.7019200000000003214 0 0 
4.7920800000000003394 0 0 
2.928459999999999841 0 0 
4.3721399999999999153 0 0 
6.1666400000000001214 0 0 
3.6467000000000000526 0 0 
5.070599999999999774 0 0 
3.3110400000000002052 0 0 
4.0819200000000002149 0 0 
6.9039799999999997837 0 0 
4.4613399999999998613 0 0 
2.2244199999999998418 0 0 
4.3150199999999996336 0 0 
5.1859200000000003072 0 0 
4.0609799999999998121 0 0 
6.4720800000000000551 0 0 
3.848079999999999945 0 0 
1.3838980000000000725 0 0 
6.4166400000000001214 0 0 
5.8580399999999999139 0 0 
2.2972800000000002107 0 0 
4.7735799999999999343 0 0 
6.2507799999999997809 0 0 
3.3252999999999999226 0 0 
6.5882800000000001361 0 0 
7.0919400000000001327 0 0 
5.5250199999999995981 0 0 
7.1362800000000001788 0 0 
1.9976799999999999002 0 0 
7.1475200000000000955 0 0 
6.6763799999999999812 0 0 
7.8710800000000000765 0 0 
5.2567399999999997462 0 0 
5.4945000000000003837 0 0 
5.8989799999999998903 0 0 
5.5217999999999998195 0 0 
3.2291799999999999393 0 0 
7.6981599999999996697 0 0 
2.624639999999999862 0 0 
6.1146200000000003882 0 0 
1.0466679999999999318 0 0 
5.1299000000000001265 0 0 
2.0916600000000000747 0 0 
5.4414400000000000546 0 0 
5.6090200000000001168 0 0 
4.616060000000000052 0 0 
3.2105800000000002115 0 0 
5.0088600000000003121 0 0 
5.3301400000000001 0 0 
1.6027880000000001015 0 0 
7.3470399999999997931 0 0 
2.4875400000000000844 0 0 
4.3028000000000004022 0 0 
4.7696399999999998798 0 0 
3.4611399999999998833 0 0 
6.9923599999999996868 0 0 
5.1086200000000001609 0 0 
2.5794600000000000861 0 0 
4.2758000000000002672 0 0 
6.6620799999999995578 0 0 
3.5482200000000001516 0 0 
4.2664999999999997371 0 0 
5.3712400000000002365 0 0 
4.3841799999999997439 0 0 
5.8983400000000001384 0 0 
5.0505399999999998073 0 0 
1.5251459999999998907 0 0 
4.7423200000000003129 0 0 
5.304120000000000168 0 0 
4.3356000000000003425 0 0 
6.9667399999999997107 0 0 
2.8734799999999998121 0 0 
1.7819819999999999549 0 0 
5.7370400000000003615 0 0 
6.160319999999999574 0 0 
2.1045199999999999463 0 0 
5.320439999999999614 0 0 
6.6726200000000002177 0 0 
1.6313120000000000953 0 0 
5.607059999999999711 0 0 
0.95942799999999994753 0 0 
7.4146999999999998465 0 0 
5.8680599999999998317 0 0 
1.1300779999999999159 0 0 
5.7100400000000002265 0 0 
5.7930999999999999162 0 0 
3.0871400000000002173 0 0 
5.8517599999999996285 0 0 
0.90283599999999997188 0 0 
7.4117800000000002569 0 0 
6.161800000000000388 0 0 
6.0853999999999999204 0 0 
1.4640619999999999745 0 0 
5.0582799999999998875 0 0 
5.0973600000000001131 0 0 
3.8259799999999999365 0 0 
5.9789399999999996993 0 0 
3.4062199999999998035 0 0 
2.7848000000000001641 0 0 
6.0363400000000000389 0 0 
3.8637600000000000833 0 0 
2.5317400000000001015 0 0 
6.2111400000000003274 0 0 
3.2285400000000001874 0 0 
5.8063000000000002387 0 0 
4.6414999999999997371 0 0 
4.1346400000000000929 0 0 
4.3758999999999996788 0 0 
6.3489199999999996749 0 0 
6.0808799999999996189 0 0 
2.2482400000000000162 0 0 
5.7669399999999999551 0 0 
2.7075599999999999667 0 0 
2.7250999999999998558 0 0 
6.9869399999999997064 0 0 
4.1283000000000003027 0 0 
4.0004999999999997229 0 0 
5.2188400000000001455 0 0 
2.0290200000000000458 0 0 
5.5219599999999999795 0 0 
6.5423000000000000043 0 0 
5.0742000000000002657 0 0 
2.8557399999999999451 0 0 
5.6392600000000001614 0 0 
2.2207200000000000273 0 0 
3.1034399999999999764 0 0 
5.3484999999999995879 0 0 
5.6139200000000002433 0 0 
3.2187600000000000655 0 0 
3.1902200000000000557 0 0 
1.196288000000000018 0 0 
5.2019399999999995643 0 0 
2.4409999999999998366 0 0 
3.0752399999999999736 0 0 
1.660560000000000036 0 0 
6.2441199999999996706 0 0 
3.0743999999999997996 0 0 
2.1444000000000000838 0 0 
4.9273600000000001842 0 0 
1.8602980000000000071 0 0 
3.1655199999999998894 0 0 
3.3438599999999998325 0 0 
2.6369199999999999307 0 0 
6.2183799999999997965 0 0 
1.5821039999999999548 0 0 
3.1225200000000001843 0 0 
2.3776799999999997937 0 0 
5.7203400000000002024 0 0 
3.1573999999999999844 0 0 
4.0583999999999997854 0 0 
3.0758000000000000895 0 0 
5.2943800000000003081 0 0 
1.0766340000000000909 0 0 
2.6533400000000000318 0 0 
3.0887999999999999901 0 0 
6.5868200000000003413 0 0 
3.2846600000000001351 0 0 
3.1403599999999998182 0 0 
1.4386319999999999109 0 0 
7.0066600000000001103 0 0 
1.5903220000000000134 0 0 
2.0785200000000001452 0 0 
3.0797400000000001441 0 0 
1.0609079999999999622 0 0 
5.1102999999999996206 0 0 
3.0844599999999999795 0 0 
2.2076600000000001778 0 0 
6.4307199999999999918 0 0 
2.571340000000000181 0 0 
1.3062059999999999782 0 0 
3.0739399999999998947 0 0 
2.4102000000000001201 0 0 
5.3060799999999996857 0 0 
3.1348600000000002019 0 0 
2.5332799999999999763 0 0 
5.6660599999999998744 0 0 
1.1788739999999999775 0 0 
3.1997599999999999376 0 0 
3.5111400000000001498 0 0 
7.3415200000000000458 0 0 
6.1938399999999997902 0 0 
0.92751200000000000312 0 0 
3.088499999999999801 0 0 
3.1688200000000001921 0 0 
0.92880399999999996297 0 0 
6.5846400000000002706 0 0 
2.5075599999999997891 0 0 
3.3184399999999998343 0 0 
1.7669619999999999216 0 0 
6.2308399999999997121 0 0 
2.9773600000000000065 0 0 
3.1854800000000000892 0 0 
0.86215600000000003345 0 0 
5.3983999999999996433 0 0 
2.6177000000000001378 0 0 
3.4315400000000000347 0 0 
3.1151800000000000601 0 0 
6.6486599999999995703 0 0 
3.1202000000000000846 0 0 
1.5872200000000000752 0 0 
6.4853199999999997516 0 0 
3.053399999999999892 0 0 
1.9284259999999999735 0 0 
3.1198800000000002086 0 0 
1.1010919999999999597 0 0 
4.5196399999999998798 0 0 
2.6806199999999997807 0 0 
3.1005199999999999427 0 0 
2.5720600000000000129 0 0 
5.9551400000000001 0 0 
0.87371399999999999064 0 0 
3.0723600000000002019 0 0 
2.25882000000000005 0 0 
4.6770399999999998641 0 0 
3.0954399999999999693 0 0 
2.3323599999999999888 0 0 
4.553860000000000241 0 0 
1.2786379999999999413 0 0 
3.2367200000000000415 0 0 
3.6330200000000001381 0 0 
6.7298000000000000043 0 0 
6.6992200000000003968 0 0 
1.1798120000000000829 0 0 
2.8063400000000000567 0 0 
3.1087199999999999278 0 0 
6.330659999999999954 0 0 
6.7138200000000001211 0 0 
3.1958000000000001961 0 0 
3.8867799999999999017 0 0 
3.1602000000000001201 0 0 
5.669719999999999871 0 0 
2.6579199999999998383 0 0 
3.6061399999999999011 0 0 
3.0786799999999998612 0 0 
6.2288800000000001944 0 0 
3.098559999999999981 0 0 
1.0141119999999999024 0 0 
5.9248799999999999244 0 0 
2.8530199999999998894 0 0 
2.5686399999999998123 0 0 
3.0868400000000000283 0 0 
1.9874739999999999629 0 0 
5.8276799999999999713 0 0 
1.6311100000000000598 0 0 
3.0742199999999999527 0 0 
1.8817740000000000578 0 0 
6.4607200000000002404 0 0 
1.6547979999999999912 0 0 
3.0777199999999997893 0 0 
2.5125199999999998646 0 0 
6.6507800000000001361 0 0 
1.0595140000000000668 0 0 
3.1578800000000000203 0 0 
3.1662799999999999834 0 0 
7.053279999999999994 0 0 
2.0217600000000000016 0 0 
3.1469599999999999795 0 0 
3.0960000000000000853 0 0 
7.312680000000000291 0 0 
7.2625999999999999446 0 0 
3.1381000000000001116 0 0 
3.3042199999999999349 0 0 
5.5351400000000001711 0 0 
1.4939640000000000697 0 0 
3.2312599999999997991 0 0 
3.16993999999999998 0 0 
3.0663999999999997925 0 0 
6.7957599999999995788 0 0 
3.7524199999999998667 0 0 
1.1497779999999999667 0 0 
5.8539199999999995683 0 0 
3.1824599999999998445 0 0 
2.8780199999999998006 0 0 
3.1000999999999998558 0 0 
0.9276259999999999506 0 0 
5.3830400000000002692 0 0 
2.5344199999999998951 0 0 
3.1104199999999999626 0 0 
1.7101440000000001085 0 0 
4.6931799999999999073 0 0 
2.0388199999999998546 0 0 
3.089119999999999866 0 0 
3.2039399999999997881 0 0 
6.8905399999999996652 0 0 
6.6131200000000003314 0 0 
3.0656799999999999606 0 0 
1.9639979999999999105 0 0 
5.2729200000000000514 0 0 
3.1895400000000000418 0 0 
3.0931000000000001826 0 0 
6.1714200000000003499 0 0 
1.7170639999999999237 0 0 
2.3139799999999999258 0 0 
3.1284999999999998366 0 0 
3.6564199999999997814 0 0 
3.0783399999999998542 0 0 
5.652560000000000251 0 0 
2.9139800000000000146 0 0 
3.0940199999999999925 0 0 
5.2554999999999996163 0 0 
2.3691399999999998016 0 0 
3.2519000000000000128 0 0 
3.8056399999999999118 0 0 
5.8628200000000001424 0 0 
5.775839999999999641 0 0 
3.0947599999999999554 0 0 
1.8823680000000000412 0 0 
6.2641600000000003945 0 0 
2.8056999999999998607 0 0 
1.6397999999999999243 0 0 
3.4199999999999999289 0 0 
1.308254000000000028 0 0 
5.3147000000000002018 0 0 
3.0974800000000000111 0 0 
1.8018700000000000827 0 0 
6.0266000000000001791 0 0 
3.2303999999999999382 0 0 
2.0045199999999998575 0 0 
3.0866600000000001813 0 0 
2.5602000000000000313 0 0 
5.6198600000000000776 0 0 
1.1585540000000000838 0 0 
3.1068600000000001771 0 0 
3.1467000000000000526 0 0 
7.4655800000000001049 0 0 
3.1371199999999999086 0 0 
3.1040800000000001724 0 0 
3.2023799999999997823 0 0 
6.6745400000000003615 0 0 
3.2377799999999998803 0 0 
3.1474000000000001975 0 0 
3.1624400000000001398 0 0 
6.4477399999999995828 0 0 
6.035219999999999807 0 0 
3.1596600000000001351 0 0 
3.1198999999999998956 0 0 
6.7628399999999997405 0 0 
3.2089799999999999436 0 0 
3.1117400000000001725 0 0 
3.0830199999999998717 0 0 
5.5763999999999995794 0 0 
3.2576999999999998181 0 0 
3.1910400000000000986 0 0 
1.0539019999999998944 0 0 
5.4466400000000003701 0 0 
3.2778800000000001269 0 0 
2.4969999999999998863 0 0 
3.0908999999999999808 0 0 
1.8136120000000000019 0 0 
5.3237600000000000477 0 0 
1.6872259999999998925 0 0 
3.0656599999999998296 0 0 
1.4150959999999999095 0 0 
4.9486800000000004118 0 0 
2.3180999999999998273 0 0 
3.1261800000000001809 0 0 
3.4228600000000000136 0 0 

963 35
1 0 0 1 1 0 0 1 1 1 0 1 1 0 0 0 0 0 0 0 0 0 1 0 0 0 0 0 0 0 0 0 0 0 0 
1 0 0 1 1 0 0 1 1 1 0 1 1 0 0 0 0 0 0 0 0 0 1 0 0 0 0 0 0 0 0 0 0 0 0 
1 0 0 1 1 0 0 1 1 1 0 1 1 0 0 0 0 0 0 0 0 0 1 0 0 0 0 0 0 0 0 0 0 0 0 
1 0 0 1 1 0 0 1 1 1 0 1 1 0 0 0 0 0 0 0 0 0 1 0 0 0 0 0 0 0 0 0 0 0 0 
1 0 0 1 1 0 0 1 1 1 0 1 1 0 0 0 0 0 0 0 0 0 1 0 0 0 0 0 0 0 0 0 0 0 0 
1 0 0 1 1 0 0 1 1 1 0 1 1 0 0 0 0 0 0 0 0 0 1 0 0 0 0 0 0 0 0 0 0 0 0 
1 0 0 1 1 0 0 1 1 1 0 1 1 0 0 0 0 0 0 0 0 0 1 0 0 0 0 0 0 0 0 0 0 0 0 
1 0 0 1 1 0 0 1 1 1 0 1 1 0 0 0 0 0 0 0 0 0 1 0 0 0 0 0 0 0 0 0 0 0 0 
1 0 0 1 1 0 0 1 1 1 0 1 1 0 0 0 0 0 0 0 0 0 1 0 0 0 0 0 0 0 0 0 0 0 0 
1 0 0 1 1 0 0 1 1 1 0 1 1 0 0 0 0 0 0 0 0 0 1 0 0 0 0 0 0 0 0 0 0 0 0 
1 0 0 1 1 0 0 1 1 1 0 1 1 0 0 0 0 0 0 0 0 0 1 0 0 0 0 0 0 0 0 0 0 0 0 
1 0 0 1 1 0 0 1 1 1 0 1 1 0 0 0 0 0 0 0 0 0 1 0 0 0 0 0 0 0 0 0 0 0 0 
1 0 0 1 1 0 0 1 1 1 0 1 1 0 0 0 0 0 0 0 0 0 1 0 0 0 0 0 0 0 0 0 0 0 0 
1 0 0 1 1 0 0 1 1 1 0 1 1 0 0 0 0 0 0 0 0 0 1 0 0 0 0 0 0 0 0 0 0 0 0 
1 0 0 1 1 0 0 1 1 1 0 1 1 0 0 0 0 0 0 0 0 0 1 0 0 0 0 0 0 0 0 0 0 0 0 
1 0 0 1 1 0 0 1 1 1 0 1 1 0 0 0 0 0 0 0 0 0 1 0 0 0 0 0 0 0 0 0 0 0 0 
1 0 0 1 1 0 0 1 1 1 0 1 1 0 0 0 0 0 0 0 0 0 1 0 0 0 0 0 0 0 0 0 0 0 0 
1 0 0 1 1 0 0 1 1 1 0 1 1 0 0 0 0 0 0 0 0 0 1 0 0 0 0 0 0 0 0 0 0 0 0 
1 0 0 1 1 0 0 1 1 1 0 1 1 0 0 0 0 0 0 0 0 0 1 0 0 0 0 0 0 0 0 0 0 0 0 
1 0 0 1 1 0 0 1 1 1 0 1 1 0 0 0 0 0 0 0 0 0 1 0 0 0 0 0 0 0 0 0 0 0 0 
1 0 0 1 1 0 0 1 1 1 0 1 1 0 0 0 0 0 0 0 0 0 1 0 0 0 0 0 0 0 0 0 0 0 0 
1 0 0 1 1 0 0 1 1 1 0 1 1 0 0 0 0 0 0 0 0 0 1 0 0 0 0 0 0 0 0 0 0 0 0 
1 0 0 1 1 0 0 1 1 1 0 1 1 0 0 0 0 0 0 0 0 0 1 0 0 0 0 0 0 0 0 0 0 0 0 
1 0 0 1 1 0 0 1 1 1 0 1 1 0 0 0 0 0 0 0 0 0 1 0 0 0 0 0 0 0 0 0 0 0 0 
1 0 0 1 1 0 0 1 1 1 0 1 1 0 0 0 0 0 0 0 0 0 1 0 0 0 0 0 0 0 0 0 0 0 0 
1 0 0 1 1 0 0 1 1 1 0 1 1 0 0 0 0 0 0 0 0 0 1 0 0 0 0 0 0 0 0 0 0 0 0 
1 0 0 1 1 0 0 1 1 1 0 1 1 0 0 0 0 0 0 0 0 0 1 0 0 0 0 0 0 0 0 0 0 0 0 
1 0 0 1 1 0 0 1 1 1 0 1 1 0 0 0 0 0 0 0 0 0 1 0 0 0 0 0 0 0 0 0 0 0 0 
1 0 0 1 1 0 0 1 1 1 0 1 1 0 0 0 0 0 0 0 0 0 1 0 0 0 0 0 0 0 0 0 0 0 0 
1 0 0 1 1 0 0 1 1 1 0 1 1 0 0 0 0 0 0 0 0 0 1 0 0 0 0 0 0 0 0 0 0 0 0 
1 0 0 1 1 0 0 1 1 1 0 1 1 0 0 0 0 0 0 0 0 0 1 0 0 0 0 0 0 0 0 0 0 0 0 
1 0 0 1 1 0 0 1 1 1 0 1 1 0 0 0 0 0 0 0 0 0 1 0 0 0 0 0 0 0 0 0 0 0 0 
1 0 0 1 1 0 0 1 1 1 0 1 1 0 0 0 0 0 0 0 0 0 1 0 0 0 0 0 0 0 0 0 0 0 0 
1 0 0 1 1 0 0 1 1 1 0 1 1 0 0 0 0 0 0 0 0 0 1 0 0 0 0 0 0 0 0 0 0 0 0 
1 0 0 1 1 0 0 1 1 1 0 1 1 0 0 0 0 0 0 0 0 0 1 0 0 0 0 0 0 0 0 0 0 0 0 
1 0 0 1 1 0 0 1 1 1 0 1 1 0 0 0 0 0 0 0 0 0 1 0 0 0 0 0 0 0 0 0 0 0 0 
1 0 0 1 1 0 0 1 1 1 0 1 1 0 0 0 0 0 0 0 0 0 1 0 0 0 0 0 0 0 0 0 0 0 0 
1 0 0 1 1 0 0 1 1 1 0 1 1 0 0 0 0 0 0 0 0 0 1 0 0 0 0 0 0 0 0 0 0 0 0 
1 0 0 1 1 0 0 1 1 1 0 1 1 0 0 0 0 0 0 0 0 0 1 0 0 0 0 0 0 0 0 0 0 0 0 
1 0 0 1 1 0 0 1 1 1 0 1 1 0 0 0 0 0 0 0 0 0 1 0 0 0 0 0 0 0 0 0 0 0 0 
1 0 0 1 1 0 0 1 1 1 0 1 1 0 0 0 0 0 0 0 0 0 1 0 0 0 0 0 0 0 0 0 0 0 0 
1 0 0 1 1 0 0 1 1 1 0 1 1 0 0 0 0 0 0 0 0 0 1 0 0 0 0 0 0 0 0 0 0 0 0 
1 0 0 1 1 0 0 1 1 1 0 1 1 0 0 0 0 0 0 0 0 0 1 0 0 0 0 0 0 0 0 0 0 0 0 
1 0 0 1 1 0 0 1 1 1 0 1 1 0 0 0 0 0 0 0 0 0 1 0 0 0 0 0 0 0 0 0 0 0 0 
1 0 0 1 1 0 0 1 1 1 0 1 1 0 0 0 0 0 0 0 0 0 1 0 0 0 0 0 0 0 0 0 0 0 0 
1 0 0 1 1 0 0 1 1 1 0 1 1 0 0 0 0 0 0 0 0 0 1 0 0 0 0 0 0 0 0 0 0 0 0 
1 0 0 1 1 0 0 1 1 1 0 1 1 0 0 0 0 0 0 0 0 0 1 0 0 0 0 0 0 0 0 0 0 0 0 
1 0 0 1 1 0 0 1 1 1 0 1 1 0 0 0 0 0 0 0 0 0 1 0 0 0 0 0 0 0 0 0 0 0 0 
1 0 0 1 1 0 0 1 1 1 0 1 1 0 0 0 0 0 0 0 0 0 1 0 0 0 0 0 0 0 0 0 0 0 0 
1 0 0 1 1 0 0 1 1 1 0 1 1 0 0 0 0 0 0 0 0 0 1 0 0 0 0 0 0 0 0 0 0 0 0 
1 0 0 1 1 0 0 1 1 1 0 1 1 0 0 0 0 0 0 0 0 0 1 0 0 0 0 0 0 0 0 0 0 0 0 
1 0 0 1 1 0 0 1 1 1 0 1 1 0 0 0 0 0 0 0 0 0 1 0 0 0 0 0 0 0 0 0 0 0 0 
1 0 0 1 1 0 0 1 1 1 0 1 1 0 0 0 0 0 0 0 0 0 1 0 0 0 0 0 0 0 0 0 0 0 0 
1 0 0 1 1 0 0 1 1 1 0 1 1 0 0 0 0 0 0 0 0 0 1 0 0 0 0 0 0 0 0 0 0 0 0 
1 0 0 1 1 0 0 1 1 1 0 1 1 0 0 0 0 0 0 0 0 0 1 0 0 0 0 0 0 0 0 0 0 0 0 
1 0 0 1 1 0 0 1 1 1 0 1 1 0 0 0 0 0 0 0 0 0 1 0 0 0 0 0 0 0 0 0 0 0 0 
1 0 0 1 1 0 0 1 1 1 0 1 1 0 0 0 0 0 0 0 0 0 1 0 0 0 0 0 0 0 0 0 0 0 0 
1 0 0 1 1 0 0 1 1 1 0 1 1 0 0 0 0 0 0 0 0 0 1 0 0 0 0 0 0 0 0 0 0 0 0 
1 0 0 1 1 0 0 1 1 1 0 1 1 0 0 0 0 0 0 0 0 0 1 0 0 0 0 0 0 0 0 0 0 0 0 
1 0 0 1 1 0 0 1 1 1 0 1 1 0 0 0 0 0 0 0 0 0 1 0 0 0 0 0 0 0 0 0 0 0 0 
1 0 0 1 1 0 0 1 1 1 0 1 1 0 0 0 0 0 0 0 0 0 1 0 0 0 0 0 0 0 0 0 0 0 0 
1 0 0 1 1 0 0 1 1 1 0 1 1 0 0 0 0 0 0 0 0 0 1 0 0 0 0 0 0 0 0 0 0 0 0 
1 0 0 1 1 0 0 1 1 1 0 1 1 0 0 0 0 0 0 0 0 0 1 0 0 0 0 0 0 0 0 0 0 0 0 
1 0 0 1 1 0 0 1 1 1 0 1 1 0 0 0 0 0 0 0 0 0 1 0 0 0 0 0 0 0 0 0 0 0 0 
1 0 0 1 1 0 0 1 1 1 0 1 1 0 0 0 0 0 0 0 0 0 1 0 0 0 0 0 0 0 0 0 0 0 0 
1 0 0 1 1 0 0 1 1 1 0 1 1 0 0 0 0 0 0 0 0 0 1 0 0 0 0 0 0 0 0 0 0 0 0 
1 0 0 1 1 0 0 1 1 1 0 1 1 0 0 0 0 0 0 0 0 0 1 0 0 0 0 0 0 0 0 0 0 0 0 
1 0 0 1 1 0 0 1 1 1 0 1 1 0 0 0 0 0 0 0 0 0 1 0 0 0 0 0 0 0 0 0 0 0 0 
1 0 0 1 1 0 0 1 1 1 0 1 1 0 0 0 0 0 0 0 0 0 1 0 0 0 0 0 0 0 0 0 0 0 0 
1 0 0 1 1 0 0 1 1 1 0 1 1 0 0 0 0 0 0 0 0 0 1 0 0 0 0 0 0 0 0 0 0 0 0 
1 0 0 1 1 0 0 1 1 1 0 1 1 0 0 0 0 0 0 0 0 0 1 0 0 0 0 0 0 0 0 0 0 0 0 
1 0 0 1 1 0 0 1 1 1 0 1 1 0 0 0 0 0 0 0 0 0 1 0 0 0 0 0 0 0 0 0 0 0 0 
1 0 0 1 1 0 0 1 1 1 0 1 1 0 0 0 0 0 0 0 0 0 1 0 0 0 0 0 0 0 0 0 0 0 0 
1 0 0 1 1 0 0 1 1 1 0 1 1 0 0 0 0 0 0 0 0 0 1 0 0 0 0 0 0 0 0 0 0 0 0 
1 0 0 1 1 0 0 1 1 1 0 1 1 0 0 0 0 0 0 0 0 0 1 0 0 0 0 0 0 0 0 0 0 0 0 
1 0 0 1 1 0 0 1 1 1 0 1 1 0 0 0 0 0 0 0 0 0 1 0 0 0 0 0 0 0 0 0 0 0 0 
1 0 0 1 1 0 0 1 1 1 0 1 1 0 0 0 0 0 0 0 0 0 1 0 0 0 0 0 0 0 0 0 0 0 0 
1 0 0 1 1 0 0 1 1 1 0 1 1 0 0 0 0 0 0 0 0 0 1 0 0 0 0 0 0 0 0 0 0 0 0 
1 0 0 1 1 0 0 1 1 1 0 1 1 0 0 0 0 0 0 0 0 0 1 0 0 0 0 0 0 0 0 0 0 0 0 
1 0 0 1 1 0 0 1 1 1 0 1 1 0 0 0 0 0 0 0 0 0 1 0 0 0 0 0 0 0 0 0 0 0 0 
1 0 0 1 1 0 0 1 1 1 0 1 1 0 0 0 0 0 0 0 0 0 1 0 0 0 0 0 0 0 0 0 0 0 0 
1 0 0 1 1 0 0 1 1 1 0 1 1 0 0 0 0 0 0 0 0 0 1 0 0 0 0 0 0 0 0 0 0 0 0 
1 0 0 1 1 0 0 1 1 1 0 1 1 0 0 0 0 0 0 0 0 0 1 0 0 0 0 0 0 0 0 0 0 0 0 
1 0 0 1 1 0 0 1 1 1 0 1 1 0 0 0 0 0 0 0 0 0 1 0 0 0 0 0 0 0 0 0 0 0 0 
1 0 0 1 1 0 0 1 1 1 0 1 1 0 0 0 0 0 0 0 0 0 1 0 0 0 0 0 0 0 0 0 0 0 0 
1 0 0 1 1 0 0 1 1 1 0 1 1 0 0 0 0 0 0 0 0 0 1 0 0 0 0 0 0 0 0 0 0 0 0 
1 0 0 1 1 0 0 1 1 1 0 1 1 0 0 0 0 0 0 0 0 0 1 0 0 0 0 0 0 0 0 0 0 0 0 
1 0 0 1 1 0 0 1 1 1 0 1 1 0 0 0 0 0 0 0 0 0 1 0 0 0 0 0 0 0 0 0 0 0 0 
1 0 0 1 1 0 0 1 1 1 0 1 1 0 0 0 0 0 0 0 0 0 1 0 0 0 0 0 0 0 0 0 0 0 0 
1 0 0 1 1 0 0 1 1 1 0 1 1 0 0 0 0 0 0 0 0 0 1 0 0 0 0 0 0 0 0 0 0 0 0 
1 0 0 1 1 0 0 1 1 1 0 1 1 0 0 0 0 0 0 0 0 0 1 0 0 0 0 0 0 0 0 0 0 0 0 
1 0 0 1 1 0 0 1 1 1 0 1 1 0 0 0 0 0 0 0 0 0 1 0 0 0 0 0 0 0 0 0 0 0 0 
1 0 0 1 1 0 0 1 1 1 0 1 1 0 0 0 0 0 0 0 0 0 1 0 0 0 0 0 0 0 0 0 0 0 0 
1 0 0 1 1 0 0 1 1 1 0 1 1 0 0 0 0 0 0 0 0 0 1 0 0 0 0 0 0 0 0 0 0 0 0 
1 0 0 1 1 0 0 1 1 1 0 1 1 0 0 0 0 0 0 0 0 0 1 0 0 0 0 0 0 0 0 0 0 0 0 
1 0 0 1 1 0 0 1 1 1 0 1 1 0 0 0 0 0 0 0 0 0 1 0 0 0 0 0 0 0 0 0 0 0 0 
1 0 0 1 1 0 0 1 1 1 0 1 1 0 0 0 0 0 0 0 0 0 1 0 0 0 0 0 0 0 0 0 0 0 0 
1 0 0 1 1 0 0 1 1 1 0 1 1 0 0 0 0 0 0 0 0 0 1 0 0 0 0 0 0 0 0 0 0 0 0 
1 0 0 1 1 0 0 1 1 1 0 1 1 0 0 0 0 0 0 0 0 0 1 0 0 0 0 0 0 0 0 0 0 0 0 
1 0 0 1 1 0 0 1 1 1 0 1 1 0 0 0 0 0 0 0 0 0 1 0 0 0 0 0 0 0 0 0 0 0 0 
1 0 0 1 1 0 0 1 1 1 0 1 1 0 0 0 0 0 0 0 0 0 1 0 0 0 0 0 0 0 0 0 0 0 0 
1 0 0 1 1 0 0 1 1 1 0 1 1 0 0 0 0 0 0 0 0 0 1 0 0 0 0 0 0 0 0 0 0 0 0 
1 0 0 1 1 0 0 1 1 1 0 1 1 0 0 0 0 0 0 0 0 0 1 0 0 0 0 0 0 0 0 0 0 0 0 
1 0 0 1 1 0 0 1 1 1 0 1 1 0 0 0 0 0 0 0 0 0 1 0 0 0 0 0 0 0 0 0 0 0 0 
1 0 0 1 1 0 0 1 1 1 0 1 1 0 0 0 0 0 0 0 0 0 1 0 0 0 0 0 0 0 0 0 0 0 0 
1 0 0 1 1 0 0 1 1 1 0 1 1 0 0 0 0 0 0 0 0 0 1 0 0 0 0 0 0 0 0 0 0 0 0 
1 0 0 1 1 0 0 1 1 1 0 1 1 0 0 0 0 0 0 0 0 0 1 0 0 0 0 0 0 0 0 0 0 0 0 
1 0 0 1 1 0 0 1 1 1 0 1 1 0 0 0 0 0 0 0 0 0 1 0 0 0 0 0 0 0 0 0 0 0 0 
1 0 0 1 1 0 0 1 1 1 0 1 1 0 0 0 0 0 0 0 0 0 1 0 0 0 0 0 0 0 0 0 0 0 0 
1 0 0 1 1 0 0 1 1 1 0 1 1 0 0 0 0 0 0 0 0 0 1 0 0 0 0 0 0 0 0 0 0 0 0 
1 0 0 1 1 0 0 1 1 1 0 1 1 0 0 0 0 0 0 0 0 0 1 0 0 0 0 0 0 0 0 0 0 0 0 
1 0 0 1 1 0 0 1 1 1 0 1 1 0 0 0 0 0 0 0 0 0 1 0 0 0 0 0 0 0 0 0 0 0 0 
1 0 0 1 1 0 0 1 1 1 0 1 1 0 0 0 0 0 0 0 0 0 1 0 0 0 0 0 0 0 0 0 0 0 0 
1 0 0 1 1 0 0 1 1 1 0 1 1 0 0 0 0 0 0 0 0 0 1 0 0 0 0 0 0 0 0 0 0 0 0 
1 0 0 1 1 0 0 1 1 1 0 1 1 0 0 0 0 0 0 0 0 0 1 0 0 0 0 0 0 0 0 0 0 0 0 
1 0 0 1 1 0 0 1 1 1 0 1 1 0 0 0 0 0 0 0 0 0 1 0 0 0 0 0 0 0 0 0 0 0 0 
1 0 0 1 1 0 0 1 1 1 0 1 1 0 0 0 0 0 0 0 0 0 1 0 0 0 0 0 0 0 0 0 0 0 0 
1 0 0 1 1 0 0 1 1 1 0 1 1 0 0 0 0 0 0 0 0 0 1 0 0 0 0 0 0 0 0 0 0 0 0 
1 0 0 1 1 0 0 1 1 1 0 1 1 0 0 0 0 0 0 0 0 0 1 0 0 0 0 0 0 0 0 0 0 0 0 
1 0 0 1 1 0 0 1 1 1 0 1 1 0 0 0 0 0 0 0 0 0 1 0 0 0 0 0 0 0 0 0 0 0 0 
1 0 0 1 1 0 0 1 1 1 0 1 1 0 0 0 0 0 0 0 0 0 1 0 0 0 0 0 0 0 0 0 0 0 0 
1 0 0 1 1 0 0 1 1 1 0 1 1 0 0 0 0 0 0 0 0 0 1 0 0 0 0 0 0 0 0 0 0 0 0 
1 0 0 1 1 0 0 1 1 1 0 1 1 0 0 0 0 0 0 0 0 0 1 0 0 0 0 0 0 0 0 0 0 0 0 
1 0 0 1 1 0 0 1 1 1 0 1 1 0 0 0 0 0 0 0 0 0 1 0 0 0 0 0 0 0 0 0 0 0 0 
1 0 0 1 1 0 0 1 1 1 0 1 1 0 0 0 0 0 0 0 0 0 1 0 0 0 0 0 0 0 0 0 0 0 0 
1 0 0 1 1 0 0 1 1 1 0 1 1 0 0 0 0 0 0 0 0 0 1 0 0 0 0 0 0 0 0 0 0 0 0 
1 0 0 1 1 0 0 1 1 1 0 1 1 0 0 0 0 0 0 0 0 0 1 0 0 0 0 0 0 0 0 0 0 0 0 
1 0 0 1 1 0 0 1 1 1 0 1 1 0 0 0 0 0 0 0 0 0 1 0 0 0 0 0 0 0 0 0 0 0 0 
1 0 0 1 1 0 0 1 1 1 0 1 1 0 0 0 0 0 0 0 0 0 1 0 0 0 0 0 0 0 0 0 0 0 0 
1 0 0 1 1 0 0 1 1 1 0 1 1 0 0 0 0 0 0 0 0 0 1 0 0 0 0 0 0 0 0 0 0 0 0 
1 0 0 1 1 0 0 1 1 1 0 1 1 0 0 0 0 0 0 0 0 0 1 0 0 0 0 0 0 0 0 0 0 0 0 
1 0 0 1 1 0 0 1 1 1 0 1 1 0 0 0 0 0 0 0 0 0 1 0 0 0 0 0 0 0 0 0 0 0 0 
1 0 0 1 1 0 0 1 1 1 0 1 1 0 0 0 0 0 0 0 0 0 1 0 0 0 0 0 0 0 0 0 0 0 0 
1 0 0 1 1 0 0 1 1 1 0 1 1 0 0 0 0 0 0 0 0 0 1 0 0 0 0 0 0 0 0 0 0 0 0 
1 0 0 1 1 0 0 1 1 1 0 1 1 0 0 0 0 0 0 0 0 0 1 0 0 0 0 0 0 0 0 0 0 0 0 
1 0 0 1 1 0 0 1 1 1 0 1 1 0 0 0 0 0 0 0 0 0 1 0 0 0 0 0 0 0 0 0 0 0 0 
1 0 0 1 1 0 0 1 1 1 0 1 1 0 0 0 0 0 0 0 0 0 1 0 0 0 0 0 0 0 0 0 0 0 0 
1 0 0 1 1 0 0 1 1 1 0 1 1 0 0 0 0 0 0 0 0 0 1 0 0 0 0 0 0 0 0 0 0 0 0 
1 0 0 1 1 0 0 1 1 1 0 1 1 0 0 0 0 0 0 0 0 0 1 0 0 0 0 0 0 0 0 0 0 0 0 
1 0 0 1 1 0 0 1 1 1 0 1 1 0 0 0 0 0 0 0 0 0 1 0 0 0 0 0 0 0 0 0 0 0 0 
1 0 0 1 1 0 0 1 1 1 0 1 1 0 0 0 0 0 0 0 0 0 1 0 0 0 0 0 0 0 0 0 0 0 0 
1 0 0 1 1 0 0 1 1 1 0 1 1 0 0 0 0 0 0 0 0 0 1 0 0 0 0 0 0 0 0 0 0 0 0 
1 0 0 1 1 0 0 1 1 1 0 1 1 0 0 0 0 0 0 0 0 0 1 0 0 0 0 0 0 0 0 0 0 0 0 
1 0 0 1 1 0 0 1 1 1 0 1 1 0 0 0 0 0 0 0 0 0 1 0 0 0 0 0 0 0 0 0 0 0 0 
1 0 0 1 1 0 0 1 1 1 0 1 1 0 0 0 0 0 0 0 0 0 1 0 0 0 0 0 0 0 0 0 0 0 0 
1 0 0 1 1 0 0 1 1 1 0 1 1 0 0 0 0 0 0 0 0 0 1 0 0 0 0 0 0 0 0 0 0 0 0 
1 0 0 1 1 0 0 1 1 1 0 1 1 0 0 0 0 0 0 0 0 0 1 0 0 0 0 0 0 0 0 0 0 0 0 
1 0 0 1 1 0 0 1 1 1 0 1 1 0 0 0 0 0 0 0 0 0 1 0 0 0 0 0 0 0 0 0 0 0 0 
1 0 0 1 1 0 0 1 1 1 0 1 1 0 0 0 0 0 0 0 0 0 1 0 0 0 0 0 0 0 0 0 0 0 0 
1 0 0 1 1 0 0 1 1 1 0 1 1 0 0 0 0 0 0 0 0 0 1 0 0 0 0 0 0 0 0 0 0 0 0 
1 0 0 1 1 0 0 1 1 1 0 1 1 0 0 0 0 0 0 0 0 0 1 0 0 0 0 0 0 0 0 0 0 0 0 
1 0 0 1 1 0 0 1 1 1 0 1 1 0 0 0 0 0 0 0 0 0 1 0 0 0 0 0 0 0 0 0 0 0 0 
1 0 0 1 1 0 0 1 1 1 0 1 1 0 0 0 0 0 0 0 0 0 1 0 0 0 0 0 0 0 0 0 0 0 0 
1 0 0 1 1 0 0 1 1 1 0 1 1 0 0 0 0 0 0 0 0 0 1 0 0 0 0 0 0 0 0 0 0 0 0 
1 0 0 1 1 0 0 1 1 1 0 1 1 0 0 0 0 0 0 0 0 0 1 0 0 0 0 0 0 0 0 0 0 0 0 
1 0 0 1 1 0 0 1 1 1 0 1 1 0 0 0 0 0 0 0 0 0 1 0 0 0 0 0 0 0 0 0 0 0 0 
1 0 0 1 1 0 0 1 1 1 0 1 1 0 0 0 0 0 0 0 0 0 1 0 0 0 0 0 0 0 0 0 0 0 0 
1 0 0 1 1 0 0 1 1 1 0 1 1 0 0 0 0 0 0 0 0 0 1 0 0 0 0 0 0 0 0 0 0 0 0 
1 0 0 1 1 0 0 1 1 1 0 1 1 0 0 0 0 0 0 0 0 0 1 0 0 0 0 0 0 0 0 0 0 0 0 
1 0 0 1 1 0 0 1 1 1 0 1 1 0 0 0 0 0 0 0 0 0 1 0 0 0 0 0 0 0 0 0 0 0 0 
1 0 0 1 1 0 0 1 1 1 0 1 1 0 0 0 0 0 0 0 0 0 1 0 0 0 0 0 0 0 0 0 0 0 0 
1 0 0 1 1 0 0 1 1 1 0 1 1 0 0 0 0 0 0 0 0 0 1 0 0 0 0 0 0 0 0 0 0 0 0 
1 0 0 1 1 0 0 1 1 1 0 1 1 0 0 0 0 0 0 0 0 0 1 0 0 0 0 0 0 0 0 0 0 0 0 
1 0 0 1 1 0 0 1 1 1 0 1 1 0 0 0 0 0 0 0 0 0 1 0 0 0 0 0 0 0 0 0 0 0 0 
1 0 0 1 1 0 0 1 1 1 0 1 1 0 0 0 0 0 0 0 0 0 1 0 0 0 0 0 0 0 0 0 0 0 0 
1 0 0 1 1 0 0 1 1 1 0 1 1 0 0 0 0 0 0 0 0 0 1 0 0 0 0 0 0 0 0 0 0 0 0 
1 0 0 1 1 0 0 1 1 1 0 1 1 0 0 0 0 0 0 0 0 0 1 0 0 0 0 0 0 0 0 0 0 0 0 
1 0 0 1 1 0 0 1 1 1 0 1 1 0 0 0 0 0 0 0 0 0 1 0 0 0 0 0 0 0 0 0 0 0 0 
1 0 0 1 1 0 0 1 1 1 0 1 1 0 0 0 0 0 0 0 0 0 1 0 0 0 0 0 0 0 0 0 0 0 0 
1 0 0 1 1 0 0 1 1 1 0 1 1 0 0 0 0 0 0 0 0 0 1 0 0 0 0 0 0 0 0 0 0 0 0 
1 0 0 1 1 0 0 1 1 1 0 1 1 0 0 0 0 0 0 0 0 0 1 0 0 0 0 0 0 0 0 0 0 0 0 
1 0 0 1 1 0 0 1 1 1 0 1 1 0 0 0 0 0 0 0 0 0 1 0 0 0 0 0 0 0 0 0 0 0 0 
1 0 0 1 1 0 0 1 1 1 0 1 1 0 0 0 0 0 0 0 0 0 1 0 0 0 0 0 0 0 0 0 0 0 0 
1 0 0 1 1 0 0 1 1 1 0 1 1 0 0 0 0 0 0 0 0 0 1 0 0 0 0 0 0 0 0 0 0 0 0 
1 0 0 1 1 0 0 1 1 1 0 1 1 0 0 0 0 0 0 0 0 0 1 0 0 0 0 0 0 0 0 0 0 0 0 
1 0 0 1 1 0 0 1 1 1 0 1 1 0 0 0 0 0 0 0 0 0 1 0 0 0 0 0 0 0 0 0 0 0 0 
1 0 0 1 1 0 0 1 1 1 0 1 1 0 0 0 0 0 0 0 0 0 1 0 0 0 0 0 0 0 0 0 0 0 0 
1 0 0 1 1 0 0 1 1 1 0 1 1 0 0 0 0 0 0 0 0 0 1 0 0 0 0 0 0 0 0 0 0 0 0 
1 0 0 1 1 0 0 1 1 1 0 1 1 0 0 0 0 0 0 0 0 0 1 0 0 0 0 0 0 0 0 0 0 0 0 
1 0 0 1 1 0 0 1 1 1 0 1 1 0 0 0 0 0 0 0 0 0 1 0 0 0 0 0 0 0 0 0 0 0 0 
1 0 0 1 1 0 0 1 1 1 0 1 1 0 0 0 0 0 0 0 0 0 1 0 0 0 0 0 0 0 0 0 0 0 0 
1 0 0 1 1 0 0 1 1 1 0 1 1 0 0 0 0 0 0 0 0 0 1 0 0 0 0 0 0 0 0 0 0 0 0 
1 0 0 1 1 0 0 1 1 1 0 1 1 0 0 0 0 0 0 0 0 0 1 0 0 0 0 0 0 0 0 0 0 0 0 
1 0 0 1 1 0 0 1 1 1 0 1 1 0 0 0 0 0 0 0 0 0 1 0 0 0 0 0 0 0 0 0 0 0 0 
1 0 0 1 1 0 0 1 1 1 0 1 1 0 0 0 0 0 0 0 0 0 1 0 0 0 0 0 0 0 0 0 0 0 0 
1 0 0 1 1 0 0 1 1 1 0 1 1 0 0 0 0 0 0 0 0 0 1 0 0 0 0 0 0 0 0 0 0 0 0 
1 0 0 1 1 0 0 1 1 1 0 1 1 0 0 0 0 0 0 0 0 0 1 0 0 0 0 0 0 0 0 0 0 0 0 
1 0 0 1 1 0 0 1 1 1 0 1 1 0 0 0 0 0 0 0 0 0 1 0 0 0 0 0 0 0 0 0 0 0 0 
1 0 0 1 1 0 0 1 1 1 0 1 1 0 0 0 0 0 0 0 0 0 1 0 0 0 0 0 0 0 0 0 0 0 0 
1 0 0 1 1 0 0 1 1 1 0 1 1 0 0 0 0 0 0 0 0 0 1 0 0 0 0 0 0 0 0 0 0 0 0 
1 0 0 1 1 0 0 1 1 1 0 1 1 0 0 0 0 0 0 0 0 0 1 0 0 0 0 0 0 0 0 0 0 0 0 
1 0 0 1 1 0 0 1 1 1 0 1 1 0 0 0 0 0 0 0 0 0 1 0 0 0 0 0 0 0 0 0 0 0 0 
1 0 0 1 1 0 0 1 1 1 0 1 1 0 0 0 0 0 0 0 0 0 1 0 0 0 0 0 0 0 0 0 0 0 0 
1 0 0 1 1 0 0 1 1 1 0 1 1 0 0 0 0 0 0 0 0 0 1 0 0 0 0 0 0 0 0 0 0 0 0 
1 0 0 1 1 0 0 1 1 1 0 1 1 0 0 0 0 0 0 0 0 0 1 0 0 0 0 0 0 0 0 0 0 0 0 
1 0 0 1 1 0 0 1 1 1 0 1 1 0 0 0 0 0 0 0 0 0 1 0 0 0 0 0 0 0 0 0 0 0 0 
1 0 0 1 1 0 0 1 1 1 0 1 1 0 0 0 0 0 0 0 0 0 1 0 0 0 0 0 0 0 0 0 0 0 0 
1 0 0 1 1 0 0 1 1 1 0 1 1 0 0 0 0 0 0 0 0 0 1 0 0 0 0 0 0 0 0 0 0 0 0 
1 0 0 1 1 0 0 1 1 1 0 1 1 0 0 0 0 0 0 0 0 0 1 0 0 0 0 0 0 0 0 0 0 0 0 
1 0 0 1 1 0 0 1 1 1 0 1 1 0 0 0 0 0 0 0 0 0 1 0 0 0 0 0 0 0 0 0 0 0 0 
1 0 0 1 1 0 0 1 1 1 0 1 1 0 0 0 0 0 0 0 0 0 1 0 0 0 0 0 0 0 0 0 0 0 0 
1 0 0 1 1 0 0 1 1 1 0 1 1 0 0 0 0 0 0 0 0 0 1 0 0 0 0 0 0 0 0 0 0 0 0 
1 0 0 1 1 0 0 1 1 1 0 1 1 0 0 0 0 0 0 0 0 0 1 0 0 0 0 0 0 0 0 0 0 0 0 
1 0 0 1 1 0 0 1 1 1 0 1 1 0 0 0 0 0 0 0 0 0 1 0 0 0 0 0 0 0 0 0 0 0 0 
1 0 0 1 1 0 0 1 1 1 0 1 1 0 0 0 0 0 0 0 0 0 1 0 0 0 0 0 0 0 0 0 0 0 0 
1 0 0 1 1 0 0 1 1 1 0 1 1 0 0 0 0 0 0 0 0 0 1 0 0 0 0 0 0 0 0 0 0 0 0 
1 0 0 1 1 0 0 1 1 1 0 1 1 0 0 0 0 0 0 0 0 0 1 0 0 0 0 0 0 0 0 0 0 0 0 
1 0 0 1 1 0 0 1 1 1 0 1 1 0 0 0 0 0 0 0 0 0 1 0 0 0 0 0 0 0 0 0 0 0 0 
1 0 0 1 1 0 0 1 1 1 0 1 1 0 0 0 0 0 0 0 0 0 1 0 0 0 0 0 0 0 0 0 0 0 0 
1 0 0 1 1 0 0 1 1 1 0 1 1 0 0 0 0 0 0 0 0 0 1 0 0 0 0 0 0 0 0 0 0 0 0 
1 0 0 1 1 0 0 1 1 1 0 1 1 0 0 0 0 0 0 0 0 0 1 0 0 0 0 0 0 0 0 0 0 0 0 
1 0 0 1 1 0 0 1 1 1 0 1 1 0 0 0 0 0 0 0 0 0 1 0 0 0 0 0 0 0 0 0 0 0 0 
1 0 0 1 1 0 0 1 1 1 0 1 1 0 0 0 0 0 0 0 0 0 1 0 0 0 0 0 0 0 0 0 0 0 0 
1 0 0 1 1 0 0 1 1 1 0 1 1 0 0 0 0 0 0 0 0 0 1 0 0 0 0 0 0 0 0 0 0 0 0 
1 0 0 1 1 0 0 1 1 1 0 1 1 0 0 0 0 0 0 0 0 0 1 0 0 0 0 0 0 0 0 0 0 0 0 
1 0 0 1 1 0 0 1 1 1 0 1 1 0 0 0 0 0 0 0 0 0 1 0 0 0 0 0 0 0 0 0 0 0 0 
1 0 0 1 1 0 0 1 1 1 0 1 1 0 0 0 0 0 0 0 0 0 1 0 0 0 0 0 0 0 0 0 0 0 0 
1 0 0 1 1 0 0 1 1 1 0 1 1 0 0 0 0 0 0 0 0 0 1 0 0 0 0 0 0 0 0 0 0 0 0 
1 0 0 1 1 0 0 1 1 1 0 1 1 0 0 0 0 0 0 0 0 0 1 0 0 0 0 0 0 0 0 0 0 0 0 
1 0 0 1 1 0 0 1 1 1 0 1 1 0 0 0 0 0 0 0 0 0 1 0 0 0 0 0 0 0 0 0 0 0 0 
1 0 0 1 1 0 0 1 1 1 0 1 1 0 0 0 0 0 0 0 0 0 1 0 0 0 0 0 0 0 0 0 0 0 0 
1 0 0 1 1 0 0 1 1 1 0 1 1 0 0 0 0 0 0 0 0 0 1 0 0 0 0 0 0 0 0 0 0 0 0 
1 0 0 1 1 0 0 1 1 1 0 1 1 0 0 0 0 0 0 0 0 0 1 0 0 0 0 0 0 0 0 0 0 0 0 
1 0 0 1 1 0 0 1 1 1 0 1 1 0 0 0 0 0 0 0 0 0 1 0 0 0 0 0 0 0 0 0 0 0 0 
1 0 0 1 1 0 0 1 1 1 0 1 1 0 0 0 0 0 0 0 0 0 1 0 0 0 0 0 0 0 0 0 0 0 0 
1 0 0 1 1 0 0 1 1 1 0 1 1 0 0 0 0 0 0 0 0 0 1 0 0 0 0 0 0 0 0 0 0 0 0 
1 0 0 1 1 0 0 1 1 1 0 1 1 0 0 0 0 0 0 0 0 0 1 0 0 0 0 0 0 0 0 0 0 0 0 
1 0 0 1 1 0 0 1 1 1 0 1 1 0 0 0 0 0 0 0 0 0 1 0 0 0 0 0 0 0 0 0 0 0 0 
1 0 0 1 1 0 0 1 1 1 0 1 1 0 0 0 0 0 0 0 0 0 1 0 0 0 0 0 0 0 0 0 0 0 0 
1 0 0 1 1 0 0 1 1 1 0 1 1 0 0 0 0 0 0 0 0 0 1 0 0 0 0 0 0 0 0 0 0 0 0 
1 0 0 1 1 0 0 1 1 1 0 1 1 0 0 0 0 0 0 0 0 0 1 0 0 0 0 0 0 0 0 0 0 0 0 
1 0 0 1 1 0 0 1 1 1 0 1 1 0 0 0 0 0 0 0 0 0 1 0 0 0 0 0 0 0 0 0 0 0 0 
1 0 0 1 1 0 0 1 1 1 0 1 1 0 0 0 0 0 0 0 0 0 1 0 0 0 0 0 0 0 0 0 0 0 0 
1 0 0 1 1 0 0 1 1 1 0 1 1 0 0 0 0 0 0 0 0 0 1 0 0 0 0 0 0 0 0 0 0 0 0 
1 0 0 1 1 0 0 1 1 1 0 1 1 0 0 0 0 0 0 0 0 0 1 0 0 0 0 0 0 0 0 0 0 0 0 
1 0 0 1 1 0 0 1 1 1 0 1 1 0 0 0 0 0 0 0 0 0 1 0 0 0 0 0 0 0 0 0 0 0 0 
1 0 0 1 1 0 0 1 1 1 0 1 1 0 0 0 0 0 0 0 0 0 1 0 0 0 0 0 0 0 0 0 0 0 0 
1 0 0 1 1 0 0 1 1 1 0 1 1 0 0 0 0 0 0 0 0 0 1 0 0 0 0 0 0 0 0 0 0 0 0 
1 0 0 1 1 0 0 1 1 1 0 1 1 0 0 0 0 0 0 0 0 0 1 0 0 0 0 0 0 0 0 0 0 0 0 
1 0 0 1 1 0 0 1 1 1 0 1 1 0 0 0 0 0 0 0 0 0 1 0 0 0 0 0 0 0 0 0 0 0 0 
1 0 0 1 1 0 0 1 1 1 0 1 1 0 0 0 0 0 0 0 0 0 1 0 0 0 0 0 0 0 0 0 0 0 0 
1 0 0 1 1 0 0 1 1 1 0 1 1 0 0 0 0 0 0 0 0 0 1 0 0 0 0 0 0 0 0 0 0 0 0 
1 0 0 1 1 0 0 1 1 1 0 1 1 0 0 0 0 0 0 0 0 0 1 0 0 0 0 0 0 0 0 0 0 0 0 
1 0 0 1 1 0 0 1 1 1 0 1 1 0 0 0 0 0 0 0 0 0 1 0 0 0 0 0 0 0 0 0 0 0 0 
1 0 0 1 1 0 0 1 1 1 0 1 1 0 0 0 0 0 0 0 0 0 1 0 0 0 0 0 0 0 0 0 0 0 0 
1 0 0 1 1 0 0 1 1 1 0 1 1 0 0 0 0 0 0 0 0 0 1 0 0 0 0 0 0 0 0 0 0 0 0 
1 0 0 1 1 0 0 1 1 1 0 1 1 0 0 0 0 0 0 0 0 0 1 0 0 0 0 0 0 0 0 0 0 0 0 
1 0 0 1 1 0 0 1 1 1 0 1 1 0 0 0 0 0 0 0 0 0 1 0 0 0 0 0 0 0 0 0 0 0 0 
1 0 0 1 1 0 0 1 1 1 0 1 1 0 0 0 0 0 0 0 0 0 1 0 0 0 0 0 0 0 0 0 0 0 0 
1 0 0 1 1 0 0 1 1 1 0 1 1 0 0 0 0 0 0 0 0 0 1 0 0 0 0 0 0 0 0 0 0 0 0 
1 0 0 1 1 0 0 1 1 1 0 1 1 0 0 0 0 0 0 0 0 0 1 0 0 0 0 0 0 0 0 0 0 0 0 
1 0 0 1 1 0 0 1 1 1 0 1 1 0 0 0 0 0 0 0 0 0 1 0 0 0 0 0 0 0 0 0 0 0 0 
1 0 0 1 1 0 0 1 1 1 0 1 1 0 0 0 0 0 0 0 0 0 1 0 0 0 0 0 0 0 0 0 0 0 0 
1 0 0 1 1 0 0 1 1 1 0 1 1 0 0 0 0 0 0 0 0 0 1 0 0 0 0 0 0 0 0 0 0 0 0 
1 0 0 1 1 0 0 1 1 1 0 1 1 0 0 0 0 0 0 0 0 0 1 0 0 0 0 0 0 0 0 0 0 0 0 
1 0 0 1 1 0 0 1 1 1 0 1 1 0 0 0 0 0 0 0 0 0 1 0 0 0 0 0 0 0 0 0 0 0 0 
1 0 0 1 1 0 0 1 1 1 0 1 1 0 0 0 0 0 0 0 0 0 1 0 0 0 0 0 0 0 0 0 0 0 0 
1 0 0 1 1 0 0 1 1 1 0 1 1 0 0 0 0 0 0 0 0 0 1 0 0 0 0 0 0 0 0 0 0 0 0 
1 0 0 1 1 0 0 1 1 1 0 1 1 0 0 0 0 0 0 0 0 0 1 0 0 0 0 0 0 0 0 0 0 0 0 
1 0 0 1 1 0 0 1 1 1 0 1 1 0 0 0 0 0 0 0 0 0 1 0 0 0 0 0 0 0 0 0 0 0 0 
1 0 0 1 1 0 0 1 1 1 0 1 1 0 0 0 0 0 0 0 0 0 1 0 0 0 0 0 0 0 0 0 0 0 0 
1 0 0 1 1 0 0 1 1 1 0 1 1 0 0 0 0 0 0 0 0 0 1 0 0 0 0 0 0 0 0 0 0 0 0 
1 0 0 1 1 0 0 1 1 1 0 1 1 0 0 0 0 0 0 0 0 0 1 0 0 0 0 0 0 0 0 0 0 0 0 
1 0 0 1 1 0 0 1 1 1 0 1 1 0 0 0 0 0 0 0 0 0 1 0 0 0 0 0 0 0 0 0 0 0 0 
1 0 0 1 1 0 0 1 1 1 0 1 1 0 0 0 0 0 0 0 0 0 1 0 0 0 0 0 0 0 0 0 0 0 0 
1 0 0 1 1 0 0 1 1 1 0 1 1 0 0 0 0 0 0 0 0 0 1 0 0 0 0 0 0 0 0 0 0 0 0 
1 0 0 1 1 0 0 1 1 1 0 1 1 0 0 0 0 0 0 0 0 0 1 0 0 0 0 0 0 0 0 0 0 0 0 
1 0 0 1 1 0 0 1 1 1 0 1 1 0 0 0 0 0 0 0 0 0 1 0 0 0 0 0 0 0 0 0 0 0 0 
1 0 0 1 1 0 0 1 1 1 0 1 1 0 0 0 0 0 0 0 0 0 1 0 0 0 0 0 0 0 0 0 0 0 0 
1 0 0 1 1 0 0 1 1 1 0 1 1 0 0 0 0 0 0 0 0 0 1 0 0 0 0 0 0 0 0 0 0 0 0 
1 0 0 1 1 0 0 1 1 1 0 1 1 0 0 0 0 0 0 0 0 0 1 0 0 0 0 0 0 0 0 0 0 0 0 
1 0 0 1 1 0 0 1 1 1 0 1 1 0 0 0 0 0 0 0 0 0 1 0 0 0 0 0 0 0 0 0 0 0 0 
1 0 0 1 1 0 0 1 1 1 0 1 1 0 0 0 0 0 0 0 0 0 1 0 0 0 0 0 0 0 0 0 0 0 0 
1 0 0 1 1 0 0 1 1 1 0 1 1 0 0 0 0 0 0 0 0 0 1 0 0 0 0 0 0 0 0 0 0 0 0 
1 0 0 1 1 0 0 1 1 1 0 1 1 0 0 0 0 0 0 0 0 0 1 0 0 0 0 0 0 0 0 0 0 0 0 
1 0 0 1 1 0 0 1 1 1 0 1 1 0 0 0 0 0 0 0 0 0 1 0 0 0 0 0 0 0 0 0 0 0 0 
1 0 0 1 1 0 0 1 1 1 0 1 1 0 0 0 0 0 0 0 0 0 1 0 0 0 0 0 0 0 0 0 0 0 0 
1 0 0 1 1 0 0 1 1 1 0 1 1 0 0 0 0 0 0 0 0 0 1 0 0 0 0 0 0 0 0 0 0 0 0 
1 0 0 1 1 0 0 1 1 1 0 1 1 0 0 0 0 0 0 0 0 0 1 0 0 0 0 0 0 0 0 0 0 0 0 
1 0 0 1 1 0 0 1 1 1 0 1 1 0 0 0 0 0 0 0 0 0 1 0 0 0 0 0 0 0 0 0 0 0 0 
1 0 0 1 1 0 0 1 1 1 0 1 1 0 0 0 0 0 0 0 0 0 1 0 0 0 0 0 0 0 0 0 0 0 0 
1 0 0 1 1 0 0 1 1 1 0 1 1 0 0 0 0 0 0 0 0 0 1 0 0 0 0 0 0 0 0 0 0 0 0 
1 0 0 1 1 0 0 1 1 1 0 1 1 0 0 0 0 0 0 0 0 0 1 0 0 0 0 0 0 0 0 0 0 0 0 
1 0 0 1 1 0 0 1 1 1 0 1 1 0 0 0 0 0 0 0 0 0 1 0 0 0 0 0 0 0 0 0 0 0 0 
1 0 0 1 1 0 0 1 1 1 0 1 1 0 0 0 0 0 0 0 0 0 1 0 0 0 0 0 0 0 0 0 0 0 0 
1 0 0 1 1 0 0 1 1 1 0 1 1 0 0 0 0 0 0 0 0 0 1 0 0 0 0 0 0 0 0 0 0 0 0 
1 0 0 1 1 0 0 1 1 1 0 1 1 0 0 0 0 0 0 0 0 0 1 0 0 0 0 0 0 0 0 0 0 0 0 
1 0 0 1 1 0 0 1 1 1 0 1 1 0 0 0 0 0 0 0 0 0 1 0 0 0 0 0 0 0 0 0 0 0 0 
1 0 0 1 1 0 0 1 1 1 0 1 1 0 0 0 0 0 0 0 0 0 1 0 0 0 0 0 0 0 0 0 0 0 0 
1 0 0 1 1 0 0 1 1 1 0 1 1 0 0 0 0 0 0 0 0 0 1 0 0 0 0 0 0 0 0 0 0 0 0 
1 0 0 1 1 0 0 1 1 1 0 1 1 0 0 0 0 0 0 0 0 0 1 0 0 0 0 0 0 0 0 0 0 0 0 
1 0 0 1 1 0 0 1 1 1 0 1 1 0 0 0 0 0 0 0 0 0 1 0 0 0 0 0 0 0 0 0 0 0 0 
1 0 0 1 1 0 0 1 1 1 0 1 1 0 0 0 0 0 0 0 0 0 1 0 0 0 0 0 0 0 0 0 0 0 0 
1 0 0 1 1 0 0 1 1 1 0 1 1 0 0 0 0 0 0 0 0 0 1 0 0 0 0 0 0 0 0 0 0 0 0 
1 0 0 1 1 0 0 1 1 1 0 1 1 0 0 0 0 0 0 0 0 0 1 0 0 0 0 0 0 0 0 0 0 0 0 
1 0 0 1 1 0 0 1 1 1 0 1 1 0 0 0 0 0 0 0 0 0 1 0 0 0 0 0 0 0 0 0 0 0 0 
1 0 0 1 1 0 0 1 1 1 0 1 1 0 0 0 0 0 0 0 0 0 1 0 0 0 0 0 0 0 0 0 0 0 0 
1 0 0 1 1 0 0 1 1 1 0 1 1 0 0 0 0 0 0 0 0 0 1 0 0 0 0 0 0 0 0 0 0 0 0 
1 0 0 1 1 0 0 1 1 1 0 1 1 0 0 0 0 0 0 0 0 0 1 0 0 0 0 0 0 0 0 0 0 0 0 
1 0 0 1 1 0 0 1 1 1 0 1 1 0 0 0 0 0 0 0 0 0 1 0 0 0 0 0 0 0 0 0 0 0 0 
1 0 0 1 1 0 0 1 1 1 0 1 1 0 0 0 0 0 0 0 0 0 1 0 0 0 0 0 0 0 0 0 0 0 0 
1 0 0 1 1 0 0 1 1 1 0 1 1 0 0 0 0 0 0 0 0 0 1 0 0 0 0 0 0 0 0 0 0 0 0 
1 0 0 1 1 0 0 1 1 1 0 1 1 0 0 0 0 0 0 0 0 0 1 0 0 0 0 0 0 0 0 0 0 0 0 
1 0 0 1 1 0 0 1 1 1 0 1 1 0 0 0 0 0 0 0 0 0 1 0 0 0 0 0 0 0 0 0 0 0 0 
1 0 0 1 1 0 0 1 1 1 0 1 1 0 0 0 0 0 0 0 0 0 1 0 0 0 0 0 0 0 0 0 0 0 0 
1 0 0 1 1 0 0 1 1 1 0 1 1 0 0 0 0 0 0 0 0 0 1 0 0 0 0 0 0 0 0 0 0 0 0 
1 0 0 1 1 0 0 1 1 1 0 1 1 0 0 0 0 0 0 0 0 0 1 0 0 0 0 0 0 0 0 0 0 0 0 
1 0 0 1 1 0 0 1 1 1 0 1 1 0 0 0 0 0 0 0 0 0 1 0 0 0 0 0 0 0 0 0 0 0 0 
1 0 0 1 1 0 0 1 1 1 0 1 1 0 0 0 0 0 0 0 0 0 1 0 0 0 0 0 0 0 0 0 0 0 0 
1 0 0 1 1 0 0 1 1 1 0 1 1 0 0 0 0 0 0 0 0 0 1 0 0 0 0 0 0 0 0 0 0 0 0 
1 0 0 1 1 0 0 1 1 1 0 1 1 0 0 0 0 0 0 0 0 0 1 0 0 0 0 0 0 0 0 0 0 0 0 
1 0 0 1 1 0 0 1 1 1 0 1 1 0 0 0 0 0 0 0 0 0 1 0 0 0 0 0 0 0 0 0 0 0 0 
1 0 0 1 1 0 0 1 1 1 0 1 1 0 0 0 0 0 0 0 0 0 1 0 0 0 0 0 0 0 0 0 0 0 0 
1 0 0 1 1 0 0 1 1 1 0 1 1 0 0 0 0 0 0 0 0 0 1 0 0 0 0 0 0 0 0 0 0 0 0 
1 0 0 1 1 0 0 1 1 1 0 1 1 0 0 0 0 0 0 0 0 0 1 0 0 0 0 0 0 0 0 0 0 0 0 
1 0 0 1 1 0 0 1 1 1 0 1 1 0 0 0 0 0 0 0 0 0 1 0 0 0 0 0 0 0 0 0 0 0 0 
1 0 0 1 1 0 0 1 1 1 0 1 1 0 0 0 0 0 0 0 0 0 1 0 0 0 0 0 0 0 0 0 0 0 0 
1 0 0 1 1 0 0 1 1 1 0 1 1 0 0 0 0 0 0 0 0 0 1 0 0 0 0 0 0 0 0 0 0 0 0 
1 0 0 1 1 0 0 1 1 1 0 1 1 0 0 0 0 0 0 0 0 0 1 0 0 0 0 0 0 0 0 0 0 0 0 
1 0 0 1 1 0 0 1 1 1 0 1 1 0 0 0 0 0 0 0 0 0 1 0 0 0 0 0 0 0 0 0 0 0 0 
1 0 0 1 1 0 0 1 1 1 0 1 1 0 0 0 0 0 0 0 0 0 1 0 0 0 0 0 0 0 0 0 0 0 0 
1 0 0 1 1 0 0 1 1 1 0 1 1 0 0 0 0 0 0 0 0 0 1 0 0 0 0 0 0 0 0 0 0 0 0 
1 0 0 1 1 0 0 1 1 1 0 1 1 0 0 0 0 0 0 0 0 0 1 0 0 0 0 0 0 0 0 0 0 0 0 
1 0 0 1 1 0 0 1 1 1 0 1 1 0 0 0 0 0 0 0 0 0 1 0 0 0 0 0 0 0 0 0 0 0 0 
1 0 0 1 1 0 0 1 1 1 0 1 1 0 0 0 0 0 0 0 0 0 1 0 0 0 0 0 0 0 0 0 0 0 0 
1 0 0 1 1 0 0 1 1 1 0 1 1 0 0 0 0 0 0 0 0 0 1 0 0 0 0 0 0 0 0 0 0 0 0 
1 0 0 1 1 0 0 1 1 1 0 1 1 0 0 0 0 0 0 0 0 0 1 0 0 0 0 0 0 0 0 0 0 0 0 
1 0 0 1 1 0 0 1 1 1 0 1 1 0 0 0 0 0 0 0 0 0 1 0 0 0 0 0 0 0 0 0 0 0 0 
1 0 0 1 1 0 0 1 1 1 0 1 1 0 0 0 0 0 0 0 0 0 1 0 0 0 0 0 0 0 0 0 0 0 0 
1 0 0 1 1 0 0 1 1 1 0 1 1 0 0 0 0 0 0 0 0 0 1 0 0 0 0 0 0 0 0 0 0 0 0 
1 0 0 1 1 0 0 1 1 1 0 1 1 0 0 0 0 0 0 0 0 0 1 0 0 0 0 0 0 0 0 0 0 0 0 
1 0 0 1 1 0 0 1 1 1 0 1 1 0 0 0 0 0 0 0 0 0 1 0 0 0 0 0 0 0 0 0 0 0 0 
1 0 0 1 1 0 0 1 1 1 0 1 1 0 0 0 0 0 0 0 0 0 1 0 0 0 0 0 0 0 0 0 0 0 0 
1 0 0 1 1 0 0 1 1 1 0 1 1 0 0 0 0 0 0 0 0 0 1 0 0 0 0 0 0 0 0 0 0 0 0 
1 0 0 1 1 0 0 1 1 1 0 1 1 0 0 0 0 0 0 0 0 0 1 0 0 0 0 0 0 0 0 0 0 0 0 
1 0 0 1 1 0 0 1 1 1 0 1 1 0 0 0 0 0 0 0 0 0 1 0 0 0 0 0 0 0 0 0 0 0 0 
1 0 0 1 1 0 0 1 1 1 0 1 1 0 0 0 0 0 0 0 0 0 1 0 0 0 0 0 0 0 0 0 0 0 0 
1 0 0 1 1 0 0 1 1 1 0 1 1 0 0 0 0 0 0 0 0 0 1 0 0 0 0 0 0 0 0 0 0 0 0 
1 0 0 1 1 0 0 1 1 1 0 1 1 0 0 0 0 0 0 0 0 0 1 0 0 0 0 0 0 0 0 0 0 0 0 
1 0 0 1 1 0 0 1 1 1 0 1 1 0 0 0 0 0 0 0 0 0 1 0 0 0 0 0 0 0 0 0 0 0 0 
1 0 0 1 1 0 0 1 1 1 0 1 1 0 0 0 0 0 0 0 0 0 1 0 0 0 0 0 0 0 0 0 0 0 0 
1 0 0 1 1 0 0 1 1 1 0 1 1 0 0 0 0 0 0 0 0 0 1 0 0 0 0 0 0 0 0 0 0 0 0 
1 0 0 1 1 0 0 1 1 1 0 1 1 0 0 0 0 0 0 0 0 0 1 0 0 0 0 0 0 0 0 0 0 0 0 
1 0 0 1 1 0 0 1 1 1 0 1 1 0 0 0 0 0 0 0 0 0 1 0 0 0 0 0 0 0 0 0 0 0 0 
1 0 0 1 1 0 0 1 1 1 0 1 1 0 0 0 0 0 0 0 0 0 1 0 0 0 0 0 0 0 0 0 0 0 0 
1 0 0 1 1 0 0 1 1 1 0 1 1 0 0 0 0 0 0 0 0 0 1 0 0 0 0 0 0 0 0 0 0 0 0 
1 0 0 1 1 0 0 1 1 1 0 1 1 0 0 0 0 0 0 0 0 0 1 0 0 0 0 0 0 0 0 0 0 0 0 
1 0 0 1 1 0 0 1 1 1 0 1 1 0 0 0 0 0 0 0 0 0 1 0 0 0 0 0 0 0 0 0 0 0 0 
1 0 0 1 1 0 0 1 1 1 0 1 1 0 0 0 0 0 0 0 0 0 1 0 0 0 0 0 0 0 0 0 0 0 0 
1 0 0 1 1 0 0 1 1 1 0 1 1 0 0 0 0 0 0 0 0 0 1 0 0 0 0 0 0 0 0 0 0 0 0 
1 0 0 1 1 0 0 1 1 1 0 1 1 0 0 0 0 0 0 0 0 0 1 0 0 0 0 0 0 0 0 0 0 0 0 
1 0 0 1 1 0 0 1 1 1 0 1 1 0 0 0 0 0 0 0 0 0 1 0 0 0 0 0 0 0 0 0 0 0 0 
1 0 0 1 1 0 0 1 1 1 0 1 1 0 0 0 0 0 0 0 0 0 1 0 0 0 0 0 0 0 0 0 0 0 0 
1 0 0 1 1 0 0 1 1 1 0 1 1 0 0 0 0 0 0 0 0 0 1 0 0 0 0 0 0 0 0 0 0 0 0 
1 0 0 1 1 0 0 1 1 1 0 1 1 0 0 0 0 0 0 0 0 0 1 0 0 0 0 0 0 0 0 0 0 0 0 
1 0 0 1 1 0 0 1 1 1 0 1 1 0 0 0 0 0 0 0 0 0 1 0 0 0 0 0 0 0 0 0 0 0 0 
1 0 0 1 1 0 0 1 1 1 0 1 1 0 0 0 0 0 0 0 0 0 1 0 0 0 0 0 0 0 0 0 0 0 0 
1 0 0 1 1 0 0 1 1 1 0 1 1 0 0 0 0 0 0 0 0 0 1 0 0 0 0 0 0 0 0 0 0 0 0 
1 0 0 1 1 0 0 1 1 1 0 1 1 0 0 0 0 0 0 0 0 0 1 0 0 0 0 0 0 0 0 0 0 0 0 
1 0 0 1 1 0 0 1 1 1 0 1 1 0 0 0 0 0 0 0 0 0 1 0 0 0 0 0 0 0 0 0 0 0 0 
1 0 0 1 1 0 0 1 1 1 0 1 1 0 0 0 0 0 0 0 0 0 1 0 0 0 0 0 0 0 0 0 0 0 0 
1 0 0 1 1 0 0 1 1 1 0 1 1 0 0 0 0 0 0 0 0 0 1 0 0 0 0 0 0 0 0 0 0 0 0 
1 0 0 1 1 0 0 1 1 1 0 1 1 0 0 0 0 0 0 0 0 0 1 0 0 0 0 0 0 0 0 0 0 0 0 
1 0 0 1 1 0 0 1 1 1 0 1 1 0 0 0 0 0 0 0 0 0 1 0 0 0 0 0 0 0 0 0 0 0 0 
1 0 0 1 1 0 0 1 1 1 0 1 1 0 0 0 0 0 0 0 0 0 1 0 0 0 0 0 0 0 0 0 0 0 0 
1 0 0 1 1 0 0 1 1 1 0 1 1 0 0 0 0 0 0 0 0 0 1 0 0 0 0 0 0 0 0 0 0 0 0 
1 0 0 1 1 0 0 1 1 1 0 1 1 0 0 0 0 0 0 0 0 0 1 0 0 0 0 0 0 0 0 0 0 0 0 
1 0 0 1 1 0 0 1 1 1 0 1 1 0 0 0 0 0 0 0 0 0 1 0 0 0 0 0 0 0 0 0 0 0 0 
1 0 0 1 1 0 0 1 1 1 0 1 1 0 0 0 0 0 0 0 0 0 1 0 0 0 0 0 0 0 0 0 0 0 0 
1 0 0 1 1 0 0 1 1 1 0 1 1 0 0 0 0 0 0 0 0 0 1 0 0 0 0 0 0 0 0 0 0 0 0 
1 0 0 1 1 0 0 1 1 1 0 1 1 0 0 0 0 0 0 0 0 0 1 0 0 0 0 0 0 0 0 0 0 0 0 
1 0 0 1 1 0 0 1 1 1 0 1 1 0 0 0 0 0 0 0 0 0 1 0 0 0 0 0 0 0 0 0 0 0 0 
1 0 0 1 1 0 0 1 1 1 0 1 1 0 0 0 0 0 0 0 0 0 1 0 0 0 0 0 0 0 0 0 0 0 0 
1 0 0 1 1 0 0 1 1 1 0 1 1 0 0 0 0 0 0 0 0 0 1 0 0 0 0 0 0 0 0 0 0 0 0 
1 0 0 1 1 0 0 1 1 1 0 1 1 0 0 0 0 0 0 0 0 0 1 0 0 0 0 0 0 0 0 0 0 0 0 
1 0 0 1 1 0 0 1 1 1 0 1 1 0 0 0 0 0 0 0 0 0 1 0 0 0 0 0 0 0 0 0 0 0 0 
1 0 0 1 1 0 0 1 1 1 0 1 1 0 0 0 0 0 0 0 0 0 1 0 0 0 0 0 0 0 0 0 0 0 0 
1 0 0 1 1 0 0 1 1 1 0 1 1 0 0 0 0 0 0 0 0 0 1 0 0 0 0 0 0 0 0 0 0 0 0 
1 0 0 1 1 0 0 1 1 1 0 1 1 0 0 0 0 0 0 0 0 0 1 0 0 0 0 0 0 0 0 0 0 0 0 
1 0 0 1 1 0 0 1 1 1 0 1 1 0 0 0 0 0 0 0 0 0 1 0 0 0 0 0 0 0 0 0 0 0 0 
1 0 0 1 1 0 0 1 1 1 0 1 1 0 0 0 0 0 0 0 0 0 1 0 0 0 0 0 0 0 0 0 0 0 0 
1 0 0 1 1 0 0 1 1 1 0 1 1 0 0 0 0 0 0 0 0 0 1 0 0 0 0 0 0 0 0 0 0 0 0 
1 0 0 1 1 0 0 1 1 1 0 1 1 0 0 0 0 0 0 0 0 0 1 0 0 0 0 0 0 0 0 0 0 0 0 
1 0 0 1 1 0 0 1 1 1 0 1 1 0 0 0 0 0 0 0 0 0 1 0 0 0 0 0 0 0 0 0 0 0 0 
1 0 0 1 1 0 0 1 1 1 0 1 1 0 0 0 0 0 0 0 0 0 1 0 0 0 0 0 0 0 0 0 0 0 0 
1 0 0 1 1 0 0 1 1 1 0 1 1 0 0 0 0 0 0 0 0 0 1 0 0 0 0 0 0 0 0 0 0 0 0 
1 0 0 1 1 0 0 1 1 1 0 1 1 0 0 0 0 0 0 0 0 0 1 0 0 0 0 0 0 0 0 0 0 0 0 
1 0 0 1 1 0 0 1 1 1 0 1 1 0 0 0 0 0 0 0 0 0 1 0 0 0 0 0 0 0 0 0 0 0 0 
1 0 0 1 1 0 0 1 1 1 0 1 1 0 0 0 0 0 0 0 0 0 1 0 0 0 0 0 0 0 0 0 0 0 0 
1 0 0 1 1 0 0 1 1 1 0 1 1 0 0 0 0 0 0 0 0 0 1 0 0 0 0 0 0 0 0 0 0 0 0 
1 0 0 1 1 0 0 1 1 1 0 1 1 0 0 0 0 0 0 0 0 0 1 0 0 0 0 0 0 0 0 0 0 0 0 
1 0 0 1 1 0 0 1 1 1 0 1 1 0 0 0 0 0 0 0 0 0 1 0 0 0 0 0 0 0 0 0 0 0 0 
1 0 0 1 1 0 0 1 1 1 0 1 1 0 0 0 0 0 0 0 0 0 1 0 0 0 0 0 0 0 0 0 0 0 0 
1 0 0 1 1 0 0 1 1 1 0 1 1 0 0 0 0 0 0 0 0 0 1 0 0 0 0 0 0 0 0 0 0 0 0 
1 0 0 1 1 0 0 1 1 1 0 1 1 0 0 0 0 0 0 0 0 0 1 0 0 0 0 0 0 0 0 0 0 0 0 
1 0 0 1 1 0 0 1 1 1 0 1 1 0 0 0 0 0 0 0 0 0 1 0 0 0 0 0 0 0 0 0 0 0 0 
1 0 0 1 1 0 0 1 1 1 0 1 1 0 0 0 0 0 0 0 0 0 1 0 0 0 0 0 0 0 0 0 0 0 0 
1 0 0 1 1 0 0 1 1 1 0 1 1 0 0 0 0 0 0 0 0 0 1 0 0 0 0 0 0 0 0 0 0 0 0 
1 0 0 1 1 0 0 1 1 1 0 1 1 0 0 0 0 0 0 0 0 0 1 0 0 0 0 0 0 0 0 0 0 0 0 
1 0 0 1 1 0 0 1 1 1 0 1 1 0 0 0 0 0 0 0 0 0 1 0 0 0 0 0 0 0 0 0 0 0 0 
1 0 0 1 1 0 0 1 1 1 0 1 1 0 0 0 0 0 0 0 0 0 1 0 0 0 0 0 0 0 0 0 0 0 0 
1 0 0 1 1 0 0 1 1 1 0 1 1 0 0 0 0 0 0 0 0 0 1 0 0 0 0 0 0 0 0 0 0 0 0 
1 0 0 1 1 0 0 1 1 1 0 1 1 0 0 0 0 0 0 0 0 0 1 0 0 0 0 0 0 0 0 0 0 0 0 
1 0 0 1 1 0 0 1 1 1 0 1 1 0 0 0 0 0 0 0 0 0 1 0 0 0 0 0 0 0 0 0 0 0 0 
1 0 0 1 1 0 0 1 1 1 0 1 1 0 0 0 0 0 0 0 0 0 1 0 0 0 0 0 0 0 0 0 0 0 0 
1 0 0 1 1 0 0 1 1 1 0 1 1 0 0 0 0 0 0 0 0 0 1 0 0 0 0 0 0 0 0 0 0 0 0 
1 0 0 1 1 0 0 1 1 1 0 1 1 0 0 0 0 0 0 0 0 0 1 0 0 0 0 0 0 0 0 0 0 0 0 
1 0 0 1 1 0 0 1 1 1 0 1 1 0 0 0 0 0 0 0 0 0 1 0 0 0 0 0 0 0 0 0 0 0 0 
1 0 0 1 1 0 0 1 1 1 0 1 1 0 0 0 0 0 0 0 0 0 1 0 0 0 0 0 0 0 0 0 0 0 0 
1 0 0 1 1 0 0 1 1 1 0 1 1 0 0 0 0 0 0 0 0 0 1 0 0 0 0 0 0 0 0 0 0 0 0 
1 0 0 1 1 0 0 1 1 1 0 1 1 0 0 0 0 0 0 0 0 0 1 0 0 0 0 0 0 0 0 0 0 0 0 
1 0 0 1 1 0 0 1 1 1 0 1 1 0 0 0 0 0 0 0 0 0 1 0 0 0 0 0 0 0 0 0 0 0 0 
1 0 0 1 1 0 0 1 1 1 0 1 1 0 0 0 0 0 0 0 0 0 1 0 0 0 0 0 0 0 0 0 0 0 0 
1 0 0 1 1 0 0 1 1 1 0 1 1 0 0 0 0 0 0 0 0 0 1 0 0 0 0 0 0 0 0 0 0 0 0 
1 0 0 1 1 0 0 1 1 1 0 1 1 0 0 0 0 0 0 0 0 0 1 0 0 0 0 0 0 0 0 0 0 0 0 
1 0 0 1 1 0 0 1 1 1 0 1 1 0 0 0 0 0 0 0 0 0 1 0 0 0 0 0 0 0 0 0 0 0 0 
1 0 0 1 1 0 0 1 1 1 0 1 1 0 0 0 0 0 0 0 0 0 1 0 0 0 0 0 0 0 0 0 0 0 0 
1 0 0 1 1 0 0 1 1 1 0 1 1 0 0 0 0 0 0 0 0 0 1 0 0 0 0 0 0 0 0 0 0 0 0 
1 0 0 1 1 0 0 1 1 1 0 1 1 0 0 0 0 0 0 0 0 0 1 0 0 0 0 0 0 0 0 0 0 0 0 
1 0 0 1 1 0 0 1 1 1 0 1 1 0 0 0 0 0 0 0 0 0 1 0 0 0 0 0 0 0 0 0 0 0 0 
1 0 0 1 1 0 0 1 1 1 0 1 1 0 0 0 0 0 0 0 0 0 1 0 0 0 0 0 0 0 0 0 0 0 0 
1 0 0 1 1 0 0 1 1 1 0 1 1 0 0 0 0 0 0 0 0 0 1 0 0 0 0 0 0 0 0 0 0 0 0 
1 0 0 1 1 0 0 1 1 1 0 1 1 0 0 0 0 0 0 0 0 0 1 0 0 0 0 0 0 0 0 0 0 0 0 
1 0 0 1 1 0 0 1 1 1 0 1 1 0 0 0 0 0 0 0 0 0 1 0 0 0 0 0 0 0 0 0 0 0 0 
1 0 0 1 1 0 0 1 1 1 0 1 1 0 0 0 0 0 0 0 0 0 1 0 0 0 0 0 0 0 0 0 0 0 0 
1 0 0 1 1 0 0 1 1 1 0 1 1 0 0 0 0 0 0 0 0 0 1 0 0 0 0 0 0 0 0 0 0 0 0 
1 0 0 1 1 0 0 1 1 1 0 1 1 0 0 0 0 0 0 0 0 0 1 0 0 0 0 0 0 0 0 0 0 0 0 
1 0 0 1 1 0 0 1 1 1 0 1 1 0 0 0 0 0 0 0 0 0 1 0 0 0 0 0 0 0 0 0 0 0 0 
1 0 0 1 1 0 0 1 1 1 0 1 1 0 0 0 0 0 0 0 0 0 1 0 0 0 0 0 0 0 0 0 0 0 0 
1 0 0 1 1 0 0 1 1 1 0 1 1 0 0 0 0 0 0 0 0 0 1 0 0 0 0 0 0 0 0 0 0 0 0 
1 0 0 1 1 0 0 1 1 1 0 1 1 0 0 0 0 0 0 0 0 0 1 0 0 0 0 0 0 0 0 0 0 0 0 
1 0 0 1 1 0 0 1 1 1 0 1 1 0 0 0 0 0 0 0 0 0 1 0 0 0 0 0 0 0 0 0 0 0 0 
1 0 0 1 1 0 0 1 1 1 0 1 1 0 0 0 0 0 0 0 0 0 1 0 0 0 0 0 0 0 0 0 0 0 0 
1 0 0 1 1 0 0 1 1 1 0 1 1 0 0 0 0 0 0 0 0 0 1 0 0 0 0 0 0 0 0 0 0 0 0 
1 0 0 1 1 0 0 1 1 1 0 1 1 0 0 0 0 0 0 0 0 0 1 0 0 0 0 0 0 0 0 0 0 0 0 
1 0 0 1 1 0 0 1 1 1 0 1 1 0 0 0 0 0 0 0 0 0 1 0 0 0 0 0 0 0 0 0 0 0 0 
1 0 0 1 1 0 0 1 1 1 0 1 1 0 0 0 0 0 0 0 0 0 1 0 0 0 0 0 0 0 0 0 0 0 0 
1 0 0 1 1 0 0 1 1 1 0 1 1 0 0 0 0 0 0 0 0 0 1 0 0 0 0 0 0 0 0 0 0 0 0 
1 0 0 1 1 0 0 1 1 1 0 1 1 0 0 0 0 0 0 0 0 0 1 0 0 0 0 0 0 0 0 0 0 0 0 
1 0 0 1 1 0 0 1 1 1 0 1 1 0 0 0 0 0 0 0 0 0 1 0 0 0 0 0 0 0 0 0 0 0 0 
1 0 0 1 1 0 0 1 1 1 0 1 1 0 0 0 0 0 0 0 0 0 1 0 0 0 0 0 0 0 0 0 0 0 0 
1 0 0 1 1 0 0 1 1 1 0 1 1 0 0 0 0 0 0 0 0 0 1 0 0 0 0 0 0 0 0 0 0 0 0 
1 0 0 1 1 0 0 1 1 1 0 1 1 0 0 0 0 0 0 0 0 0 1 0 0 0 0 0 0 0 0 0 0 0 0 
1 0 0 1 1 0 0 1 1 1 0 1 1 0 0 0 0 0 0 0 0 0 1 0 0 0 0 0 0 0 0 0 0 0 0 
1 0 0 1 1 0 0 1 1 1 0 1 1 0 0 0 0 0 0 0 0 0 1 0 0 0 0 0 0 0 0 0 0 0 0 
1 0 0 1 1 0 0 1 1 1 0 1 1 0 0 0 0 0 0 0 0 0 1 0 0 0 0 0 0 0 0 0 0 0 0 
1 0 0 1 1 0 0 1 1 1 0 1 1 0 0 0 0 0 0 0 0 0 1 0 0 0 0 0 0 0 0 0 0 0 0 
1 0 0 1 1 0 0 1 1 1 0 1 1 0 0 0 0 0 0 0 0 0 1 0 0 0 0 0 0 0 0 0 0 0 0 
1 0 0 1 1 0 0 1 1 1 0 1 1 0 0 0 0 0 0 0 0 0 1 0 0 0 0 0 0 0 0 0 0 0 0 
1 0 0 1 1 0 0 1 1 1 0 1 1 0 0 0 0 0 0 0 0 0 1 0 0 0 0 0 0 0 0 0 0 0 0 
1 0 0 1 1 0 0 1 1 1 0 1 1 0 0 0 0 0 0 0 0 0 1 0 0 0 0 0 0 0 0 0 0 0 0 
1 0 0 1 1 0 0 1 1 1 0 1 1 0 0 0 0 0 0 0 0 0 1 0 0 0 0 0 0 0 0 0 0 0 0 
1 0 0 1 1 0 0 1 1 1 0 1 1 0 0 0 0 0 0 0 0 0 1 0 0 0 0 0 0 0 0 0 0 0 0 
1 0 0 1 1 0 0 1 1 1 0 1 1 0 0 0 0 0 0 0 0 0 1 0 0 0 0 0 0 0 0 0 0 0 0 
1 0 0 1 1 0 0 1 1 1 0 1 1 0 0 0 0 0 0 0 0 0 1 0 0 0 0 0 0 0 0 0 0 0 0 
1 0 0 1 1 0 0 1 1 1 0 1 1 0 0 0 0 0 0 0 0 0 1 0 0 0 0 0 0 0 0 0 0 0 0 
1 0 0 1 1 0 0 1 1 1 0 1 1 0 0 0 0 0 0 0 0 0 1 0 0 0 0 0 0 0 0 0 0 0 0 
1 0 0 1 1 0 0 1 1 1 0 1 1 0 0 0 0 0 0 0 0 0 1 0 0 0 0 0 0 0 0 0 0 0 0 
1 0 0 1 1 0 0 1 1 1 0 1 1 0 0 0 0 0 0 0 0 0 1 0 0 0 0 0 0 0 0 0 0 0 0 
1 0 0 1 1 0 0 1 1 1 0 1 1 0 0 0 0 0 0 0 0 0 1 0 0 0 0 0 0 0 0 0 0 0 0 
1 0 0 1 1 0 0 1 1 1 0 1 1 0 0 0 0 0 0 0 0 0 1 0 0 0 0 0 0 0 0 0 0 0 0 
1 0 0 1 1 0 0 1 1 1 0 1 1 0 0 0 0 0 0 0 0 0 1 0 0 0 0 0 0 0 0 0 0 0 0 
1 0 0 1 1 0 0 1 1 1 0 1 1 0 0 0 0 0 0 0 0 0 1 0 0 0 0 0 0 0 0 0 0 0 0 
1 0 0 1 1 0 0 1 1 1 0 1 1 0 0 0 0 0 0 0 0 0 1 0 0 0 0 0 0 0 0 0 0 0 0 
1 0 0 1 1 0 0 1 1 1 0 1 1 0 0 0 0 0 0 0 0 0 1 0 0 0 0 0 0 0 0 0 0 0 0 
1 0 0 1 1 0 0 1 1 1 0 1 1 0 0 0 0 0 0 0 0 0 1 0 0 0 0 0 0 0 0 0 0 0 0 
1 0 0 1 1 0 0 1 1 1 0 1 1 0 0 0 0 0 0 0 0 0 1 0 0 0 0 0 0 0 0 0 0 0 0 
1 0 0 1 1 0 0 1 1 1 0 1 1 0 0 0 0 0 0 0 0 0 1 0 0 0 0 0 0 0 0 0 0 0 0 
1 0 0 1 1 0 0 1 1 1 0 1 1 0 0 0 0 0 0 0 0 0 1 0 0 0 0 0 0 0 0 0 0 0 0 
1 0 0 1 1 0 0 1 1 1 0 1 1 0 0 0 0 0 0 0 0 0 1 0 0 0 0 0 0 0 0 0 0 0 0 
1 0 0 1 1 0 0 1 1 1 0 1 1 0 0 0 0 0 0 0 0 0 1 0 0 0 0 0 0 0 0 0 0 0 0 
1 0 0 1 1 0 0 1 1 1 0 1 1 0 0 0 0 0 0 0 0 0 1 0 0 0 0 0 0 0 0 0 0 0 0 
1 0 0 1 1 0 0 1 1 1 0 1 1 0 0 0 0 0 0 0 0 0 1 0 0 0 0 0 0 0 0 0 0 0 0 
1 0 0 1 1 0 0 1 1 1 0 1 1 0 0 0 0 0 0 0 0 0 1 0 0 0 0 0 0 0 0 0 0 0 0 
1 0 0 1 1 0 0 1 1 1 0 1 1 0 0 0 0 0 0 0 0 0 1 0 0 0 0 0 0 0 0 0 0 0 0 
1 0 0 1 1 0 0 1 1 1 0 1 1 0 0 0 0 0 0 0 0 0 1 0 0 0 0 0 0 0 0 0 0 0 0 
1 0 0 1 1 0 0 1 1 1 0 1 1 0 0 0 0 0 0 0 0 0 1 0 0 0 0 0 0 0 0 0 0 0 0 
1 0 0 1 1 0 0 1 1 1 0 1 1 0 0 0 0 0 0 0 0 0 1 0 0 0 0 0 0 0 0 0 0 0 0 
1 0 0 1 1 0 0 1 1 1 0 1 1 0 0 0 0 0 0 0 0 0 1 0 0 0 0 0 0 0 0 0 0 0 0 
1 0 0 1 1 0 0 1 1 1 0 1 1 0 0 0 0 0 0 0 0 0 1 0 0 0 0 0 0 0 0 0 0 0 0 
1 0 0 1 1 0 0 1 1 1 0 1 1 0 0 0 0 0 0 0 0 0 1 0 0 0 0 0 0 0 0 0 0 0 0 
1 0 0 1 1 0 0 1 1 1 0 1 1 0 0 0 0 0 0 0 0 0 1 0 0 0 0 0 0 0 0 0 0 0 0 
1 0 0 1 1 0 0 1 1 1 0 1 1 0 0 0 0 0 0 0 0 0 1 0 0 0 0 0 0 0 0 0 0 0 0 
1 0 0 1 1 0 0 1 1 1 0 1 1 0 0 0 0 0 0 0 0 0 1 0 0 0 0 0 0 0 0 0 0 0 0 
1 0 0 1 1 0 0 1 1 1 0 1 1 0 0 0 0 0 0 0 0 0 1 0 0 0 0 0 0 0 0 0 0 0 0 
1 0 0 1 1 0 0 1 1 1 0 1 1 0 0 0 0 0 0 0 0 0 1 0 0 0 0 0 0 0 0 0 0 0 0 
1 0 0 1 1 0 0 1 1 1 0 1 1 0 0 0 0 0 0 0 0 0 1 0 0 0 0 0 0 0 0 0 0 0 0 
1 0 0 1 1 0 0 1 1 1 0 1 1 0 0 0 0 0 0 0 0 0 1 0 0 0 0 0 0 0 0 0 0 0 0 
1 0 0 1 1 0 0 1 1 1 0 1 1 0 0 0 0 0 0 0 0 0 1 0 0 0 0 0 0 0 0 0 0 0 0 
1 0 0 1 1 0 0 1 1 1 0 1 1 0 0 0 0 0 0 0 0 0 1 0 0 0 0 0 0 0 0 0 0 0 0 
1 0 0 1 1 0 0 1 1 1 0 1 1 0 0 0 0 0 0 0 0 0 1 0 0 0 0 0 0 0 0 0 0 0 0 
1 0 0 1 1 0 0 1 1 1 0 1 1 0 0 0 0 0 0 0 0 0 1 0 0 0 0 0 0 0 0 0 0 0 0 
1 0 0 1 1 0 0 1 1 1 0 1 1 0 0 0 0 0 0 0 0 0 1 0 0 0 0 0 0 0 0 0 0 0 0 
1 0 0 1 1 0 0 1 1 1 0 1 1 0 0 0 0 0 0 0 0 0 1 0 0 0 0 0 0 0 0 0 0 0 0 
1 0 0 1 1 0 0 1 1 1 0 1 1 0 0 0 0 0 0 0 0 0 1 0 0 0 0 0 0 0 0 0 0 0 0 
1 0 0 1 1 0 0 1 1 1 0 1 1 0 0 0 0 0 0 0 0 0 1 0 0 0 0 0 0 0 0 0 0 0 0 
1 0 0 1 1 0 0 1 1 1 0 1 1 0 0 0 0 0 0 0 0 0 1 0 0 0 0 0 0 0 0 0 0 0 0 
1 0 0 1 1 0 0 1 1 1 0 1 1 0 0 0 0 0 0 0 0 0 1 0 0 0 0 0 0 0 0 0 0 0 0 
1 0 0 1 1 0 0 1 1 1 0 1 1 0 0 0 0 0 0 0 0 0 1 0 0 0 0 0 0 0 0 0 0 0 0 
1 0 0 1 1 0 0 1 1 1 0 1 1 0 0 0 0 0 0 0 0 0 1 0 0 0 0 0 0 0 0 0 0 0 0 
1 0 0 1 1 0 0 1 1 1 0 1 1 0 0 0 0 0 0 0 0 0 1 0 0 0 0 0 0 0 0 0 0 0 0 
1 0 0 1 1 0 0 1 1 1 0 1 1 0 0 0 0 0 0 0 0 0 1 0 0 0 0 0 0 0 0 0 0 0 0 
1 0 0 1 1 0 0 1 1 1 0 1 1 0 0 0 0 0 0 0 0 0 1 0 0 0 0 0 0 0 0 0 0 0 0 
1 0 0 1 1 0 0 1 1 1 0 1 1 0 0 0 0 0 0 0 0 0 1 0 0 0 0 0 0 0 0 0 0 0 0 
1 0 0 1 1 0 0 1 1 1 0 1 1 0 0 0 0 0 0 0 0 0 1 0 0 0 0 0 0 0 0 0 0 0 0 
1 0 0 1 1 0 0 1 1 1 0 1 1 0 0 0 0 0 0 0 0 0 1 0 0 0 0 0 0 0 0 0 0 0 0 
1 0 0 1 1 0 0 1 1 1 0 1 1 0 0 0 0 0 0 0 0 0 1 0 0 0 0 0 0 0 0 0 0 0 0 
1 0 0 1 1 0 0 1 1 1 0 1 1 0 0 0 0 0 0 0 0 0 1 0 0 0 0 0 0 0 0 0 0 0 0 
1 0 0 1 1 0 0 1 1 1 0 1 1 0 0 0 0 0 0 0 0 0 1 0 0 0 0 0 0 0 0 0 0 0 0 
1 0 0 1 1 0 0 1 1 1 0 1 1 0 0 0 0 0 0 0 0 0 1 0 0 0 0 0 0 0 0 0 0 0 0 
1 0 0 1 1 0 0 1 1 1 0 1 1 0 0 0 0 0 0 0 0 0 1 0 0 0 0 0 0 0 0 0 0 0 0 
1 0 0 1 1 0 0 1 1 1 0 1 1 0 0 0 0 0 0 0 0 0 1 0 0 0 0 0 0 0 0 0 0 0 0 
1 0 0 1 1 0 0 1 1 1 0 1 1 0 0 0 0 0 0 0 0 0 1 0 0 0 0 0 0 0 0 0 0 0 0 
1 0 0 1 1 0 0 1 1 1 0 1 1 0 0 0 0 0 0 0 0 0 1 0 0 0 0 0 0 0 0 0 0 0 0 
1 0 0 1 1 0 0 1 1 1 0 1 1 0 0 0 0 0 0 0 0 0 1 0 0 0 0 0 0 0 0 0 0 0 0 
1 0 0 1 1 0 0 1 1 1 0 1 1 0 0 0 0 0 0 0 0 0 1 0 0 0 0 0 0 0 0 0 0 0 0 
1 0 0 1 1 0 0 1 1 1 0 1 1 0 0 0 0 0 0 0 0 0 1 0 0 0 0 0 0 0 0 0 0 0 0 
1 0 0 1 1 0 0 1 1 1 0 1 1 0 0 0 0 0 0 0 0 0 1 0 0 0 0 0 0 0 0 0 0 0 0 
1 0 0 1 1 0 0 1 1 1 0 1 1 0 0 0 0 0 0 0 0 0 1 0 0 0 0 0 0 0 0 0 0 0 0 
1 0 0 1 1 0 0 1 1 1 0 1 1 0 0 0 0 0 0 0 0 0 1 0 0 0 0 0 0 0 0 0 0 0 0 
1 0 0 1 1 0 0 1 1 1 0 1 1 0 0 0 0 0 0 0 0 0 1 0 0 0 0 0 0 0 0 0 0 0 0 
1 0 0 1 1 0 0 1 1 1 0 1 1 0 0 0 0 0 0 0 0 0 1 0 0 0 0 0 0 0 0 0 0 0 0 
1 0 0 1 1 0 0 1 1 1 0 1 1 0 0 0 0 0 0 0 0 0 1 0 0 0 0 0 0 0 0 0 0 0 0 
1 0 0 1 1 0 0 1 1 1 0 1 1 0 0 0 0 0 0 0 0 0 1 0 0 0 0 0 0 0 0 0 0 0 0 
1 0 0 1 1 0 0 1 1 1 0 1 1 0 0 0 0 0 0 0 0 0 1 0 0 0 0 0 0 0 0 0 0 0 0 
1 0 0 1 1 0 0 1 1 1 0 1 1 0 0 0 0 0 0 0 0 0 1 0 0 0 0 0 0 0 0 0 0 0 0 
1 0 0 1 1 0 0 1 1 1 0 1 1 0 0 0 0 0 0 0 0 0 1 0 0 0 0 0 0 0 0 0 0 0 0 
1 0 0 1 1 0 0 1 1 1 0 1 1 0 0 0 0 0 0 0 0 0 1 0 0 0 0 0 0 0 0 0 0 0 0 
1 0 0 1 1 0 0 1 1 1 0 1 1 0 0 0 0 0 0 0 0 0 1 0 0 0 0 0 0 0 0 0 0 0 0 
1 0 0 1 1 0 0 1 1 1 0 1 1 0 0 0 0 0 0 0 0 0 1 0 0 0 0 0 0 0 0 0 0 0 0 
1 0 0 1 1 0 0 1 1 1 0 1 1 0 0 0 0 0 0 0 0 0 1 0 0 0 0 0 0 0 0 0 0 0 0 
1 0 0 1 1 0 0 1 1 1 0 1 1 0 0 0 0 0 0 0 0 0 1 0 0 0 0 0 0 0 0 0 0 0 0 
1 0 0 1 1 0 0 1 1 1 0 1 1 0 0 0 0 0 0 0 0 0 1 0 0 0 0 0 0 0 0 0 0 0 0 
1 0 0 1 1 0 0 1 1 1 0 1 1 0 0 0 0 0 0 0 0 0 1 0 0 0 0 0 0 0 0 0 0 0 0 
1 0 0 1 1 0 0 1 1 1 0 1 1 0 0 0 0 0 0 0 0 0 1 0 0 0 0 0 0 0 0 0 0 0 0 
1 0 0 1 1 0 0 1 1 1 0 1 1 0 0 0 0 0 0 0 0 0 1 0 0 0 0 0 0 0 0 0 0 0 0 
1 0 0 1 1 0 0 1 1 1 0 1 1 0 0 0 0 0 0 0 0 0 1 0 0 0 0 0 0 0 0 0 0 0 0 
1 0 0 1 1 0 0 1 1 1 0 1 1 0 0 0 0 0 0 0 0 0 1 0 0 0 0 0 0 0 0 0 0 0 0 
1 0 0 1 1 0 0 1 1 1 0 1 1 0 0 0 0 0 0 0 0 0 1 0 0 0 0 0 0 0 0 0 0 0 0 
1 0 0 1 1 0 0 1 1 1 0 1 1 0 0 0 0 0 0 0 0 0 1 0 0 0 0 0 0 0 0 0 0 0 0 
1 0 0 1 1 0 0 1 1 1 0 1 1 0 0 0 0 0 0 0 0 0 1 0 0 0 0 0 0 0 0 0 0 0 0 
1 0 0 1 1 0 0 1 1 1 0 1 1 0 0 0 0 0 0 0 0 0 1 0 0 0 0 0 0 0 0 0 0 0 0 
1 0 0 1 1 0 0 1 1 1 0 1 1 0 0 0 0 0 0 0 0 0 1 0 0 0 0 0 0 0 0 0 0 0 0 
1 0 0 1 1 0 0 1 1 1 0 1 1 0 0 0 0 0 0 0 0 0 1 0 0 0 0 0 0 0 0 0 0 0 0 
1 0 0 1 1 0 0 1 1 1 0 1 1 0 0 0 0 0 0 0 0 0 1 0 0 0 0 0 0 0 0 0 0 0 0 
1 0 0 1 1 0 0 1 1 1 0 1 1 0 0 0 0 0 0 0 0 0 1 0 0 0 0 0 0 0 0 0 0 0 0 
1 0 0 1 1 0 0 1 1 1 0 1 1 0 0 0 0 0 0 0 0 0 1 0 0 0 0 0 0 0 0 0 0 0 0 
1 0 0 1 1 0 0 1 1 1 0 1 1 0 0 0 0 0 0 0 0 0 1 0 0 0 0 0 0 0 0 0 0 0 0 
1 0 0 1 1 0 0 1 1 1 0 1 1 0 0 0 0 0 0 0 0 0 1 0 0 0 0 0 0 0 0 0 0 0 0 
1 0 0 1 1 0 0 1 1 1 0 1 1 0 0 0 0 0 0 0 0 0 1 0 0 0 0 0 0 0 0 0 0 0 0 
1 0 0 1 1 0 0 1 1 1 0 1 1 0 0 0 0 0 0 0 0 0 1 0 0 0 0 0 0 0 0 0 0 0 0 
1 0 0 1 1 0 0 1 1 1 0 1 1 0 0 0 0 0 0 0 0 0 1 0 0 0 0 0 0 0 0 0 0 0 0 
1 0 0 1 1 0 0 1 1 1 0 1 1 0 0 0 0 0 0 0 0 0 1 0 0 0 0 0 0 0 0 0 0 0 0 
1 0 0 1 1 0 0 1 1 1 0 1 1 0 0 0 0 0 0 0 0 0 1 0 0 0 0 0 0 0 0 0 0 0 0 
1 0 0 1 1 0 0 1 1 1 0 1 1 0 0 0 0 0 0 0 0 0 1 0 0 0 0 0 0 0 0 0 0 0 0 
1 0 0 1 1 0 0 1 1 1 0 1 1 0 0 0 0 0 0 0 0 0 1 0 0 0 0 0 0 0 0 0 0 0 0 
1 0 0 1 1 0 0 1 1 1 0 1 1 0 0 0 0 0 0 0 0 0 1 0 0 0 0 0 0 0 0 0 0 0 0 
1 0 0 1 1 0 0 1 1 1 0 1 1 0 0 0 0 0 0 0 0 0 1 0 0 0 0 0 0 0 0 0 0 0 0 
1 0 0 1 1 0 0 1 1 1 0 1 1 0 0 0 0 0 0 0 0 0 1 0 0 0 0 0 0 0 0 0 0 0 0 
1 0 0 1 1 0 0 1 1 1 0 1 1 0 0 0 0 0 0 0 0 0 1 0 0 0 0 0 0 0 0 0 0 0 0 
1 0 0 1 1 0 0 1 1 1 0 1 1 0 0 0 0 0 0 0 0 0 1 0 0 0 0 0 0 0 0 0 0 0 0 
1 0 0 1 1 0 0 1 1 1 0 1 1 0 0 0 0 0 0 0 0 0 1 0 0 0 0 0 0 0 0 0 0 0 0 
1 0 0 1 1 0 0 1 1 1 0 1 1 0 0 0 0 0 0 0 0 0 1 0 0 0 0 0 0 0 0 0 0 0 0 
1 0 0 1 1 0 0 1 1 1 0 1 1 0 0 0 0 0 0 0 0 0 1 0 0 0 0 0 0 0 0 0 0 0 0 
1 0 0 1 1 0 0 1 1 1 0 1 1 0 0 0 0 0 0 0 0 0 1 0 0 0 0 0 0 0 0 0 0 0 0 
1 0 0 1 1 0 0 1 1 1 0 1 1 0 0 0 0 0 0 0 0 0 1 0 0 0 0 0 0 0 0 0 0 0 0 
1 0 0 1 1 0 0 1 1 1 0 1 1 0 0 0 0 0 0 0 0 0 1 0 0 0 0 0 0 0 0 0 0 0 0 
1 0 0 1 1 0 0 1 1 1 0 1 1 0 0 0 0 0 0 0 0 0 1 0 0 0 0 0 0 0 0 0 0 0 0 
1 0 0 1 1 0 0 1 1 1 0 1 1 0 0 0 0 0 0 0 0 0 1 0 0 0 0 0 0 0 0 0 0 0 0 
1 0 0 1 1 0 0 1 1 1 0 1 1 0 0 0 0 0 0 0 0 0 1 0 0 0 0 0 0 0 0 0 0 0 0 
1 0 0 1 1 0 0 1 1 1 0 1 1 0 0 0 0 0 0 0 0 0 1 0 0 0 0 0 0 0 0 0 0 0 0 
1 0 0 1 1 0 0 1 1 1 0 1 1 0 0 0 0 0 0 0 0 0 1 0 0 0 0 0 0 0 0 0 0 0 0 
1 0 0 1 1 0 0 1 1 1 0 1 1 0 0 0 0 0 0 0 0 0 1 0 0 0 0 0 0 0 0 0 0 0 0 
1 0 0 1 1 0 0 1 1 1 0 1 1 0 0 0 0 0 0 0 0 0 1 0 0 0 0 0 0 0 0 0 0 0 0 
1 0 0 1 1 0 0 1 1 1 0 1 1 0 0 0 0 0 0 0 0 0 1 0 0 0 0 0 0 0 0 0 0 0 0 
1 0 0 1 1 0 0 1 1 1 0 1 1 0 0 0 0 0 0 0 0 0 1 0 0 0 0 0 0 0 0 0 0 0 0 
1 0 0 1 1 0 0 1 1 1 0 1 1 0 0 0 0 0 0 0 0 0 1 0 0 0 0 0 0 0 0 0 0 0 0 
1 0 0 1 1 0 0 1 1 1 0 1 1 0 0 0 0 0 0 0 0 0 1 0 0 0 0 0 0 0 0 0 0 0 0 
1 0 0 1 1 0 0 1 1 1 0 1 1 0 0 0 0 0 0 0 0 0 1 0 0 0 0 0 0 0 0 0 0 0 0 
1 0 0 1 1 0 0 1 1 1 0 1 1 0 0 0 0 0 0 0 0 0 1 0 0 0 0 0 0 0 0 0 0 0 0 
1 0 0 1 1 0 0 1 1 1 0 1 1 0 0 0 0 0 0 0 0 0 1 0 0 0 0 0 0 0 0 0 0 0 0 
1 0 0 1 1 0 0 1 1 1 0 1 1 0 0 0 0 0 0 0 0 0 1 0 0 0 0 0 0 0 0 0 0 0 0 
1 0 0 1 1 0 0 1 1 1 0 1 1 0 0 0 0 0 0 0 0 0 1 0 0 0 0 0 0 0 0 0 0 0 0 
1 0 0 1 1 0 0 1 1 1 0 1 1 0 0 0 0 0 0 0 0 0 1 0 0 0 0 0 0 0 0 0 0 0 0 
1 0 0 1 1 0 0 1 1 1 0 1 1 0 0 0 0 0 0 0 0 0 1 0 0 0 0 0 0 0 0 0 0 0 0 
1 0 0 1 1 0 0 1 1 1 0 1 1 0 0 0 0 0 0 0 0 0 1 0 0 0 0 0 0 0 0 0 0 0 0 
1 0 0 1 1 0 0 1 1 1 0 1 1 0 0 0 0 0 0 0 0 0 1 0 0 0 0 0 0 0 0 0 0 0 0 
1 0 0 1 1 0 0 1 1 1 0 1 1 0 0 0 0 0 0 0 0 0 1 0 0 0 0 0 0 0 0 0 0 0 0 
1 0 0 1 1 0 0 1 1 1 0 1 1 0 0 0 0 0 0 0 0 0 1 0 0 0 0 0 0 0 0 0 0 0 0 
1 0 0 1 1 0 0 1 1 1 0 1 1 0 0 0 0 0 0 0 0 0 1 0 0 0 0 0 0 0 0 0 0 0 0 
1 0 0 1 1 0 0 1 1 1 0 1 1 0 0 0 0 0 0 0 0 0 1 0 0 0 0 0 0 0 0 0 0 0 0 
1 0 0 1 1 0 0 1 1 1 0 1 1 0 0 0 0 0 0 0 0 0 1 0 0 0 0 0 0 0 0 0 0 0 0 
1 0 0 1 1 0 0 1 1 1 0 1 1 0 0 0 0 0 0 0 0 0 1 0 0 0 0 0 0 0 0 0 0 0 0 
1 0 0 1 1 0 0 1 1 1 0 1 1 0 0 0 0 0 0 0 0 0 1 0 0 0 0 0 0 0 0 0 0 0 0 
1 0 0 1 1 0 0 1 1 1 0 1 1 0 0 0 0 0 0 0 0 0 1 0 0 0 0 0 0 0 0 0 0 0 0 
1 0 0 1 1 0 0 1 1 1 0 1 1 0 0 0 0 0 0 0 0 0 1 0 0 0 0 0 0 0 0 0 0 0 0 
1 0 0 1 1 0 0 1 1 1 0 1 1 0 0 0 0 0 0 0 0 0 1 0 0 0 0 0 0 0 0 0 0 0 0 
1 0 0 1 1 0 0 1 1 1 0 1 1 0 0 0 0 0 0 0 0 0 1 0 0 0 0 0 0 0 0 0 0 0 0 
1 0 0 1 1 0 0 1 1 1 0 1 1 0 0 0 0 0 0 0 0 0 1 0 0 0 0 0 0 0 0 0 0 0 0 
1 0 0 1 1 0 0 1 1 1 0 1 1 0 0 0 0 0 0 0 0 0 1 0 0 0 0 0 0 0 0 0 0 0 0 
1 0 0 1 1 0 0 1 1 1 0 1 1 0 0 0 0 0 0 0 0 0 1 0 0 0 0 0 0 0 0 0 0 0 0 
1 0 0 1 1 0 0 1 1 1 0 1 1 0 0 0 0 0 0 0 0 0 1 0 0 0 0 0 0 0 0 0 0 0 0 
1 0 0 1 1 0 0 1 1 1 0 1 1 0 0 0 0 0 0 0 0 0 1 0 0 0 0 0 0 0 0 0 0 0 0 
1 0 0 1 1 0 0 1 1 1 0 1 1 0 0 0 0 0 0 0 0 0 1 0 0 0 0 0 0 0 0 0 0 0 0 
1 0 0 1 1 0 0 1 1 1 0 1 1 0 0 0 0 0 0 0 0 0 1 0 0 0 0 0 0 0 0 0 0 0 0 
1 0 0 1 1 0 0 1 1 1 0 1 1 0 0 0 0 0 0 0 0 0 1 0 0 0 0 0 0 0 0 0 0 0 0 
1 0 0 1 1 0 0 1 1 1 0 1 1 0 0 0 0 0 0 0 0 0 1 0 0 0 0 0 0 0 0 0 0 0 0 
1 0 0 1 1 0 0 1 1 1 0 1 1 0 0 0 0 0 0 0 0 0 1 0 0 0 0 0 0 0 0 0 0 0 0 
1 0 0 1 1 0 0 1 1 1 0 1 1 0 0 0 0 0 0 0 0 0 1 0 0 0 0 0 0 0 0 0 0 0 0 
1 0 0 1 1 0 0 1 1 1 0 1 1 0 0 0 0 0 0 0 0 0 1 0 0 0 0 0 0 0 0 0 0 0 0 
1 0 0 1 1 0 0 1 1 1 0 1 1 0 0 0 0 0 0 0 0 0 1 0 0 0 0 0 0 0 0 0 0 0 0 
1 0 0 1 1 0 0 1 1 1 0 1 1 0 0 0 0 0 0 0 0 0 1 0 0 0 0 0 0 0 0 0 0 0 0 
1 0 0 1 1 0 0 1 1 1 0 1 1 0 0 0 0 0 0 0 0 0 1 0 0 0 0 0 0 0 0 0 0 0 0 
1 0 0 1 1 0 0 1 1 1 0 1 1 0 0 0 0 0 0 0 0 0 1 0 0 0 0 0 0 0 0 0 0 0 0 
1 0 0 1 1 0 0 1 1 1 0 1 1 0 0 0 0 0 0 0 0 0 1 0 0 0 0 0 0 0 0 0 0 0 0 
1 0 0 1 1 0 0 1 1 1 0 1 1 0 0 0 0 0 0 0 0 0 1 0 0 0 0 0 0 0 0 0 0 0 0 
1 0 0 1 1 0 0 1 1 1 0 1 1 0 0 0 0 0 0 0 0 0 1 0 0 0 0 0 0 0 0 0 0 0 0 
1 0 0 1 1 0 0 1 1 1 0 1 1 0 0 0 0 0 0 0 0 0 1 0 0 0 0 0 0 0 0 0 0 0 0 
1 0 0 1 1 0 0 1 1 1 0 1 1 0 0 0 0 0 0 0 0 0 1 0 0 0 0 0 0 0 0 0 0 0 0 
1 0 0 1 1 0 0 1 1 1 0 1 1 0 0 0 0 0 0 0 0 0 1 0 0 0 0 0 0 0 0 0 0 0 0 
1 0 0 1 1 0 0 1 1 1 0 1 1 0 0 0 0 0 0 0 0 0 1 0 0 0 0 0 0 0 0 0 0 0 0 
1 0 0 1 1 0 0 1 1 1 0 1 1 0 0 0 0 0 0 0 0 0 1 0 0 0 0 0 0 0 0 0 0 0 0 
1 0 0 1 1 0 0 1 1 1 0 1 1 0 0 0 0 0 0 0 0 0 1 0 0 0 0 0 0 0 0 0 0 0 0 
1 0 0 1 1 0 0 1 1 1 0 1 1 0 0 0 0 0 0 0 0 0 1 0 0 0 0 0 0 0 0 0 0 0 0 
1 0 0 1 1 0 0 1 1 1 0 1 1 0 0 0 0 0 0 0 0 0 1 0 0 0 0 0 0 0 0 0 0 0 0 
1 0 0 1 1 0 0 1 1 1 0 1 1 0 0 0 0 0 0 0 0 0 1 0 0 0 0 0 0 0 0 0 0 0 0 
1 0 0 1 1 0 0 1 1 1 0 1 1 0 0 0 0 0 0 0 0 0 1 0 0 0 0 0 0 0 0 0 0 0 0 
1 0 0 1 1 0 0 1 1 1 0 1 1 0 0 0 0 0 0 0 0 0 1 0 0 0 0 0 0 0 0 0 0 0 0 
1 0 0 1 1 0 0 1 1 1 0 1 1 0 0 0 0 0 0 0 0 0 1 0 0 0 0 0 0 0 0 0 0 0 0 
1 0 0 1 1 0 0 1 1 1 0 1 1 0 0 0 0 0 0 0 0 0 1 0 0 0 0 0 0 0 0 0 0 0 0 
1 0 0 1 1 0 0 1 1 1 0 1 1 0 0 0 0 0 0 0 0 0 1 0 0 0 0 0 0 0 0 0 0 0 0 
1 0 0 1 1 0 0 1 1 1 0 1 1 0 0 0 0 0 0 0 0 0 1 0 0 0 0 0 0 0 0 0 0 0 0 
1 0 0 1 1 0 0 1 1 1 0 1 1 0 0 0 0 0 0 0 0 0 1 0 0 0 0 0 0 0 0 0 0 0 0 
1 0 0 1 1 0 0 1 1 1 0 1 1 0 0 0 0 0 0 0 0 0 1 0 0 0 0 0 0 0 0 0 0 0 0 
1 0 0 1 1 0 0 1 1 1 0 1 1 0 0 0 0 0 0 0 0 0 1 0 0 0 0 0 0 0 0 0 0 0 0 
1 0 0 1 1 0 0 1 1 1 0 1 1 0 0 0 0 0 0 0 0 0 1 0 0 0 0 0 0 0 0 0 0 0 0 
1 0 0 1 1 0 0 1 1 1 0 1 1 0 0 0 0 0 0 0 0 0 1 0 0 0 0 0 0 0 0 0 0 0 0 
1 0 0 1 1 0 0 1 1 1 0 1 1 0 0 0 0 0 0 0 0 0 1 0 0 0 0 0 0 0 0 0 0 0 0 
1 0 0 1 1 0 0 1 1 1 0 1 1 0 0 0 0 0 0 0 0 0 1 0 0 0 0 0 0 0 0 0 0 0 0 
1 0 0 1 1 0 0 1 1 1 0 1 1 0 0 0 0 0 0 0 0 0 1 0 0 0 0 0 0 0 0 0 0 0 0 
1 0 0 1 1 0 0 1 1 1 0 1 1 0 0 0 0 0 0 0 0 0 1 0 0 0 0 0 0 0 0 0 0 0 0 
1 0 0 1 1 0 0 1 1 1 0 1 1 0 0 0 0 0 0 0 0 0 1 0 0 0 0 0 0 0 0 0 0 0 0 
1 0 0 1 1 0 0 1 1 1 0 1 1 0 0 0 0 0 0 0 0 0 1 0 0 0 0 0 0 0 0 0 0 0 0 
1 0 0 1 1 0 0 1 1 1 0 1 1 0 0 0 0 0 0 0 0 0 1 0 0 0 0 0 0 0 0 0 0 0 0 
1 0 0 1 1 0 0 1 1 1 0 1 1 0 0 0 0 0 0 0 0 0 1 0 0 0 0 0 0 0 0 0 0 0 0 
1 0 0 1 1 0 0 1 1 1 0 1 1 0 0 0 0 0 0 0 0 0 1 0 0 0 0 0 0 0 0 0 0 0 0 
1 0 0 1 1 0 0 1 1 1 0 1 1 0 0 0 0 0 0 0 0 0 1 0 0 0 0 0 0 0 0 0 0 0 0 
1 0 0 1 1 0 0 1 1 1 0 1 1 0 0 0 0 0 0 0 0 0 1 0 0 0 0 0 0 0 0 0 0 0 0 
1 0 0 1 1 0 0 1 1 1 0 1 1 0 0 0 0 0 0 0 0 0 1 0 0 0 0 0 0 0 0 0 0 0 0 
1 0 0 1 1 0 0 1 1 1 0 1 1 0 0 0 0 0 0 0 0 0 1 0 0 0 0 0 0 0 0 0 0 0 0 
1 0 0 1 1 0 0 1 1 1 0 1 1 0 0 0 0 0 0 0 0 0 1 0 0 0 0 0 0 0 0 0 0 0 0 
1 0 0 1 1 0 0 1 1 1 0 1 1 0 0 0 0 0 0 0 0 0 1 0 0 0 0 0 0 0 0 0 0 0 0 
1 0 0 1 1 0 0 1 1 1 0 1 1 0 0 0 0 0 0 0 0 0 1 0 0 0 0 0 0 0 0 0 0 0 0 
1 0 0 1 1 0 0 1 1 1 0 1 1 0 0 0 0 0 0 0 0 0 1 0 0 0 0 0 0 0 0 0 0 0 0 
1 0 0 1 1 0 0 1 1 1 0 1 1 0 0 0 0 0 0 0 0 0 1 0 0 0 0 0 0 0 0 0 0 0 0 
1 0 0 1 1 0 0 1 1 1 0 1 1 0 0 0 0 0 0 0 0 0 1 0 0 0 0 0 0 0 0 0 0 0 0 
1 0 0 1 1 0 0 1 1 1 0 1 1 0 0 0 0 0 0 0 0 0 1 0 0 0 0 0 0 0 0 0 0 0 0 
1 0 0 1 1 0 0 1 1 1 0 1 1 0 0 0 0 0 0 0 0 0 1 0 0 0 0 0 0 0 0 0 0 0 0 
1 0 0 1 1 0 0 1 1 1 0 1 1 0 0 0 0 0 0 0 0 0 1 0 0 0 0 0 0 0 0 0 0 0 0 
1 0 0 1 1 0 0 1 1 1 0 1 1 0 0 0 0 0 0 0 0 0 1 0 0 0 0 0 0 0 0 0 0 0 0 
1 0 0 1 1 0 0 1 1 1 0 1 1 0 0 0 0 0 0 0 0 0 1 0 0 0 0 0 0 0 0 0 0 0 0 
1 0 0 1 1 0 0 1 1 1 0 1 1 0 0 0 0 0 0 0 0 0 1 0 0 0 0 0 0 0 0 0 0 0 0 
1 0 0 1 1 0 0 1 1 1 0 1 1 0 0 0 0 0 0 0 0 0 1 0 0 0 0 0 0 0 0 0 0 0 0 
1 0 0 1 1 0 0 1 1 1 0 1 1 0 0 0 0 0 0 0 0 0 1 0 0 0 0 0 0 0 0 0 0 0 0 
1 0 0 1 1 0 0 1 1 1 0 1 1 0 0 0 0 0 0 0 0 0 1 0 0 0 0 0 0 0 0 0 0 0 0 
1 0 0 1 1 0 0 1 1 1 0 1 1 0 0 0 0 0 0 0 0 0 1 0 0 0 0 0 0 0 0 0 0 0 0 
1 0 0 1 1 0 0 1 1 1 0 1 1 0 0 0 0 0 0 0 0 0 1 0 0 0 0 0 0 0 0 0 0 0 0 
1 0 0 1 1 0 0 1 1 1 0 1 1 0 0 0 0 0 0 0 0 0 1 0 0 0 0 0 0 0 0 0 0 0 0 
1 0 0 1 1 0 0 1 1 1 0 1 1 0 0 0 0 0 0 0 0 0 1 0 0 0 0 0 0 0 0 0 0 0 0 
1 0 0 1 1 0 0 1 1 1 0 1 1 0 0 0 0 0 0 0 0 0 1 0 0 0 0 0 0 0 0 0 0 0 0 
1 0 0 1 1 0 0 1 1 1 0 1 1 0 0 0 0 0 0 0 0 0 1 0 0 0 0 0 0 0 0 0 0 0 0 
1 0 0 1 1 0 0 1 1 1 0 1 1 0 0 0 0 0 0 0 0 0 1 0 0 0 0 0 0 0 0 0 0 0 0 
1 0 0 1 1 0 0 1 1 1 0 1 1 0 0 0 0 0 0 0 0 0 1 0 0 0 0 0 0 0 0 0 0 0 0 
1 0 0 1 1 0 0 1 1 1 0 1 1 0 0 0 0 0 0 0 0 0 1 0 0 0 0 0 0 0 0 0 0 0 0 
1 0 0 1 1 0 0 1 1 1 0 1 1 0 0 0 0 0 0 0 0 0 1 0 0 0 0 0 0 0 0 0 0 0 0 
1 0 0 1 1 0 0 1 1 1 0 1 1 0 0 0 0 0 0 0 0 0 1 0 0 0 0 0 0 0 0 0 0 0 0 
1 0 0 1 1 0 0 1 1 1 0 1 1 0 0 0 0 0 0 0 0 0 1 0 0 0 0 0 0 0 0 0 0 0 0 
1 0 0 1 1 0 0 1 1 1 0 1 1 0 0 0 0 0 0 0 0 0 1 0 0 0 0 0 0 0 0 0 0 0 0 
1 0 0 1 1 0 0 1 1 1 0 1 1 0 0 0 0 0 0 0 0 0 1 0 0 0 0 0 0 0 0 0 0 0 0 
1 0 0 1 1 0 0 1 1 1 0 1 1 0 0 0 0 0 0 0 0 0 1 0 0 0 0 0 0 0 0 0 0 0 0 
1 0 0 1 1 0 0 1 1 1 0 1 1 0 0 0 0 0 0 0 0 0 1 0 0 0 0 0 0 0 0 0 0 0 0 
1 0 0 1 1 0 0 1 1 1 0 1 1 0 0 0 0 0 0 0 0 0 1 0 0 0 0 0 0 0 0 0 0 0 0 
1 0 0 1 1 0 0 1 1 1 0 1 1 0 0 0 0 0 0 0 0 0 1 0 0 0 0 0 0 0 0 0 0 0 0 
1 0 0 1 1 0 0 1 1 1 0 1 1 0 0 0 0 0 0 0 0 0 1 0 0 0 0 0 0 0 0 0 0 0 0 
1 0 0 1 1 0 0 1 1 1 0 1 1 0 0 0 0 0 0 0 0 0 1 0 0 0 0 0 0 0 0 0 0 0 0 
1 0 0 1 1 0 0 1 1 1 0 1 1 0 0 0 0 0 0 0 0 0 1 0 0 0 0 0 0 0 0 0 0 0 0 
1 0 0 1 1 0 0 1 1 1 0 1 1 0 0 0 0 0 0 0 0 0 1 0 0 0 0 0 0 0 0 0 0 0 0 
1 0 0 1 1 0 0 1 1 1 0 1 1 0 0 0 0 0 0 0 0 0 1 0 0 0 0 0 0 0 0 0 0 0 0 
1 0 0 1 1 0 0 1 1 1 0 1 1 0 0 0 0 0 0 0 0 0 1 0 0 0 0 0 0 0 0 0 0 0 0 
1 0 0 1 1 0 0 1 1 1 0 1 1 0 0 0 0 0 0 0 0 0 1 0 0 0 0 0 0 0 0 0 0 0 0 
1 0 0 1 1 0 0 1 1 1 0 1 1 0 0 0 0 0 0 0 0 0 1 0 0 0 0 0 0 0 0 0 0 0 0 
1 0 0 1 1 0 0 1 1 1 0 1 1 0 0 0 0 0 0 0 0 0 1 0 0 0 0 0 0 0 0 0 0 0 0 
1 0 0 1 1 0 0 1 1 1 0 1 1 0 0 0 0 0 0 0 0 0 1 0 0 0 0 0 0 0 0 0 0 0 0 
1 0 0 1 1 0 0 1 1 1 0 1 1 0 0 0 0 0 0 0 0 0 1 0 0 0 0 0 0 0 0 0 0 0 0 
1 0 0 1 1 0 0 1 1 1 0 1 1 0 0 0 0 0 0 0 0 0 1 0 0 0 0 0 0 0 0 0 0 0 0 
1 0 0 1 1 0 0 1 1 1 0 1 1 0 0 0 0 0 0 0 0 0 1 0 0 0 0 0 0 0 0 0 0 0 0 
1 0 0 1 1 0 0 1 1 1 0 1 1 0 0 0 0 0 0 0 0 0 1 0 0 0 0 0 0 0 0 0 0 0 0 
1 0 0 1 1 0 0 1 1 1 0 1 1 0 0 0 0 0 0 0 0 0 1 0 0 0 0 0 0 0 0 0 0 0 0 
1 0 0 1 1 0 0 1 1 1 0 1 1 0 0 0 0 0 0 0 0 0 1 0 0 0 0 0 0 0 0 0 0 0 0 
1 0 0 1 1 0 0 1 1 1 0 1 1 0 0 0 0 0 0 0 0 0 1 0 0 0 0 0 0 0 0 0 0 0 0 
1 0 0 1 1 0 0 1 1 1 0 1 1 0 0 0 0 0 0 0 0 0 1 0 0 0 0 0 0 0 0 0 0 0 0 
1 0 0 1 1 0 0 1 1 1 0 1 1 0 0 0 0 0 0 0 0 0 1 0 0 0 0 0 0 0 0 0 0 0 0 
1 0 0 1 1 0 0 1 1 1 0 1 1 0 0 0 0 0 0 0 0 0 1 0 0 0 0 0 0 0 0 0 0 0 0 
1 0 0 1 1 0 0 1 1 1 0 1 1 0 0 0 0 0 0 0 0 0 1 0 0 0 0 0 0 0 0 0 0 0 0 
1 0 0 1 1 0 0 1 1 1 0 1 1 0 0 0 0 0 0 0 0 0 1 0 0 0 0 0 0 0 0 0 0 0 0 
1 0 0 1 1 0 0 1 1 1 0 1 1 0 0 0 0 0 0 0 0 0 1 0 0 0 0 0 0 0 0 0 0 0 0 
1 0 0 1 1 0 0 1 1 1 0 1 1 0 0 0 0 0 0 0 0 0 1 0 0 0 0 0 0 0 0 0 0 0 0 
1 0 0 1 1 0 0 1 1 1 0 1 1 0 0 0 0 0 0 0 0 0 1 0 0 0 0 0 0 0 0 0 0 0 0 
1 0 0 1 1 0 0 1 1 1 0 1 1 0 0 0 0 0 0 0 0 0 1 0 0 0 0 0 0 0 0 0 0 0 0 
1 0 0 1 1 0 0 1 1 1 0 1 1 0 0 0 0 0 0 0 0 0 1 0 0 0 0 0 0 0 0 0 0 0 0 
1 0 0 1 1 0 0 1 1 1 0 1 1 0 0 0 0 0 0 0 0 0 1 0 0 0 0 0 0 0 0 0 0 0 0 
1 0 0 1 1 0 0 1 1 1 0 1 1 0 0 0 0 0 0 0 0 0 1 0 0 0 0 0 0 0 0 0 0 0 0 
1 0 0 1 1 0 0 1 1 1 0 1 1 0 0 0 0 0 0 0 0 0 1 0 0 0 0 0 0 0 0 0 0 0 0 
1 0 0 1 1 0 0 1 1 1 0 1 1 0 0 0 0 0 0 0 0 0 1 0 0 0 0 0 0 0 0 0 0 0 0 
1 0 0 1 1 0 0 1 1 1 0 1 1 0 0 0 0 0 0 0 0 0 1 0 0 0 0 0 0 0 0 0 0 0 0 
1 0 0 1 1 0 0 1 1 1 0 1 1 0 0 0 0 0 0 0 0 0 1 0 0 0 0 0 0 0 0 0 0 0 0 
1 0 0 1 1 0 0 1 1 1 0 1 1 0 0 0 0 0 0 0 0 0 1 0 0 0 0 0 0 0 0 0 0 0 0 
1 0 0 1 1 0 0 1 1 1 0 1 1 0 0 0 0 0 0 0 0 0 1 0 0 0 0 0 0 0 0 0 0 0 0 
1 0 0 1 1 0 0 1 1 1 0 1 1 0 0 0 0 0 0 0 0 0 1 0 0 0 0 0 0 0 0 0 0 0 0 
1 0 0 1 1 0 0 1 1 1 0 1 1 0 0 0 0 0 0 0 0 0 1 0 0 0 0 0 0 0 0 0 0 0 0 
1 0 0 1 1 0 0 1 1 1 0 1 1 0 0 0 0 0 0 0 0 0 1 0 0 0 0 0 0 0 0 0 0 0 0 
1 0 0 1 1 0 0 1 1 1 0 1 1 0 0 0 0 0 0 0 0 0 1 0 0 0 0 0 0 0 0 0 0 0 0 
1 0 0 1 1 0 0 1 1 1 0 1 1 0 0 0 0 0 0 0 0 0 1 0 0 0 0 0 0 0 0 0 0 0 0 
1 0 0 1 1 0 0 1 1 1 0 1 1 0 0 0 0 0 0 0 0 0 1 0 0 0 0 0 0 0 0 0 0 0 0 
1 0 0 1 1 0 0 1 1 1 0 1 1 0 0 0 0 0 0 0 0 0 1 0 0 0 0 0 0 0 0 0 0 0 0 
1 0 0 1 1 0 0 1 1 1 0 1 1 0 0 0 0 0 0 0 0 0 1 0 0 0 0 0 0 0 0 0 0 0 0 
1 0 0 1 1 0 0 1 1 1 0 1 1 0 0 0 0 0 0 0 0 0 1 0 0 0 0 0 0 0 0 0 0 0 0 
1 0 0 1 1 0 0 1 1 1 0 1 1 0 0 0 0 0 0 0 0 0 1 0 0 0 0 0 0 0 0 0 0 0 0 
1 0 0 1 1 0 0 1 1 1 0 1 1 0 0 0 0 0 0 0 0 0 1 0 0 0 0 0 0 0 0 0 0 0 0 
1 0 0 1 1 0 0 1 1 1 0 1 1 0 0 0 0 0 0 0 0 0 1 0 0 0 0 0 0 0 0 0 0 0 0 
1 0 0 1 1 0 0 1 1 1 0 1 1 0 0 0 0 0 0 0 0 0 1 0 0 0 0 0 0 0 0 0 0 0 0 
1 0 0 1 1 0 0 1 1 1 0 1 1 0 0 0 0 0 0 0 0 0 1 0 0 0 0 0 0 0 0 0 0 0 0 
1 0 0 1 1 0 0 1 1 1 0 1 1 0 0 0 0 0 0 0 0 0 1 0 0 0 0 0 0 0 0 0 0 0 0 
1 0 0 1 1 0 0 1 1 1 0 1 1 0 0 0 0 0 0 0 0 0 1 0 0 0 0 0 0 0 0 0 0 0 0 
1 0 0 1 1 0 0 1 1 1 0 1 1 0 0 0 0 0 0 0 0 0 1 0 0 0 0 0 0 0 0 0 0 0 0 
1 0 0 1 1 0 0 1 1 1 0 1 1 0 0 0 0 0 0 0 0 0 1 0 0 0 0 0 0 0 0 0 0 0 0 
1 0 0 1 1 0 0 1 1 1 0 1 1 0 0 0 0 0 0 0 0 0 1 0 0 0 0 0 0 0 0 0 0 0 0 
1 0 0 1 1 0 0 1 1 1 0 1 1 0 0 0 0 0 0 0 0 0 1 0 0 0 0 0 0 0 0 0 0 0 0 
1 0 0 1 1 0 0 1 1 1 0 1 1 0 0 0 0 0 0 0 0 0 1 0 0 0 0 0 0 0 0 0 0 0 0 
1 0 0 1 1 0 0 1 1 1 0 1 1 0 0 0 0 0 0 0 0 0 1 0 0 0 0 0 0 0 0 0 0 0 0 
1 0 0 1 1 0 0 1 1 1 0 1 1 0 0 0 0 0 0 0 0 0 1 0 0 0 0 0 0 0 0 0 0 0 0 
1 0 0 1 1 0 0 1 1 1 0 1 1 0 0 0 0 0 0 0 0 0 1 0 0 0 0 0 0 0 0 0 0 0 0 
1 0 0 1 1 0 0 1 1 1 0 1 1 0 0 0 0 0 0 0 0 0 1 0 0 0 0 0 0 0 0 0 0 0 0 
1 0 0 1 1 0 0 1 1 1 0 1 1 0 0 0 0 0 0 0 0 0 1 0 0 0 0 0 0 0 0 0 0 0 0 
1 0 0 1 1 0 0 1 1 1 0 1 1 0 0 0 0 0 0 0 0 0 1 0 0 0 0 0 0 0 0 0 0 0 0 
1 0 0 1 1 0 0 1 1 1 0 1 1 0 0 0 0 0 0 0 0 0 1 0 0 0 0 0 0 0 0 0 0 0 0 
1 0 0 1 1 0 0 1 1 1 0 1 1 0 0 0 0 0 0 0 0 0 1 0 0 0 0 0 0 0 0 0 0 0 0 
1 0 0 1 1 0 0 1 1 1 0 1 1 0 0 0 0 0 0 0 0 0 1 0 0 0 0 0 0 0 0 0 0 0 0 
1 0 0 1 1 0 0 1 1 1 0 1 1 0 0 0 0 0 0 0 0 0 1 0 0 0 0 0 0 0 0 0 0 0 0 
1 0 0 1 1 0 0 1 1 1 0 1 1 0 0 0 0 0 0 0 0 0 1 0 0 0 0 0 0 0 0 0 0 0 0 
1 0 0 1 1 0 0 1 1 1 0 1 1 0 0 0 0 0 0 0 0 0 1 0 0 0 0 0 0 0 0 0 0 0 0 
1 0 0 1 1 0 0 1 1 1 0 1 1 0 0 0 0 0 0 0 0 0 1 0 0 0 0 0 0 0 0 0 0 0 0 
1 0 0 1 1 0 0 1 1 1 0 1 1 0 0 0 0 0 0 0 0 0 1 0 0 0 0 0 0 0 0 0 0 0 0 
1 0 0 1 1 0 0 1 1 1 0 1 1 0 0 0 0 0 0 0 0 0 1 0 0 0 0 0 0 0 0 0 0 0 0 
1 0 0 1 1 0 0 1 1 1 0 1 1 0 0 0 0 0 0 0 0 0 1 0 0 0 0 0 0 0 0 0 0 0 0 
1 0 0 1 1 0 0 1 1 1 0 1 1 0 0 0 0 0 0 0 0 0 1 0 0 0 0 0 0 0 0 0 0 0 0 
1 0 0 1 1 0 0 1 1 1 0 1 1 0 0 0 0 0 0 0 0 0 1 0 0 0 0 0 0 0 0 0 0 0 0 
1 0 0 1 1 0 0 1 1 1 0 1 1 0 0 0 0 0 0 0 0 0 1 0 0 0 0 0 0 0 0 0 0 0 0 
1 0 0 1 1 0 0 1 1 1 0 1 1 0 0 0 0 0 0 0 0 0 1 0 0 0 0 0 0 0 0 0 0 0 0 
1 0 0 1 1 0 0 1 1 1 0 1 1 0 0 0 0 0 0 0 0 0 1 0 0 0 0 0 0 0 0 0 0 0 0 
1 0 0 1 1 0 0 1 1 1 0 1 1 0 0 0 0 0 0 0 0 0 1 0 0 0 0 0 0 0 0 0 0 0 0 
1 0 0 1 1 0 0 1 1 1 0 1 1 0 0 0 0 0 0 0 0 0 1 0 0 0 0 0 0 0 0 0 0 0 0 
1 0 0 1 1 0 0 1 1 1 0 1 1 0 0 0 0 0 0 0 0 0 1 0 0 0 0 0 0 0 0 0 0 0 0 
1 0 0 1 1 0 0 1 1 1 0 1 1 0 0 0 0 0 0 0 0 0 1 0 0 0 0 0 0 0 0 0 0 0 0 
1 0 0 1 1 0 0 1 1 1 0 1 1 0 0 0 0 0 0 0 0 0 1 0 0 0 0 0 0 0 0 0 0 0 0 
1 0 0 1 1 0 0 1 1 1 0 1 1 0 0 0 0 0 0 0 0 0 1 0 0 0 0 0 0 0 0 0 0 0 0 
1 0 0 1 1 0 0 1 1 1 0 1 1 0 0 0 0 0 0 0 0 0 1 0 0 0 0 0 0 0 0 0 0 0 0 
1 0 0 1 1 0 0 1 1 1 0 1 1 0 0 0 0 0 0 0 0 0 1 0 0 0 0 0 0 0 0 0 0 0 0 
1 0 0 1 1 0 0 1 1 1 0 1 1 0 0 0 0 0 0 0 0 0 1 0 0 0 0 0 0 0 0 0 0 0 0 
1 0 0 1 1 0 0 1 1 1 0 1 1 0 0 0 0 0 0 0 0 0 1 0 0 0 0 0 0 0 0 0 0 0 0 
1 0 0 1 1 0 0 1 1 1 0 1 1 0 0 0 0 0 0 0 0 0 1 0 0 0 0 0 0 0 0 0 0 0 0 
1 0 0 1 1 0 0 1 1 1 0 1 1 0 0 0 0 0 0 0 0 0 1 0 0 0 0 0 0 0 0 0 0 0 0 
1 0 0 1 1 0 0 1 1 1 0 1 1 0 0 0 0 0 0 0 0 0 1 0 0 0 0 0 0 0 0 0 0 0 0 
1 0 0 1 1 0 0 1 1 1 0 1 1 0 0 0 0 0 0 0 0 0 1 0 0 0 0 0 0 0 0 0 0 0 0 
1 0 0 1 1 0 0 1 1 1 0 1 1 0 0 0 0 0 0 0 0 0 1 0 0 0 0 0 0 0 0 0 0 0 0 
1 0 0 1 1 0 0 1 1 1 0 1 1 0 0 0 0 0 0 0 0 0 1 0 0 0 0 0 0 0 0 0 0 0 0 
1 0 0 1 1 0 0 1 1 1 0 1 1 0 0 0 0 0 0 0 0 0 1 0 0 0 0 0 0 0 0 0 0 0 0 
1 0 0 1 1 0 0 1 1 1 0 1 1 0 0 0 0 0 0 0 0 0 1 0 0 0 0 0 0 0 0 0 0 0 0 
1 0 0 1 1 0 0 1 1 1 0 1 1 0 0 0 0 0 0 0 0 0 1 0 0 0 0 0 0 0 0 0 0 0 0 
1 0 0 1 1 0 0 1 1 1 0 1 1 0 0 0 0 0 0 0 0 0 1 0 0 0 0 0 0 0 0 0 0 0 0 
1 0 0 1 1 0 0 1 1 1 0 1 1 0 0 0 0 0 0 0 0 0 1 0 0 0 0 0 0 0 0 0 0 0 0 
1 0 0 1 1 0 0 1 1 1 0 1 1 0 0 0 0 0 0 0 0 0 1 0 0 0 0 0 0 0 0 0 0 0 0 
1 0 0 1 1 0 0 1 1 1 0 1 1 0 0 0 0 0 0 0 0 0 1 0 0 0 0 0 0 0 0 0 0 0 0 
1 0 0 1 1 0 0 1 1 1 0 1 1 0 0 0 0 0 0 0 0 0 1 0 0 0 0 0 0 0 0 0 0 0 0 
1 0 0 1 1 0 0 1 1 1 0 1 1 0 0 0 0 0 0 0 0 0 1 0 0 0 0 0 0 0 0 0 0 0 0 
1 0 0 1 1 0 0 1 1 1 0 1 1 0 0 0 0 0 0 0 0 0 1 0 0 0 0 0 0 0 0 0 0 0 0 
1 0 0 1 1 0 0 1 1 1 0 1 1 0 0 0 0 0 0 0 0 0 1 0 0 0 0 0 0 0 0 0 0 0 0 
1 0 0 1 1 0 0 1 1 1 0 1 1 0 0 0 0 0 0 0 0 0 1 0 0 0 0 0 0 0 0 0 0 0 0 
1 0 0 1 1 0 0 1 1 1 0 1 1 0 0 0 0 0 0 0 0 0 1 0 0 0 0 0 0 0 0 0 0 0 0 
1 0 0 1 1 0 0 1 1 1 0 1 1 0 0 0 0 0 0 0 0 0 1 0 0 0 0 0 0 0 0 0 0 0 0 
1 0 0 1 1 0 0 1 1 1 0 1 1 0 0 0 0 0 0 0 0 0 1 0 0 0 0 0 0 0 0 0 0 0 0 
1 0 0 1 1 0 0 1 1 1 0 1 1 0 0 0 0 0 0 0 0 0 1 0 0 0 0 0 0 0 0 0 0 0 0 
1 0 0 1 1 0 0 1 1 1 0 1 1 0 0 0 0 0 0 0 0 0 1 0 0 0 0 0 0 0 0 0 0 0 0 
1 0 0 1 1 0 0 1 1 1 0 1 1 0 0 0 0 0 0 0 0 0 1 0 0 0 0 0 0 0 0 0 0 0 0 
1 0 0 1 1 0 0 1 1 1 0 1 1 0 0 0 0 0 0 0 0 0 1 0 0 0 0 0 0 0 0 0 0 0 0 
1 0 0 1 1 0 0 1 1 1 0 1 1 0 0 0 0 0 0 0 0 0 1 0 0 0 0 0 0 0 0 0 0 0 0 
1 0 0 1 1 0 0 1 1 1 0 1 1 0 0 0 0 0 0 0 0 0 1 0 0 0 0 0 0 0 0 0 0 0 0 
1 0 0 1 1 0 0 1 1 1 0 1 1 0 0 0 0 0 0 0 0 0 1 0 0 0 0 0 0 0 0 0 0 0 0 
1 0 0 1 1 0 0 1 1 1 0 1 1 0 0 0 0 0 0 0 0 0 1 0 0 0 0 0 0 0 0 0 0 0 0 
1 0 0 1 1 0 0 1 1 1 0 1 1 0 0 0 0 0 0 0 0 0 1 0 0 0 0 0 0 0 0 0 0 0 0 
1 0 0 1 1 0 0 1 1 1 0 1 1 0 0 0 0 0 0 0 0 0 1 0 0 0 0 0 0 0 0 0 0 0 0 
1 0 0 1 1 0 0 1 1 1 0 1 1 0 0 0 0 0 0 0 0 0 1 0 0 0 0 0 0 0 0 0 0 0 0 
1 0 0 1 1 0 0 1 1 1 0 1 1 0 0 0 0 0 0 0 0 0 1 0 0 0 0 0 0 0 0 0 0 0 0 
1 0 0 1 1 0 0 1 1 1 0 1 1 0 0 0 0 0 0 0 0 0 1 0 0 0 0 0 0 0 0 0 0 0 0 
1 0 0 1 1 0 0 1 1 1 0 1 1 0 0 0 0 0 0 0 0 0 1 0 0 0 0 0 0 0 0 0 0 0 0 
1 0 0 1 1 0 0 1 1 1 0 1 1 0 0 0 0 0 0 0 0 0 1 0 0 0 0 0 0 0 0 0 0 0 0 
1 0 0 1 1 0 0 1 1 1 0 1 1 0 0 0 0 0 0 0 0 0 1 0 0 0 0 0 0 0 0 0 0 0 0 
1 0 0 1 1 0 0 1 1 1 0 1 1 0 0 0 0 0 0 0 0 0 1 0 0 0 0 0 0 0 0 0 0 0 0 
1 0 0 1 1 0 0 1 1 1 0 1 1 0 0 0 0 0 0 0 0 0 1 0 0 0 0 0 0 0 0 0 0 0 0 
1 0 0 1 1 0 0 1 1 1 0 1 1 0 0 0 0 0 0 0 0 0 1 0 0 0 0 0 0 0 0 0 0 0 0 
1 0 0 1 1 0 0 1 1 1 0 1 1 0 0 0 0 0 0 0 0 0 1 0 0 0 0 0 0 0 0 0 0 0 0 
1 0 0 1 1 0 0 1 1 1 0 1 1 0 0 0 0 0 0 0 0 0 1 0 0 0 0 0 0 0 0 0 0 0 0 
1 0 0 1 1 0 0 1 1 1 0 1 1 0 0 0 0 0 0 0 0 0 1 0 0 0 0 0 0 0 0 0 0 0 0 
1 0 0 1 1 0 0 1 1 1 0 1 1 0 0 0 0 0 0 0 0 0 1 0 0 0 0 0 0 0 0 0 0 0 0 
1 0 0 1 1 0 0 1 1 1 0 1 1 0 0 0 0 0 0 0 0 0 1 0 0 0 0 0 0 0 0 0 0 0 0 
1 0 0 1 1 0 0 1 1 1 0 1 1 0 0 0 0 0 0 0 0 0 1 0 0 0 0 0 0 0 0 0 0 0 0 
1 0 0 1 1 0 0 1 1 1 0 1 1 0 0 0 0 0 0 0 0 0 1 0 0 0 0 0 0 0 0 0 0 0 0 
1 0 0 1 1 0 0 1 1 1 0 1 1 0 0 0 0 0 0 0 0 0 1 0 0 0 0 0 0 0 0 0 0 0 0 
1 0 0 1 1 0 0 1 1 1 0 1 1 0 0 0 0 0 0 0 0 0 1 0 0 0 0 0 0 0 0 0 0 0 0 
1 0 0 1 1 0 0 1 1 1 0 1 1 0 0 0 0 0 0 0 0 0 1 0 0 0 0 0 0 0 0 0 0 0 0 
1 0 0 1 1 0 0 1 1 1 0 1 1 0 0 0 0 0 0 0 0 0 1 0 0 0 0 0 0 0 0 0 0 0 0 
1 0 0 1 1 0 0 1 1 1 0 1 1 0 0 0 0 0 0 0 0 0 1 0 0 0 0 0 0 0 0 0 0 0 0 
1 0 0 1 1 0 0 1 1 1 0 1 1 0 0 0 0 0 0 0 0 0 1 0 0 0 0 0 0 0 0 0 0 0 0 
1 0 0 1 1 0 0 1 1 1 0 1 1 0 0 0 0 0 0 0 0 0 1 0 0 0 0 0 0 0 0 0 0 0 0 
1 0 0 1 1 0 0 1 1 1 0 1 1 0 0 0 0 0 0 0 0 0 1 0 0 0 0 0 0 0 0 0 0 0 0 
1 0 0 1 1 0 0 1 1 1 0 1 1 0 0 0 0 0 0 0 0 0 1 0 0 0 0 0 0 0 0 0 0 0 0 
1 0 0 1 1 0 0 1 1 1 0 1 1 0 0 0 0 0 0 0 0 0 1 0 0 0 0 0 0 0 0 0 0 0 0 
1 0 0 1 1 0 0 1 1 1 0 1 1 0 0 0 0 0 0 0 0 0 1 0 0 0 0 0 0 0 0 0 0 0 0 
1 0 0 1 1 0 0 1 1 1 0 1 1 0 0 0 0 0 0 0 0 0 1 0 0 0 0 0 0 0 0 0 0 0 0 
1 0 0 1 1 0 0 1 1 1 0 1 1 0 0 0 0 0 0 0 0 0 1 0 0 0 0 0 0 0 0 0 0 0 0 
1 0 0 1 1 0 0 1 1 1 0 1 1 0 0 0 0 0 0 0 0 0 1 0 0 0 0 0 0 0 0 0 0 0 0 
1 0 0 1 1 0 0 1 1 1 0 1 1 0 0 0 0 0 0 0 0 0 1 0 0 0 0 0 0 0 0 0 0 0 0 
1 0 0 1 1 0 0 1 1 1 0 1 1 0 0 0 0 0 0 0 0 0 1 0 0 0 0 0 0 0 0 0 0 0 0 
1 0 0 1 1 0 0 1 1 1 0 1 1 0 0 0 0 0 0 0 0 0 1 0 0 0 0 0 0 0 0 0 0 0 0 
1 0 0 1 1 0 0 1 1 1 0 1 1 0 0 0 0 0 0 0 0 0 1 0 0 0 0 0 0 0 0 0 0 0 0 
1 0 0 1 1 0 0 1 1 1 0 1 1 0 0 0 0 0 0 0 0 0 1 0 0 0 0 0 0 0 0 0 0 0 0 
1 0 0 1 1 0 0 1 1 1 0 1 1 0 0 0 0 0 0 0 0 0 1 0 0 0 0 0 0 0 0 0 0 0 0 
1 0 0 1 1 0 0 1 1 1 0 1 1 0 0 0 0 0 0 0 0 0 1 0 0 0 0 0 0 0 0 0 0 0 0 
1 0 0 1 1 0 0 1 1 1 0 1 1 0 0 0 0 0 0 0 0 0 1 0 0 0 0 0 0 0 0 0 0 0 0 
1 0 0 1 1 0 0 1 1 1 0 1 1 0 0 0 0 0 0 0 0 0 1 0 0 0 0 0 0 0 0 0 0 0 0 
1 0 0 1 1 0 0 1 1 1 0 1 1 0 0 0 0 0 0 0 0 0 1 0 0 0 0 0 0 0 0 0 0 0 0 
1 0 0 1 1 0 0 1 1 1 0 1 1 0 0 0 0 0 0 0 0 0 1 0 0 0 0 0 0 0 0 0 0 0 0 
1 0 0 1 1 0 0 1 1 1 0 1 1 0 0 0 0 0 0 0 0 0 1 0 0 0 0 0 0 0 0 0 0 0 0 
1 0 0 1 1 0 0 1 1 1 0 1 1 0 0 0 0 0 0 0 0 0 1 0 0 0 0 0 0 0 0 0 0 0 0 
1 0 0 1 1 0 0 1 1 1 0 1 1 0 0 0 0 0 0 0 0 0 1 0 0 0 0 0 0 0 0 0 0 0 0 
1 0 0 1 1 0 0 1 1 1 0 1 1 0 0 0 0 0 0 0 0 0 1 0 0 0 0 0 0 0 0 0 0 0 0 
1 0 0 1 1 0 0 1 1 1 0 1 1 0 0 0 0 0 0 0 0 0 1 0 0 0 0 0 0 0 0 0 0 0 0 
1 0 0 1 1 0 0 1 1 1 0 1 1 0 0 0 0 0 0 0 0 0 1 0 0 0 0 0 0 0 0 0 0 0 0 
1 0 0 1 1 0 0 1 1 1 0 1 1 0 0 0 0 0 0 0 0 0 1 0 0 0 0 0 0 0 0 0 0 0 0 
1 0 0 1 1 0 0 1 1 1 0 1 1 0 0 0 0 0 0 0 0 0 1 0 0 0 0 0 0 0 0 0 0 0 0 
1 0 0 1 1 0 0 1 1 1 0 1 1 0 0 0 0 0 0 0 0 0 1 0 0 0 0 0 0 0 0 0 0 0 0 
1 0 0 1 1 0 0 1 1 1 0 1 1 0 0 0 0 0 0 0 0 0 1 0 0 0 0 0 0 0 0 0 0 0 0 
1 0 0 1 1 0 0 1 1 1 0 1 1 0 0 0 0 0 0 0 0 0 1 0 0 0 0 0 0 0 0 0 0 0 0 
1 0 0 1 1 0 0 1 1 1 0 1 1 0 0 0 0 0 0 0 0 0 1 0 0 0 0 0 0 0 0 0 0 0 0 
1 0 0 1 1 0 0 1 1 1 0 1 1 0 0 0 0 0 0 0 0 0 1 0 0 0 0 0 0 0 0 0 0 0 0 
1 0 0 1 1 0 0 1 1 1 0 1 1 0 0 0 0 0 0 0 0 0 1 0 0 0 0 0 0 0 0 0 0 0 0 
1 0 0 1 1 0 0 1 1 1 0 1 1 0 0 0 0 0 0 0 0 0 1 0 0 0 0 0 0 0 0 0 0 0 0 
1 0 0 1 1 0 0 1 1 1 0 1 1 0 0 0 0 0 0 0 0 0 1 0 0 0 0 0 0 0 0 0 0 0 0 
1 0 0 1 1 0 0 1 1 1 0 1 1 0 0 0 0 0 0 0 0 0 1 0 0 0 0 0 0 0 0 0 0 0 0 
1 0 0 1 1 0 0 1 1 1 0 1 1 0 0 0 0 0 0 0 0 0 1 0 0 0 0 0 0 0 0 0 0 0 0 
1 0 0 1 1 0 0 1 1 1 0 1 1 0 0 0 0 0 0 0 0 0 1 0 0 0 0 0 0 0 0 0 0 0 0 
1 0 0 1 1 0 0 1 1 1 0 1 1 0 0 0 0 0 0 0 0 0 1 0 0 0 0 0 0 0 0 0 0 0 0 
1 0 0 1 1 0 0 1 1 1 0 1 1 0 0 0 0 0 0 0 0 0 1 0 0 0 0 0 0 0 0 0 0 0 0 
1 0 0 1 1 0 0 1 1 1 0 1 1 0 0 0 0 0 0 0 0 0 1 0 0 0 0 0 0 0 0 0 0 0 0 
1 0 0 1 1 0 0 1 1 1 0 1 1 0 0 0 0 0 0 0 0 0 1 0 0 0 0 0 0 0 0 0 0 0 0 
1 0 0 1 1 0 0 1 1 1 0 1 1 0 0 0 0 0 0 0 0 0 1 0 0 0 0 0 0 0 0 0 0 0 0 
1 0 0 1 1 0 0 1 1 1 0 1 1 0 0 0 0 0 0 0 0 0 1 0 0 0 0 0 0 0 0 0 0 0 0 
1 0 0 1 1 0 0 1 1 1 0 1 1 0 0 0 0 0 0 0 0 0 1 0 0 0 0 0 0 0 0 0 0 0 0 
1 0 0 1 1 0 0 1 1 1 0 1 1 0 0 0 0 0 0 0 0 0 1 0 0 0 0 0 0 0 0 0 0 0 0 
1 0 0 1 1 0 0 1 1 1 0 1 1 0 0 0 0 0 0 0 0 0 1 0 0 0 0 0 0 0 0 0 0 0 0 
1 0 0 1 1 0 0 1 1 1 0 1 1 0 0 0 0 0 0 0 0 0 1 0 0 0 0 0 0 0 0 0 0 0 0 
1 0 0 1 1 0 0 1 1 1 0 1 1 0 0 0 0 0 0 0 0 0 1 0 0 0 0 0 0 0 0 0 0 0 0 
1 0 0 1 1 0 0 1 1 1 0 1 1 0 0 0 0 0 0 0 0 0 1 0 0 0 0 0 0 0 0 0 0 0 0 
1 0 0 1 1 0 0 1 1 1 0 1 1 0 0 0 0 0 0 0 0 0 1 0 0 0 0 0 0 0 0 0 0 0 0 
1 0 0 1 1 0 0 1 1 1 0 1 1 0 0 0 0 0 0 0 0 0 1 0 0 0 0 0 0 0 0 0 0 0 0 
1 0 0 1 1 0 0 1 1 1 0 1 1 0 0 0 0 0 0 0 0 0 1 0 0 0 0 0 0 0 0 0 0 0 0 
1 0 0 1 1 0 0 1 1 1 0 1 1 0 0 0 0 0 0 0 0 0 1 0 0 0 0 0 0 0 0 0 0 0 0 
1 0 0 1 1 0 0 1 1 1 0 1 1 0 0 0 0 0 0 0 0 0 1 0 0 0 0 0 0 0 0 0 0 0 0 
1 0 0 1 1 0 0 1 1 1 0 1 1 0 0 0 0 0 0 0 0 0 1 0 0 0 0 0 0 0 0 0 0 0 0 
1 0 0 1 1 0 0 1 1 1 0 1 1 0 0 0 0 0 0 0 0 0 1 0 0 0 0 0 0 0 0 0 0 0 0 
1 0 0 1 1 0 0 1 1 1 0 1 1 0 0 0 0 0 0 0 0 0 1 0 0 0 0 0 0 0 0 0 0 0 0 
1 0 0 1 1 0 0 1 1 1 0 1 1 0 0 0 0 0 0 0 0 0 1 0 0 0 0 0 0 0 0 0 0 0 0 
1 0 0 1 1 0 0 1 1 1 0 1 1 0 0 0 0 0 0 0 0 0 1 0 0 0 0 0 0 0 0 0 0 0 0 
1 0 0 1 1 0 0 1 1 1 0 1 1 0 0 0 0 0 0 0 0 0 1 0 0 0 0 0 0 0 0 0 0 0 0 
1 0 0 1 1 0 0 1 1 1 0 1 1 0 0 0 0 0 0 0 0 0 1 0 0 0 0 0 0 0 0 0 0 0 0 
1 0 0 1 1 0 0 1 1 1 0 1 1 0 0 0 0 0 0 0 0 0 1 0 0 0 0 0 0 0 0 0 0 0 0 
1 0 0 1 1 0 0 1 1 1 0 1 1 0 0 0 0 0 0 0 0 0 1 0 0 0 0 0 0 0 0 0 0 0 0 
1 0 0 1 1 0 0 1 1 1 0 1 1 0 0 0 0 0 0 0 0 0 1 0 0 0 0 0 0 0 0 0 0 0 0 
1 0 0 1 1 0 0 1 1 1 0 1 1 0 0 0 0 0 0 0 0 0 1 0 0 0 0 0 0 0 0 0 0 0 0 
1 0 0 1 1 0 0 1 1 1 0 1 1 0 0 0 0 0 0 0 0 0 1 0 0 0 0 0 0 0 0 0 0 0 0 
1 0 0 1 1 0 0 1 1 1 0 1 1 0 0 0 0 0 0 0 0 0 1 0 0 0 0 0 0 0 0 0 0 0 0 
1 0 0 1 1 0 0 1 1 1 0 1 1 0 0 0 0 0 0 0 0 0 1 0 0 0 0 0 0 0 0 0 0 0 0 
1 0 0 1 1 0 0 1 1 1 0 1 1 0 0 0 0 0 0 0 0 0 1 0 0 0 0 0 0 0 0 0 0 0 0 
1 0 0 1 1 0 0 1 1 1 0 1 1 0 0 0 0 0 0 0 0 0 1 0 0 0 0 0 0 0 0 0 0 0 0 
1 0 0 1 1 0 0 1 1 1 0 1 1 0 0 0 0 0 0 0 0 0 1 0 0 0 0 0 0 0 0 0 0 0 0 
1 0 0 1 1 0 0 1 1 1 0 1 1 0 0 0 0 0 0 0 0 0 1 0 0 0 0 0 0 0 0 0 0 0 0 
1 0 0 1 1 0 0 1 1 1 0 1 1 0 0 0 0 0 0 0 0 0 1 0 0 0 0 0 0 0 0 0 0 0 0 
1 0 0 1 1 0 0 1 1 1 0 1 1 0 0 0 0 0 0 0 0 0 1 0 0 0 0 0 0 0 0 0 0 0 0 
1 0 0 1 1 0 0 1 1 1 0 1 1 0 0 0 0 0 0 0 0 0 1 0 0 0 0 0 0 0 0 0 0 0 0 
1 0 0 1 1 0 0 1 1 1 0 1 1 0 0 0 0 0 0 0 0 0 1 0 0 0 0 0 0 0 0 0 0 0 0 
1 0 0 1 1 0 0 1 1 1 0 1 1 0 0 0 0 0 0 0 0 0 1 0 0 0 0 0 0 0 0 0 0 0 0 
1 0 0 1 1 0 0 1 1 1 0 1 1 0 0 0 0 0 0 0 0 0 1 0 0 0 0 0 0 0 0 0 0 0 0 
1 0 0 1 1 0 0 1 1 1 0 1 1 0 0 0 0 0 0 0 0 0 1 0 0 0 0 0 0 0 0 0 0 0 0 
1 0 0 1 1 0 0 1 1 1 0 1 1 0 0 0 0 0 0 0 0 0 1 0 0 0 0 0 0 0 0 0 0 0 0 
1 0 0 1 1 0 0 1 1 1 0 1 1 0 0 0 0 0 0 0 0 0 1 0 0 0 0 0 0 0 0 0 0 0 0 
1 0 0 1 1 0 0 1 1 1 0 1 1 0 0 0 0 0 0 0 0 0 1 0 0 0 0 0 0 0 0 0 0 0 0 
1 0 0 1 1 0 0 1 1 1 0 1 1 0 0 0 0 0 0 0 0 0 1 0 0 0 0 0 0 0 0 0 0 0 0 
1 0 0 1 1 0 0 1 1 1 0 1 1 0 0 0 0 0 0 0 0 0 1 0 0 0 0 0 0 0 0 0 0 0 0 
1 0 0 1 1 0 0 1 1 1 0 1 1 0 0 0 0 0 0 0 0 0 1 0 0 0 0 0 0 0 0 0 0 0 0 
1 0 0 1 1 0 0 1 1 1 0 1 1 0 0 0 0 0 0 0 0 0 1 0 0 0 0 0 0 0 0 0 0 0 0 
1 0 0 1 1 0 0 1 1 1 0 1 1 0 0 0 0 0 0 0 0 0 1 0 0 0 0 0 0 0 0 0 0 0 0 
1 0 0 1 1 0 0 1 1 1 0 1 1 0 0 0 0 0 0 0 0 0 1 0 0 0 0 0 0 0 0 0 0 0 0 
1 0 0 1 1 0 0 1 1 1 0 1 1 0 0 0 0 0 0 0 0 0 1 0 0 0 0 0 0 0 0 0 0 0 0 
1 0 0 1 1 0 0 1 1 1 0 1 1 0 0 0 0 0 0 0 0 0 1 0 0 0 0 0 0 0 0 0 0 0 0 
1 0 0 1 1 0 0 1 1 1 0 1 1 0 0 0 0 0 0 0 0 0 1 0 0 0 0 0 0 0 0 0 0 0 0 
1 0 0 1 1 0 0 1 1 1 0 1 1 0 0 0 0 0 0 0 0 0 1 0 0 0 0 0 0 0 0 0 0 0 0 
1 0 0 1 1 0 0 1 1 1 0 1 1 0 0 0 0 0 0 0 0 0 1 0 0 0 0 0 0 0 0 0 0 0 0 
1 0 0 1 1 0 0 1 1 1 0 1 1 0 0 0 0 0 0 0 0 0 1 0 0 0 0 0 0 0 0 0 0 0 0 
1 0 0 1 1 0 0 1 1 1 0 1 1 0 0 0 0 0 0 0 0 0 1 0 0 0 0 0 0 0 0 0 0 0 0 
1 0 0 1 1 0 0 1 1 1 0 1 1 0 0 0 0 0 0 0 0 0 1 0 0 0 0 0 0 0 0 0 0 0 0 
1 0 0 1 1 0 0 1 1 1 0 1 1 0 0 0 0 0 0 0 0 0 1 0 0 0 0 0 0 0 0 0 0 0 0 
1 0 0 1 1 0 0 1 1 1 0 1 1 0 0 0 0 0 0 0 0 0 1 0 0 0 0 0 0 0 0 0 0 0 0 
1 0 0 1 1 0 0 1 1 1 0 1 1 0 0 0 0 0 0 0 0 0 1 0 0 0 0 0 0 0 0 0 0 0 0 
1 0 0 1 1 0 0 1 1 1 0 1 1 0 0 0 0 0 0 0 0 0 1 0 0 0 0 0 0 0 0 0 0 0 0 
1 0 0 1 1 0 0 1 1 1 0 1 1 0 0 0 0 0 0 0 0 0 1 0 0 0 0 0 0 0 0 0 0 0 0 
1 0 0 1 1 0 0 1 1 1 0 1 1 0 0 0 0 0 0 0 0 0 1 0 0 0 0 0 0 0 0 0 0 0 0 
1 0 0 1 1 0 0 1 1 1 0 1 1 0 0 0 0 0 0 0 0 0 1 0 0 0 0 0 0 0 0 0 0 0 0 
1 0 0 1 1 0 0 1 1 1 0 1 1 0 0 0 0 0 0 0 0 0 1 0 0 0 0 0 0 0 0 0 0 0 0 
1 0 0 1 1 0 0 1 1 1 0 1 1 0 0 0 0 0 0 0 0 0 1 0 0 0 0 0 0 0 0 0 0 0 0 
1 0 0 1 1 0 0 1 1 1 0 1 1 0 0 0 0 0 0 0 0 0 1 0 0 0 0 0 0 0 0 0 0 0 0 
1 0 0 1 1 0 0 1 1 1 0 1 1 0 0 0 0 0 0 0 0 0 1 0 0 0 0 0 0 0 0 0 0 0 0 
1 0 0 1 1 0 0 1 1 1 0 1 1 0 0 0 0 0 0 0 0 0 1 0 0 0 0 0 0 0 0 0 0 0 0 
1 0 0 1 1 0 0 1 1 1 0 1 1 0 0 0 0 0 0 0 0 0 1 0 0 0 0 0 0 0 0 0 0 0 0 
1 0 0 1 1 0 0 1 1 1 0 1 1 0 0 0 0 0 0 0 0 0 1 0 0 0 0 0 0 0 0 0 0 0 0 
1 0 0 1 1 0 0 1 1 1 0 1 1 0 0 0 0 0 0 0 0 0 1 0 0 0 0 0 0 0 0 0 0 0 0 
1 0 0 1 1 0 0 1 1 1 0 1 1 0 0 0 0 0 0 0 0 0 1 0 0 0 0 0 0 0 0 0 0 0 0 
1 0 0 1 1 0 0 1 1 1 0 1 1 0 0 0 0 0 0 0 0 0 1 0 0 0 0 0 0 0 0 0 0 0 0 
1 0 0 1 1 0 0 1 1 1 0 1 1 0 0 0 0 0 0 0 0 0 1 0 0 0 0 0 0 0 0 0 0 0 0 
1 0 0 1 1 0 0 1 1 1 0 1 1 0 0 0 0 0 0 0 0 0 1 0 0 0 0 0 0 0 0 0 0 0 0 
1 0 0 1 1 0 0 1 1 1 0 1 1 0 0 0 0 0 0 0 0 0 1 0 0 0 0 0 0 0 0 0 0 0 0 
1 0 0 1 1 0 0 1 1 1 0 1 1 0 0 0 0 0 0 0 0 0 1 0 0 0 0 0 0 0 0 0 0 0 0 
1 0 0 1 1 0 0 1 1 1 0 1 1 0 0 0 0 0 0 0 0 0 1 0 0 0 0 0 0 0 0 0 0 0 0 
1 0 0 1 1 0 0 1 1 1 0 1 1 0 0 0 0 0 0 0 0 0 1 0 0 0 0 0 0 0 0 0 0 0 0 
1 0 0 1 1 0 0 1 1 1 0 1 1 0 0 0 0 0 0 0 0 0 1 0 0 0 0 0 0 0 0 0 0 0 0 
1 0 0 1 1 0 0 1 1 1 0 1 1 0 0 0 0 0 0 0 0 0 1 0 0 0 0 0 0 0 0 0 0 0 0 
1 0 0 1 1 0 0 1 1 1 0 1 1 0 0 0 0 0 0 0 0 0 1 0 0 0 0 0 0 0 0 0 0 0 0 
1 0 0 1 1 0 0 1 1 1 0 1 1 0 0 0 0 0 0 0 0 0 1 0 0 0 0 0 0 0 0 0 0 0 0 
1 0 0 1 1 0 0 1 1 1 0 1 1 0 0 0 0 0 0 0 0 0 1 0 0 0 0 0 0 0 0 0 0 0 0 
1 0 0 1 1 0 0 1 1 1 0 1 1 0 0 0 0 0 0 0 0 0 1 0 0 0 0 0 0 0 0 0 0 0 0 
1 0 0 1 1 0 0 1 1 1 0 1 1 0 0 0 0 0 0 0 0 0 1 0 0 0 0 0 0 0 0 0 0 0 0 
1 0 0 1 1 0 0 1 1 1 0 1 1 0 0 0 0 0 0 0 0 0 1 0 0 0 0 0 0 0 0 0 0 0 0 
1 0 0 1 1 0 0 1 1 1 0 1 1 0 0 0 0 0 0 0 0 0 1 0 0 0 0 0 0 0 0 0 0 0 0 
1 0 0 1 1 0 0 1 1 1 0 1 1 0 0 0 0 0 0 0 0 0 1 0 0 0 0 0 0 0 0 0 0 0 0 
1 0 0 1 1 0 0 1 1 1 0 1 1 0 0 0 0 0 0 0 0 0 1 0 0 0 0 0 0 0 0 0 0 0 0 
1 0 0 1 1 0 0 1 1 1 0 1 1 0 0 0 0 0 0 0 0 0 1 0 0 0 0 0 0 0 0 0 0 0 0 
1 0 0 1 1 0 0 1 1 1 0 1 1 0 0 0 0 0 0 0 0 0 1 0 0 0 0 0 0 0 0 0 0 0 0 
1 0 0 1 1 0 0 1 1 1 0 1 1 0 0 0 0 0 0 0 0 0 1 0 0 0 0 0 0 0 0 0 0 0 0 
1 0 0 1 1 0 0 1 1 1 0 1 1 0 0 0 0 0 0 0 0 0 1 0 0 0 0 0 0 0 0 0 0 0 0 
1 0 0 1 1 0 0 1 1 1 0 1 1 0 0 0 0 0 0 0 0 0 1 0 0 0 0 0 0 0 0 0 0 0 0 
1 0 0 1 1 0 0 1 1 1 0 1 1 0 0 0 0 0 0 0 0 0 1 0 0 0 0 0 0 0 0 0 0 0 0 
1 0 0 1 1 0 0 1 1 1 0 1 1 0 0 0 0 0 0 0 0 0 1 0 0 0 0 0 0 0 0 0 0 0 0 
1 0 0 1 1 0 0 1 1 1 0 1 1 0 0 0 0 0 0 0 0 0 1 0 0 0 0 0 0 0 0 0 0 0 0 
1 0 0 1 1 0 0 1 1 1 0 1 1 0 0 0 0 0 0 0 0 0 1 0 0 0 0 0 0 0 0 0 0 0 0 
