# Supplementary material for: Stress and Strain Provide Positional and Directional Cues in Development
Source: PLoS Comput Biol. 2014 Jan 9;10(1):e1003410. doi: 10.1371/journal.pcbi.1003410 (PMC3886884; doi:10.1371/journal.pcbi.1003410)
Supplement: Software S1 — Archive file (tar.gz) including source code for the in-house developed C++ simulation software used in this study. Also provided are instructions and scripts for generating all results of the paper. Follow instructions in the README.txt file in the top directory for how to compile the software and generate the results. (GZ) [file pcbi.1003410.s007.gz › software/scripts/fig4/DEF/doublescaled.init]

1142 3534 2393
0 0 35 0 1
1 0 1 1 2
2 0 69 2 3
3 0 68 3 4
4 0 2 4 5
5 0 34 5 0
6 1 37 6 7
7 1 3 7 8
8 1 71 8 9
9 1 69 9 2
10 1 35 1 6
11 2 68 4 10
12 2 70 10 11
13 2 4 11 12
14 2 36 12 13
15 2 34 13 5
16 3 39 14 15
17 3 5 15 16
18 3 73 16 17
19 3 71 17 8
20 3 37 7 14
21 4 70 11 18
22 4 72 18 19
23 4 6 19 20
24 4 38 20 21
25 4 36 21 12
26 5 73 22 16
27 5 39 15 23
28 5 41 23 24
29 5 7 24 25
30 5 75 25 22
31 6 38 26 20
32 6 72 19 27
33 6 74 27 28
34 6 8 28 29
35 6 40 29 26
36 7 75 30 25
37 7 41 24 31
38 7 43 31 32
39 7 9 32 33
40 7 77 33 30
41 8 40 34 29
42 8 74 28 35
43 8 76 35 36
44 8 10 36 37
45 8 42 37 34
46 9 45 38 39
47 9 11 39 40
48 9 79 40 41
49 9 77 41 33
50 9 43 32 38
51 10 78 42 43
52 10 12 43 44
53 10 44 44 45
54 10 42 45 37
55 10 76 36 42
56 11 47 46 47
57 11 13 47 48
58 11 81 48 49
59 11 79 49 40
60 11 45 39 46
61 12 78 43 50
62 12 80 50 51
63 12 14 51 52
64 12 46 52 53
65 12 44 53 44
66 13 49 166 55
67 13 15 55 56
68 13 83 56 57
69 13 81 57 48
70 13 47 47 166
71 14 46 58 52
72 14 80 51 59
73 14 82 59 60
74 14 16 60 61
75 14 48 61 58
76 15 83 62 56
77 15 49 55 63
78 15 51 63 64
79 15 17 64 65
80 15 85 65 62
81 16 84 66 67
82 16 18 67 68
83 16 50 68 69
84 16 48 69 61
85 16 82 60 66
86 17 85 70 65
87 17 51 64 71
88 17 53 71 72
89 17 19 72 73
90 17 87 73 70
91 18 86 74 75
92 18 20 75 76
93 18 52 76 77
94 18 50 77 68
95 18 84 67 74
96 19 87 78 73
97 19 53 72 79
98 19 55 79 80
99 19 21 80 81
100 19 89 81 78
101 20 88 82 83
102 20 22 83 84
103 20 54 84 85
104 20 52 85 76
105 20 86 75 82
106 21 89 86 81
107 21 55 80 87
108 21 57 87 88
109 21 23 88 89
110 21 91 89 86
111 22 54 90 84
112 22 88 83 91
113 22 90 91 92
114 22 24 92 93
115 22 56 93 90
116 23 59 94 95
117 23 25 95 96
118 23 93 96 97
119 23 91 97 89
120 23 57 88 94
121 24 56 98 93
122 24 90 92 99
123 24 92 99 100
124 24 26 100 101
125 24 58 101 98
126 25 59 95 102
127 25 61 102 103
128 25 27 103 104
129 25 95 104 105
130 25 93 105 96
131 26 94 106 107
132 26 28 107 108
133 26 60 108 109
134 26 58 109 101
135 26 92 100 106
136 27 63 110 111
137 27 29 111 112
138 27 97 112 113
139 27 95 113 104
140 27 61 103 110
141 28 60 114 108
142 28 94 107 115
143 28 96 115 116
144 28 30 116 117
145 28 62 117 114
146 29 65 118 119
147 29 31 119 120
148 29 99 120 121
149 29 97 121 112
150 29 63 111 118
151 30 98 122 123
152 30 32 123 124
153 30 64 124 125
154 30 62 125 117
155 30 96 116 122
156 31 65 119 126
157 31 67 126 127
158 31 33 127 128
159 31 101 128 129
160 31 99 129 120
161 32 64 130 124
162 32 98 123 131
163 32 100 131 132
164 32 -1 132 133
165 32 66 133 130
166 33 -1 134 135
167 33 -1 135 136
168 33 -1 136 137
169 33 101 137 128
170 33 67 127 134
171 34 36 13 138
172 34 104 138 139
173 34 102 139 140
174 34 35 140 0
175 35 102 140 141
176 35 103 141 142
177 35 37 142 6
178 36 106 143 144
179 36 104 144 138
180 36 38 21 143
181 37 105 145 146
182 37 39 146 14
183 37 103 142 145
184 38 106 147 143
185 38 40 26 148
186 38 108 148 147
187 39 105 146 149
188 39 107 149 150
189 39 41 150 23
190 40 110 151 152
191 40 108 152 148
192 40 42 34 151
193 41 107 150 153
194 41 109 153 154
195 41 43 154 31
196 42 44 45 155
197 42 112 155 156
198 42 110 156 151
199 43 45 157 38
200 43 109 154 158
201 43 111 158 157
202 44 114 159 160
203 44 112 160 155
204 44 46 53 159
205 45 111 157 161
206 45 113 161 162
207 45 47 162 46
208 46 48 58 163
209 46 116 163 164
210 46 114 164 159
211 47 113 162 165
212 47 115 165 166
213 1141 -1 54 2379
214 48 118 167 168
215 48 116 168 163
216 48 50 69 167
217 49 117 169 170
218 49 51 170 63
219 49 115 166 169
220 50 118 171 167
221 50 52 77 172
222 50 120 172 171
223 51 117 170 173
224 51 119 173 174
225 51 53 174 71
226 52 122 175 176
227 52 120 176 172
228 52 54 85 175
229 53 121 177 178
230 53 55 178 79
231 53 119 174 177
232 54 122 179 175
233 54 56 90 180
234 54 124 180 179
235 55 121 178 181
236 55 123 181 182
237 55 57 182 87
238 56 126 183 184
239 56 124 184 180
240 56 58 98 183
241 57 123 182 185
242 57 125 185 186
243 57 59 186 94
244 58 60 109 187
245 58 128 187 188
246 58 126 188 183
247 59 127 189 190
248 59 61 190 102
249 59 125 186 189
250 60 130 191 192
251 60 128 192 187
252 60 62 114 191
253 61 63 193 110
254 61 127 190 194
255 61 129 194 193
256 62 64 125 195
257 62 132 195 196
258 62 130 196 191
259 63 129 193 197
260 63 131 197 198
261 63 65 198 118
262 64 66 130 199
263 64 134 199 200
264 64 132 200 195
265 65 133 201 202
266 65 67 202 126
267 65 131 198 201
268 66 134 203 199
269 66 -1 133 204
270 66 -1 204 205
271 66 -1 205 203
272 67 -1 206 207
273 67 -1 207 134
274 67 133 202 206
275 68 70 208 10
276 68 69 3 209
277 68 135 209 210
278 68 137 210 208
279 69 71 9 211
280 69 136 211 212
281 69 135 212 209
282 70 137 208 213
283 70 139 213 214
284 70 72 214 18
285 71 138 215 216
286 71 136 216 211
287 71 73 17 215
288 72 141 217 218
289 72 74 218 27
290 72 139 214 217
291 73 75 22 219
292 73 140 219 220
293 73 138 220 215
294 74 141 218 221
295 74 143 221 222
296 74 76 222 35
297 75 142 223 224
298 75 140 224 219
299 75 77 30 223
300 76 145 225 226
301 76 78 226 42
302 76 143 222 225
303 77 79 41 227
304 77 144 227 228
305 77 142 228 223
306 78 145 226 229
307 78 147 229 230
308 78 80 230 50
309 79 146 231 232
310 79 144 232 227
311 79 81 49 231
312 80 147 230 233
313 80 149 233 234
314 80 82 234 59
315 81 83 57 235
316 81 148 235 236
317 81 146 236 231
318 82 84 237 66
319 82 149 234 238
320 82 151 238 237
321 83 150 239 240
322 83 148 240 235
323 83 85 62 239
324 84 151 237 241
325 84 153 241 242
326 84 86 242 74
327 85 87 70 243
328 85 152 243 244
329 85 150 244 239
330 86 153 242 245
331 86 155 245 246
332 86 88 246 82
333 87 89 78 247
334 87 154 247 248
335 87 152 248 243
336 88 155 246 249
337 88 157 249 250
338 88 90 250 91
339 89 156 251 252
340 89 154 252 247
341 89 91 86 251
342 90 159 253 254
343 90 92 254 99
344 90 157 250 253
345 91 93 97 255
346 91 158 255 256
347 91 156 256 251
348 92 159 254 257
349 92 161 257 258
350 92 94 258 106
351 93 95 105 259
352 93 160 259 260
353 93 158 260 255
354 94 96 261 115
355 94 161 258 262
356 94 163 262 261
357 95 97 113 263
358 95 162 263 264
359 95 160 264 259
360 96 165 265 266
361 96 98 266 122
362 96 163 261 265
363 97 99 121 267
364 97 164 267 268
365 97 162 268 263
366 98 167 269 270
367 98 100 270 131
368 98 165 266 269
369 99 166 271 272
370 99 164 272 267
371 99 101 129 271
372 100 -1 273 274
373 100 -1 274 275
374 100 -1 275 132
375 100 167 270 273
376 101 -1 137 276
377 101 -1 276 277
378 101 166 277 271
379 102 169 278 279
380 102 103 279 141
381 102 104 139 280
382 102 168 280 278
383 103 171 281 282
384 103 105 282 145
385 103 169 279 281
386 104 170 283 284
387 104 168 284 280
388 104 106 144 283
389 105 173 285 286
390 105 107 286 149
391 105 171 282 285
392 106 108 147 287
393 106 172 287 288
394 106 170 288 283
395 107 109 289 153
396 107 173 286 290
397 107 175 290 289
398 108 110 152 291
399 108 174 291 292
400 108 172 292 287
401 109 175 289 293
402 109 177 293 294
403 109 111 294 158
404 110 112 156 295
405 110 176 295 296
406 110 174 296 291
407 111 177 294 297
408 111 179 297 298
409 111 113 298 161
410 112 178 299 300
411 112 176 300 295
412 112 114 160 299
413 113 115 301 165
414 113 179 298 302
415 113 181 302 301
416 114 116 164 303
417 114 180 303 304
418 114 178 304 299
419 115 181 301 305
420 115 183 305 306
421 115 117 306 169
422 116 182 307 308
423 116 180 308 303
424 116 118 168 307
425 117 183 306 309
426 117 185 309 310
427 117 119 310 173
428 118 184 311 312
429 118 182 312 307
430 118 120 171 311
431 119 121 313 177
432 119 185 310 314
433 119 187 314 313
434 120 186 315 316
435 120 184 316 311
436 120 122 176 315
437 121 187 313 317
438 121 189 317 318
439 121 123 318 181
440 122 124 179 319
441 122 188 319 320
442 122 186 320 315
443 123 191 321 322
444 123 125 322 185
445 123 189 318 321
446 124 190 323 324
447 124 188 324 319
448 124 126 184 323
449 125 193 325 326
450 125 127 326 189
451 125 191 322 325
452 126 128 188 327
453 126 192 327 328
454 126 190 328 323
455 127 195 329 330
456 127 129 330 194
457 127 193 326 329
458 128 194 331 332
459 128 192 332 327
460 128 130 192 331
461 129 197 333 334
462 129 131 334 197
463 129 195 330 333
464 130 132 196 335
465 130 196 335 336
466 130 194 336 331
467 131 199 337 338
468 131 133 338 201
469 131 197 334 337
470 132 198 339 340
471 132 196 340 335
472 132 134 200 339
473 133 201 341 342
474 133 -1 342 206
475 133 199 338 341
476 134 -1 203 343
477 134 200 343 344
478 134 198 344 339
479 135 136 212 345
480 135 203 345 346
481 135 202 346 347
482 135 137 347 210
483 136 138 216 348
484 136 205 348 349
485 136 203 349 345
486 137 204 350 351
487 137 139 351 213
488 137 202 347 350
489 138 140 220 352
490 138 207 352 353
491 138 205 353 348
492 139 204 351 354
493 139 206 354 355
494 139 141 355 217
495 140 142 224 356
496 140 209 356 357
497 140 207 357 352
498 141 206 355 358
499 141 208 358 359
500 141 143 359 221
501 142 144 228 360
502 142 211 360 361
503 142 209 361 356
504 143 210 362 363
505 143 145 363 225
506 143 208 359 362
507 144 146 232 364
508 144 213 364 365
509 144 211 365 360
510 145 212 366 367
511 145 147 367 229
512 145 210 363 366
513 146 148 236 368
514 146 215 368 369
515 146 213 369 364
516 147 214 370 371
517 147 149 371 233
518 147 212 367 370
519 148 150 240 372
520 148 217 372 373
521 148 215 373 368
522 149 216 374 375
523 149 151 375 238
524 149 214 371 374
525 150 152 244 376
526 150 219 376 377
527 150 217 377 372
528 151 216 375 378
529 151 218 378 379
530 151 153 379 241
531 152 219 380 376
532 152 154 248 381
533 152 221 381 380
534 153 220 382 383
535 153 155 383 245
536 153 218 379 382
537 154 156 252 384
538 154 223 384 385
539 154 221 385 381
540 155 220 383 386
541 155 222 386 387
542 155 157 387 249
543 156 158 256 388
544 156 225 388 389
545 156 223 389 384
546 157 159 390 253
547 157 222 387 391
548 157 224 391 390
549 158 160 260 392
550 158 227 392 393
551 158 225 393 388
552 159 224 390 394
553 159 226 394 395
554 159 161 395 257
555 160 162 264 396
556 160 229 396 397
557 160 227 397 392
558 161 228 398 399
559 161 163 399 262
560 161 226 395 398
561 162 164 268 400
562 162 231 400 401
563 162 229 401 396
564 163 165 402 265
565 163 228 399 403
566 163 230 403 402
567 164 166 272 404
568 164 233 404 405
569 164 231 405 400
570 165 230 402 406
571 165 232 406 407
572 165 167 407 269
573 166 235 408 409
574 166 233 409 404
575 166 -1 277 408
576 167 -1 410 273
577 167 232 407 411
578 167 234 411 410
579 168 236 412 413
580 168 169 413 278
581 168 170 284 414
582 168 238 414 412
583 169 237 415 416
584 169 171 416 281
585 169 236 413 415
586 170 240 417 418
587 170 238 418 414
588 170 172 288 417
589 171 237 416 419
590 171 239 419 420
591 171 173 420 285
592 172 174 292 421
593 172 242 421 422
594 172 240 422 417
595 173 239 420 423
596 173 241 423 424
597 173 175 424 290
598 174 244 425 426
599 174 242 426 421
600 174 176 296 425
601 175 243 427 428
602 175 177 428 293
603 175 241 424 427
604 176 178 300 429
605 176 246 429 430
606 176 244 430 425
607 177 245 431 432
608 177 179 432 297
609 177 243 428 431
610 178 246 433 429
611 178 180 304 434
612 178 248 434 433
613 179 247 435 436
614 179 181 436 302
615 179 245 432 435
616 180 182 308 437
617 180 250 437 438
618 180 248 438 434
619 181 247 436 439
620 181 249 439 440
621 181 183 440 305
622 182 184 312 441
623 182 252 441 442
624 182 250 442 437
625 183 251 443 444
626 183 185 444 309
627 183 249 440 443
628 184 186 316 445
629 184 254 445 446
630 184 252 446 441
631 185 253 447 448
632 185 187 448 314
633 185 251 444 447
634 186 254 449 445
635 186 188 320 450
636 186 256 450 449
637 187 255 451 452
638 187 189 452 317
639 187 253 448 451
640 188 190 324 453
641 188 258 453 454
642 188 256 454 450
643 189 257 455 456
644 189 191 456 321
645 189 255 452 455
646 190 192 328 457
647 190 260 457 458
648 190 258 458 453
649 191 259 459 460
650 191 193 460 325
651 191 257 456 459
652 192 262 461 462
653 192 260 462 457
654 192 194 332 461
655 193 261 463 464
656 193 195 464 329
657 193 259 460 463
658 194 196 336 465
659 194 264 465 466
660 194 262 466 461
661 195 261 464 467
662 195 263 467 468
663 195 197 468 333
664 196 198 340 469
665 196 266 469 470
666 196 264 470 465
667 197 265 471 472
668 197 199 472 337
669 197 263 468 471
670 198 200 344 473
671 198 268 473 474
672 198 266 474 469
673 199 267 475 476
674 199 201 476 341
675 199 265 472 475
676 200 -1 477 478
677 200 268 478 473
678 200 -1 343 479
679 200 -1 479 477
680 201 -1 480 481
681 201 -1 481 482
682 201 -1 482 342
683 201 267 476 480
684 202 203 346 483
685 202 269 483 484
686 202 271 484 485
687 202 204 485 350
688 203 205 349 486
689 203 270 486 487
690 203 269 487 483
691 204 273 488 489
692 204 206 489 354
693 204 271 485 488
694 205 270 490 486
695 205 207 353 491
696 205 272 491 490
697 206 275 492 493
698 206 208 493 358
699 206 273 489 492
700 207 209 357 494
701 207 274 494 495
702 207 272 495 491
703 208 277 496 497
704 208 210 497 362
705 208 275 493 496
706 209 276 498 499
707 209 274 499 494
708 209 211 361 498
709 210 277 497 500
710 210 279 500 501
711 210 212 501 366
712 211 213 365 502
713 211 278 502 503
714 211 276 503 498
715 212 214 504 370
716 212 279 501 505
717 212 281 505 504
718 213 215 369 506
719 213 280 506 507
720 213 278 507 502
721 214 283 508 509
722 214 216 509 374
723 214 281 504 508
724 215 217 373 510
725 215 282 510 511
726 215 280 511 506
727 216 285 512 513
728 216 218 513 378
729 216 283 509 512
730 217 284 514 515
731 217 282 515 510
732 217 219 377 514
733 218 285 513 516
734 218 287 516 517
735 218 220 517 382
736 219 221 380 518
737 219 286 518 519
738 219 284 519 514
739 220 287 517 520
740 220 289 520 521
741 220 222 521 386
742 221 288 522 523
743 221 286 523 518
744 221 223 385 522
745 222 291 524 525
746 222 224 525 391
747 222 289 521 524
748 223 288 526 522
749 223 225 389 527
750 223 290 527 526
751 224 293 528 529
752 224 226 529 394
753 224 291 525 528
754 225 292 530 531
755 225 290 531 527
756 225 227 393 530
757 226 228 532 398
758 226 293 529 533
759 226 295 533 532
760 227 229 397 534
761 227 294 534 535
762 227 292 535 530
763 228 295 532 536
764 228 297 536 537
765 228 230 537 403
766 229 231 401 538
767 229 296 538 539
768 229 294 539 534
769 230 297 537 540
770 230 299 540 541
771 230 232 541 406
772 231 233 405 542
773 231 298 542 543
774 231 296 543 538
775 232 301 544 545
776 232 234 545 411
777 232 299 541 544
778 233 300 546 547
779 233 298 547 542
780 233 235 409 546
781 234 301 545 548
782 234 -1 548 549
783 234 -1 549 550
784 234 -1 550 410
785 235 -1 408 551
786 235 -1 551 552
787 235 -1 552 553
788 235 300 553 546
789 236 238 412 554
790 236 302 554 555
791 236 303 555 556
792 236 237 556 415
793 237 305 557 558
794 237 239 558 419
795 237 303 556 557
796 238 240 418 559
797 238 304 559 560
798 238 302 560 554
799 239 307 561 562
800 239 241 562 423
801 239 305 558 561
802 240 306 563 564
803 240 304 564 559
804 240 242 422 563
805 241 309 565 566
806 241 243 566 427
807 241 307 562 565
808 242 244 426 567
809 242 308 567 568
810 242 306 568 563
811 243 311 569 570
812 243 245 570 431
813 243 309 566 569
814 244 246 430 571
815 244 310 571 572
816 244 308 572 567
817 245 311 570 573
818 245 313 573 574
819 245 247 574 435
820 246 248 433 575
821 246 312 575 576
822 246 310 576 571
823 247 313 574 577
824 247 315 577 578
825 247 249 578 439
826 248 250 438 579
827 248 314 579 580
828 248 312 580 575
829 249 251 581 443
830 249 315 578 582
831 249 317 582 581
832 250 316 583 584
833 250 314 584 579
834 250 252 442 583
835 251 317 581 585
836 251 319 585 586
837 251 253 586 447
838 252 318 587 588
839 252 316 588 583
840 252 254 446 587
841 253 319 586 589
842 253 321 589 590
843 253 255 590 451
844 254 256 449 591
845 254 320 591 592
846 254 318 592 587
847 255 323 593 594
848 255 257 594 455
849 255 321 590 593
850 256 258 454 595
851 256 322 595 596
852 256 320 596 591
853 257 325 597 598
854 257 259 598 459
855 257 323 594 597
856 258 322 599 595
857 258 260 458 600
858 258 324 600 599
859 259 325 598 601
860 259 327 601 602
861 259 261 602 463
862 260 262 462 603
863 260 326 603 604
864 260 324 604 600
865 261 329 605 606
866 261 263 606 467
867 261 327 602 605
868 262 264 466 607
869 262 328 607 608
870 262 326 608 603
871 263 329 606 609
872 263 331 609 610
873 263 265 610 471
874 264 266 470 611
875 264 330 611 612
876 264 328 612 607
877 265 267 613 475
878 265 331 610 614
879 265 333 614 613
880 266 332 615 616
881 266 330 616 611
882 266 268 474 615
883 267 333 613 617
884 267 -1 617 618
885 267 -1 618 480
886 268 -1 478 619
887 268 -1 619 620
888 268 332 620 615
889 269 334 621 622
890 269 271 622 484
891 269 270 487 623
892 269 335 623 621
893 270 272 490 624
894 270 337 624 625
895 270 335 625 623
896 271 336 626 627
897 271 273 627 488
898 271 334 622 626
899 272 274 495 628
900 272 339 628 629
901 272 337 629 624
902 273 336 627 630
903 273 338 630 631
904 273 275 631 492
905 274 276 499 632
906 274 341 632 633
907 274 339 633 628
908 275 340 634 635
909 275 277 635 496
910 275 338 631 634
911 276 278 503 636
912 276 343 636 637
913 276 341 637 632
914 277 342 638 639
915 277 279 639 500
916 277 340 635 638
917 278 280 507 640
918 278 345 640 641
919 278 343 641 636
920 279 344 642 643
921 279 281 643 505
922 279 342 639 642
923 280 282 511 644
924 280 347 644 645
925 280 345 645 640
926 281 346 646 647
927 281 283 647 508
928 281 344 643 646
929 282 284 515 648
930 282 349 648 649
931 282 347 649 644
932 283 285 650 512
933 283 346 647 651
934 283 348 651 650
935 284 286 519 652
936 284 351 652 653
937 284 349 653 648
938 285 348 650 654
939 285 350 654 655
940 285 287 655 516
941 286 288 523 656
942 286 353 656 657
943 286 351 657 652
944 287 352 658 659
945 287 289 659 520
946 287 350 655 658
947 288 355 660 661
948 288 353 661 656
949 288 290 526 660
950 289 291 662 524
951 289 352 659 663
952 289 354 663 662
953 290 355 664 660
954 290 292 531 665
955 290 357 665 664
956 291 354 662 666
957 291 356 666 667
958 291 293 667 528
959 292 294 535 668
960 292 359 668 669
961 292 357 669 665
962 293 356 667 670
963 293 358 670 671
964 293 295 671 533
965 294 296 539 672
966 294 361 672 673
967 294 359 673 668
968 295 360 674 675
969 295 297 675 536
970 295 358 671 674
971 296 298 543 676
972 296 363 676 677
973 296 361 677 672
974 297 299 678 540
975 297 360 675 679
976 297 362 679 678
977 298 365 680 681
978 298 363 681 676
979 298 300 547 680
980 299 364 682 683
981 299 301 683 544
982 299 362 678 682
983 300 -1 553 684
984 300 -1 684 685
985 300 365 685 680
986 301 364 683 686
987 301 -1 686 687
988 301 -1 687 548
989 302 304 560 688
990 302 368 688 689
991 302 366 689 690
992 302 303 690 555
993 303 367 691 692
994 303 305 692 557
995 303 366 690 691
996 304 306 564 693
997 304 370 693 694
998 304 368 694 688
999 305 369 695 696
1000 305 307 696 561
1001 305 367 692 695
1002 306 370 697 693
1003 306 308 568 698
1004 306 372 698 697
1005 307 371 699 700
1006 307 309 700 565
1007 307 369 696 699
1008 308 372 701 698
1009 308 310 572 702
1010 308 374 702 701
1011 309 371 700 703
1012 309 373 703 704
1013 309 311 704 569
1014 310 312 576 705
1015 310 376 705 706
1016 310 374 706 702
1017 311 313 707 573
1018 311 373 704 708
1019 311 375 708 707
1020 312 376 709 705
1021 312 314 580 710
1022 312 378 710 709
1023 313 375 707 711
1024 313 377 711 712
1025 313 315 712 577
1026 1141 -1 714 54
1027 314 378 713 710
1028 314 316 584 713
1029 315 317 715 582
1030 315 377 712 716
1031 315 379 716 715
1032 316 380 717 713
1033 316 318 588 718
1034 316 382 718 717
1035 317 381 719 720
1036 317 319 720 585
1037 317 379 715 719
1038 318 320 592 721
1039 318 384 721 722
1040 318 382 722 718
1041 319 381 720 723
1042 319 383 723 724
1043 319 321 724 589
1044 320 386 725 726
1045 320 384 726 721
1046 320 322 596 725
1047 321 383 724 727
1048 321 385 727 728
1049 321 323 728 593
1050 322 324 599 729
1051 322 388 729 730
1052 322 386 730 725
1053 323 387 731 732
1054 323 325 732 597
1055 323 385 728 731
1056 324 326 604 733
1057 324 390 733 734
1058 324 388 734 729
1059 325 389 735 736
1060 325 327 736 601
1061 325 387 732 735
1062 326 328 608 737
1063 326 392 737 738
1064 326 390 738 733
1065 327 391 739 740
1066 327 329 740 605
1067 327 389 736 739
1068 328 394 741 742
1069 328 392 742 737
1070 328 330 612 741
1071 329 391 740 743
1072 329 393 743 744
1073 329 331 744 609
1074 330 332 616 745
1075 330 396 745 746
1076 330 394 746 741
1077 331 393 744 747
1078 331 395 747 748
1079 331 333 748 614
1080 332 -1 620 749
1081 332 398 749 750
1082 332 396 750 745
1083 333 397 751 752
1084 333 -1 752 617
1085 333 395 748 751
1086 334 335 621 753
1087 334 399 753 754
1088 334 401 754 755
1089 334 336 755 626
1090 335 337 625 756
1091 335 400 756 757
1092 335 399 757 753
1093 336 403 758 759
1094 336 338 759 630
1095 336 401 755 758
1096 337 339 629 760
1097 337 402 760 761
1098 337 400 761 756
1099 338 403 759 762
1100 338 405 762 763
1101 338 340 763 634
1102 339 404 764 765
1103 339 402 765 760
1104 339 341 633 764
1105 340 407 766 767
1106 340 342 767 638
1107 340 405 763 766
1108 341 343 637 768
1109 341 406 768 769
1110 341 404 769 764
1111 342 407 767 770
1112 342 409 770 771
1113 342 344 771 642
1114 343 345 641 772
1115 343 408 772 773
1116 343 406 773 768
1117 344 411 774 775
1118 344 346 775 646
1119 344 409 771 774
1120 345 408 776 772
1121 345 347 645 777
1122 345 410 777 776
1123 346 413 778 779
1124 346 348 779 651
1125 346 411 775 778
1126 347 349 649 780
1127 347 412 780 781
1128 347 410 781 777
1129 348 415 782 783
1130 348 350 783 654
1131 348 413 779 782
1132 1141 -1 1506 714
1133 349 414 653 785
1134 349 412 785 780
1135 350 417 786 787
1136 350 352 787 658
1137 350 415 783 786
1138 351 353 657 788
1139 351 416 788 789
1140 351 414 789 653
1141 352 419 790 791
1142 352 354 791 663
1143 352 417 787 790
1144 353 418 792 793
1145 353 416 793 788
1146 353 355 661 792
1147 354 356 794 666
1148 354 419 791 795
1149 354 421 795 794
1150 355 357 664 796
1151 355 420 796 797
1152 355 418 797 792
1153 356 423 798 799
1154 356 358 799 670
1155 356 421 794 798
1156 357 359 669 800
1157 357 422 800 801
1158 357 420 801 796
1159 358 360 802 674
1160 358 423 799 803
1161 358 425 803 802
1162 359 361 673 804
1163 359 424 804 805
1164 359 422 805 800
1165 360 425 802 806
1166 360 427 806 807
1167 360 362 807 679
1168 361 363 677 808
1169 361 426 808 809
1170 361 424 809 804
1171 362 427 807 810
1172 362 429 810 811
1173 362 364 811 682
1174 363 365 681 812
1175 363 428 812 813
1176 363 426 813 808
1177 364 429 811 814
1178 364 431 814 815
1179 364 -1 815 686
1180 365 -1 685 816
1181 365 430 816 817
1182 365 428 817 812
1183 366 368 689 818
1184 366 432 818 819
1185 366 433 819 820
1186 366 367 820 691
1187 367 435 821 822
1188 367 369 822 695
1189 367 433 820 821
1190 368 370 694 823
1191 368 434 823 824
1192 368 432 824 818
1193 369 435 822 825
1194 369 437 825 826
1195 369 371 826 699
1196 370 372 697 827
1197 370 436 827 828
1198 370 434 828 823
1199 371 439 829 830
1200 371 373 830 703
1201 371 437 826 829
1202 372 374 701 831
1203 372 438 831 832
1204 372 436 832 827
1205 373 441 833 834
1206 373 375 834 708
1207 373 439 830 833
1208 374 376 706 835
1209 374 440 835 836
1210 374 438 836 831
1211 375 441 834 837
1212 375 443 837 838
1213 375 377 838 711
1214 376 378 709 839
1215 376 442 839 840
1216 376 440 840 835
1217 377 443 838 841
1218 377 445 841 842
1219 377 379 842 716
1220 378 444 843 844
1221 378 442 844 839
1222 378 380 713 843
1223 379 447 845 846
1224 379 381 846 719
1225 379 445 842 845
1226 380 382 717 847
1227 380 446 847 848
1228 380 444 848 843
1229 381 449 849 850
1230 381 383 850 723
1231 381 447 846 849
1232 382 446 851 847
1233 382 384 722 852
1234 382 448 852 851
1235 383 449 850 853
1236 383 451 853 854
1237 383 385 854 727
1238 384 386 726 855
1239 384 450 855 856
1240 384 448 856 852
1241 385 451 854 857
1242 385 453 857 858
1243 385 387 858 731
1244 386 388 730 859
1245 386 452 859 860
1246 386 450 860 855
1247 387 453 858 861
1248 387 455 861 862
1249 387 389 862 735
1250 388 452 863 859
1251 388 390 734 864
1252 388 454 864 863
1253 389 457 865 866
1254 389 391 866 739
1255 389 455 862 865
1256 390 392 738 867
1257 390 456 867 868
1258 390 454 868 864
1259 391 457 866 869
1260 391 459 869 870
1261 391 393 870 743
1262 392 394 742 871
1263 392 458 871 872
1264 392 456 872 867
1265 393 459 870 873
1266 393 461 873 874
1267 393 395 874 747
1268 394 460 875 876
1269 394 458 876 871
1270 394 396 746 875
1271 395 463 877 878
1272 395 397 878 751
1273 395 461 874 877
1274 396 398 750 879
1275 396 462 879 880
1276 396 460 880 875
1277 397 -1 881 882
1278 397 -1 882 883
1279 397 -1 883 752
1280 397 463 878 881
1281 398 -1 749 884
1282 398 -1 884 885
1283 398 -1 885 886
1284 398 462 886 879
1285 399 464 887 888
1286 399 401 888 754
1287 399 400 757 889
1288 399 465 889 887
1289 400 402 761 890
1290 400 467 890 891
1291 400 465 891 889
1292 401 466 892 893
1293 401 403 893 758
1294 401 464 888 892
1295 402 404 765 894
1296 402 469 894 895
1297 402 467 895 890
1298 403 468 896 897
1299 403 405 897 762
1300 403 466 893 896
1301 404 406 769 898
1302 404 471 898 899
1303 404 469 899 894
1304 405 470 900 901
1305 405 407 901 766
1306 405 468 897 900
1307 406 408 773 902
1308 406 473 902 903
1309 406 471 903 898
1310 407 470 901 904
1311 407 472 904 905
1312 407 409 905 770
1313 408 410 776 906
1314 408 475 906 907
1315 408 473 907 902
1316 409 474 908 909
1317 409 411 909 774
1318 409 472 905 908
1319 410 412 781 910
1320 410 477 910 911
1321 410 475 911 906
1322 411 474 909 912
1323 411 476 912 913
1324 411 413 913 778
1325 412 479 914 915
1326 412 477 915 910
1327 412 414 785 914
1328 413 478 916 917
1329 413 415 917 782
1330 413 476 913 916
1331 414 479 918 914
1332 414 416 789 919
1333 414 481 919 918
1334 415 480 920 921
1335 415 417 921 786
1336 415 478 917 920
1337 416 418 793 922
1338 416 483 922 923
1339 416 481 923 919
1340 417 480 921 924
1341 417 482 924 925
1342 417 419 925 790
1343 418 420 797 926
1344 418 485 926 927
1345 418 483 927 922
1346 419 484 928 929
1347 419 421 929 795
1348 419 482 925 928
1349 420 487 930 931
1350 420 485 931 926
1351 420 422 801 930
1352 421 486 932 933
1353 421 423 933 798
1354 421 484 929 932
1355 422 489 934 935
1356 422 487 935 930
1357 422 424 805 934
1358 423 488 936 937
1359 423 425 937 803
1360 423 486 933 936
1361 424 489 938 934
1362 424 426 809 939
1363 424 491 939 938
1364 425 488 937 940
1365 425 490 940 941
1366 425 427 941 806
1367 426 491 942 939
1368 426 428 813 943
1369 426 493 943 942
1370 427 429 944 810
1371 427 490 941 945
1372 427 492 945 944
1373 428 493 946 943
1374 428 430 817 947
1375 428 495 947 946
1376 429 492 944 948
1377 429 494 948 949
1378 429 431 949 814
1379 430 -1 950 951
1380 430 495 951 947
1381 430 -1 816 952
1382 430 -1 952 950
1383 431 -1 953 954
1384 431 -1 954 955
1385 431 -1 955 815
1386 431 494 949 953
1387 432 434 824 956
1388 432 498 956 957
1389 432 496 957 958
1390 432 433 958 819
1391 433 435 959 821
1392 433 496 958 960
1393 433 497 960 959
1394 434 436 828 961
1395 434 500 961 962
1396 434 498 962 956
1397 435 499 963 964
1398 435 437 964 825
1399 435 497 959 963
1400 436 438 832 965
1401 436 502 965 966
1402 436 500 966 961
1403 437 501 967 968
1404 437 439 968 829
1405 437 499 964 967
1406 438 440 836 969
1407 438 504 969 970
1408 438 502 970 965
1409 439 501 968 971
1410 439 503 971 972
1411 439 441 972 833
1412 440 442 840 973
1413 440 506 973 974
1414 440 504 974 969
1415 441 505 975 976
1416 441 443 976 837
1417 441 503 972 975
1418 442 444 844 977
1419 442 508 977 978
1420 442 506 978 973
1421 443 445 979 841
1422 443 505 976 980
1423 443 507 980 979
1424 444 446 848 981
1425 444 510 981 982
1426 444 508 982 977
1427 445 507 979 983
1428 445 509 983 984
1429 445 447 984 845
1430 446 512 985 986
1431 446 510 986 981
1432 446 448 851 985
1433 447 511 987 988
1434 447 449 988 849
1435 447 509 984 987
1436 448 450 856 989
1437 448 514 989 990
1438 448 512 990 985
1439 449 513 991 992
1440 449 451 992 853
1441 449 511 988 991
1442 450 452 860 993
1443 450 516 993 994
1444 450 514 994 989
1445 451 513 992 995
1446 451 515 995 996
1447 451 453 996 857
1448 452 454 863 997
1449 452 518 997 998
1450 452 516 998 993
1451 453 517 999 1000
1452 453 455 1000 861
1453 453 515 996 999
1454 454 456 868 1001
1455 454 520 1001 1002
1456 454 518 1002 997
1457 455 517 1000 1003
1458 455 519 1003 1004
1459 455 457 1004 865
1460 456 458 872 1005
1461 456 522 1005 1006
1462 456 520 1006 1001
1463 457 519 1004 1007
1464 457 521 1007 1008
1465 457 459 1008 869
1466 458 460 876 1009
1467 458 524 1009 1010
1468 458 522 1010 1005
1469 459 521 1008 1011
1470 459 523 1011 1012
1471 459 461 1012 873
1472 460 526 1013 1014
1473 460 524 1014 1009
1474 460 462 880 1013
1475 461 523 1012 1015
1476 461 525 1015 1016
1477 461 463 1016 877
1478 462 -1 886 1017
1479 462 -1 1017 1018
1480 462 526 1018 1013
1481 463 -1 1019 1020
1482 463 -1 1020 881
1483 463 525 1016 1019
1484 464 465 887 1021
1485 464 527 1021 1022
1486 464 529 1022 1023
1487 464 466 1023 892
1488 465 528 1024 1025
1489 465 527 1025 1021
1490 465 467 891 1024
1491 466 531 1026 1027
1492 466 468 1027 896
1493 466 529 1023 1026
1494 467 528 1028 1024
1495 467 469 895 1029
1496 467 530 1029 1028
1497 468 533 1030 1031
1498 468 470 1031 900
1499 468 531 1027 1030
1500 469 471 899 1032
1501 469 532 1032 1033
1502 469 530 1033 1029
1503 470 533 1031 1034
1504 470 535 1034 1035
1505 470 472 1035 904
1506 471 473 903 1036
1507 471 534 1036 1037
1508 471 532 1037 1032
1509 472 537 1038 1039
1510 472 474 1039 908
1511 472 535 1035 1038
1512 473 536 1040 1041
1513 473 534 1041 1036
1514 473 475 907 1040
1515 474 537 1039 1042
1516 474 539 1042 1043
1517 474 476 1043 912
1518 475 477 911 1044
1519 475 538 1044 1045
1520 475 536 1045 1040
1521 476 478 1046 916
1522 476 539 1043 1047
1523 476 541 1047 1046
1524 477 479 915 1048
1525 477 540 1048 1049
1526 477 538 1049 1044
1527 478 480 1050 920
1528 478 541 1046 1051
1529 478 543 1051 1050
1530 479 481 918 1052
1531 479 542 1052 1053
1532 479 540 1053 1048
1533 480 545 1054 1055
1534 480 482 1055 924
1535 480 543 1050 1054
1536 481 544 1056 1057
1537 481 542 1057 1052
1538 481 483 923 1056
1539 482 545 1055 1058
1540 482 547 1058 1059
1541 482 484 1059 928
1542 483 485 927 1060
1543 483 546 1060 1061
1544 483 544 1061 1056
1545 484 547 1059 1062
1546 484 549 1062 1063
1547 484 486 1063 932
1548 485 487 931 1064
1549 485 548 1064 1065
1550 485 546 1065 1060
1551 486 488 1066 936
1552 486 549 1063 1067
1553 486 551 1067 1066
1554 487 550 1068 1069
1555 487 548 1069 1064
1556 487 489 935 1068
1557 488 551 1066 1070
1558 488 553 1070 1071
1559 488 490 1071 940
1560 489 550 1072 1068
1561 489 491 938 1073
1562 489 552 1073 1072
1563 490 553 1071 1074
1564 490 555 1074 1075
1565 490 492 1075 945
1566 491 552 1076 1073
1567 491 493 942 1077
1568 491 554 1077 1076
1569 492 557 1078 1079
1570 492 494 1079 948
1571 492 555 1075 1078
1572 493 556 1080 1081
1573 493 554 1081 1077
1574 493 495 946 1080
1575 494 557 1079 1082
1576 494 -1 1082 1083
1577 494 -1 1083 953
1578 495 -1 951 1084
1579 495 -1 1084 1085
1580 495 556 1085 1080
1581 496 497 1086 960
1582 496 498 957 1087
1583 496 558 1087 1088
1584 496 559 1088 1086
1585 497 561 1089 1090
1586 497 499 1090 963
1587 497 559 1086 1089
1588 498 560 1091 1092
1589 498 558 1092 1087
1590 498 500 962 1091
1591 499 501 1093 967
1592 499 561 1090 1094
1593 499 563 1094 1093
1594 500 502 966 1095
1595 500 562 1095 1096
1596 500 560 1096 1091
1597 501 563 1093 1097
1598 501 565 1097 1098
1599 501 503 1098 971
1600 502 562 1099 1095
1601 502 504 970 1100
1602 502 564 1100 1099
1603 503 567 1101 1102
1604 503 505 1102 975
1605 503 565 1098 1101
1606 504 506 974 1103
1607 504 566 1103 1104
1608 504 564 1104 1100
1609 505 569 1105 1106
1610 505 507 1106 980
1611 505 567 1102 1105
1612 506 508 978 1107
1613 506 568 1107 1108
1614 506 566 1108 1103
1615 507 569 1106 1109
1616 507 571 1109 1110
1617 507 509 1110 983
1618 508 570 1111 1112
1619 508 568 1112 1107
1620 508 510 982 1111
1621 509 571 1110 1113
1622 509 573 1113 1114
1623 509 511 1114 987
1624 510 512 986 1115
1625 510 572 1115 1116
1626 510 570 1116 1111
1627 511 575 1117 1118
1628 511 513 1118 991
1629 511 573 1114 1117
1630 512 514 990 1119
1631 512 574 1119 1120
1632 512 572 1120 1115
1633 513 577 1121 1122
1634 513 515 1122 995
1635 513 575 1118 1121
1636 514 516 994 1123
1637 514 576 1123 1124
1638 514 574 1124 1119
1639 515 577 1122 1125
1640 515 579 1125 1126
1641 515 517 1126 999
1642 516 518 998 1127
1643 516 578 1127 1128
1644 516 576 1128 1123
1645 517 581 1129 1130
1646 517 519 1130 1003
1647 517 579 1126 1129
1648 518 520 1002 1131
1649 518 580 1131 1132
1650 518 578 1132 1127
1651 519 583 1133 1134
1652 519 521 1134 1007
1653 519 581 1130 1133
1654 520 522 1006 1135
1655 520 582 1135 1136
1656 520 580 1136 1131
1657 521 583 1134 1137
1658 521 585 1137 1138
1659 521 523 1138 1011
1660 522 524 1010 1139
1661 522 584 1139 1140
1662 522 582 1140 1135
1663 523 585 1138 1141
1664 523 587 1141 1142
1665 523 525 1142 1015
1666 524 526 1014 1143
1667 524 586 1143 1144
1668 524 584 1144 1139
1669 525 587 1142 1145
1670 525 -1 1145 1146
1671 525 -1 1146 1019
1672 526 586 1147 1143
1673 526 -1 1018 1148
1674 526 -1 1148 1147
1675 527 528 1025 1149
1676 527 589 1149 1150
1677 527 588 1150 1151
1678 527 529 1151 1022
1679 528 530 1028 1152
1680 528 591 1152 1153
1681 528 589 1153 1149
1682 529 590 1154 1155
1683 529 531 1155 1026
1684 529 588 1151 1154
1685 530 532 1033 1156
1686 530 593 1156 1157
1687 530 591 1157 1152
1688 531 592 1158 1159
1689 531 533 1159 1030
1690 531 590 1155 1158
1691 532 534 1037 1160
1692 532 595 1160 1161
1693 532 593 1161 1156
1694 533 594 1162 1163
1695 533 535 1163 1034
1696 533 592 1159 1162
1697 534 536 1041 1164
1698 534 597 1164 1165
1699 534 595 1165 1160
1700 535 596 1166 1167
1701 535 537 1167 1038
1702 535 594 1163 1166
1703 536 597 1168 1164
1704 536 538 1045 1169
1705 536 599 1169 1168
1706 537 596 1167 1170
1707 537 598 1170 1171
1708 537 539 1171 1042
1709 538 540 1049 1172
1710 538 601 1172 1173
1711 538 599 1173 1169
1712 539 600 1174 1175
1713 539 541 1175 1047
1714 539 598 1171 1174
1715 540 542 1053 1176
1716 540 603 1176 1177
1717 540 601 1177 1172
1718 541 602 1178 1179
1719 541 543 1179 1051
1720 541 600 1175 1178
1721 542 544 1057 1180
1722 542 605 1180 1181
1723 542 603 1181 1176
1724 543 602 1179 1182
1725 543 604 1182 1183
1726 543 545 1183 1054
1727 544 546 1061 1184
1728 544 607 1184 1185
1729 544 605 1185 1180
1730 545 604 1183 1186
1731 545 606 1186 1187
1732 545 547 1187 1058
1733 546 607 1188 1184
1734 546 548 1065 1189
1735 546 609 1189 1188
1736 547 606 1187 1190
1737 547 608 1190 1191
1738 547 549 1191 1062
1739 548 611 1192 1193
1740 548 609 1193 1189
1741 548 550 1069 1192
1742 549 551 1194 1067
1743 549 608 1191 1195
1744 549 610 1195 1194
1745 550 613 1196 1197
1746 550 611 1197 1192
1747 550 552 1072 1196
1748 551 612 1198 1199
1749 551 553 1199 1070
1750 551 610 1194 1198
1751 552 554 1076 1200
1752 552 615 1200 1201
1753 552 613 1201 1196
1754 553 614 1202 1203
1755 553 555 1203 1074
1756 553 612 1199 1202
1757 554 615 1204 1200
1758 554 556 1081 1205
1759 554 617 1205 1204
1760 555 614 1203 1206
1761 555 616 1206 1207
1762 555 557 1207 1078
1763 556 -1 1085 1208
1764 556 -1 1208 1209
1765 556 617 1209 1205
1766 557 -1 1210 1082
1767 557 616 1207 1211
1768 557 -1 1211 1210
1769 558 560 1092 1212
1770 558 620 1212 1213
1771 558 618 1213 1214
1772 558 559 1214 1088
1773 559 619 1215 1216
1774 559 561 1216 1089
1775 559 618 1214 1215
1776 560 622 1217 1218
1777 560 620 1218 1212
1778 560 562 1096 1217
1779 561 621 1219 1220
1780 561 563 1220 1094
1781 561 619 1216 1219
1782 562 564 1099 1221
1783 562 624 1221 1222
1784 562 622 1222 1217
1785 563 623 1223 1224
1786 563 565 1224 1097
1787 563 621 1220 1223
1788 564 566 1104 1225
1789 564 626 1225 1226
1790 564 624 1226 1221
1791 565 625 1227 1228
1792 565 567 1228 1101
1793 565 623 1224 1227
1794 566 568 1108 1229
1795 566 628 1229 1230
1796 566 626 1230 1225
1797 567 627 1231 1232
1798 567 569 1232 1105
1799 567 625 1228 1231
1800 568 628 1233 1229
1801 568 570 1112 1234
1802 568 630 1234 1233
1803 569 627 1232 1235
1804 569 629 1235 1236
1805 569 571 1236 1109
1806 570 572 1116 1237
1807 570 632 1237 1238
1808 570 630 1238 1234
1809 571 629 1236 1239
1810 571 631 1239 1240
1811 571 573 1240 1113
1812 572 574 1120 1241
1813 572 634 1241 1242
1814 572 632 1242 1237
1815 573 631 1240 1243
1816 573 633 1243 1244
1817 573 575 1244 1117
1818 574 576 1124 1245
1819 574 636 1245 1246
1820 574 634 1246 1241
1821 575 577 1247 1121
1822 575 633 1244 1248
1823 575 635 1248 1247
1824 576 578 1128 1249
1825 576 638 1249 1250
1826 576 636 1250 1245
1827 577 635 1247 1251
1828 577 637 1251 1252
1829 577 579 1252 1125
1830 578 640 1253 1254
1831 578 638 1254 1249
1832 578 580 1132 1253
1833 579 639 1255 1256
1834 579 581 1256 1129
1835 579 637 1252 1255
1836 580 582 1136 1257
1837 580 642 1257 1258
1838 580 640 1258 1253
1839 581 639 1256 1259
1840 581 641 1259 1260
1841 581 583 1260 1133
1842 582 644 1261 1262
1843 582 642 1262 1257
1844 582 584 1140 1261
1845 583 643 1263 1264
1846 583 585 1264 1137
1847 583 641 1260 1263
1848 584 586 1144 1265
1849 584 646 1265 1266
1850 584 644 1266 1261
1851 585 645 1267 1268
1852 585 587 1268 1141
1853 585 643 1264 1267
1854 586 -1 1147 1269
1855 586 -1 1269 1270
1856 586 646 1270 1265
1857 587 645 1268 1271
1858 587 -1 1271 1272
1859 587 -1 1272 1145
1860 588 589 1150 1273
1861 588 647 1273 1274
1862 588 649 1274 1275
1863 588 590 1275 1154
1864 589 591 1153 1276
1865 589 648 1276 1277
1866 589 647 1277 1273
1867 590 651 1278 1279
1868 590 592 1279 1158
1869 590 649 1275 1278
1870 591 593 1157 1280
1871 591 650 1280 1281
1872 591 648 1281 1276
1873 592 651 1279 1282
1874 592 653 1282 1283
1875 592 594 1283 1162
1876 593 595 1161 1284
1877 593 652 1284 1285
1878 593 650 1285 1280
1879 594 655 1286 1287
1880 594 596 1287 1166
1881 594 653 1283 1286
1882 595 597 1165 1288
1883 595 654 1288 1289
1884 595 652 1289 1284
1885 596 655 1287 1290
1886 596 657 1290 1291
1887 596 598 1291 1170
1888 597 599 1168 1292
1889 597 656 1292 1293
1890 597 654 1293 1288
1891 598 659 1294 1295
1892 598 600 1295 1174
1893 598 657 1291 1294
1894 599 601 1173 1296
1895 599 658 1296 1297
1896 599 656 1297 1292
1897 600 659 1295 1298
1898 600 661 1298 1299
1899 600 602 1299 1178
1900 601 660 1300 1301
1901 601 658 1301 1296
1902 601 603 1177 1300
1903 602 663 1302 1303
1904 602 604 1303 1182
1905 602 661 1299 1302
1906 603 660 1304 1300
1907 603 605 1181 1305
1908 603 662 1305 1304
1909 604 665 1306 1307
1910 604 606 1307 1186
1911 604 663 1303 1306
1912 605 607 1185 1308
1913 605 664 1308 1309
1914 605 662 1309 1305
1915 1140 -1 784 1890
1916 606 608 1310 1190
1917 606 665 1307 1310
1918 607 609 1188 1312
1919 607 666 1312 1313
1920 607 664 1313 1308
1921 608 669 1314 1315
1922 608 610 1315 1195
1923 608 667 1310 1314
1924 609 611 1193 1316
1925 609 668 1316 1317
1926 609 666 1317 1312
1927 610 671 1318 1319
1928 610 612 1319 1198
1929 610 669 1315 1318
1930 611 613 1197 1320
1931 611 670 1320 1321
1932 611 668 1321 1316
1933 612 671 1319 1322
1934 612 673 1322 1323
1935 612 614 1323 1202
1936 613 615 1201 1324
1937 613 672 1324 1325
1938 613 670 1325 1320
1939 614 673 1323 1326
1940 614 675 1326 1327
1941 614 616 1327 1206
1942 615 617 1204 1328
1943 615 674 1328 1329
1944 615 672 1329 1324
1945 616 -1 1330 1331
1946 616 -1 1331 1211
1947 616 675 1327 1330
1948 617 -1 1332 1333
1949 617 674 1333 1328
1950 617 -1 1209 1332
1951 618 620 1213 1334
1952 618 676 1334 1335
1953 618 677 1335 1336
1954 618 619 1336 1215
1955 619 679 1337 1338
1956 619 621 1338 1219
1957 619 677 1336 1337
1958 620 622 1218 1339
1959 620 678 1339 1340
1960 620 676 1340 1334
1961 621 679 1338 1341
1962 621 681 1341 1342
1963 621 623 1342 1223
1964 622 624 1222 1343
1965 622 680 1343 1344
1966 622 678 1344 1339
1967 623 681 1342 1345
1968 623 683 1345 1346
1969 623 625 1346 1227
1970 624 626 1226 1347
1971 624 682 1347 1348
1972 624 680 1348 1343
1973 625 685 1349 1350
1974 625 627 1350 1231
1975 625 683 1346 1349
1976 626 628 1230 1351
1977 626 684 1351 1352
1978 626 682 1352 1347
1979 627 685 1350 1353
1980 627 687 1353 1354
1981 627 629 1354 1235
1982 628 686 1355 1356
1983 628 684 1356 1351
1984 628 630 1233 1355
1985 629 631 1357 1239
1986 629 687 1354 1358
1987 629 689 1358 1357
1988 630 686 1359 1355
1989 630 632 1238 1360
1990 630 688 1360 1359
1991 631 689 1357 1361
1992 631 691 1361 1362
1993 631 633 1362 1243
1994 632 690 1363 1364
1995 632 688 1364 1360
1996 632 634 1242 1363
1997 633 691 1362 1365
1998 633 693 1365 1366
1999 633 635 1366 1248
2000 634 690 1367 1363
2001 634 636 1246 1368
2002 634 692 1368 1367
2003 635 695 1369 1370
2004 635 637 1370 1251
2005 635 693 1366 1369
2006 636 638 1250 1371
2007 636 694 1371 1372
2008 636 692 1372 1368
2009 637 697 1373 1374
2010 637 639 1374 1255
2011 637 695 1370 1373
2012 638 640 1254 1375
2013 638 696 1375 1376
2014 638 694 1376 1371
2015 639 697 1374 1377
2016 639 699 1377 1378
2017 639 641 1378 1259
2018 640 698 1379 1380
2019 640 696 1380 1375
2020 640 642 1258 1379
2021 641 701 1381 1382
2022 641 643 1382 1263
2023 641 699 1378 1381
2024 642 644 1262 1383
2025 642 700 1383 1384
2026 642 698 1384 1379
2027 643 703 1385 1386
2028 643 645 1386 1267
2029 643 701 1382 1385
2030 644 700 1387 1383
2031 644 646 1266 1388
2032 644 702 1388 1387
2033 645 -1 1389 1390
2034 645 -1 1390 1271
2035 645 703 1386 1389
2036 646 -1 1270 1391
2037 646 -1 1391 1392
2038 646 702 1392 1388
2039 647 648 1277 1393
2040 647 705 1393 1394
2041 647 704 1394 1395
2042 647 649 1395 1274
2043 648 707 1396 1397
2044 648 705 1397 1393
2045 648 650 1281 1396
2046 649 704 1395 1398
2047 649 706 1398 1399
2048 649 651 1399 1278
2049 650 652 1285 1400
2050 650 709 1400 1401
2051 650 707 1401 1396
2052 651 706 1399 1402
2053 651 708 1402 1403
2054 651 653 1403 1282
2055 652 654 1289 1404
2056 652 711 1404 1405
2057 652 709 1405 1400
2058 653 710 1406 1407
2059 653 655 1407 1286
2060 653 708 1403 1406
2061 654 656 1293 1408
2062 654 713 1408 1409
2063 654 711 1409 1404
2064 655 712 1410 1411
2065 655 657 1411 1290
2066 655 710 1407 1410
2067 656 715 1412 1413
2068 656 713 1413 1408
2069 656 658 1297 1412
2070 657 712 1411 1414
2071 657 714 1414 1415
2072 657 659 1415 1294
2073 658 660 1301 1416
2074 658 717 1416 1417
2075 658 715 1417 1412
2076 659 714 1415 1418
2077 659 716 1418 1419
2078 659 661 1419 1298
2079 660 662 1304 1420
2080 660 719 1420 1421
2081 660 717 1421 1416
2082 661 718 1422 1423
2083 661 663 1423 1302
2084 661 716 1419 1422
2085 662 721 1424 1425
2086 662 719 1425 1420
2087 662 664 1309 1424
2088 663 665 1426 1306
2089 663 718 1423 1427
2090 663 720 1427 1426
2091 664 721 1428 1424
2092 664 666 1313 1429
2093 664 723 1429 1428
2094 665 720 1426 1430
2095 665 722 1430 1431
2096 665 667 1431 1310
2097 666 668 1317 1432
2098 666 725 1432 1433
2099 666 723 1433 1429
2100 667 722 1431 1434
2101 667 724 1434 1435
2102 667 669 1435 1314
2103 668 727 1436 1437
2104 668 725 1437 1432
2105 668 670 1321 1436
2106 669 724 1435 1438
2107 669 726 1438 1439
2108 669 671 1439 1318
2109 670 672 1325 1440
2110 670 729 1440 1441
2111 670 727 1441 1436
2112 671 728 1442 1443
2113 671 673 1443 1322
2114 671 726 1439 1442
2115 672 731 1444 1445
2116 672 729 1445 1440
2117 672 674 1329 1444
2118 673 730 1446 1447
2119 673 675 1447 1326
2120 673 728 1443 1446
2121 674 -1 1333 1448
2122 674 -1 1448 1449
2123 674 731 1449 1444
2124 675 -1 1450 1451
2125 675 -1 1451 1330
2126 675 730 1447 1450
2127 676 678 1340 1452
2128 676 734 1452 1453
2129 676 732 1453 1454
2130 676 677 1454 1335
2131 677 733 1455 1456
2132 677 679 1456 1337
2133 677 732 1454 1455
2134 678 680 1344 1457
2135 678 736 1457 1458
2136 678 734 1458 1452
2137 679 735 1459 1460
2138 679 681 1460 1341
2139 679 733 1456 1459
2140 680 682 1348 1461
2141 680 738 1461 1462
2142 680 736 1462 1457
2143 681 735 1460 1463
2144 681 737 1463 1464
2145 681 683 1464 1345
2146 682 740 1465 1466
2147 682 738 1466 1461
2148 682 684 1352 1465
2149 683 739 1467 1468
2150 683 685 1468 1349
2151 683 737 1464 1467
2152 684 686 1356 1469
2153 684 742 1469 1470
2154 684 740 1470 1465
2155 685 741 1471 1472
2156 685 687 1472 1353
2157 685 739 1468 1471
2158 686 744 1473 1474
2159 686 742 1474 1469
2160 686 688 1359 1473
2161 687 741 1472 1475
2162 687 743 1475 1476
2163 687 689 1476 1358
2164 688 746 1477 1478
2165 688 744 1478 1473
2166 688 690 1364 1477
2167 689 743 1476 1479
2168 689 745 1479 1480
2169 689 691 1480 1361
2170 690 692 1367 1481
2171 690 748 1481 1482
2172 690 746 1482 1477
2173 691 693 1483 1365
2174 691 745 1480 1484
2175 691 747 1484 1483
2176 692 694 1372 1485
2177 692 750 1485 1486
2178 692 748 1486 1481
2179 693 747 1483 1487
2180 693 749 1487 1488
2181 693 695 1488 1369
2182 694 696 1376 1489
2183 694 752 1489 1490
2184 694 750 1490 1485
2185 695 751 1491 1492
2186 695 697 1492 1373
2187 695 749 1488 1491
2188 696 698 1380 1493
2189 696 754 1493 1494
2190 696 752 1494 1489
2191 697 751 1492 1495
2192 697 753 1495 1496
2193 697 699 1496 1377
2194 698 756 1497 1498
2195 698 754 1498 1493
2196 698 700 1384 1497
2197 699 753 1496 1499
2198 699 755 1499 1500
2199 699 701 1500 1381
2200 700 702 1387 1501
2201 700 758 1501 1502
2202 700 756 1502 1497
2203 701 757 1503 1504
2204 701 703 1504 1385
2205 701 755 1500 1503
2206 702 -1 1392 1505
2207 702 -1 1505 1619
2208 702 758 1619 1501
2209 703 757 1504 1507
2210 703 -1 1507 1508
2211 703 -1 1508 1389
2212 704 705 1394 1509
2213 704 759 1509 1510
2214 704 761 1510 1511
2215 704 706 1511 1398
2216 705 707 1397 1512
2217 705 760 1512 1513
2218 705 759 1513 1509
2219 706 763 1514 1515
2220 706 708 1515 1402
2221 706 761 1511 1514
2222 707 760 1516 1512
2223 707 709 1401 1517
2224 707 762 1517 1516
2225 708 765 1518 1519
2226 708 710 1519 1406
2227 708 763 1515 1518
2228 709 711 1405 1520
2229 709 764 1520 1521
2230 709 762 1521 1517
2231 710 765 1519 1522
2232 710 767 1522 1523
2233 710 712 1523 1410
2234 711 713 1409 1524
2235 711 766 1524 1525
2236 711 764 1525 1520
2237 712 769 1526 1527
2238 712 714 1527 1414
2239 712 767 1523 1526
2240 713 715 1413 1528
2241 713 768 1528 1529
2242 713 766 1529 1524
2243 714 769 1527 1530
2244 714 771 1530 1531
2245 714 716 1531 1418
2246 715 770 1532 1533
2247 715 768 1533 1528
2248 715 717 1417 1532
2249 716 773 1534 1535
2250 716 718 1535 1422
2251 716 771 1531 1534
2252 717 719 1421 1536
2253 717 772 1536 1537
2254 717 770 1537 1532
2255 718 773 1535 1538
2256 718 775 1538 1539
2257 718 720 1539 1427
2258 719 721 1425 1540
2259 719 774 1540 1541
2260 719 772 1541 1536
2261 720 777 1542 1543
2262 720 722 1543 1430
2263 720 775 1539 1542
2264 721 723 1428 1544
2265 721 776 1544 1545
2266 721 774 1545 1540
2267 722 777 1543 1546
2268 722 779 1546 1547
2269 722 724 1547 1434
2270 723 778 1548 1549
2271 723 776 1549 1544
2272 723 725 1433 1548
2273 724 781 1550 1551
2274 724 726 1551 1438
2275 724 779 1547 1550
2276 725 727 1437 1552
2277 725 780 1552 1553
2278 725 778 1553 1548
2279 726 781 1551 1554
2280 726 783 1554 1555
2281 726 728 1555 1442
2282 727 729 1441 1556
2283 727 782 1556 1557
2284 727 780 1557 1552
2285 728 783 1555 1558
2286 728 785 1558 1559
2287 728 730 1559 1446
2288 729 731 1445 1560
2289 729 784 1560 1561
2290 729 782 1561 1556
2291 730 -1 1562 1563
2292 730 -1 1563 1450
2293 730 785 1559 1562
2294 731 -1 1449 1564
2295 731 -1 1564 1565
2296 731 784 1565 1560
2297 732 733 1566 1455
2298 732 734 1453 1567
2299 732 786 1567 1568
2300 732 787 1568 1566
2301 733 787 1566 1569
2302 733 789 1569 1570
2303 733 735 1570 1459
2304 734 736 1458 1571
2305 734 788 1571 1572
2306 734 786 1572 1567
2307 735 789 1570 1573
2308 735 791 1573 1574
2309 735 737 1574 1463
2310 736 738 1462 1575
2311 736 790 1575 1576
2312 736 788 1576 1571
2313 737 793 1577 1578
2314 737 739 1578 1467
2315 737 791 1574 1577
2316 738 740 1466 1579
2317 738 792 1579 1580
2318 738 790 1580 1575
2319 739 795 1581 1582
2320 739 741 1582 1471
2321 739 793 1578 1581
2322 740 794 1583 1584
2323 740 792 1584 1579
2324 740 742 1470 1583
2325 741 795 1582 1585
2326 741 797 1585 1586
2327 741 743 1586 1475
2328 742 796 1587 1588
2329 742 794 1588 1583
2330 742 744 1474 1587
2331 743 799 1589 1590
2332 743 745 1590 1479
2333 743 797 1586 1589
2334 744 746 1478 1591
2335 744 798 1591 1592
2336 744 796 1592 1587
2337 745 747 1593 1484
2338 745 799 1590 1594
2339 745 801 1594 1593
2340 746 798 1595 1591
2341 746 748 1482 1596
2342 746 800 1596 1595
2343 747 801 1593 1597
2344 747 803 1597 1598
2345 747 749 1598 1487
2346 748 750 1486 1599
2347 748 802 1599 1600
2348 748 800 1600 1596
2349 749 803 1598 1601
2350 749 805 1601 1602
2351 749 751 1602 1491
2352 750 752 1490 1603
2353 750 804 1603 1604
2354 750 802 1604 1599
2355 751 807 1605 1606
2356 751 753 1606 1495
2357 751 805 1602 1605
2358 752 754 1494 1607
2359 752 806 1607 1608
2360 752 804 1608 1603
2361 753 809 1609 1610
2362 753 755 1610 1499
2363 753 807 1606 1609
2364 754 756 1498 1611
2365 754 808 1611 1612
2366 754 806 1612 1607
2367 755 811 1613 1614
2368 755 757 1614 1503
2369 755 809 1610 1613
2370 756 758 1502 1615
2371 756 810 1615 1616
2372 756 808 1616 1611
2373 757 -1 1617 1618
2374 757 -1 1618 1507
2375 757 811 1614 1617
2376 1140 -1 1311 784
2377 758 -1 1619 1620
2378 758 810 1620 1615
2379 759 760 1513 1621
2380 759 813 1621 1622
2381 759 812 1622 1623
2382 759 761 1623 1510
2383 760 762 1516 1624
2384 760 815 1624 1625
2385 760 813 1625 1621
2386 761 812 1623 1626
2387 761 814 1626 1627
2388 761 763 1627 1514
2389 762 764 1521 1628
2390 762 817 1628 1629
2391 762 815 1629 1624
2392 763 814 1627 1630
2393 763 816 1630 1631
2394 763 765 1631 1518
2395 764 766 1525 1632
2396 764 819 1632 1633
2397 764 817 1633 1628
2398 765 818 1634 1635
2399 765 767 1635 1522
2400 765 816 1631 1634
2401 766 768 1529 1636
2402 766 821 1636 1637
2403 766 819 1637 1632
2404 767 820 1638 1639
2405 767 769 1639 1526
2406 767 818 1635 1638
2407 768 770 1533 1640
2408 768 823 1640 1641
2409 768 821 1641 1636
2410 769 822 1642 1643
2411 769 771 1643 1530
2412 769 820 1639 1642
2413 770 825 1644 1645
2414 770 823 1645 1640
2415 770 772 1537 1644
2416 771 824 1646 1647
2417 771 773 1647 1534
2418 771 822 1643 1646
2419 772 774 1541 1648
2420 772 827 1648 1649
2421 772 825 1649 1644
2422 773 826 1650 1651
2423 773 775 1651 1538
2424 773 824 1647 1650
2425 774 776 1545 1652
2426 774 829 1652 1653
2427 774 827 1653 1648
2428 775 826 1651 1654
2429 775 828 1654 1655
2430 775 777 1655 1542
2431 776 831 1656 1657
2432 776 829 1657 1652
2433 776 778 1549 1656
2434 777 830 1658 1659
2435 777 779 1659 1546
2436 777 828 1655 1658
2437 778 780 1553 1660
2438 778 833 1660 1661
2439 778 831 1661 1656
2440 779 781 1662 1550
2441 779 830 1659 1663
2442 779 832 1663 1662
2443 780 835 1664 1665
2444 780 833 1665 1660
2445 780 782 1557 1664
2446 781 834 1666 1667
2447 781 783 1667 1554
2448 781 832 1662 1666
2449 782 784 1561 1668
2450 782 837 1668 1669
2451 782 835 1669 1664
2452 783 836 1670 1671
2453 783 785 1671 1558
2454 783 834 1667 1670
2455 784 -1 1565 1672
2456 784 -1 1672 1673
2457 784 837 1673 1668
2458 785 -1 1674 1675
2459 785 -1 1675 1562
2460 785 836 1671 1674
2461 786 788 1572 1676
2462 786 840 1676 1677
2463 786 838 1677 1678
2464 786 787 1678 1568
2465 787 839 1679 1680
2466 787 789 1680 1569
2467 787 838 1678 1679
2468 788 842 1681 1682
2469 788 840 1682 1676
2470 788 790 1576 1681
2471 789 841 1683 1684
2472 789 791 1684 1573
2473 789 839 1680 1683
2474 790 792 1580 1685
2475 790 844 1685 1686
2476 790 842 1686 1681
2477 791 793 1687 1577
2478 791 841 1684 1688
2479 791 843 1688 1687
2480 792 794 1584 1689
2481 792 846 1689 1690
2482 792 844 1690 1685
2483 793 845 1691 1692
2484 793 795 1692 1581
2485 793 843 1687 1691
2486 794 848 1693 1694
2487 794 846 1694 1689
2488 794 796 1588 1693
2489 795 847 1695 1696
2490 795 797 1696 1585
2491 795 845 1692 1695
2492 796 848 1697 1693
2493 796 798 1592 1698
2494 796 850 1698 1697
2495 797 847 1696 1699
2496 797 849 1699 1700
2497 797 799 1700 1589
2498 798 852 1701 1702
2499 798 850 1702 1698
2500 798 800 1595 1701
2501 799 851 1703 1704
2502 799 801 1704 1594
2503 799 849 1700 1703
2504 800 802 1600 1705
2505 800 854 1705 1706
2506 800 852 1706 1701
2507 801 851 1704 1707
2508 801 853 1707 1708
2509 801 803 1708 1597
2510 802 856 1709 1710
2511 802 854 1710 1705
2512 802 804 1604 1709
2513 803 805 1711 1601
2514 803 853 1708 1712
2515 803 855 1712 1711
2516 804 806 1608 1713
2517 1140 -1 2382 1311
2518 804 856 1713 1709
2519 805 855 1711 1715
2520 805 857 1715 1716
2521 805 807 1716 1605
2522 806 808 1612 1717
2523 806 860 1717 1718
2524 806 858 1718 1713
2525 807 859 1719 1720
2526 807 809 1720 1609
2527 807 857 1716 1719
2528 808 810 1616 1721
2529 808 -1 1721 1722
2530 808 860 1722 1717
2531 809 859 1720 1723
2532 809 -1 1723 1724
2533 809 811 1724 1613
2534 810 -1 1620 1725
2535 810 -1 1725 1726
2536 810 -1 1726 1721
2537 811 -1 1724 1727
2538 811 -1 1727 1728
2539 811 -1 1728 1617
2540 812 814 1729 1626
2541 812 813 1622 1730
2542 812 861 1730 1731
2543 812 863 1731 1729
2544 813 815 1625 1732
2545 813 862 1732 1733
2546 813 861 1733 1730
2547 814 863 1729 1734
2548 814 865 1734 1735
2549 814 816 1735 1630
2550 815 817 1629 1736
2551 815 864 1736 1737
2552 815 862 1737 1732
2553 816 865 1735 1738
2554 816 867 1738 1739
2555 816 818 1739 1634
2556 817 819 1633 1740
2557 817 866 1740 1741
2558 817 864 1741 1736
2559 818 820 1742 1638
2560 818 867 1739 1743
2561 818 869 1743 1742
2562 819 821 1637 1744
2563 819 868 1744 1745
2564 819 866 1745 1740
2565 820 869 1742 1746
2566 820 871 1746 1747
2567 820 822 1747 1642
2568 821 823 1641 1748
2569 821 870 1748 1749
2570 821 868 1749 1744
2571 822 873 1750 1751
2572 822 824 1751 1646
2573 822 871 1747 1750
2574 823 825 1645 1752
2575 823 872 1752 1753
2576 823 870 1753 1748
2577 824 875 1754 1755
2578 824 826 1755 1650
2579 824 873 1751 1754
2580 825 827 1649 1756
2581 825 874 1756 1757
2582 825 872 1757 1752
2583 826 877 1758 1759
2584 826 828 1759 1654
2585 826 875 1755 1758
2586 827 829 1653 1760
2587 827 876 1760 1761
2588 827 874 1761 1756
2589 828 877 1759 1762
2590 828 879 1762 1763
2591 828 830 1763 1658
2592 829 831 1657 1764
2593 829 878 1764 1765
2594 829 876 1765 1760
2595 830 879 1763 1766
2596 830 881 1766 1767
2597 830 832 1767 1663
2598 831 880 1768 1769
2599 831 878 1769 1764
2600 831 833 1661 1768
2601 832 883 1770 1771
2602 832 834 1771 1666
2603 832 881 1767 1770
2604 833 835 1665 1772
2605 833 882 1772 1773
2606 833 880 1773 1768
2607 834 885 1774 1775
2608 834 836 1775 1670
2609 834 883 1771 1774
2610 835 837 1669 1776
2611 835 884 1776 1777
2612 835 882 1777 1772
2613 836 -1 1778 1779
2614 836 -1 1779 1674
2615 836 885 1775 1778
2616 837 -1 1673 1780
2617 837 -1 1780 1781
2618 837 884 1781 1776
2619 838 840 1677 1782
2620 838 886 1782 1783
2621 838 887 1783 1784
2622 838 839 1784 1679
2623 839 889 1785 1786
2624 839 841 1786 1683
2625 839 887 1784 1785
2626 840 842 1682 1787
2627 840 888 1787 1788
2628 840 886 1788 1782
2629 841 889 1786 1789
2630 841 891 1789 1790
2631 841 843 1790 1688
2632 842 844 1686 1791
2633 842 890 1791 1792
2634 842 888 1792 1787
2635 843 893 1793 1794
2636 843 845 1794 1691
2637 843 891 1790 1793
2638 844 846 1690 1795
2639 844 892 1795 1796
2640 844 890 1796 1791
2641 845 895 1797 1798
2642 845 847 1798 1695
2643 845 893 1794 1797
2644 846 848 1694 1799
2645 846 894 1799 1800
2646 846 892 1800 1795
2647 847 849 1801 1699
2648 847 895 1798 1802
2649 847 897 1802 1801
2650 848 850 1697 1803
2651 848 896 1803 1804
2652 848 894 1804 1799
2653 849 899 1805 1806
2654 849 851 1806 1703
2655 849 897 1801 1805
2656 850 852 1702 1807
2657 850 898 1807 1808
2658 850 896 1808 1803
2659 851 901 1809 1810
2660 851 853 1810 1707
2661 851 899 1806 1809
2662 852 898 1811 1807
2663 852 854 1706 1812
2664 852 900 1812 1811
2665 853 903 1813 1814
2666 853 855 1814 1712
2667 853 901 1810 1813
2668 854 856 1710 1815
2669 854 902 1815 1816
2670 854 900 1816 1812
2671 855 905 1817 1818
2672 855 857 1818 1715
2673 855 903 1814 1817
2674 856 904 1819 1820
2675 856 902 1820 1815
2676 856 858 1713 1819
2677 857 905 1818 1821
2678 1139 -1 1834 1714
2679 857 859 1821 1719
2680 858 860 1718 1823
2681 858 906 1823 1824
2682 858 904 1824 1819
2683 859 -1 1825 1826
2684 859 -1 1826 1723
2685 859 907 1821 1825
2686 860 -1 1722 1827
2687 860 -1 1827 1828
2688 860 906 1828 1823
2689 861 862 1733 1829
2690 861 909 1829 1830
2691 861 908 1830 1831
2692 861 863 1831 1731
2693 862 911 1832 1833
2694 862 909 1833 1829
2695 862 864 1737 1832
2696 863 910 1927 1835
2697 863 865 1835 1734
2698 863 908 1831 1927
2699 864 911 1836 1832
2700 864 866 1741 1837
2701 864 913 1837 1836
2702 865 910 1835 1838
2703 865 912 1838 1839
2704 865 867 1839 1738
2705 866 868 1745 1840
2706 866 915 1840 1841
2707 866 913 1841 1837
2708 867 914 1842 1843
2709 867 869 1843 1743
2710 867 912 1839 1842
2711 868 917 1844 1845
2712 868 915 1845 1840
2713 868 870 1749 1844
2714 869 914 1843 1846
2715 869 916 1846 1847
2716 869 871 1847 1746
2717 870 872 1753 1848
2718 870 919 1848 1849
2719 870 917 1849 1844
2720 871 916 1847 1850
2721 871 918 1850 1851
2722 871 873 1851 1750
2723 872 921 1852 1853
2724 872 919 1853 1848
2725 872 874 1757 1852
2726 873 920 1854 1855
2727 873 875 1855 1754
2728 873 918 1851 1854
2729 874 876 1761 1856
2730 874 923 1856 1857
2731 874 921 1857 1852
2732 875 922 1858 1859
2733 875 877 1859 1758
2734 875 920 1855 1858
2735 876 878 1765 1860
2736 876 925 1860 1861
2737 876 923 1861 1856
2738 877 924 1862 1863
2739 877 879 1863 1762
2740 877 922 1859 1862
2741 878 880 1769 1864
2742 878 927 1864 1865
2743 878 925 1865 1860
2744 879 881 1866 1766
2745 879 924 1863 1867
2746 879 926 1867 1866
2747 880 929 1868 1869
2748 880 927 1869 1864
2749 880 882 1773 1868
2750 881 928 1870 1871
2751 881 883 1871 1770
2752 881 926 1866 1870
2753 882 884 1777 1872
2754 882 931 1872 1873
2755 882 929 1873 1868
2756 883 928 1871 1874
2757 883 930 1874 1875
2758 883 885 1875 1774
2759 884 -1 1781 1876
2760 884 -1 1876 1877
2761 884 931 1877 1872
2762 885 930 1875 1878
2763 885 -1 1878 1879
2764 885 -1 1879 1778
2765 886 888 1788 1880
2766 886 934 1880 1881
2767 886 932 1881 1882
2768 886 887 1882 1783
2769 887 889 1883 1785
2770 887 932 1882 1884
2771 887 933 1884 1883
2772 888 890 1792 1885
2773 888 936 1885 1886
2774 888 934 1886 1880
2775 889 933 1883 1887
2776 889 935 1887 1888
2777 889 891 1888 1789
2778 1139 1141 1506 2376
2779 890 936 1889 1885
2780 890 892 1796 1889
2781 891 935 1888 1891
2782 891 937 1891 1892
2783 891 893 1892 1793
2784 892 938 1893 1889
2785 892 894 1800 1894
2786 892 940 1894 1893
2787 893 937 1892 1895
2788 893 939 1895 1896
2789 893 895 1896 1797
2790 894 940 1897 1894
2791 894 896 1804 1898
2792 894 942 1898 1897
2793 895 941 1899 1900
2794 895 897 1900 1802
2795 895 939 1896 1899
2796 896 898 1808 1901
2797 896 944 1901 1902
2798 896 942 1902 1898
2799 897 943 1903 1904
2800 897 899 1904 1805
2801 897 941 1900 1903
2802 898 900 1811 1905
2803 898 946 1905 1906
2804 898 944 1906 1901
2805 899 945 1907 1908
2806 899 901 1908 1809
2807 899 943 1904 1907
2808 900 902 1816 1909
2809 900 948 1909 1910
2810 900 946 1910 1905
2811 901 945 1908 1911
2812 901 947 1911 1912
2813 901 903 1912 1813
2814 902 904 1820 1913
2815 902 950 1913 1914
2816 902 948 1914 1909
2817 903 947 1912 1915
2818 903 949 1915 1916
2819 903 905 1916 1817
2820 904 906 1824 1917
2821 904 -1 1917 1918
2822 904 950 1918 1913
2823 905 949 1916 1919
2824 905 -1 1919 1920
2825 905 907 1920 1821
2826 906 -1 1828 1921
2827 906 -1 1921 1922
2828 906 -1 1922 1917
2829 907 -1 1923 1924
2830 907 -1 1924 1825
2831 907 -1 1920 1923
2832 908 909 1830 1925
2833 908 951 1925 1926
2834 908 953 1926 1927
2835 1139 -1 1714 1506
2836 909 911 1833 1928
2837 909 952 1928 1929
2838 909 951 1929 1925
2839 910 955 1930 1931
2840 910 912 1931 1838
2841 910 953 1927 1930
2842 911 913 1836 1932
2843 911 954 1932 1933
2844 911 952 1933 1928
2845 1138 -1 1822 2100
2846 912 957 1931 1935
2847 912 914 1935 1842
2848 913 915 1841 1936
2849 913 956 1936 1937
2850 913 954 1937 1932
2851 914 959 1938 1939
2852 914 916 1939 1846
2853 914 957 1935 1938
2854 915 917 1845 1940
2855 915 958 1940 1941
2856 915 956 1941 1936
2857 916 961 1942 1943
2858 916 918 1943 1850
2859 916 959 1939 1942
2860 917 919 1849 1944
2861 917 960 1944 1945
2862 917 958 1945 1940
2863 918 961 1943 1946
2864 918 963 1946 1947
2865 918 920 1947 1854
2866 919 921 1853 1948
2867 919 962 1948 1949
2868 919 960 1949 1944
2869 920 965 1950 1951
2870 920 922 1951 1858
2871 920 963 1947 1950
2872 921 923 1857 1952
2873 921 964 1952 1953
2874 921 962 1953 1948
2875 922 965 1951 1954
2876 922 967 1954 1955
2877 922 924 1955 1862
2878 923 966 1956 1957
2879 923 964 1957 1952
2880 923 925 1861 1956
2881 924 926 1958 1867
2882 924 967 1955 1959
2883 924 969 1959 1958
2884 925 966 1960 1956
2885 925 927 1865 1961
2886 925 968 1961 1960
2887 926 969 1958 1962
2888 926 971 1962 1963
2889 926 928 1963 1870
2890 927 970 1964 1965
2891 927 968 1965 1961
2892 927 929 1869 1964
2893 928 971 1963 1966
2894 928 973 1966 1967
2895 928 930 1967 1874
2896 929 970 1968 1964
2897 929 931 1873 1969
2898 929 972 1969 1968
2899 930 -1 1970 1971
2900 930 -1 1971 1878
2901 930 973 1967 1970
2902 931 -1 1877 1972
2903 931 -1 1972 1973
2904 931 972 1973 1969
2905 932 934 1881 1974
2906 932 974 1974 1975
2907 932 975 1975 1976
2908 932 933 1976 1884
2909 933 975 1976 1977
2910 933 977 1977 1978
2911 933 935 1978 1887
2912 934 936 1886 1979
2913 934 976 1979 1980
2914 934 974 1980 1974
2915 935 979 1981 1982
2916 935 937 1982 1891
2917 935 977 1978 1981
2918 936 938 1889 1983
2919 936 978 1983 1984
2920 936 976 1984 1979
2921 937 979 1982 1985
2922 937 981 1985 1986
2923 937 939 1986 1895
2924 938 940 1893 1987
2925 938 980 1987 1988
2926 938 978 1988 1983
2927 939 983 1989 1990
2928 939 941 1990 1899
2929 939 981 1986 1989
2930 940 942 1897 1991
2931 940 982 1991 1992
2932 940 980 1992 1987
2933 941 985 1993 1994
2934 941 943 1994 1903
2935 941 983 1990 1993
2936 942 944 1902 1995
2937 942 984 1995 1996
2938 942 982 1996 1991
2939 943 987 1997 1998
2940 943 945 1998 1907
2941 943 985 1994 1997
2942 944 984 1999 1995
2943 944 946 1906 2000
2944 944 986 2000 1999
2945 945 987 1998 2001
2946 945 989 2001 2002
2947 945 947 2002 1911
2948 946 948 1910 2003
2949 946 988 2003 2004
2950 946 986 2004 2000
2951 947 -1 2005 2006
2952 947 949 2006 1915
2953 947 989 2002 2005
2954 948 988 2007 2003
2955 948 950 1914 2008
2956 948 -1 2008 2007
2957 949 -1 2009 2010
2958 949 -1 2010 1919
2959 949 -1 2006 2009
2960 950 -1 1918 2011
2961 950 -1 2011 2012
2962 950 -1 2012 2008
2963 951 952 1929 2013
2964 951 991 2013 2014
2965 951 990 2014 2015
2966 951 953 2015 1926
2967 952 954 1933 2016
2968 952 993 2016 2017
2969 952 991 2017 2013
2970 953 992 2018 2019
2971 953 955 2019 1930
2972 953 990 2015 2018
2973 954 956 1937 2020
2974 954 995 2020 2021
2975 954 993 2021 2016
2976 955 992 2019 2022
2977 955 994 2022 2023
2978 955 957 2023 1931
2979 956 958 1941 2024
2980 956 997 2024 2025
2981 956 995 2025 2020
2982 957 994 2023 2026
2983 957 996 2026 2027
2984 957 959 2027 1938
2985 958 999 2028 2029
2986 958 997 2029 2024
2987 958 960 1945 2028
2988 959 998 2030 2031
2989 959 961 2031 1942
2990 959 996 2027 2030
2991 960 1001 2032 2033
2992 960 999 2033 2028
2993 960 962 1949 2032
2994 961 998 2031 2034
2995 961 1000 2034 2035
2996 961 963 2035 1946
2997 962 964 1953 2036
2998 962 1003 2036 2037
2999 962 1001 2037 2032
3000 963 1000 2035 2038
3001 963 1002 2038 2039
3002 963 965 2039 1950
3003 964 1005 2040 2041
3004 964 1003 2041 2036
3005 964 966 1957 2040
3006 965 1002 2039 2042
3007 965 1004 2042 2043
3008 965 967 2043 1954
3009 966 968 1960 2044
3010 966 1007 2044 2045
3011 966 1005 2045 2040
3012 967 1006 2046 2047
3013 967 969 2047 1959
3014 967 1004 2043 2046
3015 968 970 1965 2048
3016 968 1009 2048 2049
3017 968 1007 2049 2044
3018 969 1008 2050 2051
3019 969 971 2051 1962
3020 969 1006 2047 2050
3021 970 972 1968 2052
3022 970 1011 2052 2053
3023 970 1009 2053 2048
3024 971 1008 2051 2054
3025 971 1010 2054 2055
3026 971 973 2055 1966
3027 972 -1 1973 2056
3028 972 -1 2056 2057
3029 972 1011 2057 2052
3030 973 1010 2055 2058
3031 973 -1 2058 2059
3032 973 -1 2059 1970
3033 974 976 1980 2060
3034 974 1014 2060 2061
3035 974 1012 2061 2062
3036 974 975 2062 1975
3037 975 1012 2062 2063
3038 975 1013 2063 2064
3039 975 977 2064 1977
3040 976 978 1984 2065
3041 976 1016 2065 2066
3042 976 1014 2066 2060
3043 977 1013 2064 2067
3044 977 1015 2067 2068
3045 977 979 2068 1981
3046 978 980 1988 2069
3047 978 1018 2069 2070
3048 978 1016 2070 2065
3049 979 1015 2068 2071
3050 979 1017 2071 2072
3051 979 981 2072 1985
3052 980 982 1992 2073
3053 980 1020 2073 2074
3054 980 1018 2074 2069
3055 981 1019 2075 2076
3056 981 983 2076 1989
3057 981 1017 2072 2075
3058 982 984 1996 2077
3059 982 1022 2077 2078
3060 982 1020 2078 2073
3061 983 1019 2076 2079
3062 983 1021 2079 2080
3063 983 985 2080 1993
3064 984 986 1999 2081
3065 984 -1 2081 2082
3066 984 1022 2082 2077
3067 985 1021 2080 2083
3068 985 1023 2083 2084
3069 985 987 2084 1997
3070 986 -1 2085 2086
3071 986 -1 2086 2081
3072 986 988 2004 2085
3073 987 -1 2087 2088
3074 987 989 2088 2001
3075 987 1023 2084 2087
3076 988 -1 2089 2090
3077 988 -1 2090 2085
3078 988 -1 2007 2089
3079 989 -1 2091 2092
3080 989 -1 2092 2005
3081 989 -1 2088 2091
3082 990 991 2014 2093
3083 990 1024 2093 2094
3084 990 1026 2094 2095
3085 990 992 2095 2018
3086 991 993 2017 2096
3087 1138 -1 1890 1822
3088 991 1024 2096 2093
3089 992 1028 2098 2099
3090 992 994 2099 2022
3091 992 1026 2095 2098
3092 1138 1140 2378 1890
3093 993 1027 2021 2101
3094 993 1025 2101 2096
3095 994 1030 2102 2103
3096 994 996 2103 2026
3097 994 1028 2099 2102
3098 995 997 2025 2104
3099 995 1029 2104 2105
3100 995 1027 2105 2021
3101 996 1030 2103 2106
3102 996 1032 2106 2107
3103 996 998 2107 2030
3104 997 999 2029 2108
3105 997 1031 2108 2109
3106 997 1029 2109 2104
3107 998 1034 2110 2111
3108 998 1000 2111 2034
3109 998 1032 2107 2110
3110 999 1001 2033 2112
3111 999 1033 2112 2113
3112 999 1031 2113 2108
3113 1000 1036 2114 2115
3114 1000 1002 2115 2038
3115 1000 1034 2111 2114
3116 1001 1003 2037 2116
3117 1001 1035 2116 2117
3118 1001 1033 2117 2112
3119 1002 1036 2115 2118
3120 1002 1038 2118 2119
3121 1002 1004 2119 2042
3122 1003 1005 2041 2120
3123 1003 1037 2120 2121
3124 1003 1035 2121 2116
3125 1004 1040 2122 2123
3126 1004 1006 2123 2046
3127 1004 1038 2119 2122
3128 1005 1007 2045 2124
3129 1005 1039 2124 2125
3130 1005 1037 2125 2120
3131 1006 1040 2123 2126
3132 1006 1042 2126 2127
3133 1006 1008 2127 2050
3134 1007 1039 2133 2124
3135 1007 1009 2049 2133
3136 1008 1044 2129 2130
3137 1008 1010 2130 2054
3138 1008 1042 2127 2129
3139 1009 1011 2053 2131
3140 1009 1043 2131 2132
3141 1009 1041 2132 2133
3142 1137 -1 2128 1934
3143 1010 -1 2134 2135
3144 1010 -1 2135 2058
3145 1010 1044 2130 2134
3146 1011 -1 2136 2137
3147 1011 1043 2137 2131
3148 1011 -1 2057 2136
3149 1012 1013 2138 2063
3150 1012 1014 2061 2139
3151 1012 1045 2139 2140
3152 1012 1046 2140 2138
3153 1013 1048 2141 2142
3154 1013 1015 2142 2067
3155 1013 1046 2138 2141
3156 1014 1016 2066 2143
3157 1014 1047 2143 2144
3158 1014 1045 2144 2139
3159 1015 1048 2142 2145
3160 1015 1050 2145 2146
3161 1015 1017 2146 2071
3162 1016 1049 2147 2148
3163 1016 1047 2148 2143
3164 1016 1018 2070 2147
3165 1017 1050 2146 2149
3166 1017 1052 2149 2150
3167 1017 1019 2150 2075
3168 1018 1020 2074 2151
3169 1018 1051 2151 2152
3170 1018 1049 2152 2147
3171 1019 -1 2153 2154
3172 1019 1021 2154 2079
3173 1019 1052 2150 2153
3174 1020 1022 2078 2155
3175 1020 -1 2155 2156
3176 1020 1051 2156 2151
3177 1021 -1 2157 2158
3178 1021 1023 2158 2083
3179 1021 -1 2154 2157
3180 1022 -1 2082 2159
3181 1022 -1 2159 2155
3182 1023 -1 2160 2161
3183 1023 -1 2161 2087
3184 1023 -1 2158 2160
3185 1024 1053 2162 2163
3186 1024 1026 2163 2094
3187 1024 1025 2096 2164
3188 1024 1054 2164 2162
3189 1025 1027 2101 2165
3190 1025 1056 2165 2166
3191 1025 1054 2166 2164
3192 1026 1028 2167 2098
3193 1026 1053 2163 2168
3194 1026 1055 2168 2167
3195 1027 1029 2105 2169
3196 1027 1058 2169 2170
3197 1027 1056 2170 2165
3198 1028 1055 2167 2171
3199 1028 1057 2171 2172
3200 1028 1030 2172 2102
3201 1029 1031 2109 2173
3202 1029 1060 2173 2174
3203 1029 1058 2174 2169
3204 1030 1032 2175 2106
3205 1030 1057 2172 2176
3206 1030 1059 2176 2175
3207 1031 1033 2113 2177
3208 1031 1062 2177 2178
3209 1031 1060 2178 2173
3210 1032 1059 2175 2179
3211 1032 1061 2179 2180
3212 1032 1034 2180 2110
3213 1033 1035 2117 2181
3214 1033 1064 2181 2182
3215 1033 1062 2182 2177
3216 1034 1036 2183 2114
3217 1034 1061 2180 2184
3218 1034 1063 2184 2183
3219 1035 1037 2121 2185
3220 1035 1066 2185 2186
3221 1035 1064 2186 2181
3222 1036 1063 2183 2187
3223 1036 1065 2187 2188
3224 1036 1038 2188 2118
3225 1037 1039 2125 2189
3226 1037 1068 2189 2190
3227 1037 1066 2190 2185
3228 1038 1040 2191 2122
3229 1038 1065 2188 2192
3230 1038 1067 2192 2191
3231 1039 1041 2133 2193
3232 1039 1070 2193 2194
3233 1039 1068 2194 2189
3234 1040 1067 2191 2195
3235 1040 1069 2195 2196
3236 1040 1042 2196 2126
3237 1041 1043 2132 2197
3238 1041 1072 2197 2198
3239 1041 1070 2198 2193
3240 1042 1069 2196 2199
3241 1042 1071 2199 2200
3242 1042 1044 2200 2129
3243 1043 -1 2137 2201
3244 1043 -1 2201 2202
3245 1043 1072 2202 2197
3246 1044 -1 2203 2204
3247 1044 -1 2204 2134
3248 1044 1071 2200 2203
3249 1045 1047 2144 2205
3250 1045 -1 2205 2206
3251 1045 -1 2206 2207
3252 1045 1046 2207 2140
3253 1046 -1 2207 2208
3254 1046 -1 2208 2209
3255 1046 1048 2209 2141
3256 1047 1049 2148 2210
3257 1047 -1 2210 2211
3258 1047 -1 2211 2205
3259 1048 -1 2212 2213
3260 1048 1050 2213 2145
3261 1048 -1 2209 2212
3262 1049 1051 2152 2214
3263 1049 -1 2214 2215
3264 1049 -1 2215 2210
3265 1050 -1 2216 2217
3266 1050 1052 2217 2149
3267 1050 -1 2213 2216
3268 1051 -1 2156 2218
3269 1051 -1 2218 2219
3270 1051 -1 2219 2214
3271 1052 -1 2217 2220
3272 1052 -1 2220 2221
3273 1052 -1 2221 2153
3274 1053 1054 2162 2222
3275 1053 1073 2222 2223
3276 1053 1075 2223 2224
3277 1053 1055 2224 2168
3278 1054 1056 2166 2225
3279 1054 1074 2225 2226
3280 1054 1073 2226 2222
3281 1055 1077 2227 2228
3282 1055 1057 2228 2171
3283 1055 1075 2224 2227
3284 1056 1058 2170 2229
3285 1056 1076 2229 2230
3286 1056 1074 2230 2225
3287 1057 1079 2231 2232
3288 1057 1059 2232 2176
3289 1057 1077 2228 2231
3290 1058 1060 2174 2233
3291 1058 1078 2233 2234
3292 1058 1076 2234 2229
3293 1059 1081 2235 2236
3294 1059 1061 2236 2179
3295 1059 1079 2232 2235
3296 1060 1078 2237 2233
3297 1060 1062 2178 2238
3298 1060 1080 2238 2237
3299 1061 1083 2239 2240
3300 1061 1063 2240 2184
3301 1061 1081 2236 2239
3302 1062 1064 2182 2241
3303 1062 1082 2241 2242
3304 1062 1080 2242 2238
3305 1063 1083 2240 2243
3306 1063 1085 2243 2244
3307 1063 1065 2244 2187
3308 1064 1066 2186 2245
3309 1064 1084 2245 2246
3310 1064 1082 2246 2241
3311 1065 1087 2247 2248
3312 1065 1067 2248 2192
3313 1065 1085 2244 2247
3314 1066 1068 2190 2249
3315 1066 1086 2249 2250
3316 1066 1084 2250 2245
3317 1067 1089 2251 2252
3318 1067 1069 2252 2195
3319 1067 1087 2248 2251
3320 1068 1088 2253 2254
3321 1068 1086 2254 2249
3322 1068 1070 2194 2253
3323 1069 1089 2252 2255
3324 1069 1091 2255 2256
3325 1069 1071 2256 2199
3326 1070 1072 2198 2257
3327 1070 1090 2257 2258
3328 1070 1088 2258 2253
3329 1071 1091 2256 2259
3330 1071 -1 2259 2260
3331 1071 -1 2260 2203
3332 1072 -1 2202 2261
3333 1072 -1 2261 2262
3334 1072 1090 2262 2257
3335 1073 1074 2226 2263
3336 1073 1093 2263 2264
3337 1073 1092 2264 2265
3338 1073 1075 2265 2223
3339 1074 1095 2266 2267
3340 1074 1093 2267 2263
3341 1074 1076 2230 2266
3342 1075 1092 2265 2268
3343 1075 1094 2268 2269
3344 1075 1077 2269 2227
3345 1076 1078 2234 2270
3346 1076 1097 2270 2271
3347 1076 1095 2271 2266
3348 1077 1096 2272 2273
3349 1077 1079 2273 2231
3350 1077 1094 2269 2272
3351 1078 1080 2237 2274
3352 1078 1099 2274 2275
3353 1078 1097 2275 2270
3354 1079 1096 2273 2276
3355 1079 1098 2276 2277
3356 1079 1081 2277 2235
3357 1080 1082 2242 2278
3358 1080 1101 2278 2279
3359 1080 1099 2279 2274
3360 1081 1100 2280 2281
3361 1081 1083 2281 2239
3362 1081 1098 2277 2280
3363 1082 1084 2246 2282
3364 1082 1103 2282 2283
3365 1082 1101 2283 2278
3366 1083 1100 2281 2284
3367 1083 1102 2284 2285
3368 1083 1085 2285 2243
3369 1084 1086 2250 2286
3370 1084 1105 2286 2287
3371 1084 1103 2287 2282
3372 1085 1104 2288 2289
3373 1085 1087 2289 2247
3374 1085 1102 2285 2288
3375 1086 1088 2254 2290
3376 1086 1107 2290 2291
3377 1086 1105 2291 2286
3378 1087 1104 2289 2292
3379 1087 1106 2292 2293
3380 1087 1089 2293 2251
3381 1088 1090 2258 2294
3382 1088 -1 2294 2295
3383 1088 1107 2295 2290
3384 1089 1106 2293 2296
3385 1089 -1 2296 2297
3386 1089 1091 2297 2255
3387 1090 -1 2298 2294
3388 1090 -1 2262 2299
3389 1090 -1 2299 2298
3390 1091 -1 2300 2301
3391 1091 -1 2301 2259
3392 1091 -1 2297 2300
3393 1092 1094 2302 2268
3394 1092 1093 2264 2303
3395 1092 1108 2303 2304
3396 1092 1110 2304 2302
3397 1093 1095 2267 2305
3398 1093 1109 2305 2306
3399 1093 1108 2306 2303
3400 1094 1110 2302 2307
3401 1094 1112 2307 2308
3402 1094 1096 2308 2272
3403 1095 1097 2271 2309
3404 1095 1111 2309 2310
3405 1095 1109 2310 2305
3406 1096 1112 2308 2311
3407 1096 1114 2311 2312
3408 1096 1098 2312 2276
3409 1097 1099 2275 2313
3410 1097 1113 2313 2314
3411 1097 1111 2314 2309
3412 1098 1116 2315 2316
3413 1098 1100 2316 2280
3414 1098 1114 2312 2315
3415 1099 1101 2279 2317
3416 1099 1115 2317 2318
3417 1099 1113 2318 2313
3418 1100 1118 2319 2320
3419 1100 1102 2320 2284
3420 1100 1116 2316 2319
3421 1101 1103 2283 2321
3422 1101 1117 2321 2322
3423 1101 1115 2322 2317
3424 1102 1120 2323 2324
3425 1102 1104 2324 2288
3426 1102 1118 2320 2323
3427 1103 1105 2287 2325
3428 1103 1119 2325 2326
3429 1103 1117 2326 2321
3430 1104 1122 2327 2328
3431 1104 1106 2328 2292
3432 1104 1120 2324 2327
3433 1105 1107 2291 2329
3434 1105 1121 2329 2330
3435 1105 1119 2330 2325
3436 1106 -1 2331 2332
3437 1106 -1 2332 2296
3438 1106 1122 2328 2331
3439 1107 -1 2333 2334
3440 1107 1121 2334 2329
3441 1107 -1 2295 2333
3442 1108 1109 2306 2335
3443 1108 1124 2335 2336
3444 1108 1123 2336 2337
3445 1108 1110 2337 2304
3446 1109 1111 2310 2338
3447 1109 1126 2338 2339
3448 1109 1124 2339 2335
3449 1110 1125 2340 2341
3450 1110 1112 2341 2307
3451 1110 1123 2337 2340
3452 1111 1113 2314 2342
3453 1111 1128 2342 2343
3454 1111 1126 2343 2338
3455 1112 1127 2344 2345
3456 1112 1114 2345 2311
3457 1112 1125 2341 2344
3458 1113 1130 2346 2347
3459 1113 1128 2347 2342
3460 1113 1115 2318 2346
3461 1114 1127 2345 2348
3462 1114 1129 2348 2349
3463 1114 1116 2349 2315
3464 1115 1117 2322 2350
3465 1115 1132 2350 2351
3466 1115 1130 2351 2346
3467 1116 1118 2352 2319
3468 1116 1129 2349 2353
3469 1116 1131 2353 2352
3470 1117 1132 2354 2350
3471 1117 1119 2326 2355
3472 1117 1134 2355 2354
3473 1118 1133 2356 2357
3474 1118 1120 2357 2323
3475 1118 1131 2352 2356
3476 1119 -1 2358 2359
3477 1119 1134 2359 2355
3478 1119 1121 2330 2358
3479 1120 -1 2360 2361
3480 1120 1122 2361 2327
3481 1120 1133 2357 2360
3482 1121 -1 2334 2362
3483 1121 -1 2362 2363
3484 1121 -1 2363 2358
3485 1122 -1 2364 2365
3486 1122 -1 2365 2331
3487 1122 -1 2361 2364
3488 1123 1124 2336 2366
3489 1123 1135 2366 2367
3490 1123 1137 2367 2368
3491 1123 1125 2368 2340
3492 1124 1126 2339 2369
3493 1124 1136 2369 2370
3494 1124 1135 2370 2366
3495 1125 1139 2371 2372
3496 1125 1127 2372 2344
3497 1125 1137 2368 2371
3498 1126 1128 2343 2373
3499 1126 1138 2373 2374
3500 1126 1136 2374 2369
3501 1127 1129 2375 2348
3502 1127 1139 2372 2376
3503 1127 1141 2376 2375
3504 1128 1130 2347 2377
3505 1128 1140 2377 2378
3506 1128 1138 2378 2373
3507 1129 -1 2379 2380
3508 1129 1131 2380 2353
3509 1129 1141 2375 2379
3510 1130 1132 2351 2381
3511 1130 -1 2381 2382
3512 1130 1140 2382 2377
3513 1131 -1 2383 2384
3514 1131 1133 2384 2356
3515 1131 -1 2380 2383
3516 1132 -1 2385 2381
3517 1132 1134 2354 2386
3518 1132 -1 2386 2385
3519 1133 -1 2384 2387
3520 1133 -1 2387 2388
3521 1133 -1 2388 2360
3522 1134 -1 2359 2389
3523 1134 -1 2389 2390
3524 1134 -1 2390 2386
3525 1135 1136 2370 2391
3526 1135 -1 2391 2392
3527 1135 -1 2392 2128
3528 1135 1137 2128 2367
3529 1136 1138 2374 2100
3530 1136 -1 2100 2097
3531 1136 -1 2097 2391
3532 1137 -1 1934 1834
3533 1137 1139 1834 2371

2393 3
-4.3283950000000004366 -0.50170499999999995655 -0.18748500000000001275 
-2.5718499999999999694 -4.0295949999999995939 -0.22540750000000001063 
2.8296499999999999986 -4.3751949999999997232 -0.26450200000000001488 
4.6808300000000002683 -0.34493150000000000199 -0.2111059999999999881 
2.7697899999999999743 3.2644199999999998774 -0.17634299999999999975 
-2.8610500000000000931 2.9736050000000000537 -0.16729749999999998789 
-5.0865000000000000213 -7.8461999999999996191 -0.87225500000000000256 
-3.5618699999999998695 -10.686700000000000088 -1.2662899999999999157 
2.0170249999999998458 -11.316599999999999326 -1.3152500000000000302 
4.2961949999999999861 -7.2873000000000001108 -0.70700499999999999456 
4.0261149999999998883 6.6231499999999998707 -0.5924650000000000194 
2.0358900000000001995 10.099149999999999849 -1.0552399999999999558 
-1.7129749999999999144 10.078900000000000858 -1.0416849999999999721 
-4.9027399999999996538 6.6546500000000001762 -0.68105000000000004423 
-4.9220399999999999707 -14.650100000000000122 -2.3864250000000000185 
-2.3129050000000002107 -17.574600000000000222 -3.1390799999999998704 
1.2626649999999999263 -17.643499999999999517 -3.1235900000000000887 
2.9753050000000000885 -14.755150000000000432 -2.258760000000000101 
4.0218049999999996302 14.165950000000000486 -2.1604250000000000398 
1.9056949999999999168 17.3323500000000017 -3.0345900000000001207 
-2.0015000000000000568 17.666949999999999932 -3.158044999999999991 
-4.0585800000000000765 14.638749999999999929 -2.3052500000000000213 
3.4043700000000001182 -22.246600000000000819 -5.0579999999999998295 
-5.56604999999999972 -22.662900000000000489 -5.4440499999999998337 
-0.88693500000000002892 -25.976150000000000517 -6.7518500000000001293 
1.0393900000000000361 -25.66215000000000046 -6.5914500000000000313 
-4.4965700000000001779 22.098900000000000432 -5.083649999999999558 
4.7538349999999995887 22.597200000000000841 -5.3238000000000003098 
2.4464150000000000063 26.039449999999998653 -6.8344500000000003581 
-0.33890049999999999342 26.234149999999999636 -6.879550000000000054 
4.4353350000000002495 -30.354250000000000398 -9.402900000000000702 
-3.8093249999999998501 -30.719599999999999795 -9.5798500000000004206 
-2.950569999999999915 -33.342449999999999477 -11.201800000000000423 
2.9014649999999999608 -33.582299999999996487 -11.356049999999999756 
-3.3193299999999998917 30.592600000000000904 -9.4668500000000008754 
5.1368499999999999162 29.892749999999999488 -9.1912000000000002586 
3.7161050000000002136 33.777749999999997499 -11.540850000000000719 
-2.4902299999999999436 34.013899999999999579 -11.628899999999999793 
-4.775005000000000166 -37.074800000000003308 -13.971650000000000347 
-1.2782700000000000173 -40.958100000000001728 -16.789149999999999352 
1.5608249999999999069 -41.141899999999999693 -16.946500000000000341 
4.5000349999999995632 -37.94754999999999967 -14.595599999999999241 
5.1161500000000001975 36.597000000000001307 -13.647349999999999426 
1.2103550000000000697 41.07079999999999842 -16.878550000000000608 
-1.5363500000000001044 40.264949999999998909 -16.233499999999999375 
-3.6788099999999999135 36.495100000000000762 -13.452149999999999608 
-4.4855600000000004357 -45.21600000000000108 -20.644400000000000972 
-3.2202000000000001734 -49.103400000000000603 -24.213249999999998607 
2.4947349999999999248 -49.66449999999999676 -24.723400000000001597 
4.1113150000000002748 -46.677750000000003183 -21.951299999999999812 
3.783605000000000107 45.306750000000000966 -20.664449999999998653 
1.5275900000000000034 48.239049999999998875 -23.289449999999998653 
-3.4237250000000001293 48.753100000000003433 -23.884000000000000341 
-5.2439499999999998892 44.711599999999997124 -20.264800000000001035 
158.91300000000001091 26.787600000000001188 -185.44300000000001205 
-3.7464699999999999669 -56.225499999999996703 -31.751750000000001251 
1.6024400000000000865 -55.712000000000003297 -31.060449999999999449 
3.4208300000000000374 -52.581499999999998352 -27.76010000000000133 
-4.6508649999999995828 50.764499999999998181 -25.984999999999999432 
3.5770749999999997826 53.616500000000002046 -28.870599999999999596 
2.1685449999999999449 55.868999999999999773 -31.256450000000000955 
-1.0695699999999999097 56.470999999999996533 -31.89894999999999925 
3.3072400000000001796 -61.052999999999997272 -37.379750000000001364 
-4.9357400000000000162 -60.399000000000000909 -36.722749999999997783 
-1.1876649999999999707 -63.655000000000001137 -40.531449999999999534 
1.7492650000000000698 -63.728999999999999204 -40.641550000000002285 
4.3355050000000003863 59.258499999999997954 -35.298900000000003274 
1.895115000000000105 63.506000000000000227 -40.362600000000000477 
-2.3982649999999998691 63.228499999999996817 -40.034550000000002967 
-3.7812399999999999345 59.879500000000000171 -35.99725000000000108 
3.8267899999999999139 -67.326999999999998181 -45.47160000000000224 
-4.7213399999999996481 -68.186999999999997613 -46.716250000000002274 
-2.3643749999999998934 -72.310500000000004661 -52.342500000000001137 
2.4521950000000001246 -72.424000000000006594 -52.509500000000002728 
4.4984599999999996811 66.38049999999999784 -44.261450000000003513 
1.8654800000000000271 70.628000000000000114 -49.915599999999997749 
-2.0772200000000000664 69.980500000000006366 -49.014549999999999841 
-4.311899999999999622 67.677999999999997272 -45.987650000000002137 
3.8831850000000001089 -74.647000000000005571 -55.868999999999999773 
-4.754550000000000054 -74.846000000000003638 -56.24450000000000216 
-3.8588450000000000806 -80.882499999999993179 -65.56799999999999784 
2.7201100000000000279 -77.448999999999998067 -60.054999999999999716 
3.7948599999999999 73.838999999999998636 -54.662500000000001421 
1.3923749999999999183 78.275499999999993861 -61.287500000000001421 
-2.9187500000000001776 78.171999999999997044 -61.192500000000002558 
-3.8559549999999997993 76.394000000000005457 -58.508000000000002672 
4.8766650000000000276 -83.099000000000003752 -69.289500000000003865 
-4.4006400000000001071 -82.088999999999998636 -67.579499999999995907 
-1.9116100000000000314 -85.871999999999999886 -73.775999999999996248 
1.8065050000000000274 -86.716999999999998749 -75.229500000000001592 
-5.9073500000000001009 82.490999999999999659 -68.396000000000000796 
4.4192600000000004101 82.438500000000004775 -68.153000000000005798 
2.0651000000000001577 86.418499999999994543 -74.722499999999996589 
-1.5081599999999999451 86.570999999999997954 -74.967500000000001137 
-3.9319649999999999324 -88.930499999999994998 -79.239999999999994884 
-1.8858299999999998953 -95.483999999999994657 -91.206500000000005457 
3.1543549999999997979 -93.921999999999997044 -88.311499999999995225 
4.2303949999999996834 -90.54949999999999477 -82.168499999999994543 
-4.2995400000000003615 91.39350000000000307 -83.712000000000003297 
3.6434449999999998226 89.707499999999996021 -80.605000000000003979 
1.9955149999999999277 93.10649999999999693 -86.726500000000001478 
-2.8859599999999998587 94.471000000000003638 -89.329999999999998295 
-3.4836049999999998406 -97.260499999999993292 -94.716499999999996362 
-2.4583599999999998786 -101.91899999999999693 -103.93449999999999989 
2.6523550000000000182 -102.6875 -105.51649999999999352 
4.7483300000000001617 -96.507499999999993179 -93.360500000000001819 
5.228550000000000253 97.471999999999994202 -95.278999999999996362 
2.3782250000000000334 101.04600000000000648 -102.15850000000000364 
-0.98094000000000003414 100.64700000000000557 -101.30700000000000216 
-3.7216350000000000264 97.066500000000004889 -94.356999999999999318 
-3.8692649999999999544 -103.58199999999999363 -107.4410000000000025 
-2.6577649999999999331 -108.57750000000000057 -117.96150000000000091 
3.5888349999999999973 -109.18200000000000216 -119.33450000000000557 
4.3132599999999996498 -104.35299999999999443 -109.08050000000000068 
-3.6584500000000002018 105.18550000000000466 -110.77349999999999852 
4.3842850000000002098 104.43800000000000239 -109.26399999999999579 
2.0812400000000002009 108.74599999999999511 -118.29999999999999716 
-1.218229999999999924 109.26000000000000512 -119.39149999999999352 
-4.6827649999999998442 -112.04800000000000182 -125.76600000000000534 
-2.8950800000000000978 -115.61549999999999727 -133.75249999999999773 
2.0348649999999999238 -114.80750000000000455 -131.84800000000001319 
4.8962300000000000821 -112.20399999999999352 -126.13549999999999329 
5.2884000000000002117 112.09600000000000364 -125.93349999999999511 
3.2380749999999998145 117.94199999999999307 -139.20799999999999841 
-1.4255450000000000621 116.55349999999999966 -135.86699999999999022 
-3.4411849999999999383 112.99599999999999511 -127.79850000000000421 
-4.9196099999999995944 -119.95000000000000284 -144.1220000000000141 
-3.6075349999999999362 -121.76600000000000534 -148.39949999999998909 
2.1446499999999999453 -123.49550000000000693 -152.55750000000000455 
4.0236299999999998178 -121.14799999999999613 -146.92949999999999022 
-5.2415500000000001535 121.07299999999999329 -146.86099999999999 
4.2023799999999997823 119.32599999999999341 -142.5625 
1.8641550000000000065 123.74150000000000205 -153.15350000000000819 
-3.7961949999999999861 123.91800000000000637 -153.69999999999998863 
-4.8272700000000003939 -127.33650000000000091 -162.3779999999999859 
-1.847839999999999927 -131.28950000000000387 -172.40299999999999159 
1.1248350000000000293 -130.39549999999999841 -170.04200000000000159 
3.4337900000000001199 -127.35150000000000148 -162.30150000000000432 
-8.1105499999999999261 7.3201000000000000512 -1.1923399999999999554 
-11.503000000000000114 4.1260149999999997661 -1.4926649999999999086 
-9.207000000000000739 -0.52978999999999998316 -0.84938999999999997836 
-10.790100000000000691 -3.1538300000000001333 -1.2628800000000000026 
-8.3950999999999993406 -7.7271999999999998465 -1.3006299999999999528 
-9.4121500000000004604 13.919549999999999201 -2.8223950000000002092 
-9.9703999999999997073 12.54115000000000002 -2.5659450000000001424 
-11.89059999999999917 -11.064249999999999474 -2.6373400000000000176 
-8.4411000000000004917 -15.348649999999999238 -3.067130000000000134 
-11.046350000000000335 18.335950000000000415 -4.5815099999999997493 
-8.6971500000000006025 22.56664999999999921 -5.8478500000000002146 
-10.285199999999999676 -19.570250000000001478 -4.8869400000000000617 
-7.656950000000000145 -22.817199999999999704 -5.7912499999999997868 
-8.5633499999999997954 29.20029999999999859 -9.2588000000000008072 
-10.033300000000000551 25.046600000000001529 -7.2791499999999995651 
-9.4528499999999997527 -26.202850000000001529 -7.75849999999999973 
-8.0353499999999993264 -29.517250000000000654 -9.3572000000000006281 
-7.6417999999999999261 36.973250000000000171 -14.253049999999999997 
-10.83799999999999919 32.969349999999998602 -12.043699999999999406 
-9.0440000000000004832 -37.636000000000002785 -14.981700000000000017 
-11.593550000000000466 -34.446199999999997488 -13.208899999999999864 
-10.120549999999999713 43.295499999999996987 -19.768550000000001177 
-10.926000000000000156 41.883499999999997954 -18.735399999999998499 
-10.614750000000000796 -41.621150000000000091 -18.449300000000000921 
-9.7116500000000005599 -44.071950000000001069 -20.365800000000000125 
-7.7141000000000001791 51.917499999999996874 -27.54830000000000112 
-11.666399999999999437 48.089599999999997237 -24.486599999999999255 
-11.507450000000000401 -47.977449999999997488 -24.342050000000000409 
-6.8897000000000003794 -52.438000000000002387 -27.971050000000001745 
-7.936799999999999855 58.915500000000001535 -35.339799999999996771 
-9.8544999999999998153 56.183500000000002217 -32.536299999999997112 
-11.791949999999999932 -56.341999999999998749 -33.134250000000001535 
-7.735649999999999693 -61.093000000000003524 -37.92090000000000316 
-11.321300000000000807 64.674999999999997158 -43.109999999999999432 
-8.1070499999999992013 68.352999999999994429 -47.377949999999998454 
-10.447599999999999554 -64.997500000000002274 -43.337550000000000239 
-9.3439999999999994174 -67.737999999999999545 -46.757100000000001216 
-9.3666499999999999204 73.852500000000006253 -55.41899999999999693 
-9.8290000000000006253 71.850999999999999091 -52.59100000000000108 
-10.766400000000000858 -70.890500000000002956 -51.413499999999999091 
-9.084649999999999892 -73.920500000000004093 -55.467500000000001137 
-12.131750000000000256 78.711500000000000909 -63.426499999999997215 
-7.3867500000000001492 82.833500000000000796 -69.159499999999994202 
-11.447499999999999787 -78.709500000000005571 -63.262000000000000455 
-7.3361499999999999488 -82.183499999999995111 -68.07899999999999352 
-9.7157000000000000028 89.626499999999992951 -81.272999999999996135 
-10.115949999999999775 87.175499999999999545 -77.01850000000000307 
-11.796799999999999287 -87.064999999999997726 -77.194500000000005002 
-9.6249500000000001165 -91.320999999999997954 -84.320999999999997954 
-8.5203000000000006509 98.257499999999993179 -97.270499999999998408 
-12.111549999999999372 93.146000000000000796 -88.228999999999999204 
-9.8917999999999999261 -92.569999999999993179 -86.670500000000004093 
-8.5287000000000006139 -95.719499999999996476 -92.349500000000006139 
-8.8779000000000003467 105.14799999999999613 -111.34850000000000136 
-10.317449999999999122 101.64700000000000557 -104.38549999999999329 
-8.5543499999999994543 -104.38349999999999795 -109.69050000000000011 
-11.90639999999999965 -100.59199999999999875 -102.60500000000000398 
-7.6416000000000003922 112.69350000000000023 -127.58150000000000546 
-10.581550000000000011 109.11350000000000193 -120.17700000000000671 
-10.805849999999999511 -109.80500000000000682 -121.73900000000000432 
-10.312849999999999184 -110.51649999999999352 -123.20199999999999818 
-8.5352499999999995595 120.48600000000000421 -145.89699999999999136 
-10.08939999999999948 117.36899999999999977 -138.77199999999999136 
-11.5257000000000005 -116.39650000000000318 -136.8095000000000141 
-8.0135500000000003951 -120.04749999999999943 -144.75600000000000023 
-11.311299999999999244 123.92249999999999943 -154.84700000000000841 
-4.8579150000000002052 127.70999999999999375 -163.33500000000000796 
-8.7939000000000007162 128.59000000000000341 -166.12749999999999773 
-12.043300000000000338 -124.32200000000000273 -156.00999999999999091 
-8.8062500000000003553 -128.11600000000001387 -164.91200000000000614 
9.5289000000000001478 7.3391500000000000625 -1.428500000000000103 
7.8550500000000003098 -0.10764100000000000057 -0.60267499999999996074 
11.323199999999999932 3.7463500000000000689 -1.3991000000000000103 
8.0076499999999999346 -8.0892999999999997129 -1.280969999999999942 
11.311199999999999477 -3.7748300000000001297 -1.3985749999999999016 
11.349800000000000111 11.283200000000000784 -2.5382500000000001172 
8.9882000000000008555 14.310750000000000526 -2.839459999999999873 
9.2361500000000003041 -15.124150000000000205 -3.1235599999999998921 
11.101150000000000517 -12.062950000000000728 -2.6653050000000000352 
10.536749999999999616 19.371749999999998693 -4.8431249999999996803 
8.8178000000000000824 21.854749999999999233 -5.5385499999999998622 
8.5813500000000004775 -22.109549999999998704 -5.6099500000000004363 
10.037699999999999179 -19.062750000000001194 -4.6229599999999999582 
11.739050000000000651 26.836899999999999977 -8.5581999999999993634 
9.5465999999999997527 29.903600000000000847 -9.8378499999999995396 
8.1795000000000008811 -29.841950000000000642 -9.5614000000000007873 
10.617050000000000765 -25.460799999999998988 -7.5906500000000001194 
11.875750000000000028 34.54415000000000191 -13.32254999999999967 
8.8750999999999997669 37.724099999999999966 -15.005599999999999383 
8.746750000000000469 -38.21039999999999992 -15.352550000000000807 
11.602149999999999963 -34.518149999999998556 -13.241149999999999309 
9.7348999999999996646 41.239300000000000068 -17.94030000000000058 
7.8283500000000003638 45.236899999999998556 -21.066349999999999909 
8.3106500000000007589 -46.061999999999997613 -21.896899999999998698 
10.060100000000000264 -40.79695000000000249 -17.641049999999999898 
9.7798499999999997101 47.636549999999999727 -23.635850000000001359 
8.4967000000000005855 53.002499999999997726 -28.804449999999999221 
8.7559500000000003439 -54.237499999999997158 -30.173749999999998295 
11.737899999999999778 -48.632049999999999557 -25.011800000000000921 
8.9205500000000004235 60.244999999999997442 -37.08095000000000141 
11.15920000000000023 56.088999999999998636 -32.691249999999996589 
8.5561500000000005883 -59.712499999999998579 -36.379249999999998977 
10.072499999999999787 -56.631000000000000227 -33.07354999999999734 
10.137750000000000483 64.525999999999996248 -42.653649999999998954 
9.2738999999999993662 65.95600000000000307 -44.353299999999997283 
9.9995999999999991559 -67.002499999999997726 -45.883800000000000807 
11.38490000000000002 -64.656999999999996476 -43.089950000000001751 
10.328200000000000713 70.139499999999998181 -50.253500000000002501 
8.3681000000000000938 73.709000000000003183 -55.024500000000003297 
8.1412499999999994316 -75.234499999999997044 -57.259500000000002728 
11.621150000000000091 -70.918000000000006366 -51.633000000000002672 
11.046649999999999636 78.519000000000005457 -62.864499999999999602 
8.6202500000000004121 82.123500000000007049 -68.180999999999997385 
8.6655499999999996419 -82.621999999999999886 -69.009500000000002728 
11.080199999999999605 -79.331999999999993634 -64.155500000000003524 
10.617599999999999483 85.350499999999996703 -73.968000000000003524 
8.5020000000000006679 90.70050000000000523 -82.984999999999999432 
8.9608000000000007645 -90.095500000000001251 -81.970500000000001251 
10.764200000000000657 -87.269000000000005457 -77.311499999999995225 
10.318699999999999761 93.570499999999995566 -88.614999999999994884 
7.7901499999999996859 96.987999999999999545 -94.670500000000004093 
9.4277499999999996305 -97.710999999999998522 -96.358999999999994657 
11.471000000000000085 -93.314999999999997726 -88.387500000000002842 
9.6820000000000003837 105.09149999999999636 -111.37649999999999295 
10.772249999999999659 101.78549999999999898 -104.75950000000000273 
9.0459499999999994913 -103.49349999999999739 -107.92449999999999477 
10.980999999999999872 -100.67400000000000659 -102.55450000000000443 
10.928649999999999309 107.2155000000000058 -116.14199999999999591 
8.3833500000000000796 111.27700000000000102 -124.52599999999999625 
8.7776999999999993918 -113.12900000000000489 -128.75 
12.169800000000000395 -109.27599999999999625 -120.89000000000000057 
11.995950000000000557 116.31050000000000466 -136.71799999999998931 
8.8084000000000006736 120.42149999999999466 -145.78749999999999432 
8.9203499999999991132 -120.0660000000000025 -144.95199999999999818 
9.848300000000000054 -115.41100000000000136 -134.16499999999999204 
10.245950000000000557 122.98950000000000671 -152.31200000000001182 
8.2164000000000001478 127.39799999999999613 -162.97649999999998727 
3.1576450000000000351 129.25800000000000978 -167.17549999999999955 
7.8661500000000001975 -128.03450000000000841 -164.54650000000000887 
10.761549999999999727 -122.57450000000000045 -151.40149999999999864 
-18.157350000000000989 0.6102750000000000119 -3.3003599999999999604 
-15.574249999999999261 -3.6617250000000001187 -2.5592700000000001559 
-15.737899999999999778 4.3338950000000000529 -2.6642649999999998833 
-17.018650000000000944 -8.4147999999999996135 -3.6041349999999998666 
-15.321649999999999991 -11.145550000000000068 -3.5893700000000001715 
-16.194649999999999324 10.919700000000000628 -3.8147299999999999542 
-17.455449999999999022 8.2902000000000004576 -3.7339199999999999058 
-16.712749999999999773 -14.233549999999999258 -4.8187949999999997175 
-13.934400000000000119 -19.442699999999998539 -5.7213500000000001577 
-15.996499999999999275 18.394899999999999807 -5.9422499999999995879 
-18.152400000000000091 15.664300000000000779 -5.7485499999999998266 
-15.914249999999999119 -27.088049999999999073 -9.8699499999999993349 
-17.109449999999998937 -23.340199999999999392 -8.3747000000000006992 
-14.813299999999999912 26.02120000000000033 -8.9649499999999999744 
-18.264399999999998414 23.177050000000001262 -8.7073999999999998067 
-17.014849999999999142 -29.912050000000000693 -11.842100000000000293 
-15.51425000000000054 -33.336599999999997124 -13.519899999999999807 
-14.869049999999999656 33.437249999999998806 -13.391000000000000014 
-16.326599999999999113 30.561900000000001398 -12.005599999999999383 
-18.188600000000000989 -37.198000000000000398 -17.144950000000001467 
-16.504300000000000637 -41.558700000000001751 -19.994949999999999335 
-15.027400000000000091 40.63049999999999784 -18.766300000000001091 
-17.114850000000000563 37.781399999999997874 -17.203299999999998704 
-15.24985000000000035 -49.272849999999998261 -26.60344999999999871 
-18.064150000000001484 -44.163400000000002876 -22.76699999999999946 
-15.040499999999999758 49.459699999999997999 -26.724499999999999034 
-18.086700000000000443 45.877099999999998658 -24.318200000000000927 
-16.832750000000000767 -52.220999999999996533 -30.103500000000000369 
-14.306150000000000588 -56.265999999999998238 -33.704949999999996635 
-15.166600000000000747 55.921500000000001762 -33.572400000000001796 
-16.528949999999998255 53.799999999999997158 -31.6761000000000017 
-15.953450000000000131 -59.723999999999996646 -38.214550000000002683 
-14.947350000000000136 -63.638500000000000512 -42.732700000000001239 
-14.392549999999999955 64.403000000000005798 -43.548499999999997101 
-17.111399999999999721 60.761000000000002785 -39.84655000000000058 
-15.829449999999999577 -71.952500000000000568 -54.277000000000001023 
-19.021049999999998903 -67.438000000000002387 -49.097050000000002967 
-15.168749999999999289 71.479500000000001592 -53.393999999999998352 
-16.850000000000001421 68.371999999999999886 -49.58644999999999925 
-17.098349999999999937 -75.743999999999999773 -60.295000000000001705 
-14.682299999999999685 -78.862499999999997158 -64.347999999999998977 
-15.199849999999999639 79.055000000000006821 -64.807500000000004547 
-17.225049999999999528 75.320499999999995566 -59.698500000000002785 
-16.265450000000001296 -82.76300000000000523 -71.142499999999998295 
-14.615550000000000708 -86.314499999999995339 -76.637500000000002842 
-16.457149999999998613 85.167500000000003979 -75.242999999999994998 
-17.623750000000001137 82.532499999999998863 -71.221999999999994202 
-18.778150000000000119 -90.212500000000005684 -84.908500000000003638 
-16.541650000000000631 -94.039500000000003865 -91.170500000000004093 
-14.093249999999999389 93.438999999999992951 -89.294499999999999318 
-18.362999999999999545 90.26649999999999352 -84.852500000000006253 
-17.392549999999999955 -97.362499999999997158 -97.819000000000002615 
-13.795149999999999579 -100.65550000000000352 -103.21800000000000352 
-14.972099999999999298 101.2879999999999967 -104.83450000000000557 
-16.808550000000000324 97.787499999999994316 -98.448999999999998067 
-17.249549999999999272 -106.11350000000000193 -115.57599999999999341 
-15.642150000000000887 -109.01049999999999329 -121.27949999999999875 
-15.725300000000000722 110.04900000000000659 -123.58100000000000307 
-17.988350000000000506 104.99450000000000216 -113.47400000000000375 
-17.584550000000000125 -111.79399999999999693 -128.07099999999999795 
-15.887249999999999872 -117.17449999999999477 -139.82249999999999091 
-15.837699999999999889 116.78199999999999648 -138.88849999999999341 
-17.378450000000000841 112.59199999999999875 -129.78999999999999204 
-17.505250000000000199 -119.27200000000000557 -145.32200000000000273 
-14.002900000000000347 -124.58599999999999852 -157.17799999999999727 
-14.787549999999999528 123.8335000000000008 -155.53450000000000841 
-16.742450000000001609 118.96450000000000102 -144.32849999999999113 
14.227199999999999847 -3.5596000000000000973 -2.1161249999999998117 
15.96594999999999942 0.41673900000000002608 -2.5070000000000001172 
14.219549999999999912 2.8428450000000000664 -2.0680700000000000749 
13.984899999999999665 -11.608549999999999258 -3.2704399999999997917 
16.649750000000000938 -7.4513499999999996959 -3.2798050000000000814 
17.485150000000000858 8.0754500000000000171 -3.6564649999999998542 
14.381550000000000722 11.423849999999999838 -3.3385799999999998811 
16.550799999999998846 -19.086899999999999977 -6.3377999999999996561 
17.727199999999999847 -15.542849999999999611 -5.505250000000000199 
17.339349999999999596 15.208299999999999486 -5.268900000000000361 
16.442350000000001131 19.524850000000000705 -6.4718999999999997641 
13.971000000000000085 -25.97605000000000075 -8.6693999999999995509 
18.054099999999998261 -22.550899999999998613 -8.2919499999999999318 
18.304349999999999454 21.954350000000001586 -8.1154499999999991644 
16.027000000000001023 26.667549999999998533 -9.6409500000000001307 
13.90189999999999948 -34.219499999999996476 -13.61495000000000033 
16.344500000000000028 -30.903549999999999187 -12.182399999999999451 
17.837150000000001171 29.885799999999999699 -12.064949999999999619 
14.077700000000000102 34.649549999999997851 -13.959799999999999542 
15.040800000000000836 -42.13785000000000025 -19.989399999999999835 
17.542249999999999233 -38.434300000000000352 -17.807050000000000267 
17.531949999999998369 38.505299999999998306 -17.858200000000000074 
15.903549999999999187 41.547150000000002024 -19.758250000000000313 
14.385949999999999349 -48.385350000000002524 -25.456900000000000972 
15.964349999999999596 -45.450000000000002842 -23.174549999999999983 
16.71875 44.57529999999999859 -22.629950000000000898 
14.353600000000000136 47.956249999999997158 -25.034150000000000347 
14.336999999999999744 -56.740499999999997272 -34.229900000000000659 
16.484200000000001296 -51.137000000000000455 -28.837050000000001404 
17.281900000000000261 52.950000000000002842 -30.991050000000001319 
15.663949999999999818 55.631500000000002615 -33.377000000000002444 
15.510099999999999554 -63.696500000000000341 -42.957149999999998613 
17.185900000000000176 -59.498499999999999943 -38.325800000000000978 
17.219850000000000989 58.863999999999997215 -37.586050000000000182 
15.050200000000000244 63.945999999999997954 -43.136200000000002319 
18.13469999999999871 -66.891000000000005343 -48.005000000000002558 
14.530049999999999244 -71.586500000000000909 -53.341999999999998749 
19.080400000000000915 67.615499999999997272 -49.328549999999999898 
16.237400000000000944 71.515000000000000568 -53.761000000000002785 
13.98160000000000025 -79.442499999999995453 -65.054000000000002046 
16.627150000000000318 -74.406999999999996476 -58.109499999999997044 
17.163399999999999324 76.401499999999998636 -61.298499999999997101 
15.949350000000000804 77.959500000000005571 -63.304999999999999716 
14.514900000000000801 -86.783500000000003638 -77.410499999999998977 
16.332650000000001 -81.808999999999997499 -69.579999999999998295 
15.526949999999999363 86.559499999999999886 -77.325000000000002842 
17.561599999999998545 82.072500000000005116 -70.425499999999999545 
16.162099999999998801 -93.39350000000000307 -89.824500000000000455 
17.687400000000000233 -90.469499999999996476 -84.961500000000000909 
17.036400000000000432 89.421499999999994657 -82.850999999999999091 
15.140499999999999403 93.762500000000002842 -90.197500000000005116 
15.343550000000000466 -100.61849999999999739 -103.58750000000000568 
17.72465000000000046 -97.835999999999998522 -98.849000000000003752 
16.125599999999998602 95.35649999999999693 -93.519000000000005457 
14.607100000000000861 100.13750000000000284 -102.40149999999999864 
15.854200000000000514 -108.77299999999999613 -120.82349999999999568 
17.466799999999999216 -106.19199999999999307 -115.80949999999999989 
14.778000000000000469 108.17350000000000421 -119.19400000000000261 
19.052749999999999631 105.0379999999999967 -113.94950000000000045 
15.602050000000000196 -116.68349999999999511 -138.58000000000001251 
17.558749999999999858 -111.45449999999999591 -127.29699999999999704 
16.383500000000001506 114.09650000000000603 -132.85849999999999227 
15.490299999999999514 115.34950000000000614 -135.44999999999998863 
15.090700000000000003 -123.21699999999999875 -154.09800000000001319 
17.392150000000000887 -119.11249999999999716 -144.89750000000000796 
14.019849999999999923 124.14199999999999591 -156.07550000000000523 
18.007400000000000517 120.92149999999999466 -149.45849999999998658 
-24.502349999999999852 2.7894749999999999268 -6.081400000000000361 
-21.118149999999999977 0.2488845000000000085 -4.4602399999999997604 
-23.244299999999999073 8.8369999999999997442 -6.1837999999999997414 
-23.551549999999998875 -4.3433400000000004226 -5.7352999999999996206 
-22.631049999999998334 -7.7161999999999997257 -5.7169499999999997542 
-22.065950000000000841 15.820550000000000779 -7.3718500000000002359 
-24.298899999999999721 9.9947999999999996845 -6.9032499999999998863 
-25.665649999999999409 -11.009550000000000836 -7.7992999999999996774 
-21.088499999999999801 -15.884299999999999642 -6.9702000000000001734 
-22.425450000000001438 23.879699999999999704 -10.731299999999999173 
-24.240449999999999164 18.399999999999998579 -9.2614999999999998437 
-22.552649999999999864 -19.592549999999999244 -8.9247999999999994003 
-21.192250000000001364 -21.783049999999999358 -9.2359500000000007702 
-22.480299999999999727 29.633949999999998681 -13.83525000000000027 
-23.525749999999998607 25.496449999999999392 -12.035199999999999676 
-24.350449999999998596 -26.599450000000000927 -13.004649999999999821 
-22.722400000000000375 -29.942299999999999471 -14.128399999999999181 
-21.524950000000000472 37.683950000000002944 -18.833899999999999864 
-23.93329999999999913 32.916600000000002524 -16.562950000000000728 
-25.863099999999999312 -33.916849999999996612 -18.192450000000000898 
-21.836050000000000182 -37.435250000000003467 -18.782000000000000028 
-24.445650000000000546 41.061250000000001137 -22.836050000000000182 
-22.446750000000001535 46.321449999999998681 -26.495249999999998636 
-23.312850000000000961 -41.035600000000002296 -22.274000000000000909 
-21.097500000000000142 -44.451399999999999579 -24.210200000000000387 
-21.191800000000000637 53.014499999999998181 -32.595950000000001978 
-23.583249999999999602 48.607900000000000773 -29.18890000000000029 
-24.091550000000001575 -48.001249999999998863 -28.84515000000000029 
-21.459250000000000824 -52.490999999999999659 -32.158149999999999125 
-21.485350000000000392 61.500500000000002387 -42.439100000000003376 
-23.553200000000000358 55.926000000000001933 -36.824599999999996669 
-23.877199999999998425 -55.796999999999997044 -36.834299999999998931 
-21.320699999999998653 -59.685999999999999943 -40.17009999999999792 
-22.094400000000000261 68.63049999999999784 -51.982999999999996987 
-24.185449999999999449 64.285499999999998977 -47.175699999999999079 
-22.939299999999999358 -64.385499999999993292 -46.717050000000000409 
-21.518299999999999983 -67.206500000000005457 -49.797350000000001558 
-23.368600000000000705 72.464500000000001023 -57.972000000000001307 
-22.483100000000000307 74.111000000000004206 -59.978999999999999204 
-24.400200000000001666 -70.29399999999999693 -55.365999999999999659 
-22.785350000000001103 -76.548000000000001819 -63.787999999999996703 
-22.413350000000001216 82.214500000000001023 -72.615999999999999659 
-23.950849999999999085 79.251000000000004775 -68.543499999999994543 
-24.206199999999999051 -78.536500000000003752 -67.539500000000003865 
-22.647800000000000153 -82.912999999999996703 -73.875 
-21.279550000000000409 91.105999999999994543 -87.531000000000005912 
-25.523299999999998988 86.381500000000002615 -81.132000000000005002 
-23.943850000000001188 -86.573999999999998067 -80.683999999999997499 
-22.026050000000001461 -89.602000000000003865 -85.136499999999998067 
-22.301549999999998875 97.262500000000002842 -99.573999999999998067 
-22.905349999999998545 94.960499999999996135 -95.421499999999994657 
-24.22155000000000058 -93.490999999999999659 -93.272499999999993747 
-22.35344999999999871 -98.93200000000000216 -102.87199999999999989 
-20.883749999999999147 104.29850000000000421 -113.14300000000000068 
-23.46454999999999913 99.590000000000003411 -104.68699999999999761 
-23.413750000000000284 -100.61350000000000193 -106.71299999999999386 
-20.811849999999999739 -105.05700000000000216 -114.70099999999999341 
-20.808949999999999392 112.68300000000000693 -131.30500000000000682 
-25.761050000000000892 108.97050000000000125 -125.382000000000005 
-24.430450000000000443 -109.63549999999999329 -126.16849999999999454 
-22.999099999999998545 -112.88849999999999341 -132.72800000000000864 
-22.951799999999998647 120.97100000000000364 -151.60800000000000409 
-23.985949999999998994 117.23199999999999932 -143.18649999999999523 
-23.862749999999998352 -115.32999999999999829 -138.70400000000000773 
-20.443449999999998568 -119.49750000000000227 -146.97550000000001091 
-22.219200000000000728 126.430499999999995 -164.78350000000000364 
-24.072700000000001097 123.37949999999999307 -158.02049999999999841 
-16.781700000000000728 126.28900000000000148 -162.305499999999995 
-23.213650000000001228 -124.13899999999999579 -159.4935000000000116 
-21.050599999999999312 -127.86499999999999488 -167.92599999999998772 
-16.687249999999998806 -127.98850000000000193 -166.59499999999999886 
20.749849999999998573 0.64620500000000002938 -4.2282200000000003115 
23.192499999999999005 4.4345100000000003959 -5.4651500000000003965 
21.278749999999998721 7.6095499999999995921 -5.0205500000000000682 
21.532099999999999795 -7.2075500000000003453 -5.0665500000000003311 
22.832550000000001234 -4.1804800000000001958 -5.2823999999999999844 
22.799199999999999022 11.504599999999999937 -6.4184000000000001052 
21.421250000000000568 13.991749999999999687 -6.4604999999999996874 
23.749800000000000466 -10.88785000000000025 -6.7096000000000000085 
22.248999999999998778 -14.464949999999999974 -6.9474000000000000199 
24.479700000000001125 19.000949999999999562 -9.4806000000000008043 
21.526749999999999829 21.968350000000000932 -9.3771000000000004349 
21.477150000000001739 -23.555299999999999017 -10.07970000000000077 
24.347999999999998977 -17.843250000000001165 -8.9908500000000000085 
24.539249999999999119 26.433250000000001023 -12.892450000000000188 
22.274000000000000909 31.276199999999999335 -14.659399999999999764 
22.224399999999999267 -30.551200000000001467 -14.188950000000000173 
23.267150000000000887 -26.026050000000001461 -12.087249999999999162 
23.533850000000001046 33.645899999999997476 -16.763149999999999551 
20.457100000000000506 37.934950000000000614 -18.513750000000001705 
22.221350000000001046 -38.312249999999998806 -19.539300000000000779 
23.422350000000001558 -32.624099999999998545 -16.033899999999999153 
22.587800000000001432 45.909849999999998715 -26.106899999999999551 
23.884100000000000108 42.937249999999998806 -24.051800000000000068 
21.123950000000000671 -45.04140000000000299 -24.688500000000001222 
23.859950000000001324 -40.597299999999997056 -22.082950000000000301 
23.398199999999999221 48.704949999999996635 -29.119900000000001228 
21.201299999999999812 51.902000000000001023 -31.378250000000001307 
21.423149999999999693 -51.963500000000003354 -31.534949999999998482 
22.799350000000000449 -49.402700000000002944 -29.534150000000000347 
24.28960000000000008 56.225999999999999091 -37.438800000000000523 
21.250599999999998602 60.091500000000003467 -40.578449999999996578 
21.597249999999998948 -58.563499999999997669 -38.910150000000001569 
23.0113999999999983 -55.867499999999999716 -36.442799999999998306 
22.995699999999999363 63.485999999999997101 -45.537599999999997635 
20.695499999999999119 67.394000000000005457 -49.664650000000001739 
21.302150000000001029 -67.582999999999998408 -50.171500000000001762 
24.316099999999998715 -63.28399999999999892 -45.896000000000000796 
24.560300000000001575 71.011499999999998067 -56.402000000000001023 
22.349000000000000199 76.081500000000005457 -62.84100000000000108 
20.532000000000000028 -74.253500000000002501 -59.320000000000000284 
22.728200000000001069 -70.902000000000001023 -55.391500000000000625 
24.186250000000001137 78.224000000000003752 -66.99450000000000216 
21.836400000000001143 83.035499999999998977 -73.6875 
22.921350000000000335 -79.427499999999994884 -68.304000000000002046 
20.866250000000000853 -82.072999999999993292 -71.686499999999995225 
24.158100000000001017 86.825999999999993406 -81.188500000000004775 
22.606500000000000483 88.719499999999996476 -83.79399999999999693 
22.172450000000001324 -89.025499999999993861 -84.145499999999998408 
22.663650000000000517 -87.281499999999994088 -81.287999999999996703 
22.158650000000001512 97.408000000000001251 -99.772999999999996135 
24.399999999999998579 95.001000000000004775 -96.177000000000006708 
22.560600000000000875 -98.352999999999994429 -101.80249999999999488 
24.981799999999999784 -92.576499999999995794 -91.912000000000006139 
22.736100000000000421 101.31199999999999761 -107.7914999999999992 
20.692699999999998539 104.87050000000000693 -114.24699999999999989 
22.893999999999998352 -105.4339999999999975 -116.38849999999999341 
24.253650000000000375 -100.61849999999999739 -107.09999999999999432 
22.733599999999999142 107.59250000000000114 -120.91400000000000148 
21.216149999999998954 113.62699999999999534 -133.60200000000000387 
22.076450000000001239 -113.05500000000000682 -132.67599999999998772 
25.597500000000000142 -109.01449999999999818 -125.37350000000000705 
23.591249999999998721 115.64849999999999852 -139.29800000000000182 
22.207550000000001234 121.8405000000000058 -153.37450000000001182 
22.244900000000001228 -118.5344999999999942 -145.44249999999999545 
22.789349999999998886 -117.80800000000000693 -143.96999999999999886 
23.283049999999999358 123.33599999999999852 -157.53000000000000114 
21.378499999999998948 127.52500000000000568 -167.1904999999999859 
16.326000000000000512 129.00849999999999795 -169.09399999999999409 
16.82669999999999888 -126.73199999999999932 -163.4375 
21.881150000000001654 -126.86750000000000682 -165.73550000000000182 
23.512399999999999523 -123.41049999999999898 -157.82099999999999795 
-28.353699999999999903 2.1083899999999999864 -8.0837500000000002132 
-30.077300000000001035 -1.0493200000000000305 -9.0573999999999994515 
-29.319400000000001683 -2.935424999999999951 -8.6823999999999994515 
-30.70315000000000083 -7.6144999999999996021 -10.006600000000000605 
-27.491399999999998727 -11.298999999999999488 -8.8344000000000004746 
-27.966650000000001342 10.483750000000000568 -8.9204000000000007731 
-31.500250000000001194 7.2076999999999999957 -10.442149999999999821 
-29.501899999999999125 -14.494799999999999685 -10.804600000000000648 
-28.122399999999998954 -19.582650000000001 -11.743449999999999278 
-28.365649999999998698 17.644100000000001671 -11.15920000000000023 
-29.961149999999999949 15.611649999999999139 -11.413899999999999935 
-29.578849999999999199 -21.550650000000000972 -13.39339999999999975 
-27.806200000000000472 -25.624700000000000699 -14.298049999999999926 
-28.059300000000000352 25.615549999999998931 -14.434749999999999304 
-30.600000000000001421 22.565850000000001074 -14.455750000000000099 
-30.901949999999999363 -29.952850000000001529 -18.521000000000000796 
-28.067599999999998772 -34.265399999999999636 -19.619050000000001432 
-29.141899999999999693 33.131300000000003081 -19.469300000000000495 
-31.503949999999999676 30.403849999999998488 -19.168900000000000716 
-29.324899999999999523 -36.055750000000003297 -21.59965000000000046 
-27.781500000000001194 -41.713050000000002626 -25.117899999999998784 
-27.717849999999998545 40.919699999999998852 -24.426950000000001495 
-30.584599999999998232 38.474200000000003286 -24.156800000000000495 
-29.21740000000000137 -44.799550000000003536 -28.60654999999999859 
-27.938949999999998397 -47.131149999999998101 -30.019249999999999545 
-27.374400000000001398 49.408250000000002444 -31.905300000000000438 
-29.955700000000000216 44.915900000000000603 -29.147800000000000153 
-26.697900000000000631 -56.358499999999999375 -38.890799999999998704 
-30.292950000000001154 -51.195000000000000284 -35.385950000000001125 
-28.401350000000000762 56.065500000000000114 -39.499549999999999272 
-29.594449999999998369 51.764499999999998181 -35.553950000000000387 
-29.516100000000001558 -59.663499999999999091 -44.309049999999999159 
-28.820049999999998391 -62.229999999999996874 -47.031449999999999534 
-28.046600000000001529 63.698500000000002785 -48.441099999999998715 
-30.15625 59.185999999999999943 -44.123750000000001137 
-31.249549999999999272 -67.044499999999999318 -54.715000000000003411 
-28.890350000000001529 -70.058999999999997499 -57.429000000000002046 
-27.682649999999998869 72.555499999999994998 -60.305999999999997385 
-31.119250000000000966 67.009500000000002728 -54.587000000000003297 
-30.89789999999999992 -74.250500000000002387 -64.678499999999999659 
-28.685800000000000409 -78.436499999999995225 -69.751499999999992951 
-29.282699999999998397 78.64149999999999352 -70.420000000000001705 
-30.815999999999998948 75.942499999999995453 -67.16899999999999693 
-31.841349999999998488 -81.748500000000007049 -76.966999999999998749 
-28.045549999999998647 -86.846999999999994202 -83.289500000000003865 
-30.859249999999999403 82.740999999999999659 -77.983999999999994657 
-28.535849999999999937 86.881000000000000227 -83.626000000000004775 
-30.79684999999999917 -90.192499999999995453 -90.831500000000005457 
-29.615050000000000097 -93.646500000000003183 -96.467500000000001137 
-29.745550000000001489 93.14149999999999352 -95.600999999999999091 
-31.003599999999998715 90.091999999999998749 -90.778000000000005798 
-30.931799999999999073 -96.438500000000004775 -102.57150000000000034 
-27.623699999999999477 -101.34300000000000352 -110.33450000000000557 
-27.568549999999998334 100.85850000000000648 -109.32450000000000045 
-30.677649999999999864 96.298500000000004206 -102.14499999999999602 
-29.714400000000001256 -104.33599999999999852 -117.68949999999999534 
-28.288699999999998624 -108.27750000000000341 -125.24250000000000682 
-27.860199999999998965 108.93800000000000239 -126.43699999999999761 
-30.367200000000000415 105.27400000000000091 -120.04800000000000182 
-27.995899999999998897 -116.70149999999999579 -144.02950000000001296 
-31.849000000000000199 -112.85150000000000148 -137.49850000000000705 
-27.837749999999999773 115.6629999999999967 -141.52850000000000819 
-29.195499999999999119 111.78100000000000591 -133.47350000000000136 
-29.090050000000001518 -119.99550000000000693 -152.45199999999999818 
-26.899999999999998579 -123.62649999999999295 -160.07149999999998613 
-27.711849999999998317 123.33899999999999864 -159.80500000000000682 
-31.055450000000000443 120.39149999999999352 -154.58549999999999613 
30.220199999999998397 -0.37159100000000000463 -8.8758999999999996788 
27.113050000000001205 4.2231500000000004036 -7.3512500000000002842 
28.435199999999998255 -3.0150299999999998768 -7.9675000000000002487 
28.631599999999998829 -10.726200000000000401 -9.138049999999999784 
30.330500000000000682 -8.9801000000000001933 -9.7478499999999996817 
30.171099999999999142 8.3826499999999999346 -9.5519999999999996021 
28.928499999999999659 12.47569999999999979 -9.7088499999999999801 
28.303599999999999426 -18.379999999999999005 -11.194399999999999906 
30.099450000000000927 -14.763999999999999346 -10.99409999999999954 
30.029250000000001108 15.230100000000000193 -11.094300000000000495 
27.702149999999999608 18.454350000000001586 -10.898450000000000415 
27.856000000000001648 -25.125800000000001688 -13.896750000000000824 
30.461500000000000909 -21.663949999999999818 -13.726850000000000662 
29.977000000000000313 23.368950000000001666 -14.218199999999999505 
28.051500000000000767 25.998999999999998778 -14.449650000000000105 
28.351350000000000051 -32.82715000000000316 -18.641049999999999898 
30.983200000000000074 -29.344000000000001194 -17.96600000000000108 
30.727350000000001273 30.699049999999999727 -18.632049999999999557 
27.952600000000000335 34.707799999999998875 -19.698100000000000165 
27.173850000000001614 -41.475149999999999295 -24.450849999999999085 
31.213300000000000267 -36.691800000000000637 -22.974250000000001393 
29.92190000000000083 37.990200000000001523 -23.189750000000000085 
28.977299999999999613 41.043550000000003308 -25.074049999999999727 
28.291199999999999903 -48.148699999999998056 -31.047100000000000364 
29.549350000000000449 -44.867199999999996862 -28.69170000000000087 
31.28960000000000008 44.993850000000001899 -29.826399999999999579 
29.3180499999999995 49.765999999999998238 -33.208350000000002922 
28.620950000000000557 -55.341999999999998749 -38.690500000000000114 
30.027149999999998897 -52.375 -36.287750000000002615 
28.129000000000001336 56.866500000000002046 -40.132800000000003138 
30.503799999999998249 51.746000000000002217 -35.910400000000002763 
29.066099999999998715 -63.783000000000001251 -49.016449999999998965 
31.873799999999999244 -60.280500000000003524 -46.326399999999999579 
29.044399999999999551 58.872999999999997556 -42.969799999999999329 
27.3323500000000017 62.892499999999998295 -46.93014999999999759 
27.199400000000000688 -71.590999999999993975 -58.573999999999998067 
29.637199999999999989 -65.756000000000000227 -51.904499999999998749 
30.38230000000000075 67.240999999999999659 -54.320500000000002672 
28.187100000000000932 70.664000000000001478 -57.790999999999996817 
28.460499999999999687 -78.831999999999993634 -70.170000000000001705 
29.843499999999998806 -74.820499999999995566 -64.790499999999994429 
28.084749999999999659 79.100999999999999091 -70.386499999999998067 
30.571600000000000108 74.696500000000000341 -65.035499999999998977 
29.73574999999999946 -80.879000000000004889 -74.174000000000006594 
28.373400000000000176 -85.307500000000004547 -80.762500000000002842 
29.300599999999999312 81.608999999999994657 -75.108999999999994657 
26.653150000000000119 86.370999999999995111 -81.654499999999998749 
28.681249999999998579 -92.685000000000002274 -94.079499999999995907 
31.354399999999998272 -89.364999999999994884 -89.61400000000000432 
31.051549999999998875 90.151499999999998636 -90.841499999999996362 
28.953849999999999199 94.797499999999999432 -98.198999999999998067 
28.504999999999999005 -100.50300000000000011 -109.09499999999999886 
31.625599999999998602 -97.532499999999998863 -105.06550000000000011 
30.118999999999999773 96.42650000000000432 -101.99750000000000227 
28.621050000000000324 101.99099999999999966 -112.17549999999999955 
28.195150000000001711 -109.39900000000000091 -127.60299999999999443 
30.586849999999998317 -104.98749999999999716 -119.53700000000000614 
28.090299999999999159 108.70250000000000057 -126.02500000000000568 
31.239650000000001029 105.07500000000000284 -120.12099999999999511 
29.048950000000001381 -117.16500000000000625 -145.69249999999999545 
30.559850000000000847 -111.92749999999999488 -134.58349999999998658 
28.954000000000000625 112.86899999999999977 -135.75100000000000477 
27.844750000000001222 114.78650000000000375 -139.49100000000001387 
29.220949999999998425 -123.56999999999999318 -161.21600000000000819 
31.317450000000000898 -120.35450000000000159 -154.63399999999998613 
30.733100000000000307 120.25100000000000477 -154.02400000000000091 
27.580649999999998556 123.67100000000000648 -160.53700000000000614 
-34.464599999999997237 7.3620499999999999829 -12.420099999999999696 
-37.349899999999998101 3.3793250000000001343 -14.064349999999999241 
-34.503749999999996589 -0.69862999999999997325 -11.909950000000000259 
-37.090249999999997499 -5.0782999999999995921 -14.014749999999999375 
-34.644799999999996487 -7.9174499999999996547 -12.629450000000000287 
-34.939050000000001717 15.61074999999999946 -14.644299999999999429 
-36.795600000000000307 11.379749999999999588 -14.834149999999999281 
-36.489800000000002456 -12.223349999999999937 -14.809150000000000702 
-34.89159999999999684 -14.676849999999999952 -14.328350000000000364 
-37.07809999999999917 19.34935000000000116 -17.491800000000001347 
-35.453299999999998704 22.58680000000000021 -17.670999999999999375 
-36.898600000000001842 -19.739249999999998408 -17.51144999999999996 
-34.805999999999997385 -22.297599999999999199 -17.086400000000001143 
-36.375849999999999795 25.47015000000000029 -19.719300000000000495 
-33.647100000000001785 30.199100000000001387 -20.441150000000000375 
-35.992100000000000648 -26.966899999999998983 -20.226449999999999818 
-34.904400000000002535 -28.84059999999999846 -20.501000000000001222 
-35.452350000000002694 39.162999999999996703 -27.906050000000000466 
-36.809550000000001546 33.187699999999999534 -24.563649999999999096 
-34.074300000000000921 -37.385199999999997544 -25.587099999999999511 
-37.198500000000002785 -33.738599999999998147 -25.220199999999998397 
-36.838299999999996714 40.824550000000002115 -30.236999999999998323 
-33.954250000000001819 45.614350000000001728 -32.335599999999999454 
-36.124150000000000205 -41.994349999999997181 -30.684799999999999187 
-34.658850000000001046 -43.840600000000002012 -31.232350000000000279 
-34.357550000000003365 50.753000000000000114 -37.562950000000000728 
160.4894999999999925 22.602199999999999847 -189.06450000000000955 
-35.407200000000003115 -52.290500000000001535 -39.879649999999998045 
-36.632399999999996965 -50.609499999999997044 -39.032400000000002649 
-36.017350000000000421 56.940500000000000114 -45.394500000000000739 
-34.079300000000003479 58.752499999999997726 -46.132550000000001944 
-36.100900000000002876 -56.862999999999999545 -45.36664999999999992 
-35.462699999999998113 -58.089500000000001023 -46.31980000000000075 
-34.788800000000001944 67.894000000000005457 -58.198999999999998067 
-36.905549999999998079 64.140500000000002956 -54.75999999999999801 
-37.873350000000002069 -63.751500000000000057 -54.985999999999997101 
-34.456400000000002137 -67.082499999999996021 -56.872999999999997556 
-34.029249999999997556 75.293499999999994543 -68.271500000000003183 
-36.693699999999999761 70.946500000000000341 -63.798000000000001819 
-36.869999999999997442 -71.690500000000000114 -64.989500000000006708 
-35.139549999999999841 -74.278499999999993975 -67.521000000000000796 
-35.410299999999999443 82.159000000000006025 -80.039500000000003865 
-37.002450000000003172 80.096999999999994202 -77.846500000000006025 
-36.788249999999997897 -78.202500000000000568 -74.689999999999997726 
-33.932699999999996976 -81.979500000000001592 -78.721000000000003638 
-34.970900000000000318 89.958500000000000796 -93.154499999999998749 
-36.918199999999998795 87.965000000000003411 -91.007499999999993179 
-37.095250000000000057 -86.209000000000003183 -88.080500000000000682 
-35.640250000000001762 -89.111500000000006594 -92.111000000000004206 
-36.02855000000000274 98.751499999999992951 -110.49899999999999523 
-37.809499999999999886 94.683000000000006935 -103.944500000000005 
-37.517699999999997829 -93.373999999999995225 -101.26349999999999341 
-33.959150000000001057 -96.85850000000000648 -105.34749999999999659 
-34.024650000000001171 104.57550000000000523 -120.93699999999999761 
-36.614550000000001262 101.13549999999999329 -115.68949999999999534 
-36.270049999999997681 -100.66200000000000614 -114.48350000000000648 
-34.314399999999999125 -104.42000000000000171 -120.81050000000000466 
-35.295000000000001705 114.18550000000000466 -142.84000000000000341 
-36.845900000000000318 108.32850000000000534 -130.9269999999999925 
-37.707250000000001933 -108.70300000000000296 -132.382000000000005 
-34.971400000000002706 -112.88599999999999568 -139.66200000000000614 
-33.422800000000002285 120.12550000000000239 -155.47249999999999659 
-35.929600000000000648 115.24049999999999727 -145.71350000000001046 
-36.628250000000001307 -116.13700000000000045 -148.29400000000001114 
-34.202899999999999636 -120.92700000000000671 -157.93199999999998795 
33.744849999999999568 -0.33314399999999999569 -11.001899999999999125 
35.583799999999996544 3.3782800000000001717 -12.302799999999999514 
34.321649999999998215 7.4813000000000000611 -11.931050000000000821 
35.374200000000001864 -8.6502999999999996561 -12.803950000000000387 
36.211750000000002103 -2.8863599999999998147 -12.688700000000000756 
37.983299999999999841 10.606350000000000833 -14.947449999999999903 
33.086050000000000182 15.75730000000000075 -13.085649999999999338 
35.225000000000001421 -15.414799999999999613 -14.346049999999999969 
37.414149999999999352 -10.76684999999999981 -14.589050000000000296 
37.055500000000002103 20.039249999999999119 -17.225549999999998363 
35.424500000000001876 23.692499999999999005 -17.737899999999999778 
34.32909999999999684 -21.708100000000001728 -16.115899999999999892 
36.244549999999996714 -19.493849999999998346 -16.457999999999998408 
36.524599999999999511 26.809599999999999653 -20.061450000000000671 
35.259399999999999409 29.727850000000000108 -20.874800000000000466 
34.764949999999998909 -29.311599999999998545 -20.30239999999999867 
36.174950000000002603 -26.639700000000001268 -19.733299999999999841 
37.650050000000000239 34.412550000000003081 -25.529499999999998749 
35.86484999999999701 37.549149999999997362 -26.575500000000001677 
33.970950000000001978 -36.592700000000000671 -24.61349999999999838 
36.59105000000000274 -33.695450000000001012 -24.304400000000001114 
37.760849999999997806 41.04404999999999859 -30.650549999999999073 
34.746049999999996771 44.919800000000002171 -31.942000000000000171 
36.401350000000000762 -42.302250000000000796 -30.760249999999999204 
34.47144999999999726 -44.7555499999999995 -31.613199999999999079 
37.583199999999997942 48.832050000000002399 -37.574049999999999727 
34.440449999999998454 52.405500000000003524 -39.060450000000003001 
34.606149999999999523 -51.868499999999997385 -38.607450000000000045 
36.367899999999998784 -48.756349999999997635 -36.650199999999998113 
36.967649999999999011 56.570000000000000284 -45.34364999999999668 
34.494999999999997442 59.807499999999997442 -47.436650000000000205 
159.36500000000000909 -22.063549999999999329 -182.59299999999998931 
36.836899999999999977 -55.698999999999998067 -44.268799999999998818 
35.706099999999999284 64.447500000000005116 -54.043500000000001648 
34.724600000000002353 66.508499999999997954 -56.08550000000000324 
35.537399999999998101 -69.355000000000003979 -60.51850000000000307 
37.763550000000002171 -63.572000000000002728 -54.368000000000002103 
37.362949999999997885 70.414500000000003865 -63.289999999999999147 
35.243299999999997851 75.052000000000006708 -68.570499999999995566 
34.859250000000002956 -73.189999999999997726 -65.540000000000006253 
35.973999999999996646 -70.939999999999997726 -63.051999999999999602 
33.938949999999998397 82.316500000000004889 -79.151499999999998636 
36.990999999999999659 78.185500000000004661 -74.613500000000001933 
33.70304999999999751 -81.996499999999997499 -78.468000000000003524 
37.972400000000000375 -77.819000000000002615 -74.752499999999997726 
35.586199999999998056 86.245000000000004547 -86.908500000000003638 
33.502249999999996533 89.552499999999994884 -91.322000000000002728 
34.564450000000000784 -88.895499999999998408 -90.858000000000004093 
36.545650000000001967 -86.836500000000000909 -88.611500000000006594 
34.323450000000001125 97.56799999999999784 -106.89249999999999829 
37.636600000000001387 94.111000000000004206 -102.59799999999999898 
33.727949999999999875 -97.701499999999995794 -106.75300000000000011 
36.429400000000001114 -94.966499999999996362 -103.34149999999999636 
35.572800000000000864 102.12699999999999534 -116.87050000000000693 
33.321750000000001535 104.96750000000000114 -121.22650000000000148 
35.102499999999999147 -104.44849999999999568 -121.34350000000000591 
36.365699999999996805 -102.0414999999999992 -117.25849999999999795 
35.501750000000001251 107.88349999999999795 -128.92449999999999477 
34.589350000000003149 112.96949999999999648 -139.53499999999999659 
35.391350000000002751 -111.617999999999995 -137.05350000000001387 
36.747399999999998954 -109.34149999999999636 -132.98550000000000182 
36.730249999999998067 115.4754999999999967 -146.77899999999999636 
34.81069999999999709 120.13700000000000045 -156.40749999999999886 
34.26845000000000141 -120.61700000000000443 -157.19200000000000728 
37.936300000000002797 -115.68099999999999739 -148.14699999999999136 
-41.319000000000002615 2.8215650000000001008 -17.152200000000000557 
-43.07535000000000025 0.40150599999999997403 -18.556499999999999773 
-41.410499999999998977 -4.9729850000000004329 -17.395600000000001728 
-43.117800000000002569 -7.5269500000000002515 -19.158000000000001251 
-40.357199999999998852 -11.964999999999999858 -17.718650000000000233 
-41.905299999999996885 11.35224999999999973 -18.849250000000001393 
-43.551549999999998875 7.5107999999999996987 -19.531500000000001194 
-42.977299999999999613 -16.349099999999999966 -21.14339999999999975 
-42.053400000000003445 -19.31664999999999921 -21.416199999999999903 
-40.461599999999997124 19.162849999999998829 -20.043549999999999756 
-43.306649999999997647 13.383200000000000429 -20.545750000000001734 
-44.427950000000002717 -22.264800000000001035 -24.695650000000000546 
-41.378799999999998249 -27.200949999999998852 -24.520949999999999136 
-42.266100000000001558 27.234999999999999432 -25.281649999999999068 
-44.099099999999999966 21.766700000000000159 -24.185199999999998255 
-43.068249999999999034 -30.339749999999998664 -27.753750000000000142 
-41.763399999999997192 -34.411450000000002092 -29.283300000000000551 
-40.477350000000001273 32.488399999999998613 -26.939099999999999824 
-42.963900000000002422 28.724699999999998568 -26.71004999999999896 
-43.245199999999996976 -36.819400000000001683 -32.258150000000000546 
-41.436250000000001137 -41.773049999999997794 -34.6194500000000005 
-41.090299999999999159 41.704450000000001353 -34.276749999999999829 
-43.458899999999999864 37.272150000000003445 -32.778900000000000148 
-43.792099999999997806 -45.01850000000000307 -39.444150000000000489 
-40.964249999999999829 -49.641449999999998965 -41.423450000000002547 
-41.302050000000001262 49.524700000000002831 -41.58550000000000324 
-43.342399999999997817 45.014099999999999113 -39.048349999999999227 
-43.573999999999998067 -53.249000000000002331 -47.341299999999996828 
-42.848649999999999238 -56.649000000000000909 -50.451500000000002899 
-40.545349999999999113 57.067000000000000171 -49.00549999999999784 
-42.61484999999999701 52.790999999999996817 -46.029049999999998022 
-44.752450000000003172 -58.984000000000001762 -54.819000000000002615 
-41.105849999999996669 -64.447999999999993292 -58.43200000000000216 
-42.359699999999996578 60.557999999999999829 -54.615999999999999659 
-41.576749999999996987 62.542499999999996874 -56.402000000000001023 
-42.770299999999998875 -66.731999999999999318 -62.824500000000000455 
-40.724200000000003286 -71.636499999999998067 -67.902000000000001023 
-39.864449999999997942 71.407499999999998863 -66.882000000000005002 
-43.770449999999996749 67.163499999999999091 -64.267499999999998295 
-43.013049999999999784 -74.88800000000000523 -74.582999999999998408 
-41.407449999999997203 -78.230000000000003979 -78.345500000000001251 
-40.915449999999999875 80.037499999999994316 -80.800499999999999545 
-43.181199999999996919 75.553499999999999659 -75.729500000000001592 
-42.757950000000001012 -81.188500000000004775 -84.197999999999993292 
-40.081899999999997419 -85.777500000000003411 -89.643000000000000682 
-43.425449999999997885 84.177499999999994884 -89.715999999999993975 
-42.071599999999996555 87.146500000000003183 -93.645499999999998408 
-44.213000000000000966 -89.278999999999996362 -99.25549999999999784 
-40.507849999999997692 -94.321500000000000341 -105.37399999999999523 
-42.301149999999999807 94.149000000000000909 -106.5344999999999942 
-43.291899999999998272 89.623500000000007049 -99.066000000000002501 
-42.573850000000000193 -98.197999999999993292 -114.55349999999999966 
-41.698500000000002785 -99.906499999999994088 -117.20099999999999341 
-41.900249999999999773 101.87000000000000455 -121.33150000000000546 
-45.447800000000000864 97.594999999999998863 -115.90250000000000341 
-42.982149999999997192 -104.96599999999999397 -128.65299999999999159 
-40.635849999999997806 -108.25300000000000011 -133.69999999999998863 
-41.143200000000000216 108.62350000000000705 -134.91849999999999454 
-43.623499999999999943 105.82599999999999341 -131.02150000000000318 
-44.68744999999999834 -113.09950000000000614 -147.88499999999999091 
-41.323999999999998067 -117.44299999999999784 -155.00499999999999545 
-40.515300000000003422 115.72249999999999659 -150.33150000000000546 
-42.325000000000002842 113.52750000000000341 -146.79849999999999 
-42.22424999999999784 -119.91049999999999898 -161.61400000000000432 
-40.351649999999999352 -124.51449999999999818 -171.32149999999998613 
-36.03114999999999668 -124.742999999999995 -168.59049999999999159 
-36.123049999999999216 123.39749999999999375 -165.31850000000000023 
-42.254150000000002763 122.66500000000000625 -168.32099999999999795 
-43.063899999999996737 121.33650000000000091 -165.77049999999999841 
43.352449999999997488 0.72435000000000004938 -17.717849999999998545 
41.549250000000000682 3.9240849999999998232 -16.520949999999999136 
41.189100000000003376 -2.1554400000000000226 -16.146850000000000591 
40.18744999999999834 -10.925000000000000711 -16.579799999999998761 
43.53125 -8.0772499999999993747 -18.512299999999999756 
42.168849999999999056 8.510400000000000631 -17.559650000000001313 
40.756100000000003547 10.766949999999999577 -16.958300000000001262 
41.867800000000002569 -19.530750000000001165 -20.471949999999999648 
43.063600000000000989 -16.054749999999998522 -20.116050000000001319 
42.704549999999997567 15.157249999999999446 -19.55969999999999942 
40.610649999999999693 18.871549999999999159 -19.285650000000000404 
42.196649999999998215 -26.445949999999999847 -23.944199999999998596 
43.9007000000000005 -22.578399999999998471 -23.319949999999998624 
44.384399999999999409 23.4573500000000017 -24.106449999999998823 
41.73709999999999809 27.238949999999999108 -24.029650000000000176 
40.128149999999997988 -34.155299999999996885 -27.130849999999998801 
43.711500000000000909 -30.307549999999999102 -27.329650000000000887 
43.735799999999997567 30.929600000000000648 -27.735549999999999926 
42.470849999999998658 33.994650000000000034 -28.778749999999998721 
41.784300000000001774 -41.613300000000002399 -34.085900000000002308 
42.487850000000001671 -38.828699999999997772 -32.358649999999997249 
44.871200000000001751 37.301299999999997681 -33.047950000000000159 
40.256450000000000955 41.848950000000002092 -33.132800000000003138 
41.23615000000000208 -49.419299999999999784 -40.847850000000001103 
43.011400000000001853 -43.320300000000003138 -36.502049999999996999 
43.00280000000000058 46.634599999999998943 -39.513700000000000045 
41.976149999999996965 48.544600000000002638 -40.55145000000000266 
41.476849999999998886 -56.020499999999998408 -48.057549999999999102 
43.484799999999999898 -52.776499999999998636 -46.073799999999998533 
42.969250000000002387 51.680999999999997385 -44.506450000000000955 
41.209150000000001057 56.631999999999997897 -48.545400000000000773 
42.355400000000003047 -59.771999999999998465 -53.128000000000000114 
40.994700000000001694 -62.810000000000002274 -55.817000000000000171 
42.549300000000002342 58.337499999999998579 -51.572000000000002728 
40.729550000000003251 63.323500000000002785 -56.265000000000000568 
42.549450000000000216 -70.631000000000000227 -67.558000000000006935 
44.515099999999996783 -67.759000000000000341 -65.162499999999994316 
44.685899999999996624 67.694500000000005002 -65.216999999999998749 
41.935600000000000875 70.541499999999999204 -66.938999999999992951 
41.487850000000001671 -78.887000000000000455 -79.126999999999995339 
44.019449999999999079 -75.912000000000006139 -76.560500000000004661 
43.549050000000001148 76.016999999999995907 -76.329499999999995907 
41.215550000000000352 78.943500000000000227 -79.001000000000004775 
40.197299999999998477 -86.54600000000000648 -90.835999999999998522 
42.347650000000001569 -82.295000000000001705 -85.342500000000001137 
42.914250000000002672 83.123999999999995225 -87.185500000000004661 
41.143949999999996692 86.296499999999994657 -91.150000000000005684 
41.444899999999996965 -94.93200000000000216 -107.09950000000000614 
43.272249999999999659 -90.583500000000000796 -100.50549999999999784 
42.592599999999997351 90.177999999999997272 -99.203500000000005343 
39.658149999999999125 94.171999999999997044 -104.242999999999995 
43.125999999999997669 -98.572999999999993292 -115.55500000000000682 
41.895299999999998875 -101.76699999999999591 -120.95099999999999341 
42.213500000000003354 98.305000000000006821 -114.26649999999999352 
40.704700000000002547 101.64149999999999352 -119.73149999999999693 
43.488500000000001933 -105.19700000000000273 -129.40299999999999159 
41.28114999999999668 -108.180499999999995 -133.9480000000000075 
41.250700000000001921 108.56799999999999784 -134.76449999999999818 
42.626750000000001251 105.05599999999999739 -128.3785000000000025 
43.520749999999999602 -113.23050000000000637 -147.02199999999999136 
40.484549999999998704 -116.13299999999999557 -151.17400000000000659 
42.285200000000003229 111.30400000000000205 -141.64349999999998886 
40.595799999999996999 114.53650000000000375 -147.57499999999998863 
40.685299999999998022 -123.50950000000000273 -169.03499999999999659 
42.509250000000001535 -119.492999999999995 -160.76400000000001 
37.133099999999998886 -124.305499999999995 -168.26400000000001 
44.693750000000001421 119.85850000000000648 -163.52250000000000796 
39.871650000000002478 123.76649999999999352 -169.02049999999999841 
37.355049999999998533 123.44499999999999318 -166.29550000000000409 
-48.787500000000001421 7.4344500000000000028 -24.354949999999998766 
-51.365499999999997272 3.812699999999999978 -26.529599999999998516 
-48.68464999999999776 0.34216000000000001968 -23.70309999999999917 
-47.815800000000002967 -8.6526499999999995083 -23.61214999999999975 
-49.905850000000000932 -2.975295000000000023 -24.9944500000000005 
-48.323700000000002319 14.86650000000000027 -25.561900000000001398 
-49.899850000000000705 11.836550000000000793 -26.300950000000000273 
-49.668399999999998329 -11.109949999999999548 -25.903800000000000381 
-48.697699999999997544 -13.391199999999999548 -25.507850000000001245 
-47.707349999999998147 20.763349999999999085 -27.071100000000001273 
-49.366799999999997794 17.620950000000000557 -27.475799999999999557 
-50.363500000000001933 -18.602000000000000313 -28.82529999999999859 
-46.387300000000003308 -22.605499999999999261 -26.627900000000000347 
-46.798149999999999693 29.768249999999998323 -30.762149999999998329 
-51.037999999999996703 26.188749999999998863 -32.907099999999999795 
-50.128500000000002501 -26.820399999999999352 -32.322049999999997283 
-48.729900000000000659 -29.511700000000001154 -32.455449999999999022 
-47.596800000000001774 35.935999999999999943 -35.568500000000000227 
-48.434100000000000819 34.185400000000001342 -35.145049999999997681 
-49.835999999999998522 -33.985700000000001353 -36.386549999999999727 
-47.879100000000001103 -36.473750000000002558 -36.227400000000002933 
-46.055500000000002103 45.027900000000002478 -41.486249999999998295 
-50.320000000000000284 40.513399999999997192 -41.734200000000001296 
-46.118899999999996453 -45.421550000000003422 -41.9007000000000005 
-50.460000000000000853 -40.836199999999998056 -42.138249999999999318 
-48.135599999999996612 53.973500000000001364 -52.301999999999999602 
-49.966749999999997556 48.213650000000001228 -48.212299999999999045 
-49.128700000000002035 -48.661650000000001626 -47.815800000000002967 
-47.693500000000000227 -51.957999999999998408 -49.743200000000001637 
-47.92739999999999867 59.950000000000002842 -58.910499999999998977 
-49.468499999999998806 55.789999999999999147 -55.59649999999999892 
-49.796599999999997976 -56.184499999999999886 -56.363999999999997215 
-46.401550000000000296 -59.148499999999998522 -56.516500000000000625 
-47.985750000000003013 67.668499999999994543 -68.816500000000004889 
-50.555999999999997385 64.087500000000005684 -66.631000000000000227 
-49.538200000000003342 -63.454000000000000625 -64.804500000000004434 
-47.263150000000003104 -67.382499999999993179 -67.742000000000004434 
-48.109200000000001296 75.155500000000003524 -79.628000000000000114 
-49.535750000000000171 72.465999999999993975 -77.051000000000001933 
-49.199249999999999261 -70.758499999999997954 -74.272999999999996135 
-46.701999999999998181 -74.322500000000005116 -77.049000000000006594 
-46.810400000000001342 83.647000000000005571 -91.88049999999999784 
-49.547550000000001091 77.852500000000006253 -85.159499999999994202 
-49.989049999999998875 -79.673500000000004206 -88.468000000000003524 
-48.461750000000002103 -82.174999999999997158 -91.012500000000002842 
-49.54410000000000025 90.760499999999993292 -106.92050000000000409 
-50.131500000000002615 85.944000000000002615 -98.995500000000006935 
-49.199550000000002115 -85.36950000000000216 -97.085499999999996135 
-46.908549999999998192 -89.279499999999998749 -101.71250000000000568 
-47.550100000000000477 97.491500000000002046 -117.65649999999999409 
-50.469499999999996476 92.353999999999999204 -110.76449999999999818 
-49.27850000000000108 -93.219499999999996476 -111.18250000000000455 
-47.781599999999997408 -97.127499999999997726 -117.16800000000000637 
-48.190550000000001774 107.0414999999999992 -137.8019999999999925 
-50.246999999999999886 100.23850000000000193 -125.7254999999999967 
-51.088000000000000966 -101.4585000000000008 -129.03800000000001091 
-48.23984999999999701 -105.24049999999999727 -134.02699999999998681 
-47.601649999999999352 112.93949999999999534 -150.21250000000000568 
-49.05519999999999925 108.21150000000000091 -141.16200000000000614 
-49.425449999999997885 -108.46899999999999409 -142.08349999999998658 
-47.574049999999999727 -113.17199999999999704 -150.71150000000000091 
-46.863599999999998147 120.54550000000000409 -167.27449999999998909 
-49.094850000000000989 115.43300000000000693 -157.35050000000001091 
-49.2242999999999995 -114.79600000000000648 -156.01099999999999568 
-48.186050000000001603 -120.69249999999999545 -168.8855000000000075 
46.980200000000003513 0.53529499999999996529 -20.520450000000000301 
50.718499999999998806 3.9550550000000002093 -23.663450000000000983 
49.01845000000000141 7.8642500000000001847 -22.773649999999999949 
47.637099999999996669 -8.1797500000000002984 -21.723800000000000665 
48.919600000000002638 -4.2276100000000003121 -22.241050000000001319 
49.906599999999997408 10.254500000000000171 -23.934999999999998721 
47.173749999999998295 15.498350000000000293 -23.134150000000001768 
50.045999999999999375 -11.050449999999999662 -24.222999999999998977 
48.930500000000002103 -14.414849999999999497 -24.207200000000000273 
49.710949999999996862 18.088000000000000966 -26.069600000000001216 
48.163849999999996498 23.481750000000001677 -27.121249999999999858 
46.451250000000001705 -22.528249999999999886 -25.296749999999999403 
50.454999999999998295 -17.81840000000000046 -26.57535000000000025 
50.249000000000002331 26.028999999999999915 -30.125250000000001194 
48.32809999999999917 29.820100000000000051 -30.721299999999999386 
47.132899999999999352 -31.196899999999999409 -30.606449999999998823 
50.656500000000001194 -25.839400000000001256 -30.36074999999999946 
50.845999999999996533 34.722850000000001103 -36.070300000000003138 
46.595399999999997931 37.870649999999997704 -34.87494999999999834 
47.977750000000000341 -36.706850000000002865 -35.124749999999998806 
49.195950000000003399 -33.991950000000002774 -34.169449999999997658 
48.47605000000000075 42.549199999999999022 -40.275050000000000239 
46.690600000000003433 45.356200000000001182 -41.299950000000002603 
48.423000000000001819 -44.609050000000003422 -42.064749999999996533 
50.61500000000000199 -42.157800000000001717 -41.754899999999999238 
49.123550000000001603 52.996000000000002217 -51.020499999999998408 
50.155500000000003524 49.254800000000003024 -48.009300000000003195 
48.183999999999997499 -52.112000000000001876 -49.26290000000000191 
49.687300000000000466 -50.056499999999999773 -48.416750000000000398 
46.715499999999998693 59.280999999999998806 -56.122999999999997556 
50.341999999999998749 55.287999999999996703 -54.621999999999999886 
48.978299999999997283 -60.416499999999999204 -59.463999999999998636 
50.829000000000000625 -57.445500000000002672 -57.539999999999999147 
48.905749999999997613 64.351500000000001478 -64.390000000000000568 
46.318150000000002819 67.38049999999999784 -66.171999999999997044 
48.368749999999998579 -67.417000000000001592 -68.012000000000000455 
50.027000000000001023 -65.128000000000000114 -66.416499999999999204 
49.552750000000003183 72.090500000000005798 -75.688000000000002387 
47.104750000000002785 75.972499999999996589 -79.305999999999997385 
48.317549999999997112 -76.013999999999995794 -80.451499999999995794 
50.539000000000001478 -71.303499999999999659 -75.447500000000005116 
50.210000000000000853 79.664000000000001478 -87.938000000000002387 
48.529150000000001342 83.30150000000000432 -92.374499999999997613 
47.860399999999998499 -83.14149999999999352 -91.496499999999997499 
49.96144999999999925 -78.022999999999996135 -85.087000000000003297 
47.06810000000000116 91.105000000000003979 -104.76250000000000284 
50.253500000000002501 86.251499999999992951 -99.031499999999994088 
46.884650000000000603 -90.322000000000002728 -103.16700000000000159 
50.017499999999998295 -86.037000000000006139 -98.435500000000004661 
48.910550000000000637 94.573999999999998067 -112.94249999999999545 
47.722549999999998249 97.697000000000002728 -117.88100000000000023 
50.178499999999999659 -94.242000000000004434 -113.51349999999999341 
48.591549999999998022 -98.030500000000003524 -119.34499999999999886 
49.733950000000000102 101.31900000000000261 -127.02349999999999852 
47.680450000000000443 104.74450000000000216 -132.180499999999995 
50.478499999999996817 -100.67249999999999943 -126.42849999999999966 
48.338949999999996976 -106.47350000000000136 -136.46449999999998681 
49.78394999999999726 109.91049999999999898 -145.3160000000000025 
48.56705000000000183 111.65399999999999636 -148.02649999999999864 
48.406599999999997408 -113.12949999999999307 -151.20300000000000296 
50.223999999999996646 -108.95050000000000523 -143.63300000000000978 
49.219650000000001455 115.1495000000000033 -156.60800000000000409 
45.988599999999998147 119.92650000000000432 -164.84549999999998704 
47.227249999999997954 -119.73300000000000409 -165.51800000000000068 
49.611100000000000421 -116.74599999999999511 -160.70249999999998636 
-55.908499999999996533 -4.1250249999999999417 -31.427749999999999631 
-53.213000000000000966 3.9647499999999999964 -28.473299999999998278 
-57.16899999999999693 0.29843249999999998945 -32.683849999999999625 
-56.926499999999997215 -6.5468500000000000583 -32.834749999999999659 
-54.585000000000000853 -10.914500000000000313 -30.986450000000001381 
-54.510500000000000398 11.280549999999999855 -30.986200000000000188 
-56.503000000000000114 8.0277499999999992752 -32.570399999999999352 
-53.957500000000003126 -19.544699999999998852 -32.934100000000000819 
-56.551999999999999602 -13.301399999999999224 -33.750549999999996942 
-55.238500000000001933 18.108299999999999841 -33.792200000000001125 
-56.771999999999998465 16.262899999999998357 -34.875300000000002854 
-55.976500000000001478 -22.556650000000001199 -36.421599999999997976 
-53.821500000000000341 -26.241050000000001319 -35.853299999999997283 
-56.862499999999997158 23.23019999999999996 -37.730049999999998533 
-54.176499999999997215 26.685849999999998516 -36.472299999999997056 
-56.109999999999999432 -29.38785000000000025 -40.119650000000000034 
-54.983499999999999375 -34.42645000000000266 -42.08370000000000033 
-53.932499999999997442 33.554450000000002774 -40.345999999999996533 
-55.501500000000000057 29.689599999999998658 -39.618850000000001899 
-56.070500000000002672 -35.87960000000000349 -44.312699999999999534 
-53.44299999999999784 -41.259250000000001535 -45.585050000000002512 
-53.46600000000000108 40.777700000000002944 -45.214350000000003149 
-55.758499999999997954 37.089599999999997237 -44.84649999999999892 
-55.771999999999998465 -44.475700000000003342 -50.886000000000002785 
-52.732500000000001705 -48.731999999999999318 -51.555500000000002103 
-54.597999999999998977 47.758850000000002467 -52.618499999999997385 
-55.755000000000002558 44.898699999999998056 -51.244999999999997442 
-55.590499999999998693 -53.624499999999997613 -59.65899999999999892 
-54.252000000000002444 -56.347499999999996589 -61.183500000000002217 
-53.634500000000002728 55.563000000000002387 -59.639000000000002899 
-56.490499999999997272 51.371000000000002217 -58.301999999999999602 
-55.484999999999999432 -60.143000000000000682 -66.957999999999998408 
-54.652500000000003411 -62.685000000000002274 -69.162499999999994316 
-54.743499999999997385 63.94749999999999801 -70.861500000000006594 
-56.606999999999999318 60.155000000000001137 -68.230000000000003979 
-56.84649999999999892 -67.011499999999998067 -77.220500000000001251 
-53.125500000000002387 -71.192499999999995453 -78.906999999999996476 
-55.60199999999999676 71.737499999999997158 -82.378500000000002501 
-56.667999999999999261 66.581999999999993634 -76.444000000000002615 
-55.203000000000002956 -75.975499999999996703 -88.195999999999997954 
-53.063499999999997669 -78.680000000000006821 -90.063000000000002387 
-53.530999999999998806 79.500500000000002387 -91.85850000000000648 
-57.955500000000000682 74.42449999999999477 -88.978499999999996817 
-56.883000000000002672 -84.016000000000005343 -102.94299999999999784 
-54.792499999999996874 -86.515500000000002956 -104.8714999999999975 
-54.512500000000002842 84.341499999999996362 -100.85099999999999909 
-55.111499999999999488 83.040499999999994429 -99.329999999999998295 
-56.003000000000000114 -91.102500000000006253 -114.35999999999999943 
-55.112000000000001876 -92.735500000000001819 -116.37199999999999989 
-54.037500000000001421 92.515500000000002956 -114.79099999999999682 
-57.236499999999999488 90.274500000000003297 -114.25549999999999784 
-57.127000000000002444 -97.325000000000002842 -127.35599999999999454 
-53.576000000000000512 -101.51250000000000284 -131.75149999999999295 
-55.083500000000000796 100.48000000000000398 -131.30400000000000205 
-56.146000000000000796 99.278499999999993975 -130.08600000000001273 
-55.804499999999997328 -104.57250000000000512 -140.49600000000000932 
-54.514000000000002899 -108.83299999999999841 -148.16349999999999909 
-54.831499999999998352 108.43649999999999523 -147.65000000000000568 
-56.39350000000000307 105.65399999999999636 -143.42949999999999022 
-56.352499999999999147 -112.18500000000000227 -157.61050000000000182 
-54.868999999999999773 -114.98799999999999955 -162.32849999999999113 
-56.925499999999999545 112.69799999999999329 -159.41349999999999909 
-53.813000000000002387 116.00650000000000261 -163.53350000000000364 
54.265999999999998238 -3.3257550000000000168 -26.487850000000001671 
55.477499999999999147 1.2378450000000000841 -27.366599999999998261 
53.382500000000000284 3.4156349999999999767 -25.777950000000000585 
54.163499999999999091 -10.513249999999999318 -27.449500000000000455 
56.375999999999997669 -6.9555499999999996774 -28.587749999999999773 
56.677999999999997272 8.1554000000000002046 -29.023700000000001609 
55.116999999999997328 12.303449999999999775 -28.655850000000000932 
53.819000000000002615 -19.236399999999999721 -29.886700000000001154 
57.750999999999997669 -14.562799999999999301 -31.440000000000001279 
55.850499999999996703 13.994749999999999801 -29.723549999999999471 
53.771500000000003183 17.441549999999999443 -29.158750000000001279 
54.080500000000000682 -25.531050000000000466 -33.051250000000003126 
55.204000000000000625 -22.789999999999999147 -32.60110000000000241 
56.943500000000000227 22.363450000000000273 -33.842149999999996624 
53.456499999999998352 26.198799999999998533 -32.88884999999999792 
53.32249999999999801 -33.86489999999999867 -37.56705000000000183 
56.024500000000003297 -28.843099999999999739 -36.575949999999998852 
56.138500000000000512 30.326799999999998647 -37.596299999999999386 
53.837499999999998579 35.084049999999997738 -38.88235000000000241 
56.690500000000000114 -38.253599999999998715 -43.784849999999998715 
54.698000000000000398 -41.521749999999997272 -44.75999999999999801 
55.58100000000000307 37.590400000000002478 -42.289850000000001273 
54.006999999999997897 42.494799999999997908 -45.001199999999997203 
54.625 -49.699449999999998795 -52.434499999999999886 
56.758499999999997954 -45.682049999999996714 -50.375999999999997669 
55.685000000000002274 45.082299999999996487 -48.844799999999999329 
53.942500000000002558 48.155099999999997351 -50.256500000000002615 
55.097000000000001307 -57.713500000000003354 -61.763500000000000512 
57.841999999999998749 -53.347499999999996589 -59.296500000000001762 
56.102499999999999147 53.478999999999999204 -57.827500000000000568 
54.133000000000002672 55.997500000000002274 -58.857999999999996987 
55.302999999999997272 -64.790999999999996817 -70.887000000000000455 
57.170000000000001705 -61.166499999999999204 -67.968000000000003524 
55.490499999999997272 59.15899999999999892 -63.875 
53.638500000000000512 64.265000000000000568 -68.609999999999999432 
55.765999999999998238 -72.18200000000000216 -81.725999999999999091 
57.185499999999997556 -67.855500000000006366 -76.898499999999998522 
55.759000000000000341 66.669499999999999318 -73.864500000000006708 
53.804000000000002046 72.404499999999998749 -80.141000000000005343 
57.304999999999999716 -74.883499999999997954 -87.335499999999996135 
53.700499999999998124 -78.589500000000001023 -89.556499999999999773 
55.443500000000000227 75.150999999999996248 -85.884000000000000341 
54.481999999999999318 78.286000000000001364 -89.840000000000003411 
54.487000000000001876 -85.959500000000005571 -102.66200000000000614 
55.392000000000003013 -84.353499999999996817 -100.79850000000000421 
54.887999999999998124 87.242000000000004434 -105.32399999999999807 
57.963999999999998636 82.85850000000000648 -100.89849999999999852 
53.454000000000000625 -93.696500000000000341 -115.70199999999999818 
55.510500000000000398 -88.185000000000002274 -107.63899999999999579 
55.628500000000002501 89.183000000000006935 -109.55949999999999989 
54.108499999999999375 93.724500000000006139 -116.41849999999999454 
55.539999999999999147 -100.67849999999999966 -131.57200000000000273 
57.015000000000000568 -96.91899999999999693 -125.62099999999999511 
57.383499999999997954 97.716999999999998749 -127.59099999999999397 
54.468000000000003524 101.83199999999999363 -132.80850000000000932 
57.414999999999999147 -104.56650000000000489 -141.65049999999999386 
52.695999999999997954 -108.76850000000000307 -145.70349999999999113 
56.076000000000000512 105.46150000000000091 -142.10099999999999909 
54.33550000000000324 109.1285000000000025 -148.18899999999999295 
54.088999999999998636 -118.15900000000000603 -168.57599999999999341 
56.627499999999997726 -112.70449999999999591 -158.63300000000000978 
54.209499999999998465 116.86599999999999966 -165.64850000000001273 
56.022500000000000853 111.38400000000000034 -154.99399999999999977 
-59.650500000000000966 8.307949999999999946 -36.272100000000001785 
-62.615999999999999659 4.4184650000000003089 -39.402949999999997033 
-60.774000000000000909 1.0675099999999999589 -36.946300000000000807 
-63.683999999999997499 -3.1347749999999998671 -40.654550000000000409 
-61.887000000000000455 -6.4368499999999997385 -38.714399999999997704 
-60.579000000000000625 15.194649999999999324 -39.006749999999996703 
-61.554000000000002046 11.867749999999999133 -39.297199999999996578 
-63.933500000000002217 -9.7596000000000007191 -41.827599999999996783 
-60.115999999999999659 -14.470349999999999824 -38.233350000000001501 
-60.780000000000001137 23.353950000000001097 -42.39614999999999867 
-63.054000000000002046 17.633949999999998681 -42.867600000000003035 
-62.542000000000001592 -18.646499999999999631 -42.592100000000002069 
-60.977499999999999147 -21.720800000000000551 -41.900350000000003092 
-61.997999999999997556 31.14760000000000062 -48.139350000000000307 
-63.1875 25.38329999999999842 -46.369999999999997442 
-63.215499999999998693 -25.76010000000000133 -46.597799999999999443 
-61.656500000000001194 -29.546700000000001296 -46.744999999999997442 
-60.113500000000001933 37.190399999999996794 -49.967750000000002331 
-63.034999999999996589 32.77564999999999884 -50.47699999999999676 
-62.973999999999996646 -32.728700000000003456 -50.368999999999999773 
-60.503500000000002501 -36.586899999999999977 -49.992899999999998784 
-61.795999999999999375 41.070349999999997692 -55.054999999999999716 
-60.701500000000002899 43.685999999999999943 -55.931499999999999773 
-62.334499999999998465 -40.694600000000001216 -55.416499999999999204 
-60.496499999999997499 -44.593299999999999272 -56.484000000000001762 
-60.076000000000000512 52.118499999999997385 -63.254500000000000171 
-64.568500000000000227 48.784849999999998715 -65.490499999999997272 
-61.725999999999999091 -46.759850000000000136 -59.96600000000000108 
-59.807499999999997442 -52.547499999999999432 -63.381500000000002615 
-60.360999999999997101 59.139499999999998181 -71.409499999999994202 
-61.637000000000000455 57.10649999999999693 -70.602999999999994429 
-63.840499999999998693 -56.042999999999999261 -72.164000000000001478 
-61.767000000000003013 -59.55250000000000199 -73.616500000000002046 
-61.850999999999999091 66.661500000000003752 -82.69299999999999784 
-64.050499999999999545 64.42449999999999477 -82.530000000000001137 
-60.582999999999998408 -67.811999999999997613 -82.6875 
-63.493999999999999773 -64.097499999999996589 -81.399500000000003297 
-60.869999999999997442 75.144000000000005457 -93.518000000000000682 
-63.197000000000002728 72.178499999999999659 -92.036000000000001364 
-62 -70.230999999999994543 -87.763999999999995794 
-60.655000000000001137 -76.44299999999999784 -95.225999999999999091 
-60.448000000000000398 82.063000000000002387 -103.88349999999999795 
-62.407499999999998863 78.430499999999994998 -100.46049999999999613 
-61.588500000000003354 -77.627499999999997726 -98.191500000000004889 
-60.680999999999997385 -83.161500000000003752 -105.98050000000000637 
-59.705500000000000682 90.615499999999997272 -117.75900000000000034 
-62.996499999999997499 87.188999999999992951 -115.70499999999999829 
-62.583500000000000796 -85.233999999999994657 -111.81550000000000011 
-61.262999999999998124 -90.099500000000006139 -118.71049999999999613 
-60.320999999999997954 98.180000000000006821 -132.77899999999999636 
-61.821500000000000341 94.926000000000001933 -128.32800000000000296 
-64.182500000000004547 -93.457999999999998408 -128.53800000000001091 
-60.299999999999997158 -97.840500000000005798 -132.08799999999999386 
-61.160499999999998977 105.39799999999999613 -148.4935000000000116 
-62.326999999999998181 100.68949999999999534 -140.22999999999998977 
-63.161000000000001364 -102.30500000000000682 -144.55649999999999977 
-61.401499999999998636 -105.20149999999999579 -148.375 
-61.256999999999997897 113.73300000000000409 -166.87700000000000955 
-64.239500000000006708 108.10800000000000409 -158.14099999999999113 
-62.034999999999996589 -108.23749999999999716 -155.63650000000001228 
-59.709499999999998465 -111.28650000000000375 -159.49950000000001182 
60.9375 0.96707500000000001794 -31.683499999999998664 
62.673999999999999488 4.3371649999999997149 -33.198999999999998067 
61.137999999999998124 7.5394500000000004292 -32.447850000000002524 
60.820500000000002672 -6.2649999999999996803 -32.011000000000002785 
63.067500000000002558 -3.2705199999999998717 -33.403050000000000352 
62.979999999999996874 12.505449999999999733 -34.949150000000003047 
61.369999999999997442 14.621399999999999508 -34.340649999999996567 
60.84100000000000108 -14.930149999999999366 -34.025599999999997181 
62.752000000000002444 -11.879649999999999821 -34.607950000000002433 
62.711500000000000909 19.698049999999998505 -37.294649999999997192 
61.090000000000003411 22.325800000000000978 -37.215649999999996567 
62.077500000000000568 -21.376049999999999329 -37.551400000000001 
63.195500000000002672 -19.30829999999999913 -37.50280000000000058 
62.849499999999999034 26.293250000000000455 -40.729950000000002319 
61.611499999999999488 30.121200000000001751 -42.071849999999997749 
61.421500000000001762 -29.800399999999999778 -41.706400000000002137 
63.420000000000001705 -27.082750000000000767 -41.648350000000000648 
63.031999999999996476 32.709049999999997738 -45.013950000000001239 
60.289000000000001478 37.526400000000002422 -46.336899999999999977 
59.823500000000002785 -37.753749999999996589 -46.115900000000003445 
62.542499999999996874 -33.411900000000002819 -45.112900000000003331 
62.744999999999997442 41.102849999999996555 -51.491500000000002046 
59.716500000000003467 45.753450000000000841 -53.112999999999999545 
62.112999999999999545 -46.021999999999998465 -55.537500000000001421 
62.834499999999998465 -41.081449999999996692 -51.549999999999997158 
61.013500000000000512 47.806849999999997181 -56.327500000000000568 
59.967500000000001137 52.440500000000000114 -60.274500000000003297 
60.486499999999999488 -53.1875 -61.591500000000003467 
63.570999999999997954 -47.907150000000001455 -58.755000000000002558 
63.704500000000003013 55.817500000000002558 -67.676000000000001933 
61.827500000000000568 59.631000000000000227 -70.537999999999996703 
62.213500000000003354 -55.127000000000002444 -65.443500000000000227 
60.588999999999998636 -61.124000000000002331 -71.224999999999994316 
63.288499999999999091 64.011499999999998067 -77.692499999999995453 
59.996499999999997499 66.91899999999999693 -78.382499999999993179 
60.864499999999999602 -67.581500000000005457 -80.18200000000000216 
63.850499999999996703 -63.272500000000000853 -77.259000000000000341 
62.264499999999998181 73.243999999999999773 -89.927000000000006708 
157.43149999999999977 -25.23440000000000083 -176.01400000000001 
60.997999999999997556 -75.866500000000002046 -92.662000000000006139 
64.003500000000002501 -72.415499999999994429 -90.48699999999999477 
62.880000000000002558 78.808000000000006935 -99.375 
60.686999999999997613 82.674999999999997158 -103.46899999999999409 
60.284999999999996589 -82.579999999999998295 -102.87699999999999534 
61.689000000000000057 -77.568500000000000227 -96.093999999999994088 
63.795999999999999375 85.722999999999998977 -112.16249999999999432 
61.335000000000000853 90.852999999999994429 -118.73650000000000659 
59.979500000000001592 -90.140500000000002956 -115.92600000000000193 
63.632500000000000284 -85.653000000000005798 -111.85649999999999693 
62.966999999999998749 94.618999999999999773 -127.72799999999999443 
61.012500000000002842 97.32550000000000523 -130.81450000000000955 
59.461500000000000909 -96.096999999999994202 -126.66700000000000159 
61.304999999999999716 -93.04949999999999477 -122.83499999999999375 
62.88049999999999784 100.90449999999999875 -140.18549999999999045 
60.961500000000000909 105.74800000000000466 -148.14050000000000296 
60.801999999999999602 -105.39700000000000557 -147.20650000000000546 
64.655500000000003524 -101.27150000000000318 -143.03049999999998931 
63.208500000000000796 108.64000000000000057 -157.06149999999999523 
60.52300000000000324 112.52500000000000568 -162.60949999999999704 
60.889000000000002899 -112.43449999999999989 -162.82900000000000773 
62.261000000000002785 -108.97499999999999432 -156.67900000000000205 
-67.466499999999996362 4.977430000000000021 -45.764800000000001035 
-69.563500000000004775 -0.36397849999999998261 -48.39240000000000208 
-67.878000000000000114 -2.4235600000000001586 -46.132950000000001012 
-69.667000000000001592 -8.8727999999999997982 -49.322099999999998943 
-68.097999999999998977 -10.628700000000000259 -47.50274999999999892 
-67.253500000000002501 10.91755000000000031 -46.421999999999997044 
-68.402500000000003411 6.5422500000000001208 -47.21694999999999709 
-68.838499999999996248 -14.530200000000000671 -49.498600000000003263 
-66.415499999999994429 -17.865400000000001057 -47.301850000000001728 
-67.828500000000005343 18.014299999999998647 -49.252549999999999386 
-69.567499999999995453 15.021950000000000358 -50.652999999999998693 
-69.809499999999999886 -21.911500000000000199 -53.534500000000001307 
-66.907499999999998863 -25.96144999999999925 -51.506000000000000227 
-68.090999999999993975 24.218250000000001165 -52.229500000000001592 
-69.332999999999998408 22.7926499999999983 -53.265999999999998238 
-69.809499999999999886 -29.404250000000001108 -57.380000000000002558 
-66.892499999999998295 -33.132150000000002876 -55.723500000000001364 
-67.534999999999996589 33.622849999999999682 -56.91449999999999676 
-69.314499999999995339 31.576650000000000773 -58.015999999999998238 
-69.461500000000000909 -37.571950000000001069 -62.365499999999997272 
-67.769999999999996021 -40.017600000000001614 -61.941499999999997783 
-66.909499999999994202 40.444200000000002149 -61.125999999999997669 
-69.084999999999993747 37.565500000000000114 -61.838999999999998636 
-67.332999999999998408 -48.320000000000000284 -68.686000000000007049 
-69.79600000000000648 -44.413699999999998624 -68.440500000000000114 
-68.173000000000001819 45.40064999999999884 -67.087500000000005684 
-65.539000000000001478 48.865850000000001785 -66.832499999999996021 
-69.198999999999998067 -52.280000000000001137 -75.216999999999998749 
-67.246999999999999886 -55.539000000000001478 -76.067499999999995453 
-67.650999999999996248 56.800499999999999545 -78.029499999999998749 
-69.215000000000003411 53.020000000000003126 -76.018000000000000682 
-69.249499999999997613 -59.013500000000000512 -82.781499999999994088 
-67.406000000000005912 -63.857999999999996987 -86.214500000000001023 
-69.007499999999993179 60.671999999999997044 -84.431499999999999773 
-67.163499999999999091 64.093000000000003524 -86.188500000000004775 
-70.947999999999993292 -67.911500000000003752 -96.45600000000000307 
-68.694999999999993179 -70.92449999999999477 -97.492500000000006821 
-66.81799999999999784 71.724500000000006139 -96.090500000000005798 
-69.501499999999992951 67.61950000000000216 -94.028999999999996362 
-69.180499999999994998 -74.557500000000004547 -103.44799999999999329 
-66.905000000000001137 -77.63049999999999784 -105.0280000000000058 
-67.69299999999999784 79.482500000000001705 -108.99800000000000466 
-70.103999999999999204 75.947500000000005116 -106.82599999999999341 
-69.346500000000006025 -82.08100000000000307 -115.46150000000000091 
-67.219499999999996476 -85.388499999999993406 -118.09650000000000603 
-66.488500000000001933 87.215500000000005798 -120.27299999999999613 
-68.909499999999994202 82.111500000000006594 -114.90850000000000364 
-69.774000000000000909 -90.396500000000003183 -130.39949999999998909 
-67.156999999999996476 -93.537499999999994316 -132.59350000000000591 
-68.046499999999994657 94.743999999999999773 -136.06749999999999545 
-68.822500000000005116 90.025000000000005684 -128.41100000000000136 
-68.649000000000000909 -97.383499999999997954 -141.96199999999998909 
-66.871999999999999886 -101.78950000000000387 -148.33050000000000068 
-69.912999999999996703 97.395499999999998408 -143.73699999999999477 
-68.203000000000002956 101.36100000000000421 -149.257000000000005 
-70.335499999999996135 -105.06850000000000023 -159.86549999999999727 
-67.004999999999995453 -110.14449999999999363 -166.21500000000000341 
-66.418000000000006366 107.50199999999999534 -159.680499999999995 
-68.98149999999999693 105.12800000000000011 -158.10300000000000864 
65.393000000000000682 -3.5567750000000000199 -35.112549999999998818 
69.917000000000001592 0.5910900000000000043 -37.955649999999998556 
66.651499999999998636 4.9855249999999999844 -36.126550000000001717 
67.373999999999995225 -11.161149999999999238 -37.761249999999996874 
69.177999999999997272 -7.6413500000000000867 -38.180100000000003035 
68.537499999999994316 7.7355499999999999261 -37.786700000000003286 
67.283000000000001251 11.882949999999999235 -37.890200000000000102 
68.066000000000002501 -18.989550000000001262 -40.948349999999997806 
69.695499999999995566 -15.141750000000000043 -40.512549999999997397 
70.48900000000000432 14.962199999999999278 -40.951099999999996726 
68.458500000000000796 19.370650000000001256 -41.387399999999999523 
66.537999999999996703 -27.079000000000000625 -44.076399999999999579 
70.679000000000002046 -21.751899999999999125 -44.01465000000000316 
69.951999999999998181 21.754400000000000404 -43.536599999999999966 
67.512500000000002842 26.218450000000000699 -44.2867999999999995 
67.030500000000003524 -34.472000000000001307 -49.569200000000002149 
69.911000000000001364 -29.89655000000000129 -48.398600000000001842 
71.040999999999996817 30.223700000000000898 -49.426949999999997942 
67.335999999999998522 33.779550000000000409 -49.279800000000001603 
66.945999999999997954 -40.335149999999998727 -54.395499999999998408 
69.162499999999994316 -37.455500000000000682 -53.673000000000001819 
68.85649999999999693 38.443150000000002819 -54.281500000000001194 
67.097499999999996589 41.219749999999997669 -55.323999999999998067 
66.650499999999993861 -48.213850000000000762 -61.844000000000001194 
69.115999999999999659 -45.390500000000002956 -61.057499999999997442 
68.888499999999993406 45.500250000000001194 -60.975999999999999091 
67.834500000000005571 48.375799999999998136 -63.066000000000002501 
67.183999999999997499 -56.329000000000000625 -71.601500000000001478 
69.586500000000000909 -52.72699999999999676 -69.509000000000000341 
68.838999999999998636 51.483499999999999375 -67.397000000000005571 
65.681499999999999773 55.27850000000000108 -68.909000000000006025 
66.968999999999994088 -63.085999999999998522 -80.117999999999994998 
68.101500000000001478 -60.71600000000000108 -78.065500000000000114 
66.167500000000003979 64.623500000000007049 -81.419499999999999318 
70.015000000000000568 60.259500000000002728 -79.322500000000005116 
68.589500000000001023 -65.938999999999992951 -85.717500000000001137 
66.118999999999999773 -71.818500000000000227 -91.808000000000006935 
68.673000000000001819 67.992999999999994998 -88.770499999999998408 
67.800499999999999545 72.07550000000000523 -93.980999999999994543 
67.764499999999998181 -80.021000000000000796 -106.74349999999999739 
70.841499999999996362 -75.162000000000006139 -102.12250000000000227 
69.677000000000006708 74.215000000000003411 -99.337000000000003297 
68.879000000000004889 79.264499999999998181 -106.71500000000000341 
67.001999999999995339 -85.891999999999995907 -116.09000000000000341 
68.433999999999997499 -82.451499999999995794 -111.65550000000000352 
70.311999999999997613 81.746499999999997499 -112.56999999999999318 
66.623000000000004661 85.866500000000002046 -115.61100000000000421 
67.112499999999997158 -92.941500000000004889 -129.3154999999999859 
69.163499999999999091 -89.858000000000004093 -125.88649999999999807 
69.466499999999996362 90.945999999999997954 -128.3019999999999925 
66.930999999999997385 94.10850000000000648 -131.35849999999999227 
66.169499999999999318 -100.92600000000000193 -144.12999999999999545 
68.066999999999993065 -97.781499999999994088 -140.00399999999999068 
69.832999999999998408 98.45399999999999352 -143.53800000000001091 
67.976500000000001478 102.1910000000000025 -148.97499999999999432 
67.451999999999998181 -109.41800000000000637 -163.98150000000001114 
68.983000000000004093 -103.93649999999999523 -153.9269999999999925 
69.48900000000000432 105.97849999999999682 -158.97100000000000364 
67.568500000000000227 108.75 -162.63999999999998636 
-74.233999999999994657 7.4301000000000003709 -55.65899999999999892 
-76.081500000000005457 3.1004399999999998627 -57.980499999999999261 
-74.0625 -0.83465999999999995751 -54.859499999999997044 
-75.81799999999999784 -3.2861150000000001192 -57.591500000000003467 
-72.882000000000005002 -8.3721999999999994202 -53.818500000000000227 
-72.840000000000003411 14.478949999999999321 -55.152999999999998693 
-76.465500000000005798 10.9814500000000006 -59.676000000000001933 
-76.061999999999997613 -11.303649999999999309 -59.131999999999997897 
-73.834500000000005571 -15.892250000000000654 -57.041499999999999204 
-73.749499999999997613 23.371500000000001052 -59.852499999999999147 
-76.31799999999999784 20.086149999999999949 -62.27850000000000108 
-75.643000000000000682 -18.94024999999999892 -60.805999999999997385 
-73.515000000000000568 -22.135999999999999233 -58.944499999999997897 
-73.95050000000000523 30.66910000000000025 -64.093000000000003524 
-75.171499999999994657 25.725650000000001683 -63.125500000000002387 
-74.67100000000000648 -25.745950000000000557 -62.386000000000002785 
-72.840999999999993975 -29.304800000000000182 -61.645499999999998408 
-72.960499999999996135 38.873449999999998283 -68.343500000000005912 
-76.581999999999993634 33.013199999999997658 -69.546999999999997044 
-75.627499999999997726 -33.567199999999999704 -68.462500000000005684 
-73.261499999999998067 -37.001300000000000523 -67.363500000000001933 
-73.42100000000000648 44.872549999999996828 -74.042000000000001592 
-74.215999999999993975 40.496099999999998431 -71.479500000000001592 
-75.913499999999999091 -41.586950000000001637 -74.923500000000004206 
-74.447500000000005116 -44.557099999999998374 -75.277500000000003411 
-72.790000000000006253 52.453000000000002956 -80.496999999999999886 
-75.941000000000002501 48.651949999999999363 -81.340500000000005798 
-76.376499999999992951 -48.774599999999999511 -82.123500000000007049 
-73.808000000000006935 -51.889000000000002899 -81.400499999999993861 
-74.042000000000001592 60.759000000000000341 -91.738500000000001933 
-75.980500000000006366 57.106999999999999318 -90.341999999999998749 
-73.771000000000000796 -59.984499999999997044 -90.402500000000003411 
-75.906999999999996476 -55.590000000000003411 -88.521500000000003183 
-73.076499999999995794 68.480500000000006366 -100.29749999999999943 
-76.519499999999993634 64.547499999999999432 -100.21649999999999636 
-75.643000000000000682 -62.925499999999999545 -96.815500000000000114 
-73.376000000000004775 -67.490499999999997272 -99.389499999999998181 
-72.934499999999999886 75.135000000000005116 -109.64650000000000318 
-74.040999999999996817 70.828500000000005343 -104.98799999999999955 
-76.752499999999997726 -70.491500000000002046 -108.59999999999999432 
-74.366500000000002046 -76.223500000000001364 -113.40349999999999397 
-73.278000000000005798 83.001999999999995339 -122.59000000000000341 
-76.789000000000001478 78.147499999999993747 -120.03549999999999898 
-75.75 -78.983999999999994657 -119.76500000000000057 
-73.104500000000001592 -81.825999999999993406 -120.39749999999999375 
-73.466999999999998749 89.01649999999999352 -133.21350000000001046 
-75.207999999999998408 86.515000000000000568 -131.41100000000000136 
-75.140000000000000568 -86.798000000000001819 -131.79900000000000659 
-71.813000000000002387 -90.337000000000003297 -133.17850000000001387 
-72.248500000000007049 97.290000000000006253 -146.85200000000000387 
-75.651499999999998636 93.110500000000001819 -143.9269999999999925 
-75.49450000000000216 -93.866500000000002046 -145.10300000000000864 
-73.749499999999997613 -97.998999999999995225 -150.42799999999999727 
-74.183499999999995111 106.84350000000000591 -169.1875 
158.23249999999998749 17.841200000000000614 -172.7535000000000025 
-75.614999999999994884 -101.41150000000000375 -160.01949999999999363 
-73.554000000000002046 -105.125 -164.61500000000000909 
72.891000000000005343 0.46120850000000002122 -39.644649999999998613 
75.149500000000003297 3.8380399999999998961 -40.941200000000002035 
73.729500000000001592 7.0528500000000002856 -40.688949999999998397 
73.453000000000002956 -7.0995499999999998053 -40.554999999999999716 
75.003000000000000114 -4.4928150000000002251 -40.94205000000000183 
75.616500000000002046 11.75709999999999944 -42.716999999999998749 
73.830500000000000682 14.397500000000000853 -42.685600000000000875 
75.915499999999994429 -12.371050000000000324 -43.043199999999998795 
75.118999999999999773 -13.763500000000000512 -43.123049999999999216 
77.066999999999993065 19.353249999999999176 -46.396500000000003183 
74.304000000000002046 23.06244999999999834 -46.935899999999996624 
73.08100000000000307 -22.507100000000001216 -45.913800000000001944 
76.263999999999995794 -18.374900000000000233 -45.547100000000000364 
74.976500000000001478 25.540350000000000108 -48.799349999999996896 
72.387000000000000455 30.094950000000000756 -50.255000000000002558 
73.270499999999998408 -29.505649999999999267 -50.415999999999996817 
75.233999999999994657 -26.118500000000000938 -49.314450000000000784 
75.222999999999998977 32.777549999999997965 -54.121999999999999886 
74.050499999999999545 38.339700000000000557 -58.104999999999996874 
73.42449999999999477 -37.811050000000001603 -57.182499999999997442 
75.349000000000003752 -35.084699999999997999 -56.109499999999997044 
76.775999999999996248 41.071950000000001069 -62.611499999999999488 
74.550499999999999545 44.70600000000000307 -64.739999999999994884 
72.627499999999997726 -44.734600000000000364 -63.270499999999998408 
74.553499999999999659 -41.002499999999997726 -60.979999999999996874 
76.471000000000003638 49.361600000000002808 -71.420000000000001705 
73.078500000000005343 52.779000000000003467 -72.671499999999994657 
74.272499999999993747 -52.621000000000002217 -73.510499999999993292 
75.713999999999998636 -49.552549999999996544 -71.043000000000006366 
74.274000000000000909 55.514000000000002899 -77.114500000000006708 
72.644999999999996021 60.029000000000003467 -81.533500000000003638 
74.164000000000001478 -59.612000000000001876 -82.400499999999993861 
75.73149999999999693 -55.03399999999999892 -77.778999999999996362 
76.121499999999997499 64.021000000000000796 -90.467500000000001137 
74.460499999999996135 66.715000000000003411 -92.803499999999999659 
72.510499999999993292 -67.103499999999996817 -91.403499999999993975 
76.756000000000000227 -63.11500000000000199 -89.757999999999995566 
75.88800000000000523 71.243999999999999773 -101.26349999999999341 
74.165499999999994429 73.977000000000003865 -103.82049999999999557 
73.498999999999995225 -74.754999999999995453 -104.36249999999999716 
75.115999999999999659 -71.947500000000005116 -101.569500000000005 
76.915499999999994429 78.430999999999997385 -114.34399999999999409 
71.970500000000001251 82.0625 -115.02200000000000557 
73.837000000000003297 -82.278999999999996362 -117.56050000000000466 
76.153499999999993975 -79.006500000000002615 -114.4789999999999992 
75.179500000000004434 86.76649999999999352 -127.31300000000000239 
74.028999999999996362 90.683999999999997499 -133.33650000000000091 
72.79600000000000648 -89.990499999999997272 -130.50049999999998818 
75.466499999999996362 -87.235500000000001819 -128.53600000000000136 
75.507999999999995566 92.459000000000003183 -138.62899999999999068 
73.462500000000005684 98.169499999999999318 -147.52549999999999386 
73.677999999999997272 -98.058999999999997499 -147.5730000000000075 
75.837999999999993861 -94.486500000000006594 -143.07550000000000523 
76.162000000000006139 101.24150000000000205 -157.46049999999999613 
72.641000000000005343 105.71599999999999397 -162.46750000000000114 
73.987999999999999545 -104.53100000000000591 -161.65600000000000591 
75.203500000000005343 -101.73199999999999932 -157.23799999999999955 
-79.556499999999999773 -4.1855349999999997834 -63.468000000000003524 
-81.38599999999999568 3.396929999999999783 -66.352000000000003865 
-82.451499999999995794 1.2451849999999999863 -67.998000000000004661 
-81.571500000000000341 -6.8546500000000003539 -67.008499999999997954 
-79.375 -10.916249999999999787 -64.195499999999995566 
-78.401499999999998636 11.291650000000000631 -62.742499999999999716 
-82.661500000000003752 7.1971999999999995978 -68.846999999999994202 
-81.863500000000001933 -15.710750000000000881 -69.484499999999997044 
-80.209999999999993747 -18.706350000000000477 -67.835999999999998522 
-80.593000000000003524 18.987300000000001177 -68.557500000000004547 
-81.820499999999995566 16.381399999999999295 -69.629000000000004889 
-81.965500000000005798 -21.672999999999998266 -71.88049999999999784 
-79.959000000000003183 -26.285000000000000142 -70.843999999999994088 
-81.463999999999998636 26.787800000000000722 -73.540000000000006253 
-82.424999999999997158 22.891400000000000858 -73.178499999999999659 
-82.274500000000003297 -30.656449999999999534 -77.088999999999998636 
-80.528999999999996362 -33.391750000000001819 -75.998999999999995225 
-79.579499999999995907 33.236699999999999022 -74.375500000000002387 
-82.11199999999999477 28.08680000000000021 -75.3125 
-82.569500000000005002 -38.109200000000001296 -82.70050000000000523 
-80.701499999999995794 -40.921399999999998442 -81.873000000000004661 
-81.223500000000001364 40.079700000000002547 -82.037000000000006139 
-82.605500000000006366 37.780149999999999011 -82.510499999999993292 
-82.387000000000000455 -46.173600000000000421 -89.195999999999997954 
-79.760000000000005116 -48.850650000000001683 -87.480000000000003979 
-79.683999999999997499 48.602350000000001273 -87.117000000000004434 
-82.039000000000001478 45.767249999999997101 -88.250500000000002387 
-80.372500000000002274 -56.367499999999999716 -96.370500000000006935 
-82.124499999999997613 -53.208500000000000796 -95.756000000000000227 
-81.677999999999997272 52.654000000000003467 -94.4375 
-80.725999999999999091 56.79399999999999693 -97.423000000000001819 
-81.740499999999997272 -60.234499999999997044 -103.09749999999999659 
-80.39350000000000307 -62.207500000000003126 -103.32899999999999352 
-79.495500000000006935 64.709500000000005571 -105.06850000000000023 
-82.205500000000000682 58.893999999999998352 -102.26250000000000284 
-82.790000000000006253 -67.881000000000000227 -114.62099999999999511 
-79.193500000000000227 -70.671999999999997044 -112.66200000000000614 
-79.864500000000006708 71.581999999999993634 -115.02349999999999852 
-81.224999999999994316 66.600999999999999091 -110.33199999999999363 
-81.689499999999995339 -76.123000000000004661 -124.67849999999999966 
-79.326999999999998181 -79.407499999999998863 -125.98250000000000171 
-79.868499999999997385 78.091499999999996362 -124.77299999999999613 
-81.467500000000001137 74.892499999999998295 -122.45900000000000318 
-81.538499999999999091 -83.207499999999996021 -135.71999999999999886 
-80.885499999999993292 -87.132499999999993179 -141.34549999999998704 
-80.217500000000001137 86.458500000000000796 -139.09950000000000614 
-82.041499999999999204 81.716999999999998749 -134.08500000000000796 
-82.146000000000000796 -89.411500000000003752 -147.42400000000000659 
-80.435000000000002274 -93.357500000000001705 -151.85400000000001342 
-80.384000000000000341 93.504000000000004889 -152.04550000000000409 
-81.627499999999997726 88.967500000000001137 -145.78249999999999886 
-82.112499999999997158 -97.800499999999999545 -163.07450000000000045 
-80.428499999999999659 -100.4164999999999992 -165.52250000000000796 
-78.486000000000004206 100.569500000000005 -162.74250000000000682 
-81.811499999999995225 96.614999999999994884 -160.27600000000001046 
79.143000000000000682 -4.0951050000000002171 -42.540750000000002728 
82.406999999999996476 -0.16568350000000001132 -43.173699999999996635 
80.180999999999997385 3.6835700000000000109 -42.815550000000001774 
80.982500000000001705 -11.910500000000000753 -44.797049999999998704 
82.555999999999997385 -9.2664000000000008583 -44.41629999999999967 
81.847999999999998977 6.87145000000000028 -43.714050000000000296 
79.274000000000000909 11.390399999999999636 -44.09385000000000332 
81.908500000000003638 -19.488700000000001467 -48.339249999999999829 
82.778999999999996362 -15.203900000000000858 -46.512999999999998124 
83.361500000000006594 15.626899999999999125 -46.834499999999998465 
81.010499999999993292 19.335300000000000153 -47.968550000000000466 
79.991500000000002046 -26.256299999999999528 -51.794499999999999318 
83.403499999999993975 -22.354350000000000165 -50.448000000000000398 
82.661000000000001364 22.62634999999999863 -50.396500000000003183 
81.537999999999996703 27.217700000000000671 -53.121000000000002217 
80.807500000000004547 -34.503300000000002967 -58.75549999999999784 
81.836500000000000909 -30.547799999999998732 -55.828499999999998238 
82.42100000000000648 29.198550000000000892 -54.981000000000001648 
79.834999999999993747 32.45595000000000141 -56.478999999999999204 
79.351500000000001478 -42.529249999999997556 -65.826999999999998181 
83.170000000000001705 -37.201149999999998386 -62.481999999999999318 
81.731999999999999318 38.929349999999999454 -63.489499999999999602 
80.293000000000006366 40.825150000000000716 -64.618499999999997385 
80.248000000000004661 -47.7132000000000005 -72.281999999999996476 
81.01099999999999568 -46.248449999999998283 -71.072500000000005116 
82.579499999999995907 45.295000000000001705 -70.959999999999993747 
80.308999999999997499 49.673949999999997829 -74.701999999999998181 
80.784000000000006025 -56.138500000000000512 -83.489999999999994884 
83.542000000000001592 -53.506999999999997897 -82.032499999999998863 
81.754999999999995453 52.167499999999996874 -78.928499999999999659 
80.075999999999993406 56.38049999999999784 -83.239500000000006708 
78.957999999999998408 -63.465000000000003411 -92.35649999999999693 
81.44299999999999784 -59.270499999999998408 -88.447000000000002728 
81.88599999999999568 60.498499999999999943 -90.61950000000000216 
80.090000000000003411 63.369999999999997442 -93.272499999999993747 
78.873500000000007049 -70.98350000000000648 -103.96850000000000591 
80.85649999999999693 -66.04949999999999477 -98.097999999999998977 
83.016000000000005343 68.066000000000002501 -103.40600000000000591 
79.932500000000004547 71.638499999999993406 -106.14350000000000307 
80.959000000000003183 -80.019499999999993634 -121.76550000000000296 
82.958500000000000796 -74.282499999999998863 -113.81699999999999307 
80.329499999999995907 78.977999999999994429 -119.17600000000000193 
81.409999999999996589 76.444500000000005002 -115.90699999999999648 
80.581999999999993634 -86.67100000000000648 -133.70750000000001023 
82.243999999999999773 -82.018000000000000682 -126.92549999999999955 
81.759500000000002728 81.337999999999993861 -125.09950000000000614 
79.808499999999995111 85.069500000000005002 -129.72499999999999432 
79.468500000000005912 -94.644499999999993634 -148.0689999999999884 
82.58100000000000307 -90.233999999999994657 -143.18500000000000227 
82.609999999999999432 90.32349999999999568 -143.40149999999999864 
79.343000000000003524 93.325999999999993406 -145.23249999999998749 
80.525499999999993861 -100.83499999999999375 -162.45900000000000318 
81.840999999999993975 -98.860500000000001819 -160.02049999999999841 
81.242500000000006821 97.746499999999997499 -156.84899999999998954 
79.445999999999997954 101.28499999999999659 -161.95750000000001023 
-86.951499999999995794 8.2439000000000000057 -76.284999999999996589 
-89.404499999999998749 3.8245550000000001489 -80.078500000000005343 
-86.462000000000003297 0.16725499999999998701 -74.757499999999993179 
-87.762500000000002842 -3.2867950000000001332 -77.131000000000000227 
-85.177999999999997272 -7.0034499999999999531 -73.04399999999999693 
-85.289500000000003865 15.707349999999999923 -75.209999999999993747 
-88.457999999999998408 10.944399999999999906 -79.445999999999997954 
-88.469499999999996476 -11.471249999999999503 -79.584500000000005571 
-86.629000000000004889 -14.594400000000000261 -77.176000000000001933 
-87.241500000000002046 22.475799999999999557 -81.162499999999994316 
-88.30700000000000216 18.761749999999999261 -81.501000000000004775 
-87.224500000000006139 -22.827100000000001501 -81.292000000000001592 
-89.031000000000005912 -19.259000000000000341 -82.974500000000006139 
-86.346000000000003638 29.01150000000000162 -82.972499999999996589 
-89.836500000000000909 25.83814999999999884 -87.382499999999993179 
-88.397999999999996135 -25.500550000000000495 -84.644999999999996021 
-86.666499999999999204 -29.563150000000000261 -83.849999999999994316 
-85.718000000000003524 37.214500000000001023 -87.324500000000000455 
-88.100999999999999091 33.83370000000000033 -89.064999999999997726 
-89.977999999999994429 -33.018650000000000944 -91.862999999999999545 
-86.894499999999993634 -38.803950000000000387 -90.563999999999992951 
-89.908000000000001251 41.170450000000002433 -97.784999999999996589 
-86.822000000000002728 46.335650000000001114 -96.850499999999996703 
-87.967500000000001137 -40.096949999999999648 -93.459999999999993747 
-86.584500000000005571 -46.450749999999999318 -96.545500000000004093 
-87.636499999999998067 52.672499999999999432 -104.54500000000000171 
-89.302999999999997272 49.361249999999998295 -104.11549999999999727 
-88.575999999999993406 -48.362450000000002603 -101.84650000000000603 
-87.640000000000000568 -53.086500000000000909 -104.98950000000000671 
-87.07899999999999352 59.623499999999999943 -111.37699999999999534 
-89.031999999999996476 56.709499999999998465 -111.42600000000000193 
-89.43200000000000216 -56.05250000000000199 -111.40000000000000568 
-86.443500000000000227 -59.932999999999999829 -110.64449999999999363 
-85.642499999999998295 66.933999999999997499 -118.14849999999999852 
-88.375500000000002387 62.906500000000001194 -117.67449999999999477 
-85.268000000000000682 -68.319000000000002615 -119.38049999999999784 
-88.341999999999998749 -64.136499999999998067 -119.17799999999999727 
-87.855000000000003979 73.150499999999993861 -130.694500000000005 
159.78200000000001069 15.613049999999999429 -179.23849999999998772 
-87.333500000000000796 -71.10850000000000648 -126.83599999999999852 
-86.160499999999998977 -75.499499999999997613 -131.23750000000001137 
-87.458500000000000796 81.843999999999994088 -143.47399999999998954 
-89.179000000000002046 79.627499999999997726 -142.9339999999999975 
-88.340500000000005798 -78.178499999999999659 -139.15950000000000841 
-87.417500000000003979 -81.447500000000005116 -142.75550000000001205 
-87.653999999999996362 89.201999999999998181 -156.40199999999998681 
-89.180999999999997385 85.980500000000006366 -153.45949999999999136 
-89.756000000000000227 -84.904499999999998749 -152.64949999999998909 
-85.778499999999993975 -89.583500000000000796 -153.83199999999999363 
-85.769999999999996021 97.331500000000005457 -168.29849999999999 
-89.305499999999994998 92.691999999999993065 -165.67250000000001364 
-89.501999999999995339 -92.947000000000002728 -166.49799999999999045 
-86.782499999999998863 -98.245000000000004547 -171.83199999999999363 
87.352999999999994429 8.2437000000000004718 -44.772300000000001319 
86.709500000000005571 -0.93798999999999999044 -43.717550000000002797 
89.209000000000003183 4.876714999999999911 -44.087400000000002365 
86.349999999999994316 -8.1359499999999993491 -44.686349999999997351 
88.427999999999997272 -3.284085000000000143 -43.899349999999998317 
87.959999999999993747 10.274850000000000705 -45.375250000000001194 
85.480999999999994543 15.026949999999999363 -46.967500000000001137 
87.855000000000003979 -14.780699999999999505 -47.113349999999996953 
89.653999999999996362 -12.183600000000000207 -46.067149999999998045 
90.098500000000001364 18.943899999999999295 -49.425249999999998352 
87.483999999999994657 22.467949999999998312 -51.423499999999997101 
86.224000000000003752 -22.637299999999999756 -51.313000000000002387 
88.995999999999995111 -19.26839999999999975 -49.557749999999998636 
86.223500000000001364 30.125099999999999767 -57.057999999999999829 
88.987999999999999545 26.233550000000001035 -54.442000000000000171 
86.882999999999995566 -30.073499999999999233 -57.201500000000002899 
89.519000000000005457 -26.371649999999998926 -54.636499999999998067 
88.958500000000000796 33.714599999999997237 -61.196500000000000341 
86.51300000000000523 37.79415000000000191 -64.578000000000002956 
86.874499999999997613 -38.078899999999997306 -65.029499999999998749 
88.822000000000002728 -35.390500000000002956 -62.872500000000002274 
89.131000000000000227 41.808250000000001023 -70.220500000000001251 
87.353999999999999204 45.943849999999997635 -74.496999999999999886 
86.495999999999995111 -45.186599999999998545 -73.088999999999998636 
88.42650000000000432 -41.434550000000001546 -69.473500000000001364 
88.572000000000002728 47.785200000000003229 -77.552000000000006708 
86.534000000000006025 52.569499999999997897 -82.840999999999993975 
86.837000000000003297 -53.463000000000000966 -84.304500000000004434 
88.637000000000000455 -49.530200000000000671 -79.95050000000000523 
88.833500000000000796 56.145000000000003126 -89.625500000000002387 
85.352000000000003865 59.870499999999999829 -92.605500000000006366 
86.739500000000006708 -60.853000000000001535 -95.257999999999995566 
89.355500000000006366 -56.752000000000002444 -90.922499999999999432 
89.435500000000004661 64.735500000000001819 -103.84499999999999886 
86.181499999999999773 69.044499999999999318 -108.12050000000000693 
86.317499999999995453 -66.166499999999999204 -103.42849999999999966 
87.284000000000006025 -65.137500000000002842 -102.60899999999999466 
87.607500000000001705 71.626000000000004775 -114.01099999999999568 
86.555499999999994998 73.847999999999998977 -116.87300000000000466 
85.519999999999996021 -73.462999999999993861 -115.09950000000000614 
86.950999999999993406 -71.251499999999992951 -112.68899999999999295 
88.680999999999997385 79.635000000000005116 -129.92599999999998772 
86.222499999999996589 82.264499999999998181 -132.09100000000000819 
86.449500000000000455 -82.107500000000001705 -132.0595000000000141 
89.868999999999999773 -78.460999999999998522 -129.03100000000000591 
88.306499999999999773 86.569500000000005002 -143.10099999999999909 
86.578500000000005343 90.253500000000002501 -148.37299999999999045 
86.415499999999994429 -91.002499999999997726 -149.69749999999999091 
89.879499999999993065 -86.990999999999999659 -145.9439999999999884 
88.691500000000004889 94.282499999999998863 -159.61349999999998772 
86.727999999999994429 97.246999999999999886 -163.27099999999998658 
86.213999999999998636 -98.771500000000003183 -165.85699999999999932 
88.268000000000000682 -94.767499999999998295 -160.07050000000000978 
-93.397999999999996135 3.0318049999999998612 -87.32349999999999568 
-94.997500000000002274 0.81052999999999997272 -90.251499999999992951 
-92.701999999999998181 -3.4353699999999998127 -86.055000000000006821 
-94.550499999999999545 -7.793899999999999828 -90.00549999999999784 
-91.837999999999993861 -11.119650000000000034 -85.578500000000005343 
-92.316500000000004889 11.751099999999999213 -86.604500000000001592 
-95.316999999999993065 8.6600999999999999091 -91.602999999999994429 
-95.156999999999996476 -16.089849999999998431 -93.137000000000000455 
-94.027500000000003411 -18.644549999999998846 -91.88800000000000523 
-92.399500000000003297 18.492200000000000415 -88.796499999999994657 
-93.725499999999996703 14.789099999999999469 -90.031499999999994088 
-96.048000000000001819 -22.989200000000000301 -97.537000000000006139 
-94.111000000000004206 -25.577649999999998442 -95.111000000000004206 
-92.305000000000006821 25.826100000000000279 -91.871999999999999886 
-94.352500000000006253 21.777699999999999392 -93.766000000000005343 
-95.719499999999996476 -30.714400000000001256 -101.05599999999999739 
-92.615999999999999659 -33.181800000000002626 -96.787999999999996703 
-93.427000000000006708 33.305900000000001171 -98.379000000000004889 
-95.411000000000001364 30.01980000000000004 -100.04399999999999693 
-93.881000000000000227 -41.051099999999998147 -104.98799999999999955 
-94.802999999999997272 -38.84094999999999942 -104.9620000000000033 
-93.790000000000006253 41.250549999999996942 -104.98199999999999932 
-95.322999999999993292 38.634900000000001796 -105.79099999999999682 
-94.911000000000001364 -43.605849999999996669 -109.09600000000000364 
-93.134500000000002728 -47.129249999999998977 -108.95199999999999818 
-92.51300000000000523 49.095700000000000784 -109.69050000000000011 
-95.219999999999998863 44.538100000000000023 -110.50499999999999545 
-96.096999999999994202 -51.332999999999998408 -118.69700000000000273 
-92.218500000000005912 -56.526499999999998636 -116.99550000000000693 
-95.650999999999996248 52.969499999999996476 -119.54900000000000659 
-93.89149999999999352 56.405500000000003524 -119.97249999999999659 
-95.475499999999996703 -60.097000000000001307 -127.27249999999999375 
-93.326499999999995794 -64.692499999999995453 -128.94900000000001228 
-92.992000000000004434 64.125500000000002387 -127.59600000000000364 
-95.659999999999996589 59.634500000000002728 -127.07099999999999795 
-94.674999999999997158 -68.462999999999993861 -136.50550000000001205 
-93.284000000000006025 -70.650000000000005684 -136.93299999999999272 
-93.239999999999994884 71.257000000000005002 -137.71250000000000568 
-94.669499999999999318 67.19299999999999784 -134.77150000000000318 
-94.661500000000003752 -76.262500000000002842 -147.76849999999998886 
160.44649999999998613 -13.875750000000000028 -181.6355000000000075 
-93.945999999999997954 79.701999999999998181 -151.78299999999998704 
-96.533500000000003638 74.626499999999992951 -148.8785000000000025 
-95.036500000000003752 -83.873500000000007049 -160.66700000000000159 
-93.617000000000004434 -85.465000000000003411 -160.6845000000000141 
-93.358000000000004093 86.002499999999997726 -161.12100000000000932 
-95.997500000000002274 82.960499999999996135 -160.97900000000001342 
91.722999999999998977 -3.5638100000000001444 -43.716999999999998749 
95.082499999999996021 -1.109634999999999927 -42.977499999999999147 
92.791499999999999204 4.533545000000000158 -43.712449999999996919 
93.838499999999996248 -12.164999999999999147 -45.764000000000002899 
94.995000000000004547 -9.3362499999999997158 -44.526449999999996976 
157.94900000000001228 10.985200000000000742 -166.5660000000000025 
94.246499999999997499 12.22029999999999994 -45.734499999999997044 
95.581999999999993634 -15.115000000000000213 -46.948450000000001125 
94.401499999999998636 -18.730049999999998533 -49.210850000000000648 
94.995999999999995111 15.576349999999999696 -47.272399999999997533 
91.89350000000000307 18.893350000000001643 -49.418750000000002842 
92.948999999999998067 -26.966100000000000847 -55.523499999999998522 
96.099999999999994316 -22.711950000000001637 -51.984000000000001762 
94.433499999999995111 23.632500000000000284 -52.764499999999998181 
93.453000000000002956 25.862899999999999778 -54.595500000000001251 
93.835999999999998522 -33.462949999999999307 -62.026499999999998636 
94.719499999999996476 -30.519100000000001671 -59.055500000000002103 
95.021000000000000796 29.893899999999998585 -58.452500000000000568 
92.144000000000005457 33.739400000000003388 -61.998499999999999943 
92.872500000000002274 -42.207949999999996749 -72.185500000000004661 
95.692499999999995453 -36.235649999999999693 -65.538499999999999091 
94.778499999999993975 36.956099999999999284 -66.20399999999999352 
93.855000000000003979 41.437649999999997874 -71.533000000000001251 
92.922499999999999432 -49.138100000000001444 -81.734499999999997044 
96.001499999999992951 -45.005400000000001626 -77.169499999999999318 
96.513499999999993406 45.102200000000003399 -77.509000000000000341 
93.592500000000001137 48.50269999999999726 -81.147499999999993747 
92.213499999999996248 -57.084499999999998465 -93.457499999999996021 
94.894000000000005457 -53.354500000000001592 -89.236500000000006594 
94.487999999999999545 53.061999999999997613 -88.534499999999994202 
92.159999999999996589 56.399000000000000909 -92.328000000000002956 
93.314999999999997726 -65.24450000000000216 -108.10099999999999909 
94.504000000000004889 -59.913499999999999091 -99.784499999999994202 
94.48149999999999693 60.36950000000000216 -100.54800000000000182 
93.42100000000000648 64.05700000000000216 -106.09650000000000603 
92.747500000000002274 -71.855500000000006366 -119.61350000000000193 
94.665999999999996817 -66.86950000000000216 -112.22450000000000614 
92.596000000000003638 72.418000000000006366 -120.51300000000000523 
95.307500000000004547 66.88800000000000523 -112.83799999999999386 
93.506500000000002615 -78.022000000000005571 -132.28849999999999909 
94.367500000000006821 -75.646500000000003183 -128.5689999999999884 
94.045500000000004093 74.676000000000001933 -126.32999999999999829 
93.064999999999997726 78.742000000000004434 -133.21000000000000796 
92.05700000000000216 -86.912000000000006139 -148.56000000000000227 
96.141000000000005343 -82.100999999999999091 -143.67599999999998772 
96.031999999999996476 82.394999999999996021 -144.15549999999998931 
93.618999999999999773 86.322999999999993292 -149.33349999999998658 
93.625500000000002387 -95.009500000000002728 -168.0560000000000116 
94.804000000000002046 -90.765000000000000568 -160.38749999999998863 
94.93200000000000216 88.978499999999996817 -156.69499999999999318 
92.359999999999999432 94.600499999999996703 -165.3720000000000141 
-99.903999999999996362 8.8864000000000000767 -100.59799999999999898 
-101.9754999999999967 2.6354350000000001941 -104.0589999999999975 
-100.28900000000000148 0.57620000000000004547 -100.58249999999999602 
-98.533000000000001251 -7.9721500000000000696 -97.722999999999998977 
-101.59900000000000375 -4.2268749999999997158 -103.40250000000000341 
-99.238500000000001933 15.550750000000000739 -100.90149999999999864 
-101.45650000000000546 11.151550000000000296 -104.17749999999999488 
-101.05500000000000682 -12.77555000000000085 -103.7535000000000025 
-100.51250000000000284 -14.851950000000000429 -103.23350000000000648 
-100.24899999999999523 21.123449999999998283 -104.96049999999999613 
157.65799999999998704 -18.813749999999998863 -170.59100000000000819 
-102.00499999999999545 -17.104949999999998766 -106.97599999999999909 
-99.773499999999998522 -23.016799999999999926 -104.84499999999999886 
-101.82399999999999807 26.791599999999998971 -110.85899999999999466 
-99.891999999999995907 29.642350000000000421 -108.57099999999999795 
-102.28350000000000364 -25.358799999999998676 -111.04949999999999477 
-99.287999999999996703 -31.435300000000001575 -108.46250000000000568 
-101.31850000000000023 32.288449999999997431 -113.07999999999999829 
-99.44299999999999784 38.03860000000000241 -113.35850000000000648 
-100.79949999999999477 -33.376100000000000989 -112.74450000000000216 
-99.751000000000004775 -36.844349999999998602 -113.07750000000000057 
-99.709500000000005571 45.863300000000002399 -120.45399999999999352 
-103.52899999999999636 40.992150000000002308 -123.98650000000000659 
-102.64199999999999591 -41.346350000000001046 -122.44899999999999807 
-99.218000000000003524 -44.143850000000000477 -117.92900000000000205 
-98.814499999999995339 52.451999999999998181 -125.15550000000000352 
-101.04200000000000159 48.969000000000001194 -126.07399999999999807 
-101.21649999999999636 -48.95595000000000141 -126.41450000000000387 
-98.875500000000002387 -51.579000000000000625 -124.36750000000000682 
-99.670000000000001705 60.088999999999998636 -135.44849999999999568 
-101.61499999999999488 56.20600000000000307 -134.84749999999999659 
-101.06000000000000227 -56.055500000000002103 -133.55350000000001387 
-99.072000000000002728 -59.767000000000003013 -133.87399999999999523 
-99.968000000000003524 66.314999999999997726 -143.91249999999999432 
-102.12800000000000011 64.092500000000001137 -145.37999999999999545 
-102.819500000000005 -63.852499999999999147 -146.4894999999999925 
-98.566999999999993065 -68.58100000000000307 -144.1875 
-98.86400000000000432 74.795000000000001705 -153.68350000000000932 
-101.39449999999999363 71.896500000000003183 -154.49950000000001182 
-101.132000000000005 -72.090000000000003411 -154.24600000000000932 
-99.215500000000005798 -76.333500000000000796 -156.70500000000001251 
-98.831999999999993634 83.390000000000000568 -167.21600000000000819 
-101.19400000000000261 77.670000000000001705 -162.72849999999999682 
-101.32200000000000273 -78.655500000000003524 -164.52799999999999159 
-100.117999999999995 -83.531999999999996476 -170.01249999999998863 
99 -1.042505000000000015 -42.054499999999997328 
101.10899999999999466 3.6266400000000000858 -41.741549999999996601 
98.235500000000001819 7.5300500000000001322 -43.306600000000003092 
100.25249999999999773 -7.1385500000000003951 -42.71144999999999925 
101.10099999999999909 -4.6877300000000001745 -41.92090000000000316 
102.61450000000000671 12.05555000000000021 -44.071449999999998681 
100.66599999999999682 17.378849999999999909 -47.54784999999999684 
101.10150000000000148 -15.123649999999999594 -46.037999999999996703 
102.87999999999999545 -11.740600000000000591 -43.863799999999997681 
160.76400000000001 6.5167000000000001592 -179.90450000000001296 
98.936499999999995225 22.982800000000001006 -52.036999999999999034 
100.43850000000000477 -23.021249999999998437 -51.962000000000003297 
103.45799999999999841 -19.181699999999999307 -48.481799999999999784 
101.29250000000000398 27.514900000000000801 -56.250500000000002387 
100.27899999999999636 29.936499999999998778 -58.826000000000000512 
99.600999999999999091 -30.335750000000000881 -59.230499999999999261 
102.05949999999999989 -26.263600000000000279 -54.958500000000000796 
102.12949999999999307 33.588650000000001228 -63.304999999999999716 
99.620999999999995111 36.614400000000003388 -66.765500000000002956 
99.548500000000004206 -37.457149999999998613 -67.849500000000006139 
102.85500000000000398 -34.426200000000001467 -64.480999999999994543 
101.15349999999999397 41.662500000000001421 -74.109999999999999432 
98.504000000000004889 45.089599999999997237 -78.261499999999998067 
99.289500000000003865 -45.058349999999997237 -78.51649999999999352 
100.42849999999999966 -43.322350000000000136 -76.328000000000002956 
102.04550000000000409 48.841799999999999216 -85.721000000000003638 
100.51349999999999341 53.484499999999997044 -92.763999999999995794 
98.98900000000000432 -53.060999999999999943 -91.146500000000003183 
100.82250000000000512 -47.931550000000001432 -83.646000000000000796 
102.03199999999999648 56.320000000000000284 -98.76850000000000307 
100.39400000000000546 59.527000000000001023 -103.46949999999999648 
100.37800000000000011 -59.301000000000001933 -103.04250000000000398 
101.55649999999999977 -57.135500000000000398 -99.92650000000000432 
99.134500000000002728 67.573999999999998067 -117.64650000000000318 
102.44899999999999807 63.702500000000000568 -113.07999999999999829 
102.055499999999995 -64.552000000000006708 -114.40200000000000102 
99.488500000000001933 -67.471500000000006025 -117.77849999999999397 
100.95449999999999591 71.004499999999993065 -126.26649999999999352 
98.918499999999994543 74.308499999999995111 -130.83750000000000568 
100.42950000000000443 -73.33100000000000307 -130.47450000000000614 
101.0344999999999942 -72.286500000000003752 -128.97399999999998954 
101.51500000000000057 78.927000000000006708 -143.50749999999999318 
98.537999999999996703 82.241500000000002046 -146.93649999999999523 
102.42400000000000659 -79.579499999999995907 -146.03950000000000387 
98.441500000000004889 -82.638999999999995794 -147.66349999999999909 
102.5210000000000008 87.469999999999998863 -163.73500000000001364 
100.71949999999999648 90.70050000000000523 -168.51550000000000296 
100.26649999999999352 -89.590500000000005798 -165.35800000000000409 
101.18099999999999739 -87.67650000000000432 -162.33099999999998886 
-106.18099999999999739 3.1808649999999998315 -112.84499999999999886 
-109.09449999999999648 -0.46099849999999997774 -119.01800000000000068 
-105.24899999999999523 -5.3917000000000001592 -111.06399999999999295 
-107.35649999999999693 -8.3197500000000008669 -115.94599999999999795 
-106.14549999999999841 -10.727000000000000313 -113.81900000000000261 
-106.71949999999999648 11.84094999999999942 -115.29250000000000398 
-108.65149999999999864 6.8916000000000003922 -118.52700000000000102 
-108.8370000000000033 -15.705600000000000449 -120.92149999999999466 
-106.44249999999999545 -18.25005000000000166 -116.63049999999999784 
-106.86150000000000659 18.41215000000000046 -117.58400000000000318 
-108.74500000000000455 15.137650000000000716 -120.54649999999999466 
-107.95350000000000534 -23.512650000000000716 -122.06799999999999784 
-106.63100000000000023 -25.36074999999999946 -120.13299999999999557 
-105.15149999999999864 26.722750000000001336 -117.70950000000000557 
-109.02700000000000102 23.46559999999999846 -124.37550000000000239 
-108.03300000000000125 -29.521100000000000563 -125.42650000000000432 
-105.71500000000000341 -33.46414999999999651 -122.95449999999999591 
-107.07850000000000534 34.805900000000001171 -126.77249999999999375 
-108.8539999999999992 31.121300000000001518 -128.1769999999999925 
-107.86549999999999727 -37.290849999999998943 -130.25550000000001205 
-105.51999999999999602 -41.561349999999997351 -128.6185000000000116 
-106.17000000000000171 40.67284999999999684 -129.26349999999999341 
-107.95550000000000068 37.712400000000002365 -130.76550000000000296 
-107.75400000000000489 -45.260599999999996612 -136.59499999999999886 
-106.64499999999999602 -48.880099999999998772 -137.62450000000001182 
-108.31999999999999318 44.704749999999997101 -137.31749999999999545 
-105.82750000000000057 49.604700000000001125 -136.60149999999998727 
-108.10099999999999909 -52.015000000000000568 -143.91300000000001091 
-105.90500000000000114 -55.249499999999997613 -142.68350000000000932 
-105.59099999999999397 55.877000000000002444 -142.71700000000001296 
-107.75799999999999557 53.072000000000002728 -144.28450000000000841 
-107.84600000000000364 -60.765999999999998238 -153.23249999999998749 
-104.94750000000000512 -64.158500000000003638 -151.3019999999999925 
-107.35750000000000171 61.872999999999997556 -153.53899999999998727 
-105.85999999999999943 64.215500000000005798 -153.29949999999999477 
-107.49949999999999761 -68.401499999999998636 -162.34899999999998954 
-105.94299999999999784 -71.647499999999993747 -163.57249999999999091 
-105.73900000000000432 71.662000000000006139 -163.16149999999998954 
-107.21399999999999864 66.567499999999995453 -159.25999999999999091 
106.18000000000000682 -4.1792249999999997456 -40.634199999999999875 
107.76999999999999602 0.92049499999999995214 -39.990299999999997738 
105.32200000000000273 3.9536600000000001742 -40.767350000000000421 
107.47249999999999659 -11.26130000000000031 -42.863849999999999341 
108.73799999999999955 -6.6211999999999999744 -40.852949999999999875 
107.55800000000000693 7.8046499999999996433 -41.377099999999998658 
106.39100000000000534 10.971849999999999881 -42.86115000000000208 
106.12050000000000693 -19.327500000000000568 -48.363500000000001933 
110.24699999999999989 -14.613849999999999341 -44.719499999999996476 
108.68649999999999523 14.067849999999999966 -44.368499999999997385 
105.84099999999999397 19.796199999999998909 -48.770000000000003126 
107.03650000000000375 -27.613350000000000506 -56.602499999999999147 
108.93300000000000693 -23.112100000000001643 -51.880000000000002558 
107.80500000000000682 22.179600000000000648 -50.887500000000002842 
106.11899999999999977 25.666750000000000398 -54.371999999999999886 
104.96049999999999613 -34.449249999999999261 -64.876499999999992951 
107.85299999999999443 -29.417300000000000892 -58.868999999999999773 
108.39849999999999852 30.244299999999999073 -60.006999999999997897 
106.03650000000000375 34.382699999999999818 -65.003500000000002501 
105.87900000000000489 -41.639000000000002899 -75.665499999999994429 
107.23449999999999704 -37.357649999999999579 -69.563500000000004775 
108.58599999999999852 37.884599999999998943 -70.818500000000000227 
106.86700000000000443 41.266649999999998499 -75.455500000000000682 
106.13299999999999557 -49.707450000000001467 -89.399500000000003297 
109.05249999999999488 -44.831650000000003331 -82.428499999999999659 
107.57049999999999557 43.952399999999997249 -80.161500000000003752 
105.62699999999999534 48.312750000000001194 -86.652500000000003411 
105.99250000000000682 -56.036999999999999034 -101.04949999999999477 
107.71299999999999386 -52.719000000000001194 -95.964500000000001023 
109.79600000000000648 52.426999999999999602 -96.930499999999994998 
107.30200000000000671 56.328000000000002956 -102.61299999999999955 
106.18850000000000477 -64.88800000000000523 -118.91800000000000637 
108.12550000000000239 -59.110999999999997101 -108.84650000000000603 
109.24500000000000455 60.711500000000000909 -113.16500000000000625 
106.02349999999999852 64.32349999999999568 -117.59149999999999636 
107.35949999999999704 -72.329999999999998295 -136.12250000000000227 
108.50900000000000034 -66.885000000000005116 -125.53249999999999886 
107.24599999999999511 67.528000000000005798 -125.56000000000000227 
105.75600000000000023 71.570499999999995566 -132.61600000000001387 
105.07250000000000512 -79.778999999999996362 -149.84399999999999409 
108.51349999999999341 -73.962000000000003297 -141.16100000000000136 
107.41200000000000614 74.275999999999996248 -140.49950000000001182 
104.91599999999999682 78.669499999999999318 -147.16700000000000159 
105.39900000000000091 -87.251000000000004775 -167.34399999999999409 
106.9754999999999967 -81.897000000000005571 -157.20150000000001 
107.86400000000000432 83.013999999999995794 -161.03749999999999432 
105.32800000000000296 86.720500000000001251 -166.00999999999999091 
-112.82399999999999807 6.4800000000000004263 -127.71299999999999386 
-115.15699999999999648 3.6322049999999999059 -132.7435000000000116 
-113.19400000000000261 -1.4536350000000000104 -128.15049999999999386 
-113.9719999999999942 -2.9504000000000001336 -129.98349999999999227 
-111.82450000000000045 -7.9923000000000001819 -125.68600000000000705 
-111.37449999999999761 15.217150000000000176 -126.35850000000000648 
-115.42400000000000659 11.615299999999999514 -134.57650000000001 
-113.92050000000000409 -11.068300000000000693 -131.00399999999999068 
-112.64400000000000546 -15.30400000000000027 -129.22900000000001342 
-113.79999999999999716 24.946100000000001273 -135.72749999999999204 
-114.88899999999999579 19.091950000000000642 -135.64050000000000296 
-114.48250000000000171 -17.756099999999999994 -134.21549999999999159 
-112.85899999999999466 -22.719899999999999096 -132.53399999999999181 
-113.5035000000000025 29.253050000000001774 -137.38800000000000523 
-114.42300000000000182 25.85344999999999871 -137.61000000000001364 
-115.54099999999999682 -25.266749999999998266 -139.8814999999999884 
-113.37250000000000227 -30.753399999999999181 -137.99049999999999727 
-112.93449999999999989 37.61395000000000266 -141.6904999999999859 
-115.23350000000000648 32.464599999999997237 -143.32699999999999818 
-115.14549999999999841 -33.662149999999996908 -143.91700000000000159 
-111.65699999999999648 -37.207099999999996953 -138.51599999999999113 
-113.81050000000000466 45.893949999999996692 -150.59100000000000819 
-115.73099999999999454 40.226700000000001012 -150.117999999999995 
-114.13750000000000284 -42.663049999999998363 -148.47450000000000614 
-113.04699999999999704 -44.231349999999999056 -147.36000000000001364 
-111.14100000000000534 53.407499999999998863 -152.04699999999999704 
-115.48149999999999693 48.558799999999997965 -156.93950000000000955 
-114.88800000000000523 -48.057549999999999102 -155.08750000000000568 
-111.77549999999999386 -52.851500000000001478 -152.87049999999999272 
-112.53249999999999886 60.24450000000000216 -162.93000000000000682 
-113.25650000000000261 57.193500000000000227 -160.98199999999999932 
-114.98749999999999716 -56.264000000000002899 -163.87749999999999773 
-112.29250000000000398 -60.464500000000001023 -162.65600000000000591 
112.1285000000000025 0.87062499999999998224 -39.749000000000002331 
114.98900000000000432 4.2211749999999996774 -40.613549999999996487 
113.63750000000000284 7.4226999999999998536 -41.255200000000002092 
113.56900000000000261 -5.6778500000000002856 -40.677799999999997738 
159.62350000000000705 -7.5361500000000001265 -174.02699999999998681 
114.98300000000000409 10.754749999999999588 -43.075099999999999056 
112.58050000000000068 14.294850000000000279 -44.718400000000002592 
158.38100000000000023 -10.491300000000000736 -168.61000000000001364 
115.63100000000000023 -9.6943999999999999062 -42.731699999999996464 
114.48399999999999466 19.307150000000000034 -49.254950000000000898 
112.76149999999999807 22.285099999999999909 -51.685999999999999943 
113.41200000000000614 -22.598400000000001597 -52.204999999999998295 
114.93349999999999511 -18.307500000000000995 -48.495600000000003149 
114.40000000000000568 25.053599999999999426 -55.326999999999998181 
112.72249999999999659 29.638349999999999085 -60.44749999999999801 
112.2535000000000025 -30.41355000000000075 -61.313499999999997669 
115.42300000000000182 -25.468949999999999534 -56.290500000000001535 
115.27400000000000091 33.980649999999997135 -68.003000000000000114 
113.05649999999999977 37.594050000000002854 -72.412999999999996703 
112.4719999999999942 -37.313450000000003115 -71.641000000000005343 
114.66849999999999454 -34.244900000000001228 -68.040000000000006253 
116.03300000000000125 41.674550000000003536 -81.504499999999993065 
113.16800000000000637 45.864150000000002194 -86.954999999999998295 
111.92749999999999488 -44.620750000000001023 -83.791499999999999204 
113.94499999999999318 -42.124099999999998545 -80.69849999999999568 
113.73650000000000659 49.830199999999997829 -95.050499999999999545 
112.85999999999999943 51.738999999999997215 -98.080500000000000682 
112.50149999999999295 -52.472000000000001307 -99.236000000000004206 
114.16450000000000387 -49.535550000000000637 -94.846000000000003638 
117.0035000000000025 56.262999999999998124 -111.87399999999999523 
112.26049999999999329 61.325000000000002842 -117.52849999999999397 
112.26550000000000296 -59.761499999999998067 -114.16400000000000148 
115.32500000000000284 -56.658499999999996533 -110.78300000000000125 
113.89300000000000068 64.073999999999998067 -125.47650000000000148 
113.37399999999999523 67.825999999999993406 -133.34250000000000114 
158.86549999999999727 2.9654199999999999449 -168.78700000000000614 
115.34499999999999886 71.23350000000000648 -143.95699999999999363 
112.35599999999999454 74.583500000000000796 -147.64050000000000296 
111.73699999999999477 -74.990499999999997272 -147.73799999999999955 
115.32750000000000057 -70.197999999999993292 -141.48449999999999704 
113.66800000000000637 -65.891999999999995907 -129.30649999999999977 
113.93149999999999977 79.858999999999994657 -162.53450000000000841 
111.68000000000000682 82.944000000000002615 -166.51200000000000045 
112.46299999999999386 -81.990999999999999659 -165.41949999999999932 
114.13100000000000023 -78.456999999999993634 -159.44999999999998863 
-118.58650000000000091 -3.876994999999999969 -140.77750000000000341 
-118.60500000000000398 4.220864999999999867 -140.84999999999999432 
-122.88949999999999818 0.14876600000000000934 -151.01900000000000546 
-120.46750000000000114 -8.4209499999999994913 -145.83349999999998658 
-119.48950000000000671 -10.580199999999999605 -143.89750000000000796 
-118.09000000000000341 11.733599999999999142 -140.82949999999999591 
-120.4094999999999942 8.2852499999999995595 -145.67050000000000409 
-121.45099999999999341 -14.625849999999999795 -149.64300000000000068 
-119.59749999999999659 -17.758549999999999613 -146.18999999999999773 
-119.55500000000000682 17.80420000000000158 -146.10400000000001342 
-120.49450000000000216 15.350600000000000023 -147.54599999999999227 
-121.00300000000000011 -21.122699999999998255 -150.87899999999999068 
-118.37649999999999295 -25.15210000000000079 -146.45650000000000546 
-119.31699999999999307 25.622900000000001342 -148.93000000000000682 
-122.257000000000005 22.771899999999998698 -154.65299999999999159 
-122.1910000000000025 -29.854350000000000165 -158.21899999999999409 
-117.86599999999999966 -34.190699999999999648 -150.6144999999999925 
-119.10349999999999682 33.381599999999998829 -152.99950000000001182 
-122.18349999999999511 30.974699999999998568 -158.88249999999999318 
-120.39549999999999841 -39.061300000000002797 -160.20849999999998658 
-119.4094999999999942 -41.451500000000002899 -159.76800000000000068 
-120.30949999999999989 39.476900000000000546 -160.32849999999999113 
-121.63500000000000512 -46.156700000000000728 -169.25450000000000728 
-119.78900000000000148 -48.992800000000002569 -167.49750000000000227 
120.70350000000000534 0.48428700000000002301 -43.043950000000002376 
118.125 3.2918599999999997863 -41.64795000000000158 
119.10450000000000159 -2.6782099999999999795 -42.110900000000000887 
119.13450000000000273 -10.889599999999999724 -45.080800000000003536 
122.03600000000000136 -8.1636500000000005173 -46.002949999999998454 
118.75849999999999795 11.743000000000000327 -45.347949999999997317 
121.20149999999999579 7.9237500000000000711 -45.146000000000000796 
119.27400000000000091 -17.291650000000000631 -49.888500000000000512 
120.29900000000000659 -15.875349999999999184 -49.444899999999996965 
120.99200000000000443 14.750199999999999534 -49.115949999999997999 
118.32299999999999329 18.300200000000000244 -50.165500000000001535 
119.79999999999999716 -26.197800000000000864 -60.169499999999999318 
121.68149999999999977 -23.484449999999998937 -58.52300000000000324 
119.06449999999999534 26.202950000000001296 -59.559499999999999886 
121.66899999999999693 22.526399999999998869 -57.368499999999997385 
119.28400000000000603 -34.034849999999998715 -71.217500000000001137 
121.16400000000000148 -30.24684999999999846 -67.181499999999999773 
121.09300000000000352 29.635899999999999466 -66.197999999999993292 
117.87800000000000011 33.393949999999996692 -68.961500000000000909 
119.56050000000000466 -42.746250000000003411 -86.930499999999994998 
121.69599999999999795 -37.722450000000002035 -80.105500000000006366 
118.60200000000000387 42.092950000000001864 -84.664500000000003865 
122.23300000000000409 38.090850000000003206 -81.4375 
119.02299999999999613 -48.76834999999999809 -98.311999999999997613 
120.50549999999999784 -44.735999999999997101 -91.92100000000000648 
121.01550000000000296 45.543449999999999989 -94.180499999999994998 
120.46500000000000341 48.008400000000001739 -98.520499999999998408 
117.50050000000000239 -57.027000000000001023 -114.1664999999999992 
121.59199999999999875 -53.016500000000000625 -110.80949999999999989 
119.27150000000000318 56.628500000000002501 -115.59099999999999397 
122.84550000000000125 52.584499999999998465 -111.74099999999999966 
119.06900000000000261 -63.676499999999997215 -131.50849999999999795 
119.49699999999999989 -60.71050000000000324 -125.21250000000000568 
120.99750000000000227 59.848999999999996646 -125.45250000000000057 
120.10800000000000409 63.377499999999997726 -132.37250000000000227 
118.91349999999999909 -71.465000000000003411 -149.95799999999999841 
122.26449999999999818 -66.566000000000002501 -143.58199999999999363 
121.882000000000005 67.875 -146.125 
118.50499999999999545 71.26850000000000307 -148.82249999999999091 
119.67950000000000443 -77.775999999999996248 -166.89150000000000773 
121.01749999999999829 -76.030000000000001137 -164.89349999999998886 
121.22650000000000148 76.11400000000000432 -165.48449999999999704 
119.29749999999999943 80.262000000000000455 -172.46850000000000591 
-125.10999999999999943 8.4137500000000002842 -157.23349999999999227 
-126.54399999999999693 3.953625000000000167 -160.29050000000000864 
-124.12649999999999295 0.16681250000000000244 -154.07400000000001228 
-127.59300000000000352 -3.9146849999999999703 -162.95249999999998636 
-126.65349999999999397 -7.1440000000000001279 -160.92199999999999704 
-125.06350000000000477 14.600400000000000489 -158.54050000000000864 
-127.10599999999999454 11.542249999999999233 -162.89199999999999591 
-128.58600000000001273 -11.166700000000000514 -166.59049999999999159 
-125.76200000000000045 -14.595649999999999125 -160.29150000000001342 
-125.36150000000000659 22.751650000000001484 -162.33150000000000546 
-127.44750000000000512 20.018499999999999517 -166.43549999999999045 
-127.63150000000000261 -18.667500000000000426 -166.38249999999999318 
-124.82750000000000057 -21.993999999999999773 -160.65600000000000591 
-125.86199999999999477 31.595549999999999358 -168.39500000000001023 
-127.64199999999999591 26.748200000000000642 -170.07900000000000773 
-127.07800000000000296 -27.123300000000000409 -168.84450000000001069 
-125.31199999999999761 -29.707200000000000273 -165.85550000000000637 
125.92749999999999488 0.77697499999999997122 -48.734900000000003217 
127.52200000000000557 2.9738850000000001117 -51.389000000000002899 
126.23399999999999466 7.6042500000000003979 -50.790999999999996817 
124.56149999999999523 -7.9104499999999999815 -48.659649999999999181 
127.40800000000000125 -3.9948649999999998883 -51.407499999999998863 
127.66750000000000398 11.884600000000000719 -55.383499999999997954 
125.44549999999999557 15.002000000000000668 -54.327500000000000568 
125.30500000000000682 -15.791700000000000514 -54.801999999999999602 
127.24099999999999966 -11.878750000000000142 -54.681499999999999773 
126.80400000000000205 19.070350000000001245 -60.157499999999998863 
124.882000000000005 21.952000000000001734 -60.516500000000000625 
126.4164999999999992 -22.876500000000000057 -63.876500000000000057 
127.94599999999999795 -19.046600000000001529 -62.027999999999998693 
127.08199999999999363 27.776099999999999568 -71.55150000000000432 
125.29850000000000421 30.230550000000000921 -72.414500000000003865 
128.61500000000000909 -25.981950000000001211 -71.707499999999996021 
127.14199999999999591 -30.161650000000001626 -75.259500000000002728 
126.5835000000000008 33.488700000000001467 -79.736000000000004206 
124.5379999999999967 37.726950000000002206 -83.968000000000003524 
126.13899999999999579 -37.890850000000000364 -86.804500000000004434 
129.6144999999999925 -33.795949999999997715 -85.873999999999995225 
126.66800000000000637 40.51010000000000133 -92.6875 
125.50799999999999557 44.633499999999997954 -98.962999999999993861 
125.52949999999999875 -45.641849999999998033 -101.09199999999999875 
127.85250000000000625 -41.077849999999997976 -95.957499999999996021 
128.30049999999999955 47.422550000000001091 -109.99349999999999739 
124.95799999999999841 52.50999999999999801 -115.04550000000000409 
125.87099999999999511 -53.483499999999999375 -118.87749999999999773 
127.65449999999999875 -48.719650000000001455 -111.55299999999999727 
129.25950000000000273 55.888500000000000512 -131.22550000000001091 
125.43550000000000466 60.255000000000002558 -133.96799999999998931 
126.0625 -59.271500000000003183 -132.79449999999999932 
127.41849999999999454 -55.780500000000003524 -127.15399999999999636 
127.98600000000000421 64.444500000000005002 -149.33150000000000546 
124.39400000000000546 68.001499999999992951 -150.99549999999999272 
124.99699999999999989 -66.799999999999997158 -149.15549999999998931 
127.04449999999999932 -63.259500000000002728 -144.4345000000000141 
127.45199999999999818 71.782499999999998863 -166.76249999999998863 
126.47450000000000614 76.081500000000005457 -175.75149999999999295 
125.04900000000000659 -75.170000000000001705 -170.4345000000000141 
126.99399999999999977 -69.879499999999993065 -160.9269999999999925 
132.64549999999999841 -5.8632999999999997343 -62.301000000000001933 
135.55649999999999977 -1.01554499999999992 -68.805000000000006821 
132.34000000000000341 3.1851199999999999513 -60.885500000000000398 
132.21449999999998681 -11.432700000000000529 -64.07550000000000523 
133.16949999999999932 -7.106499999999999595 -64.022000000000005571 
135.00550000000001205 6.6613499999999996604 -68.556499999999999773 
132.16100000000000136 12.010149999999999437 -64.340999999999993975 
132.40999999999999659 -18.256750000000000256 -70.276499999999998636 
134.36600000000001387 -14.693599999999999994 -71.790499999999994429 
134.3154999999999859 14.202249999999999375 -71.253500000000002501 
132.21850000000000591 20.672750000000000625 -72.456500000000005457 
133.67449999999999477 -25.528999999999999915 -82.14350000000000307 
135.20150000000001 -23.351099999999998857 -83.239999999999994884 
133.35550000000000637 22.223900000000000432 -77.022499999999993747 
131.45300000000000296 26.654450000000000642 -78.456500000000005457 
131.34649999999999181 -33.926650000000002194 -89.804000000000002046 
135.25149999999999295 -30.908950000000000813 -94.414000000000001478 
134.16050000000001319 30.083200000000001495 -90.180000000000006821 
132.97100000000000364 34.879449999999998511 -95.299000000000006594 
131.73300000000000409 -42.019849999999998147 -106.01600000000000534 
133.72350000000000136 -37.62489999999999668 -102.22799999999999443 
134.33099999999998886 37.085799999999998988 -102.78199999999999648 
132.61400000000000432 40.561900000000001398 -105.17400000000000659 
132.68700000000001182 -47.341999999999998749 -119.55249999999999488 
133.70949999999999136 -45.073500000000002785 -117.20650000000000546 
133.43250000000000455 44.127650000000002706 -114.49949999999999761 
131.10400000000001342 47.280450000000001864 -115.67199999999999704 
130.79900000000000659 -56.180500000000002103 -135.35149999999998727 
135.35849999999999227 -51.929000000000002046 -136.82200000000000273 
134.03600000000000136 53.311500000000002331 -136.50399999999999068 
131.96500000000000341 56.049999999999997158 -137.78749999999999432 
132.79200000000000159 -63.597499999999996589 -158.33699999999998909 
134.16700000000000159 -60.162500000000001421 -153.31800000000001205 
133.60400000000001342 60.441000000000002501 -152.54150000000001342 
130.88949999999999818 64.313000000000002387 -155.50249999999999773 
134.1285000000000025 -67.025999999999996248 -170.46150000000000091 
132.08750000000000568 -69.819500000000005002 -172.42599999999998772 
132.76550000000000296 67.852500000000006253 -169.0660000000000025 
131.8644999999999925 70.746499999999997499 -174.26800000000000068 
139.04849999999999 6.9612999999999995993 -80.788499999999999091 
138.66200000000000614 -0.94291499999999994763 -78.150999999999996248 
141.61400000000000432 3.1606149999999999523 -88.591999999999998749 
139.47800000000000864 -7.8868000000000000327 -82.609999999999999432 
141.25100000000000477 -4.9324550000000000338 -87.686499999999995225 
141.28550000000001319 11.78989999999999938 -91.078000000000002956 
139.5064999999999884 14.5 -86.927999999999997272 
137.54499999999998749 -14.594699999999999562 -80.725499999999996703 
140.45349999999999113 -11.661899999999999267 -88.052000000000006708 
140.37299999999999045 17.640200000000000102 -92.706500000000005457 
137.9404999999999859 22.385899999999999466 -90.009500000000002728 
137.31800000000001205 -23.149100000000000676 -89.061000000000007049 
140.56999999999999318 -19.010549999999998505 -94.785499999999998977 
140.70799999999999841 26.022050000000000125 -103.87399999999999523 
139.62549999999998818 28.777149999999998897 -104.24399999999999977 
138.02950000000001296 -31.486350000000001614 -103.44650000000000034 
140.80400000000000205 -26.011199999999998766 -104.1910000000000025 
141.08899999999999864 32.557400000000001228 -115.24949999999999761 
137.9339999999999975 37.038350000000001216 -112.9164999999999992 
139.30799999999999272 -38.597149999999999181 -120.17000000000000171 
141.13249999999999318 -34.496800000000000352 -118.72400000000000375 
141.31049999999999045 40.334899999999997533 -130.18700000000001182 
139.48400000000000887 45.878650000000000375 -135.53249999999999886 
137.77099999999998658 -43.893300000000003536 -126.01500000000000057 
139.84800000000001319 -41.185299999999998022 -126.98149999999999693 
140.88800000000000523 48.518000000000000682 -145.83549999999999613 
137.72100000000000364 52.490999999999999659 -144.867999999999995 
137.97749999999999204 -52.507500000000000284 -145.67099999999999227 
140.71199999999998909 -49.384450000000001069 -147.17250000000001364 
140.23500000000001364 56.170999999999999375 -161.26699999999999591 
138.02350000000001273 61.669499999999999318 -167.83250000000001023 
138.64099999999999113 -59.294499999999999318 -163.83699999999998909 
139.78049999999998931 -56.200499999999998124 -159.89549999999999841 
145.78999999999999204 -4.7747900000000003118 -105.38750000000000284 
146.57149999999998613 0.33930250000000000687 -108.07899999999999352 
144.65199999999998681 2.9474399999999998379 -100.28749999999999432 
145.10749999999998749 -12.454800000000000537 -106.23099999999999454 
148.01949999999999363 -7.0861499999999999488 -115.80700000000000216 
147.94700000000000273 7.6614500000000003155 -115.71649999999999636 
146.02600000000001046 11.343500000000000583 -109.31399999999999295 
144.02649999999999864 -19.267199999999998994 -107.83150000000000546 
145.84100000000000819 -13.990600000000000591 -110.37999999999999545 
148.23449999999999704 14.434049999999999159 -121.04099999999999682 
146.29800000000000182 19.421700000000001296 -117.20250000000000057 
144.20699999999999363 -25.884899999999998244 -116.53849999999999909 
146.13399999999998613 -22.001200000000000756 -119.36499999999999488 
147.51150000000001228 22.223099999999998744 -125.44400000000000261 
144.48199999999999932 25.414400000000000546 -116.97799999999999443 
144.29949999999999477 -33.693800000000003081 -128.86600000000001387 
146.1810000000000116 -30.109700000000000131 -130.51599999999999113 
146.24250000000000682 33.72699999999999676 -136.55500000000000682 
147.59049999999999159 30.679700000000000415 -137.22550000000001091 
147.77150000000000318 -37.106349999999999056 -148.63450000000000273 
146.65549999999998931 -43.623750000000001137 -156.45199999999999818 
147.23500000000001364 36.074399999999997135 -144.60550000000000637 
145.33449999999999136 39.636699999999997601 -143.52250000000000796 
144.78499999999999659 -48.871549999999999159 -160.27600000000001046 
146.94900000000001228 -44.085650000000001114 -158.53749999999999432 
148.36150000000000659 44.514850000000002694 -165.07699999999999818 
145.07749999999998636 49.120800000000002683 -161.90049999999999386 
144.49799999999999045 -55.701000000000000512 -174.60650000000001114 
146.45099999999999341 -52.073999999999998067 -173.55250000000000909 
146.46649999999999636 51.265500000000002956 -171.82149999999998613 
144.87000000000000455 56.910499999999998977 -178.76400000000001 
151.52150000000000318 0.71430499999999996774 -130.78299999999998704 
153.31399999999999295 3.807830000000000048 -139.97849999999999682 
151.71150000000000091 6.897149999999999892 -132.9439999999999884 
150.01900000000000546 -7.1092000000000004079 -124.95799999999999841 
153.26900000000000546 -3.4290850000000001607 -139.68199999999998795 
154.39449999999999363 10.292799999999999727 -147.75550000000001205 
151.1845000000000141 14.642699999999999605 -134.77500000000000568 
151.81049999999999045 -15.60919999999999952 -138.52199999999999136 
153.82400000000001228 -11.189650000000000318 -145.37000000000000455 
151.63349999999999795 22.97844999999999871 -144.89850000000001273 
154.84250000000000114 18.634599999999998943 -156.02400000000000091 
150.10149999999998727 -21.761549999999999727 -136.41349999999999909 
152.53450000000000841 -17.825900000000000745 -143.90299999999999159 
153.77850000000000819 27.088950000000000529 -160.15999999999999659 
153.04699999999999704 28.716850000000000875 -158.83799999999999386 
152.06399999999999295 -29.361299999999999955 -155.12399999999999523 
153.26249999999998863 -26.375900000000001455 -156.76300000000000523 
154.53550000000001319 34.00730000000000075 -173.65749999999999886 
152.25950000000000273 36.718049999999998079 -167.46449999999998681 
153.6769999999999925 -32.49725000000000108 -167.27799999999999159 
151.76849999999998886 -36.30689999999999884 -164.55150000000000432 
154.01200000000000045 41.410550000000000637 -183.65500000000000114 
152.10949999999999704 44.153750000000002274 -180.24500000000000455 
152.02350000000001273 -44.873049999999999216 -181.25800000000000978 
154.92500000000001137 -40.706650000000003331 -186.60900000000000887 
157.81649999999999068 -3.5109449999999999825 -163.24250000000000682 
159.70849999999998658 0.36016949999999997578 -173.15100000000001046 

3534 1 2
3.9411800000000001276 0 0 
5.4127000000000000668 0 0 
4.4353949999999997544 0 0 
4.0842000000000000526 0 0 
5.638349999999999973 0 0 
3.7724350000000002048 0 0 
3.247764999999999791 0 0 
5.6145500000000003737 0 0 
4.6690500000000003666 0 0 
3.290410000000000057 0 0 
4.6160949999999996152 0 0 
3.610075000000000145 0 0 
4.0320650000000002322 0 0 
3.7489449999999999719 0 0 
4.6936099999999996157 0 0 
4.2405850000000002709 0 0 
3.990839999999999943 0 0 
3.5762649999999998052 0 0 
3.4674949999999999939 0 0 
3.6921750000000002068 0 0 
4.3374499999999995836 0 0 
4.658805000000000085 0 0 
3.9074149999999998606 0 0 
3.9234450000000000713 0 0 
3.758859999999999868 0 0 
5.2811500000000002331 0 0 
5.4329999999999998295 0 0 
6.4642499999999998295 0 0 
5.8806500000000001549 0 0 
1.9583250000000000934 0 0 
4.428399999999999892 0 0 
5.4383499999999997954 0 0 
6.4086999999999996191 0 0 
4.4108150000000003743 0 0 
2.7924750000000000405 0 0 
6.1328500000000003567 0 0 
6.4383499999999997954 0 0 
6.2480500000000001037 0 0 
3.2012249999999999872 0 0 
5.8589999999999999858 0 0 
4.0728350000000004272 0 0 
5.879850000000000243 0 0 
5.2574500000000004007 0 0 
4.7573900000000000077 0 0 
6.2114500000000001378 0 0 
4.131264999999999965 0 0 
5.936799999999999855 0 0 
2.8493849999999998346 0 0 
4.9365449999999997388 0 0 
5.6661500000000000199 0 0 
4.9930750000000001521 0 0 
6.7609500000000002373 0 0 
2.9342600000000000904 0 0 
5.1515000000000004121 0 0 
3.3004799999999998583 0 0 
3.7875499999999999723 0 0 
5.4267500000000001847 0 0 
5.7650499999999995637 0 0 
4.3839100000000001955 0 0 
7.8865999999999996106 0 0 
6.5787500000000003197 0 0 
6.2368499999999995609 0 0 
4.53636000000000017 0 0 
5.0133000000000000895 0 0 
5.7223499999999996035 0 0 
7.0548000000000001819 0 0 
6.2062999999999997058 0 0 
5.4177499999999998437 0 0 
4.8990499999999999048 0 0 
4.3112050000000001759 0 0 
6.2213500000000001577 0 0 
3.1567150000000001597 0 0 
8.0167500000000000426 0 0 
3.5704699999999998106 0 0 
3.3557150000000000034 0 0 
8.964800000000000324 0 0 
8.4476999999999993207 0 0 
6.5987999999999997769 0 0 
6.2573499999999997456 0 0 
2.9399299999999999322 0 0 
4.4977000000000000313 0 0 
7.0452500000000002345 0 0 
4.3148049999999997794 0 0 
5.4248000000000002885 0 0 
5.9805999999999999162 0 0 
5.7032999999999995921 0 0 
6.3709499999999996689 0 0 
8.4426000000000005485 0 0 
7.3631999999999999673 0 0 
4.8207899999999996865 0 0 
8.7977000000000007418 0 0 
7.5462999999999995637 0 0 
4.0958699999999996777 0 0 
4.4112349999999995731 0 0 
7.6743499999999995609 0 0 
5.4992000000000000881 0 0 
4.2751400000000003843 0 0 
5.2315500000000003666 0 0 
11.142950000000000799 0 0 
9.2446999999999999176 0 0 
5.1699500000000000455 0 0 
8.3271499999999996078 0 0 
4.3134149999999999991 0 0 
3.3536299999999998889 0 0 
11.593799999999999883 0 0 
6.0470499999999995921 0 0 
11.038449999999999207 0 0 
2.4071449999999998681 0 0 
7.674750000000000405 0 0 
4.0806050000000002598 0 0 
7.6025000000000000355 0 0 
8.9153000000000002245 0 0 
8.5807500000000000995 0 0 
8.0334500000000002018 0 0 
3.5849000000000001975 0 0 
8.8981499999999993378 0 0 
13.796450000000000102 0 0 
6.0186999999999999389 0 0 
7.0899999999999998579 0 0 
8.2895000000000003126 0 0 
6.5796000000000001151 0 0 
10.369049999999999656 0 0 
6.9218500000000000583 0 0 
7.1935500000000001108 0 0 
5.6981500000000000483 0 0 
6.5599499999999997257 0 0 
4.2456750000000003098 0 0 
10.37935000000000052 0 0 
5.4048999999999995936 0 0 
13.79684999999999917 0 0 
5.892299999999999649 0 0 
8.2599999999999997868 0 0 
3.4883150000000000546 0 0 
8.2845499999999994145 0 0 
5.7186500000000002331 0 0 
10.131600000000000605 0 0 
11.709099999999999397 0 0 
6.4242499999999997939 0 0 
11.357350000000000279 0 0 
4.2699999999999995737 0 0 
4.1292850000000003163 0 0 
10.834550000000000125 0 0 
8.1250999999999997669 0 0 
10.272000000000000242 0 0 
3.5131350000000001188 0 0 
9.8398500000000002075 0 0 
8.9275500000000000966 0 0 
5.3464499999999999247 0 0 
6.8988500000000003709 0 0 
7.5561499999999997002 0 0 
8.7782499999999998863 0 0 
14.648699999999999832 0 0 
5.9024499999999999744 0 0 
9.0453499999999991132 0 0 
9.4645499999999991303 0 0 
8.9320500000000002672 0 0 
11.419850000000000279 0 0 
4.8286899999999999267 0 0 
7.3054500000000004434 0 0 
6.3807499999999999218 0 0 
16.480949999999999989 0 0 
12.484049999999999869 0 0 
3.754710000000000214 0 0 
11.710449999999999804 0 0 
5.6894000000000000128 0 0 
7.5469999999999997087 0 0 
11.18040000000000056 0 0 
3.8999899999999998457 0 0 
8.632199999999999207 0 0 
10.558099999999999596 0 0 
15.097200000000000841 0 0 
3.3157549999999997858 0 0 
4.6691450000000003229 0 0 
5.2308500000000002217 0 0 
4.9233799999999998676 0 0 
3.0923799999999999066 0 0 
5.1627000000000000668 0 0 
3.3383650000000000269 0 0 
1.5090900000000000425 0 0 
5.7101499999999996149 0 0 
5.4264000000000001123 0 0 
5.5172499999999997655 0 0 
3.6517149999999998222 0 0 
5.0141000000000000014 0 0 
5.0269000000000003681 0 0 
4.2950850000000002638 0 0 
5.0021000000000004349 0 0 
4.9532400000000000873 0 0 
4.2741350000000002396 0 0 
2.125140000000000029 0 0 
4.830440000000000289 0 0 
3.1597599999999999021 0 0 
5.4296499999999996433 0 0 
4.3078900000000004411 0 0 
3.9433899999999999508 0 0 
4.3993700000000002248 0 0 
4.0712849999999995987 0 0 
5.5792500000000000426 0 0 
5.2091500000000001691 0 0 
4.4226200000000002177 0 0 
7.1965500000000002245 0 0 
4.4517249999999997101 0 0 
1.9261200000000000543 0 0 
7.4153999999999999915 0 0 
5.1021999999999998465 0 0 
5.5111499999999997712 0 0 
3.2396150000000001334 0 0 
5.357099999999999973 0 0 
3.6272600000000001508 0 0 
6.2965499999999998693 0 0 
6.9016500000000000625 0 0 
5.8556499999999997996 0 0 
7.3749000000000002331 0 0 
25.800699999999999079 0 0 
4.359194999999999709 0 0 
6.9036499999999998423 0 0 
4.3162649999999995742 0 0 
7.8699000000000003396 0 0 
3.1235300000000001397 0 0 
8.119849999999999568 0 0 
10.246999999999999886 0 0 
4.0978250000000002728 0 0 
6.4865000000000003766 0 0 
7.2069499999999999673 0 0 
4.5191900000000000404 0 0 
4.6445800000000003749 0 0 
3.4951799999999999535 0 0 
6.5099000000000000199 0 0 
6.8093000000000003524 0 0 
5.3331999999999997186 0 0 
4.4955800000000003536 0 0 
5.8005000000000004334 0 0 
9.7660499999999998977 0 0 
1.6994450000000000944 0 0 
8.507199999999999207 0 0 
9.4483999999999994657 0 0 
7.2229000000000000981 0 0 
2.9792049999999998811 0 0 
4.9260250000000000981 0 0 
9.3845500000000008356 0 0 
6.1973500000000001364 0 0 
11.261400000000000077 0 0 
8.5804500000000007987 0 0 
7.9965500000000000469 0 0 
5.7389000000000001123 0 0 
10.989649999999999253 0 0 
8.1558499999999991559 0 0 
6.6357499999999998153 0 0 
5.7816499999999999559 0 0 
2.6739399999999999835 0 0 
7.9256500000000000838 0 0 
8.0832499999999996021 0 0 
5.2511999999999998678 0 0 
5.2584499999999998465 0 0 
11.845750000000000668 0 0 
8.7069500000000008555 0 0 
4.2169100000000003803 0 0 
8.7339000000000002188 0 0 
9.8270499999999998408 0 0 
13.402900000000000702 0 0 
1.6997949999999999449 0 0 
6.3731999999999997542 0 0 
3.4816500000000001336 0 0 
7.9306999999999998607 0 0 
12.372700000000000031 0 0 
9.4241499999999991388 0 0 
3.1597849999999998438 0 0 
14.873049999999999216 0 0 
9.9809000000000001052 0 0 
10.408549999999999969 0 0 
4.9057700000000004081 0 0 
12.465049999999999741 0 0 
10.203849999999999199 0 0 
4.7812150000000004368 0 0 
12.694699999999999207 0 0 
5.6117999999999996774 0 0 
3.2070899999999999963 0 0 
5.2454999999999998295 0 0 
4.016045000000000087 0 0 
3.8402599999999997848 0 0 
5.4352499999999999147 0 0 
5.1016500000000002402 0 0 
4.483634999999999593 0 0 
3.8514849999999998253 0 0 
5.0147000000000003794 0 0 
3.6137549999999998285 0 0 
5.2226499999999997925 0 0 
6.3310500000000002885 0 0 
3.0989550000000001262 0 0 
4.136815000000000353 0 0 
5.6592000000000002302 0 0 
5.2081499999999998352 0 0 
3.5182299999999999685 0 0 
4.2899149999999997007 0 0 
6.517199999999999882 0 0 
3.9810599999999998211 0 0 
4.4569299999999998363 0 0 
5.3870500000000003382 0 0 
4.3929349999999995902 0 0 
3.7823950000000001737 0 0 
4.6849550000000004246 0 0 
4.1526949999999995811 0 0 
6.2531999999999996476 0 0 
4.3216349999999996712 0 0 
5.1228999999999995651 0 0 
6.8644999999999996021 0 0 
4.6592549999999999244 0 0 
5.4210500000000001464 0 0 
4.0652749999999997499 0 0 
6.9923500000000000654 0 0 
3.6949350000000000804 0 0 
4.2445750000000002089 0 0 
4.0210400000000001697 0 0 
7.5598499999999999588 0 0 
4.9582899999999998641 0 0 
6.0854499999999998039 0 0 
8.1829000000000000625 0 0 
5.2965999999999997527 0 0 
5.0171000000000001151 0 0 
5.6322999999999998622 0 0 
6.4462000000000001521 0 0 
4.767019999999999591 0 0 
3.9836849999999999206 0 0 
5.5088999999999996859 0 0 
7.1318999999999999062 0 0 
2.3832900000000001306 0 0 
4.795160000000000089 0 0 
6.1950500000000001677 0 0 
3.9017849999999998367 0 0 
8.8025500000000000966 0 0 
7.3092499999999995808 0 0 
6.27275000000000027 0 0 
4.5893449999999997857 0 0 
4.5176550000000004204 0 0 
7.8992000000000004434 0 0 
7.1425499999999999545 0 0 
9.5800499999999999545 0 0 
6.8662499999999999645 0 0 
4.2128199999999997871 0 0 
6.3414500000000000313 0 0 
8.5431000000000008043 0 0 
3.8290600000000001302 0 0 
10.696199999999999264 0 0 
5.500600000000000378 0 0 
6.9200999999999996959 0 0 
4.7562800000000002854 0 0 
5.7401499999999998636 0 0 
9.7428500000000006764 0 0 
6.5753000000000003666 0 0 
7.3986000000000000654 0 0 
2.6770499999999999297 0 0 
5.6863999999999998991 0 0 
9.3299000000000003041 0 0 
7.6053499999999996106 0 0 
5.7406499999999995865 0 0 
11.563050000000000495 0 0 
7.4766500000000002402 0 0 
4.9471449999999999037 0 0 
6.366200000000000081 0 0 
7.0408999999999997144 0 0 
9.6573499999999992127 0 0 
3.4972949999999998205 0 0 
5.3645500000000003737 0 0 
4.7702549999999996899 0 0 
9.3878000000000003666 0 0 
14.536199999999999122 0 0 
10.455149999999999721 0 0 
5.7284499999999995978 0 0 
13.676000000000000156 0 0 
11.785299999999999443 0 0 
5.9732000000000002871 0 0 
5.3906499999999999417 0 0 
11.717299999999999827 0 0 
6.8322500000000001563 0 0 
15.123400000000000176 0 0 
7.1574999999999997513 0 0 
5.0153499999999997527 0 0 
14.525650000000000617 0 0 
7.1607000000000002871 0 0 
5.0468999999999999417 0 0 
4.9826350000000001472 0 0 
4.3989149999999996865 0 0 
4.485929999999999751 0 0 
3.2151600000000000179 0 0 
3.5616150000000001974 0 0 
5.0763999999999995794 0 0 
2.9172950000000001936 0 0 
4.4436850000000003291 0 0 
6.5521000000000002572 0 0 
5.9723499999999996035 0 0 
3.7455199999999999605 0 0 
3.6030950000000001587 0 0 
5.134100000000000108 0 0 
3.4844849999999998325 0 0 
5.4848499999999997812 0 0 
6.8550000000000004263 0 0 
5.6843500000000002359 0 0 
4.2084049999999999514 0 0 
5.161400000000000432 0 0 
4.4794700000000000628 0 0 
5.9714999999999998082 0 0 
3.616000000000000103 0 0 
4.0981100000000001415 0 0 
4.0865450000000000941 0 0 
4.2759200000000001651 0 0 
3.508760000000000101 0 0 
5.6703999999999998849 0 0 
5.9333000000000000185 0 0 
5.4749499999999997613 0 0 
6.0893499999999995964 0 0 
3.8623750000000001137 0 0 
6.2007500000000002061 0 0 
4.2886249999999996874 0 0 
4.5604350000000000165 0 0 
4.1111750000000002458 0 0 
6.9817499999999999005 0 0 
4.2743599999999997152 0 0 
5.2824499999999998678 0 0 
8.2286000000000001364 0 0 
4.8422049999999998704 0 0 
5.9763500000000000512 0 0 
2.5793149999999998023 0 0 
3.1550250000000001904 0 0 
6.7505499999999996064 0 0 
5.4185499999999997556 0 0 
5.9167500000000003979 0 0 
6.0621499999999999275 0 0 
4.7391750000000003595 0 0 
5.8618499999999995609 0 0 
8.1586499999999997357 0 0 
3.1143049999999998789 0 0 
5.9127000000000000668 0 0 
8.4579500000000003013 0 0 
7.575849999999999973 0 0 
5.1941499999999996007 0 0 
7.6322000000000000952 0 0 
5.4124499999999997613 0 0 
7.2255500000000001393 0 0 
5.6557500000000002771 0 0 
3.4157099999999998019 0 0 
3.3819849999999997969 0 0 
6.6445499999999997343 0 0 
7.6634500000000000952 0 0 
6.7478499999999996817 0 0 
2.9695900000000001739 0 0 
7.9926000000000003709 0 0 
4.9466150000000004283 0 0 
7.6888500000000004064 0 0 
6.8845499999999999474 0 0 
7.6721000000000003638 0 0 
8.1628500000000006054 0 0 
10.046450000000000102 0 0 
2.2689849999999998076 0 0 
6.9303999999999996717 0 0 
11.044200000000000017 0 0 
7.2756499999999997286 0 0 
1.9867399999999999505 0 0 
7.4811500000000004107 0 0 
7.5102500000000000924 0 0 
10.491899999999999338 0 0 
4.6900100000000000122 0 0 
6.5963000000000002743 0 0 
4.9225799999999999557 0 0 
13.944100000000000605 0 0 
6.2385500000000000398 0 0 
11.524749999999999162 0 0 
9.8732000000000006423 0 0 
13.035500000000000753 0 0 
5.3578999999999998849 0 0 
7.5923999999999995936 0 0 
10.134499999999999176 0 0 
6.9102499999999995595 0 0 
5.7793499999999999872 0 0 
13.4560499999999994 0 0 
2.2965900000000001313 0 0 
6.1043500000000001648 0 0 
3.5446349999999999802 0 0 
12.373350000000000293 0 0 
5.9310499999999999332 0 0 
3.0106700000000001793 0 0 
4.3574500000000000455 0 0 
3.0213600000000000456 0 0 
3.1068950000000001843 0 0 
2.981399999999999828 0 0 
4.9380199999999998539 0 0 
4.7295199999999999463 0 0 
4.5766200000000001324 0 0 
3.1387350000000000527 0 0 
6.3692500000000000782 0 0 
6.7351499999999999702 0 0 
3.8258549999999997837 0 0 
5.8717499999999995808 0 0 
5.1765499999999997627 0 0 
4.5699750000000003425 0 0 
6.1280000000000001137 0 0 
3.5606550000000001255 0 0 
5.3428500000000003212 0 0 
4.251814999999999678 0 0 
3.4743100000000000094 0 0 
5.4523000000000001464 0 0 
4.4258150000000000546 0 0 
2.3489949999999999442 0 0 
4.3605099999999996641 0 0 
6.5003500000000000725 0 0 
6.3574500000000000455 0 0 
2.2946949999999999292 0 0 
4.416904999999999859 0 0 
5.6675000000000004263 0 0 
4.9735649999999997917 0 0 
6.9706999999999998963 0 0 
3.9388749999999999041 0 0 
6.4382999999999999119 0 0 
6.4805000000000001492 0 0 
2.6965300000000000935 0 0 
4.0394100000000001671 0 0 
4.6870149999999997092 0 0 
4.7754750000000001364 0 0 
4.7934200000000002362 0 0 
4.252155000000000129 0 0 
4.4198849999999998417 0 0 
8.0679499999999997328 0 0 
4.8374649999999999039 0 0 
3.9370099999999998985 0 0 
4.5795649999999996638 0 0 
8.3064999999999997726 0 0 
4.237650000000000361 0 0 
6.4715499999999996916 0 0 
5.7007500000000002061 0 0 
5.530549999999999855 0 0 
7.8316999999999996618 0 0 
4.9700600000000001444 0 0 
6.5248499999999998167 0 0 
3.4393150000000001221 0 0 
7.9702999999999999403 0 0 
6.5523499999999996746 0 0 
7.008099999999999774 0 0 
8.2495499999999992724 0 0 
3.0392950000000000799 0 0 
8.9763000000000001677 0 0 
5.9231999999999995765 0 0 
9.0306999999999995055 0 0 
2.8152349999999999319 0 0 
4.9540899999999998826 0 0 
3.7832799999999999763 0 0 
9.4536499999999996646 0 0 
5.6225500000000003809 0 0 
6.0691499999999996007 0 0 
8.3798499999999993548 0 0 
8.4779999999999997584 0 0 
4.9069250000000002032 0 0 
5.8757999999999999119 0 0 
8.9815000000000004832 0 0 
6.4035000000000001918 0 0 
8.7414500000000003865 0 0 
5.0785499999999998977 0 0 
4.4835500000000001464 0 0 
5.9889499999999999957 0 0 
10.179199999999999804 0 0 
10.201100000000000279 0 0 
4.7940500000000003666 0 0 
3.8134000000000001229 0 0 
3.7191450000000001452 0 0 
5.8653000000000004022 0 0 
13.59965000000000046 0 0 
5.0047499999999995879 0 0 
13.309350000000000236 0 0 
7.4569999999999998508 0 0 
7.3633499999999996177 0 0 
12.589050000000000296 0 0 
7.2111999999999998323 0 0 
14.979499999999999815 0 0 
3.0139399999999998414 0 0 
3.839500000000000135 0 0 
10.334099999999999397 0 0 
7.0007500000000000284 0 0 
5.1405500000000001748 0 0 
5.4530500000000001748 0 0 
15.284499999999999531 0 0 
8.3699999999999992184 0 0 
4.5316200000000002035 0 0 
3.2003849999999998133 0 0 
6.3096500000000004249 0 0 
6.1778000000000004022 0 0 
3.4962599999999999234 0 0 
6.0374499999999997613 0 0 
5.3512000000000004007 0 0 
6.2565999999999997172 0 0 
1.7234499999999999265 0 0 
4.2397099999999996456 0 0 
4.9387600000000002609 0 0 
6.7380000000000004334 0 0 
5.1478500000000000369 0 0 
4.6801700000000003854 0 0 
5.9566499999999997783 0 0 
3.8669150000000001022 0 0 
4.4401999999999999247 0 0 
2.5972699999999999676 0 0 
4.453725000000000378 0 0 
4.6316249999999996589 0 0 
2.3504900000000001903 0 0 
6.486650000000000027 0 0 
3.8843649999999998457 0 0 
6.1485000000000002984 0 0 
6.8829500000000001236 0 0 
4.7029050000000003351 0 0 
5.8038499999999997314 0 0 
4.5085899999999998755 0 0 
5.3799500000000000099 0 0 
4.0049950000000000827 0 0 
6.4943999999999997286 0 0 
5.9961500000000000909 0 0 
4.8935950000000003612 0 0 
6.7122999999999999332 0 0 
4.5082500000000003126 0 0 
3.3715099999999997848 0 0 
5.2286000000000001364 0 0 
4.8172150000000000247 0 0 
6.0616000000000003212 0 0 
3.7114750000000000796 0 0 
6.5611499999999995936 0 0 
6.1696499999999998565 0 0 
5.0694499999999997897 0 0 
5.138049999999999784 0 0 
8.1775999999999999801 0 0 
5.6511500000000003396 0 0 
5.7261499999999996291 0 0 
5.7125500000000002387 0 0 
6.2162499999999996092 0 0 
5.771849999999999703 0 0 
6.8090000000000001634 0 0 
6.1223499999999999588 0 0 
4.4118800000000000239 0 0 
2.6039099999999999469 0 0 
8.2197999999999993292 0 0 
7.2240999999999999659 0 0 
5.4025999999999996248 0 0 
2.7430650000000000865 0 0 
10.613799999999999457 0 0 
6.7221000000000001862 0 0 
6.9890499999999997627 0 0 
4.9984400000000004383 0 0 
5.2665499999999996206 0 0 
10.095349999999999824 0 0 
7.8564499999999997115 0 0 
6.9443500000000000227 0 0 
4.4773199999999997445 0 0 
4.0480349999999996058 0 0 
9.0151000000000003354 0 0 
9.9779499999999998749 0 0 
5.7162499999999996092 0 0 
3.31258000000000008 0 0 
7.8384499999999999176 0 0 
4.7859249999999997627 0 0 
8.9310500000000008214 0 0 
5.6314999999999999503 0 0 
11.191549999999999443 0 0 
7.2530999999999998806 0 0 
9.2807999999999992724 0 0 
2.9962499999999998579 0 0 
10.016650000000000276 0 0 
5.7370000000000000995 0 0 
4.3245550000000001489 0 0 
9.5040999999999993264 0 0 
3.8172399999999999665 0 0 
3.7511549999999997951 0 0 
8.5663999999999997925 0 0 
13.979250000000000398 0 0 
7.4602000000000003865 0 0 
7.2248999999999998778 0 0 
12.866949999999999221 0 0 
9.7763000000000008782 0 0 
9.2725000000000008527 0 0 
13.113149999999999196 0 0 
9.8731000000000008754 0 0 
3.379070000000000018 0 0 
6.5133999999999998565 0 0 
7.647450000000000081 0 0 
6.9407500000000004192 0 0 
7.4735500000000003595 0 0 
5.97724999999999973 0 0 
9.4694000000000002615 0 0 
4.5634649999999998826 0 0 
10.36650000000000027 0 0 
13.634949999999999903 0 0 
5.0892999999999997129 0 0 
4.6741450000000002163 0 0 
3.733734999999999804 0 0 
4.0582399999999996254 0 0 
5.2047499999999997655 0 0 
3.3016549999999997844 0 0 
5.3615000000000003766 0 0 
2.8436650000000001093 0 0 
4.4228249999999995623 0 0 
4.4087399999999998812 0 0 
4.600254999999999761 0 0 
4.8670650000000001967 0 0 
3.8864849999999999675 0 0 
4.1876150000000000873 0 0 
3.4606150000000002187 0 0 
6.6005500000000001393 0 0 
3.9902700000000002056 0 0 
6.4850000000000003197 0 0 
4.4714999999999998082 0 0 
5.6309500000000003439 0 0 
5.3244999999999995666 0 0 
6.4317999999999999616 0 0 
5.0971500000000000696 0 0 
3.6522549999999998072 0 0 
6.2228500000000002146 0 0 
3.4100500000000000256 0 0 
5.5612000000000003652 0 0 
3.0514700000000001268 0 0 
4.9909449999999999648 0 0 
6.7885999999999997456 0 0 
3.0225550000000001027 0 0 
6.9509499999999997399 0 0 
8.2119999999999997442 0 0 
3.839300000000000157 0 0 
5.3926499999999997215 0 0 
5.8330500000000000682 0 0 
3.7916549999999999976 0 0 
4.4887350000000001415 0 0 
4.0755100000000004101 0 0 
4.1889950000000002461 0 0 
5.688100000000000378 0 0 
3.5291049999999999365 0 0 
6.731099999999999639 0 0 
5.8339999999999996305 0 0 
5.1680500000000000327 0 0 
8.0600500000000003809 0 0 
3.9186250000000000249 0 0 
6.469350000000000378 0 0 
4.5470199999999998397 0 0 
6.257799999999999585 0 0 
6.1315999999999997172 0 0 
1.6644900000000000251 0 0 
3.8995500000000000718 0 0 
6.7712000000000003297 0 0 
8.8586500000000008015 0 0 
8.5680499999999994998 0 0 
8.4888999999999992241 0 0 
5.419599999999999973 0 0 
5.6116000000000001435 0 0 
6.3479499999999999815 0 0 
4.091014999999999624 0 0 
8.5709499999999998465 0 0 
5.4626500000000000057 0 0 
5.0217999999999998195 0 0 
10.639099999999999113 0 0 
5.0061999999999997613 0 0 
4.76035499999999967 0 0 
3.5751900000000000901 0 0 
5.6928499999999999659 0 0 
8.7190999999999991843 0 0 
3.3834050000000002179 0 0 
11.070249999999999702 0 0 
4.7818699999999996209 0 0 
8.9286999999999991928 0 0 
14.000349999999999184 0 0 
4.8735299999999996956 0 0 
5.6899499999999996191 0 0 
11.706599999999999895 0 0 
8.9900999999999999801 0 0 
8.936899999999999622 0 0 
7.6493500000000000938 0 0 
1.6751149999999999096 0 0 
5.5102500000000000924 0 0 
10.550300000000000011 0 0 
6.0056000000000002714 0 0 
7.4847999999999998977 0 0 
14.131500000000000838 0 0 
4.9119299999999999073 0 0 
7.2046499999999999986 0 0 
9.0580999999999995964 0 0 
10.043150000000000688 0 0 
15.440250000000000696 0 0 
5.8157500000000004192 0 0 
6.4942500000000000782 0 0 
1.7298750000000000515 0 0 
12.274050000000000793 0 0 
4.9173949999999999605 0 0 
4.5455550000000002342 0 0 
10.700300000000000367 0 0 
5.599300000000000388 0 0 
14.088549999999999685 0 0 
10.128999999999999559 0 0 
5.5539500000000003865 0 0 
8.7889999999999997016 0 0 
13.364699999999999136 0 0 
4.3938399999999999679 0 0 
3.7269199999999997885 0 0 
2.0669749999999997847 0 0 
6.6284000000000000696 0 0 
5.0264499999999996405 0 0 
2.118615000000000137 0 0 
5.0559000000000002828 0 0 
4.2143100000000002225 0 0 
5.0531499999999995865 0 0 
6.4394000000000000128 0 0 
5.3544999999999998153 0 0 
6.2423500000000000654 0 0 
4.2587549999999998462 0 0 
2.5964149999999999174 0 0 
6.0407500000000000639 0 0 
4.603290000000000326 0 0 
4.5341350000000000264 0 0 
3.8164400000000000546 0 0 
2.9524099999999999788 0 0 
5.1307999999999998053 0 0 
3.9694449999999998902 0 0 
6.331100000000000172 0 0 
5.276099999999999568 0 0 
2.6488299999999997958 0 0 
6.7933500000000002217 0 0 
5.968449999999999811 0 0 
3.6205199999999999605 0 0 
7.5634499999999995623 0 0 
2.9510999999999998344 0 0 
6.838499999999999801 0 0 
5.3399999999999998579 0 0 
3.6411899999999999267 0 0 
3.7778149999999999231 0 0 
7.2526500000000000412 0 0 
4.8743249999999997968 0 0 
3.0110399999999999388 0 0 
4.1155900000000000816 0 0 
4.7320200000000003371 0 0 
5.8692500000000000782 0 0 
6.5774999999999996803 0 0 
3.5357150000000001633 0 0 
7.1314999999999999503 0 0 
7.2022000000000003794 0 0 
5.9572500000000001563 0 0 
4.8778300000000003322 0 0 
5.5388999999999999346 0 0 
6.9439999999999999503 0 0 
3.8056999999999998607 0 0 
6.2713000000000000966 0 0 
6.5918999999999998707 0 0 
5.8482000000000002871 0 0 
4.1054500000000002657 0 0 
9.3871000000000002217 0 0 
4.6923450000000004323 0 0 
4.9469700000000003115 0 0 
4.9058599999999996655 0 0 
8.6759500000000002728 0 0 
7.6273499999999998522 0 0 
6.9390499999999999403 0 0 
4.9970449999999999591 0 0 
8.6115499999999993719 0 0 
5.6852000000000000313 0 0 
4.4949399999999997135 0 0 
8.2699499999999996902 0 0 
8.9650999999999996248 0 0 
4.8670299999999997453 0 0 
8.543599999999999639 0 0 
8.7468500000000002359 0 0 
3.942550000000000221 0 0 
7.3734500000000000597 0 0 
8.6973500000000001364 0 0 
6.7149000000000000909 0 0 
6.2707499999999996021 0 0 
7.0801999999999996049 0 0 
5.8432500000000002771 0 0 
8.2191500000000008441 0 0 
9.7600999999999995538 0 0 
5.6012000000000004007 0 0 
6.8404499999999996973 0 0 
6.3211500000000002686 0 0 
9.0555500000000002103 0 0 
7.3250999999999999446 0 0 
8.2112499999999997158 0 0 
8.6380999999999996675 0 0 
4.1938100000000000378 0 0 
2.3494299999999999073 0 0 
7.7800000000000002487 0 0 
11.930099999999999483 0 0 
6.8791500000000000981 0 0 
13.557499999999999218 0 0 
8.5041499999999992099 0 0 
9.0440000000000004832 0 0 
7.7058499999999998664 0 0 
4.4772999999999996135 0 0 
9.1096500000000002473 0 0 
8.720050000000000523 0 0 
3.7664200000000001012 0 0 
4.0533549999999998192 0 0 
6.8639999999999998792 0 0 
14.254500000000000171 0 0 
5.7523999999999997357 0 0 
4.3558149999999997704 0 0 
6.3212000000000001521 0 0 
3.3164850000000001273 0 0 
5.4548500000000004206 0 0 
2.5113699999999998802 0 0 
6.5072499999999999787 0 0 
4.2803800000000000736 0 0 
7.0242000000000004434 0 0 
5.6121499999999997499 0 0 
4.559644999999999726 0 0 
4.0423850000000003391 0 0 
4.6800850000000000506 0 0 
3.2738100000000001089 0 0 
3.9811700000000000976 0 0 
3.5627450000000000507 0 0 
5.0142499999999996518 0 0 
4.3361099999999996868 0 0 
4.6748649999999996041 0 0 
3.2677550000000001873 0 0 
3.8664550000000001972 0 0 
6.3520500000000001961 0 0 
5.579699999999999882 0 0 
4.4175700000000004408 0 0 
6.6431500000000003325 0 0 
4.9905749999999997613 0 0 
5.4099000000000003752 0 0 
6.8368999999999999773 0 0 
4.1664849999999997721 0 0 
6.4325999999999998735 0 0 
6.4732500000000001705 0 0 
3.7102149999999998187 0 0 
5.5291499999999995651 0 0 
5.1811499999999997002 0 0 
5.8328499999999996461 0 0 
4.2307199999999998141 0 0 
5.927399999999999558 0 0 
6.1723999999999996646 0 0 
7.2722499999999996589 0 0 
6.5982000000000002871 0 0 
6.0659000000000000696 0 0 
4.068744999999999834 0 0 
6.9525499999999995637 0 0 
4.7338199999999996948 0 0 
3.5533800000000002051 0 0 
7.0491999999999999105 0 0 
5.7051499999999997215 0 0 
5.2330500000000004235 0 0 
9.6580999999999992411 0 0 
3.593329999999999913 0 0 
5.8967000000000000526 0 0 
4.5932599999999998985 0 0 
5.53125 0 0 
9.1910500000000006082 0 0 
3.5440599999999999881 0 0 
5.3462500000000003908 0 0 
3.899245000000000072 0 0 
9.1010000000000008669 0 0 
6.8517999999999998906 0 0 
7.4874499999999999389 0 0 
5.8753500000000000725 0 0 
5.2412999999999998479 0 0 
8.6271000000000004349 0 0 
7.3633499999999996177 0 0 
4.6742650000000001143 0 0 
6.0641999999999995907 0 0 
8.0543499999999994543 0 0 
5.4834500000000003794 0 0 
8.5164000000000008583 0 0 
2.5787100000000000577 0 0 
4.289049999999999585 0 0 
6.1733500000000001151 0 0 
10.18314999999999948 0 0 
10.864850000000000563 0 0 
8.9506999999999994344 0 0 
4.9868249999999996191 0 0 
4.6974450000000000927 0 0 
5.8987499999999997158 0 0 
12.363849999999999341 0 0 
11.69599999999999973 0 0 
7.3696500000000000341 0 0 
4.294279999999999653 0 0 
3.4446500000000002117 0 0 
9.4994999999999993889 0 0 
11.553499999999999659 0 0 
7.486650000000000027 0 0 
8.9162999999999996703 0 0 
7.6116000000000001435 0 0 
12.374100000000000321 0 0 
7.7919499999999999318 0 0 
6.5239000000000002544 0 0 
4.3468200000000001282 0 0 
4.3442049999999996501 0 0 
10.615999999999999659 0 0 
6.6436500000000000554 0 0 
7.6195000000000003837 0 0 
9.7608499999999995822 0 0 
15.792849999999999611 0 0 
8.0030999999999998806 0 0 
5.2557499999999999218 0 0 
3.567009999999999792 0 0 
5.1855999999999999872 0 0 
5.4195500000000000895 0 0 
5.2776500000000003965 0 0 
3.9950100000000001721 0 0 
4.7442450000000002674 0 0 
5.5046999999999997044 0 0 
5.9342499999999995808 0 0 
4.6242950000000000443 0 0 
5.2347999999999998977 0 0 
2.9673400000000000887 0 0 
6.4419500000000002871 0 0 
5.1668000000000002814 0 0 
5.1634500000000000952 0 0 
5.8217499999999997584 0 0 
3.62669499999999978 0 0 
3.332394999999999996 0 0 
6.4435000000000002274 0 0 
6.3078000000000002956 0 0 
3.6552150000000001029 0 0 
2.5007299999999998974 0 0 
5.5072499999999999787 0 0 
5.750600000000000378 0 0 
2.1838449999999998141 0 0 
4.6018749999999997158 0 0 
6.1826999999999996405 0 0 
6.9798000000000000043 0 0 
5.9939999999999997726 0 0 
6.3422999999999998266 0 0 
7.1779999999999999361 0 0 
4.8159349999999996328 0 0 
3.1804000000000001158 0 0 
5.1612000000000000099 0 0 
5.9719499999999996476 0 0 
7.1715999999999997527 0 0 
2.4198249999999998927 0 0 
6.1174999999999997158 0 0 
5.7550999999999996604 0 0 
7.3411499999999998423 0 0 
5.2675499999999999545 0 0 
6.8955500000000000682 0 0 
10.51440000000000019 0 0 
2.2461050000000000182 0 0 
10.11790000000000056 0 0 
4.4286899999999995714 0 0 
2.7540800000000000836 0 0 
1.6792700000000000404 0 0 
6.4717000000000002302 0 0 
7.1760500000000000398 0 0 
5.2243500000000002714 0 0 
5.5133999999999998565 0 0 
10.557050000000000267 0 0 
10.628999999999999559 0 0 
5.1313500000000002998 0 0 
3.8654850000000000598 0 0 
6.7829499999999995907 0 0 
6.6554999999999999716 0 0 
3.4584600000000000897 0 0 
9.6407000000000007134 0 0 
4.0123949999999997118 0 0 
5.1060499999999997556 0 0 
5.0275999999999996248 0 0 
3.4051700000000000301 0 0 
11.117449999999999832 0 0 
6.2183500000000000441 0 0 
2.7392150000000001775 0 0 
8.3376500000000000057 0 0 
4.6265099999999996783 0 0 
3.5177450000000001218 0 0 
12.50140000000000029 0 0 
5.1756999999999999673 0 0 
5.1249000000000002331 0 0 
10.746299999999999741 0 0 
10.219549999999999912 0 0 
7.9171500000000003539 0 0 
12.116550000000000153 0 0 
6.4406999999999996476 0 0 
4.1286750000000003169 0 0 
10.269500000000000739 0 0 
6.7878499999999997172 0 0 
5.7418500000000003425 0 0 
3.8281950000000000145 0 0 
10.162599999999999412 0 0 
7.6143499999999999517 0 0 
5.5594999999999998863 0 0 
11.433049999999999713 0 0 
13.365050000000000097 0 0 
11.038600000000000634 0 0 
12.79669999999999952 0 0 
8.8304500000000007987 0 0 
3.7988650000000001583 0 0 
2.5420600000000002083 0 0 
11.19740000000000002 0 0 
3.1261999999999998678 0 0 
11.032849999999999824 0 0 
7.5526499999999998636 0 0 
9.3715499999999991587 0 0 
4.116380000000000372 0 0 
4.3415100000000004243 0 0 
4.3088050000000004403 0 0 
4.8682199999999999918 0 0 
5.906550000000000189 0 0 
5.8256500000000004391 0 0 
3.93061499999999997 0 0 
7.3471999999999999531 0 0 
3.6861350000000001614 0 0 
5.6809000000000002828 0 0 
6.1588000000000002743 0 0 
5.1434499999999996334 0 0 
3.4391400000000000858 0 0 
7.1574999999999997513 0 0 
4.0335099999999997067 0 0 
6.4937500000000003553 0 0 
2.9476749999999998231 0 0 
4.7051400000000001 0 0 
4.5461850000000003647 0 0 
3.2830149999999997945 0 0 
5.1490499999999999048 0 0 
4.0404549999999996857 0 0 
4.4453699999999995995 0 0 
3.0742699999999998361 0 0 
6.3885500000000003951 0 0 
7.0233999999999996433 0 0 
3.7575699999999998546 0 0 
6.8539500000000002089 0 0 
3.2095799999999998775 0 0 
3.9185249999999998138 0 0 
6.2103500000000000369 0 0 
5.0772500000000002629 0 0 
4.0531949999999996592 0 0 
5.6933999999999995723 0 0 
8.7343499999999991701 0 0 
5.7248999999999998778 0 0 
3.2358799999999998676 0 0 
4.9854750000000001009 0 0 
5.0848500000000003141 0 0 
7.4212499999999996803 0 0 
5.1579499999999995907 0 0 
4.0767249999999997101 0 0 
6.7062499999999998224 0 0 
4.5799649999999996197 0 0 
7.1087999999999995637 0 0 
7.9503000000000003666 0 0 
17.140950000000000131 0 0 
7.0609999999999999432 0 0 
7.1902999999999996916 0 0 
3.0627399999999997959 0 0 
4.7441399999999998016 0 0 
8.1638000000000001677 0 0 
11.043599999999999639 0 0 
8.7308000000000003382 0 0 
10.496950000000000003 0 0 
7.3403999999999998138 0 0 
5.8691000000000004277 0 0 
8.6096000000000003638 0 0 
3.5351499999999997925 0 0 
3.0202800000000000757 0 0 
5.3272000000000003794 0 0 
6.1932999999999998053 0 0 
7.0280500000000003524 0 0 
6.8536500000000000199 0 0 
5.9517499999999996518 0 0 
7.0345000000000004192 0 0 
10.769550000000000622 0 0 
5.8959500000000000242 0 0 
2.5681449999999999001 0 0 
8.8496500000000004604 0 0 
3.4744299999999999073 0 0 
3.6347399999999998599 0 0 
11.592999999999999972 0 0 
6.5527499999999996305 0 0 
12.846299999999999386 0 0 
6.4318999999999997286 0 0 
2.7008649999999998492 0 0 
5.1393000000000004235 0 0 
14.006500000000000838 0 0 
11.041499999999999204 0 0 
5.6662999999999996703 0 0 
2.3598400000000001597 0 0 
4.8935050000000002157 0 0 
4.9068849999999999412 0 0 
11.668900000000000716 0 0 
8.5155999999999991701 0 0 
11.801700000000000301 0 0 
6.7885499999999998622 0 0 
5.4349999999999996092 0 0 
4.8549749999999995964 0 0 
12.734949999999999548 0 0 
7.9585999999999996746 0 0 
10.868299999999999628 0 0 
4.7243399999999997618 0 0 
3.9140350000000001529 0 0 
10.937099999999999156 0 0 
12.085449999999999804 0 0 
5.0595999999999996533 0 0 
3.3035549999999997972 0 0 
5.7449500000000002231 0 0 
5.4868499999999995609 0 0 
5.4211499999999999133 0 0 
4.8465449999999998809 0 0 
3.5417100000000001359 0 0 
6.4984999999999999432 0 0 
4.2346399999999997377 0 0 
5.7126500000000000057 0 0 
6.1493500000000000938 0 0 
3.1199650000000000993 0 0 
6.4805500000000000327 0 0 
4.2419599999999997308 0 0 
6.4615000000000000213 0 0 
2.9944600000000001216 0 0 
5.8045999999999997598 0 0 
6.8930499999999996774 0 0 
5.00849999999999973 0 0 
8.2914999999999992042 0 0 
5.8706500000000003681 0 0 
6.0963000000000002743 0 0 
4.541050000000000253 0 0 
6.148150000000000226 0 0 
4.8121650000000002478 0 0 
4.4254499999999996618 0 0 
4.5167049999999999699 0 0 
2.1786550000000000082 0 0 
4.1041299999999996118 0 0 
5.7781000000000002359 0 0 
6.6143000000000000682 0 0 
5.9306999999999998607 0 0 
5.2439499999999998892 0 0 
8.11650000000000027 0 0 
6.2737999999999995993 0 0 
5.7694000000000000838 0 0 
5.0417500000000003979 0 0 
5.5628999999999999559 0 0 
6.2285000000000003695 0 0 
8.1188000000000002387 0 0 
4.6647650000000000503 0 0 
8.4517000000000006565 0 0 
7.405649999999999622 0 0 
5.7929000000000003823 0 0 
5.6058000000000003382 0 0 
5.6689499999999997115 0 0 
7.4972500000000001918 0 0 
4.7758450000000003399 0 0 
5.3057499999999997442 0 0 
6.8528000000000002245 0 0 
5.2027499999999999858 0 0 
2.7819850000000001522 0 0 
5.2228000000000003311 0 0 
7.3502499999999999503 0 0 
4.8313350000000001572 0 0 
4.4472149999999999181 0 0 
6.3329000000000004178 0 0 
9.3827499999999997016 0 0 
7.7747000000000001663 0 0 
5.2824499999999998678 0 0 
5.8905000000000002913 0 0 
4.9030649999999997846 0 0 
7.1379999999999999005 0 0 
10.31840000000000046 0 0 
6.6951499999999999346 0 0 
7.6074500000000000455 0 0 
3.3983799999999999564 0 0 
10.145450000000000301 0 0 
5.8468999999999997641 0 0 
5.1079499999999997684 0 0 
8.7515000000000000568 0 0 
5.1708999999999996078 0 0 
11.033049999999999358 0 0 
5.2122000000000001663 0 0 
8.7888500000000000512 0 0 
6.0828499999999996461 0 0 
10.176299999999999457 0 0 
3.2700650000000002215 0 0 
6.1173500000000000654 0 0 
7.7660000000000000142 0 0 
7.7677500000000003766 0 0 
10.465999999999999304 0 0 
12.585499999999999687 0 0 
6.4640500000000002956 0 0 
3.2428900000000000503 0 0 
5.4005000000000000782 0 0 
10.606899999999999551 0 0 
5.8723000000000000753 0 0 
8.9931000000000000938 0 0 
8.2942000000000000171 0 0 
15.527799999999999159 0 0 
6.5258500000000001506 0 0 
4.5358999999999998209 0 0 
12.906750000000000611 0 0 
10.905799999999999272 0 0 
5.116200000000000081 0 0 
11.467599999999999127 0 0 
7.1117999999999996774 0 0 
10.721199999999999619 0 0 
6.865899999999999892 0 0 
2.9873650000000000482 0 0 
16.624549999999999272 0 0 
3.8629299999999999748 0 0 
7.3265000000000002345 0 0 
6.1047500000000001208 0 0 
3.9294999999999999929 0 0 
3.4174899999999999167 0 0 
4.7984999999999997655 0 0 
6.7932499999999995666 0 0 
2.7293549999999999756 0 0 
3.428960000000000008 0 0 
4.7431150000000004141 0 0 
6.9089999999999998082 0 0 
3.6931050000000000821 0 0 
6.862350000000000172 0 0 
4.2726150000000000517 0 0 
4.2716149999999997178 0 0 
5.4625000000000003553 0 0 
7.3505000000000002558 0 0 
4.2721749999999998337 0 0 
4.6402549999999997965 0 0 
4.6167949999999997601 0 0 
6.5651500000000000412 0 0 
7.6492000000000004434 0 0 
4.5509700000000004039 0 0 
5.2616500000000003823 0 0 
5.3542500000000003979 0 0 
5.5990999999999999659 0 0 
3.4760650000000001825 0 0 
5.8285499999999998977 0 0 
6.3647999999999997911 0 0 
3.3514900000000000801 0 0 
7.3985500000000001819 0 0 
6.4794999999999998153 0 0 
3.6107599999999999696 0 0 
5.9095000000000004192 0 0 
6.4621500000000002828 0 0 
7.6964499999999995694 0 0 
3.2027149999999999785 0 0 
8.4357000000000006423 0 0 
2.4039649999999999075 0 0 
5.3147000000000002018 0 0 
4.2999150000000003757 0 0 
6.6059999999999998721 0 0 
5.9988999999999998991 0 0 
6.6272999999999999687 0 0 
5.3146500000000003183 0 0 
5.1445499999999997343 0 0 
6.3681000000000000938 0 0 
3.6222349999999998715 0 0 
4.2791100000000001913 0 0 
7.0847499999999996589 0 0 
5.606499999999999595 0 0 
3.7236549999999999372 0 0 
7.97724999999999973 0 0 
4.2249600000000002709 0 0 
11.145899999999999253 0 0 
10.719200000000000728 0 0 
4.3168800000000002726 0 0 
5.8516000000000003567 0 0 
5.7128500000000004277 0 0 
4.6737750000000000128 0 0 
10.540399999999999991 0 0 
4.5987650000000002137 0 0 
6.137749999999999595 0 0 
10.989150000000000418 0 0 
7.2712000000000003297 0 0 
7.1406499999999999417 0 0 
4.2858249999999999957 0 0 
5.3773499999999998522 0 0 
6.9916999999999998039 0 0 
9.3459500000000002018 0 0 
8.1072000000000006281 0 0 
10.92029999999999923 0 0 
6.2671000000000001151 0 0 
7.0682999999999998053 0 0 
2.6069650000000001988 0 0 
9.05674999999999919 0 0 
9.3585999999999991417 0 0 
6.6550000000000002487 0 0 
6.3901000000000003354 0 0 
11.138899999999999579 0 0 
6.5782499999999997087 0 0 
5.8954000000000004178 0 0 
9.2593499999999995254 0 0 
4.7778700000000000614 0 0 
5.8678499999999997883 0 0 
8.2234999999999995879 0 0 
9.4937000000000004718 0 0 
7.4168500000000001648 0 0 
14.193099999999999383 0 0 
3.9822099999999998055 0 0 
5.9061500000000002331 0 0 
7.4751500000000001833 0 0 
6.9630999999999998451 0 0 
4.0568299999999997141 0 0 
9.3735499999999998266 0 0 
10.361750000000000682 0 0 
12.016949999999999577 0 0 
3.7209099999999999397 0 0 
8.2917000000000005144 0 0 
3.723160000000000025 0 0 
10.732849999999999113 0 0 
17.30420000000000158 0 0 
7.119449999999999612 0 0 
4.948995000000000033 0 0 
5.2173999999999995936 0 0 
7.6128499999999998948 0 0 
6.57099999999999973 0 0 
3.763549999999999951 0 0 
6.2057500000000000995 0 0 
7.2479500000000003368 0 0 
3.4944299999999999251 0 0 
4.9399199999999998667 0 0 
2.5106049999999999756 0 0 
7.7794999999999996376 0 0 
3.8369499999999998607 0 0 
4.7280699999999997729 0 0 
3.5766100000000000669 0 0 
3.5125600000000001266 0 0 
6.0553999999999996717 0 0 
2.7728649999999999132 0 0 
6.3979499999999998039 0 0 
5.6753999999999997783 0 0 
5.9488500000000001933 0 0 
8.6363500000000001933 0 0 
8.0115999999999996106 0 0 
3.0360100000000000975 0 0 
7.4058500000000000441 0 0 
5.1661500000000000199 0 0 
1.9861750000000000238 0 0 
6.4340999999999999304 0 0 
3.1693899999999999295 0 0 
6.1112500000000000711 0 0 
6.0575000000000001066 0 0 
3.6475349999999999717 0 0 
6.2149999999999998579 0 0 
8.1476500000000005031 0 0 
3.4075299999999999478 0 0 
7.7865999999999999659 0 0 
6.3188500000000002998 0 0 
8.4396000000000004349 0 0 
7.2976999999999998536 0 0 
8.407550000000000523 0 0 
7.3855000000000003979 0 0 
4.0794050000000003919 0 0 
4.9401700000000001722 0 0 
5.5373499999999999943 0 0 
3.9911699999999998845 0 0 
7.0575000000000001066 0 0 
4.5091900000000002535 0 0 
2.3723399999999998933 0 0 
8.1316000000000006054 0 0 
6.2222499999999998366 0 0 
4.9201100000000002055 0 0 
9.1449999999999995737 0 0 
5.4070000000000000284 0 0 
6.6928000000000000824 0 0 
9.8527500000000003411 0 0 
6.2962999999999995637 0 0 
3.9889350000000001195 0 0 
9.6549999999999993605 0 0 
7.6025000000000000355 0 0 
5.1619999999999999218 0 0 
4.4730999999999996319 0 0 
4.0525700000000002277 0 0 
9.2865500000000000824 0 0 
6.3197499999999999787 0 0 
3.8815349999999999575 0 0 
8.9413999999999997925 0 0 
13.031750000000000611 0 0 
10.103400000000000603 0 0 
9.2922499999999992326 0 0 
8.1812000000000004718 0 0 
6.9014499999999996405 0 0 
6.4763000000000001677 0 0 
3.6470600000000001906 0 0 
2.7397350000000000314 0 0 
9.0785499999999998977 0 0 
4.2628750000000001918 0 0 
10.527549999999999741 0 0 
7.3029999999999999361 0 0 
5.9246499999999997499 0 0 
8.2651500000000002188 0 0 
14.01285000000000025 0 0 
8.9399999999999995026 0 0 
13.060900000000000176 0 0 
6.8780000000000001137 0 0 
7.5231000000000003425 0 0 
10.31390000000000029 0 0 
3.6613699999999997914 0 0 
6.3121000000000000441 0 0 
8.7601999999999993207 0 0 
9.9994499999999995055 0 0 
4.040930000000000355 0 0 
4.1623049999999999216 0 0 
11.384149999999999991 0 0 
7.7073000000000000398 0 0 
14.198499999999999233 0 0 
9.4353999999999995651 0 0 
5.7829499999999995907 0 0 
4.5881400000000001071 0 0 
5.9622500000000000497 0 0 
4.3547250000000001791 0 0 
8.6325500000000001677 0 0 
4.1871000000000000441 0 0 
5.4227999999999996206 0 0 
5.2137000000000002231 0 0 
5.9672499999999999432 0 0 
5.7329499999999997684 0 0 
2.8019300000000000317 0 0 
4.5044550000000000978 0 0 
7.3380999999999998451 0 0 
3.544579999999999842 0 0 
5.708949999999999747 0 0 
4.8346650000000002123 0 0 
4.6647999999999996135 0 0 
3.2272850000000001813 0 0 
6.3123500000000003496 0 0 
4.4176200000000003243 0 0 
4.4565400000000003899 0 0 
4.2916199999999999903 0 0 
5.5887999999999999901 0 0 
4.8202049999999996288 0 0 
6.4171500000000003539 0 0 
7.3684000000000002828 0 0 
5.4226999999999998536 0 0 
2.5758350000000000968 0 0 
7.6803999999999996717 0 0 
3.1252300000000001745 0 0 
4.9762700000000004152 0 0 
6.5032500000000004192 0 0 
7.3883000000000000895 0 0 
3.4810349999999998793 0 0 
4.2923999999999997712 0 0 
7.8670499999999998764 0 0 
3.3030300000000001326 0 0 
8.9793000000000002814 0 0 
9.057349999999999568 0 0 
8.4983000000000004093 0 0 
4.912194999999999645 0 0 
5.7179000000000002046 0 0 
2.683429999999999982 0 0 
8.4630500000000008498 0 0 
6.2417499999999996874 0 0 
4.4393450000000003186 0 0 
5.599300000000000388 0 0 
9.1883999999999996788 0 0 
3.9942850000000000854 0 0 
10.195449999999999235 0 0 
4.3639549999999998064 0 0 
1.9168250000000000011 0 0 
9.9425000000000007816 0 0 
3.2458249999999999602 0 0 
8.4635499999999996845 0 0 
4.8050300000000003564 0 0 
11.099750000000000227 0 0 
5.8441999999999998394 0 0 
4.6373699999999997701 0 0 
5.7986500000000003041 0 0 
7.2224000000000003752 0 0 
8.6661500000000000199 0 0 
9.8884500000000006281 0 0 
5.9784499999999995978 0 0 
7.6475999999999997314 0 0 
8.3052499999999991331 0 0 
8.4674999999999993605 0 0 
5.3124500000000001165 0 0 
7.196600000000000108 0 0 
7.4827500000000002345 0 0 
8.157550000000000523 0 0 
7.1107500000000003482 0 0 
7.8224499999999999034 0 0 
4.4947949999999998738 0 0 
9.0740499999999997272 0 0 
5.9626000000000001222 0 0 
6.6169999999999999929 0 0 
11.544150000000000134 0 0 
6.6731999999999995765 0 0 
7.1329500000000001236 0 0 
10.037499999999999645 0 0 
6.52275000000000027 0 0 
6.3318500000000002004 0 0 
7.7919499999999999318 0 0 
8.6615999999999999659 0 0 
11.787750000000000838 0 0 
3.4448249999999998039 0 0 
8.9623000000000008214 0 0 
14.270599999999999952 0 0 
8.8356499999999993378 0 0 
7.8150000000000003908 0 0 
6.4314000000000000057 0 0 
9.2894000000000005457 0 0 
10.05540000000000056 0 0 
1.8522250000000000103 0 0 
6.7019999999999999574 0 0 
6.1475999999999997314 0 0 
10.236050000000000537 0 0 
8.8735999999999997101 0 0 
2.6858450000000000379 0 0 
6.8426000000000000156 0 0 
4.7679850000000003618 0 0 
5.2891500000000002402 0 0 
7.0741500000000003823 0 0 
2.9801199999999998802 0 0 
4.1305849999999999511 0 0 
6.6422499999999997655 0 0 
6.5967000000000002302 0 0 
5.5395500000000001961 0 0 
4.1480949999999996436 0 0 
6.8099999999999996092 0 0 
8.6379000000000001336 0 0 
2.6323799999999999422 0 0 
6.7130000000000000782 0 0 
5.030949999999999811 0 0 
4.306095000000000006 0 0 
5.1421499999999999986 0 0 
6.6616999999999997328 0 0 
4.7758649999999995828 0 0 
4.5539949999999995711 0 0 
5.5239000000000002544 0 0 
7.6908500000000001862 0 0 
5.7742500000000003268 0 0 
7.5945999999999997954 0 0 
4.2341600000000001458 0 0 
4.5473800000000004218 0 0 
6.120750000000000135 0 0 
4.578005000000000102 0 0 
2.874359999999999804 0 0 
4.6989450000000001495 0 0 
4.3580899999999997974 0 0 
6.0072000000000000952 0 0 
6.6235499999999998266 0 0 
5.2728500000000000369 0 0 
5.1939500000000000668 0 0 
3.3771700000000000053 0 0 
7.6543999999999998707 0 0 
6.4085999999999998522 0 0 
9.8877500000000004832 0 0 
3.3961399999999999366 0 0 
6.5652499999999998082 0 0 
5.8093500000000002359 0 0 
5.2458999999999997854 0 0 
6.995149999999999757 0 0 
3.4663849999999998275 0 0 
6.763049999999999784 0 0 
7.0190999999999998948 0 0 
5.9545500000000002316 0 0 
4.9777849999999999042 0 0 
10.184450000000000003 0 0 
5.8460499999999999687 0 0 
6.0889499999999996405 0 0 
9.4055999999999997385 0 0 
8.106199999999999406 0 0 
7.9328500000000001791 0 0 
6.4660999999999999588 0 0 
10.652350000000000207 0 0 
3.921574999999999811 0 0 
3.6033699999999999619 0 0 
7.9661999999999997257 0 0 
7.3233499999999995822 0 0 
7.5049999999999998934 0 0 
3.7863449999999998496 0 0 
9.6546000000000002927 0 0 
14.455149999999999721 0 0 
5.0202999999999997627 0 0 
2.0893549999999998512 0 0 
8.4174500000000005429 0 0 
2.7404850000000000598 0 0 
7.8223500000000001364 0 0 
10.608249999999999957 0 0 
5.3822999999999998622 0 0 
3.9426649999999998641 0 0 
14.909449999999999648 0 0 
12.073549999999999116 0 0 
7.0332499999999997797 0 0 
3.6820450000000000124 0 0 
7.3871999999999999886 0 0 
2.0141350000000000087 0 0 
16.855850000000000222 0 0 
9.5287500000000004974 0 0 
8.8658500000000000085 0 0 
7.9365500000000004377 0 0 
8.6895500000000005514 0 0 
5.2907999999999999474 0 0 
13.248100000000000875 0 0 
10.191449999999999676 0 0 
5.6847000000000003084 0 0 
8.4740500000000000824 0 0 
12.685800000000000409 0 0 
7.7983999999999999986 0 0 
6.1323499999999997456 0 0 
6.887349999999999639 0 0 
4.8026450000000000529 0 0 
3.4140600000000000946 0 0 
3.4435150000000001036 0 0 
5.2586500000000002686 0 0 
4.341434999999999711 0 0 
4.6943349999999997024 0 0 
4.4473849999999996996 0 0 
7.3233499999999995822 0 0 
6.6228999999999995651 0 0 
4.9289100000000001245 0 0 
6.3019499999999997186 0 0 
6.7224000000000003752 0 0 
4.0646100000000000563 0 0 
5.1430499999999996774 0 0 
2.1304449999999999221 0 0 
4.365579999999999572 0 0 
2.9963600000000001344 0 0 
4.6812899999999997291 0 0 
5.2704500000000003013 0 0 
4.2372600000000000264 0 0 
7.4980000000000002203 0 0 
5.3467000000000002302 0 0 
5.7880000000000002558 0 0 
5.2125000000000003553 0 0 
5.4386999999999998678 0 0 
4.1214100000000000179 0 0 
6.8112500000000002487 0 0 
8.3226499999999994373 0 0 
5.1092500000000002913 0 0 
3.9499550000000001049 0 0 
4.5751650000000001484 0 0 
5.8206499999999996575 0 0 
7.2755499999999999616 0 0 
6.375700000000000145 0 0 
4.9928400000000001668 0 0 
7.2862999999999997769 0 0 
3.8040899999999999714 0 0 
4.5385099999999996001 0 0 
4.9277749999999995723 0 0 
6.0110000000000001208 0 0 
5.7169999999999996376 0 0 
8.4110999999999993548 0 0 
3.3590300000000001823 0 0 
5.7289500000000002089 0 0 
9.5043500000000005201 0 0 
6.9237000000000001876 0 0 
5.0143000000000004235 0 0 
7.3969500000000003581 0 0 
6.0835499999999997911 0 0 
7.2054999999999997939 0 0 
6.3415999999999996817 0 0 
8.2164999999999999147 0 0 
6.6361999999999996547 0 0 
7.0050999999999996604 0 0 
6.155249999999999666 0 0 
8.7237500000000007816 0 0 
6.1644500000000004292 0 0 
6.4136499999999996291 0 0 
5.8549499999999996547 0 0 
5.6267500000000003624 0 0 
6.5739000000000000767 0 0 
5.1383999999999998565 0 0 
4.8747749999999996362 0 0 
2.6212399999999997924 0 0 
12.746249999999999858 0 0 
6.1517499999999998295 0 0 
7.8773999999999997357 0 0 
12.462450000000000472 0 0 
6.9468500000000004135 0 0 
9.9810499999999997556 0 0 
5.5471000000000003638 0 0 
3.9767800000000002036 0 0 
8.3655500000000007077 0 0 
6.3102999999999997982 0 0 
4.7176900000000001612 0 0 
7.2159000000000004249 0 0 
7.1918499999999996319 0 0 
11.020300000000000651 0 0 
7.2564000000000001833 0 0 
7.4924499999999998323 0 0 
12.30814999999999948 0 0 
10.964199999999999946 0 0 
3.2298800000000000843 0 0 
7.5067000000000003723 0 0 
10.104900000000000659 0 0 
7.317350000000000243 0 0 
5.4389000000000002899 0 0 
9.1671499999999994657 0 0 
11.621249999999999858 0 0 
14.075549999999999784 0 0 
10.467399999999999594 0 0 
7.3647000000000000242 0 0 
12.118499999999999162 0 0 
4.8669950000000001822 0 0 
5.8072999999999996845 0 0 
4.5449999999999999289 0 0 
5.6352999999999999758 0 0 
4.2303949999999996834 0 0 
7.6935500000000001108 0 0 
6.3147999999999999687 0 0 
3.4789799999999999613 0 0 
5.0444000000000004391 0 0 
5.7186500000000002331 0 0 
7.0486500000000003041 0 0 
5.8450499999999996348 0 0 
4.9921499999999996433 0 0 
6.0937000000000001165 0 0 
6.173449999999999882 0 0 
5.1944499999999997897 0 0 
3.5182799999999998519 0 0 
7.4649000000000000909 0 0 
6.5057000000000000384 0 0 
10.813449999999999562 0 0 
6.1459999999999999076 0 0 
5.0701999999999998181 0 0 
4.0976900000000000546 0 0 
8.641899999999999693 0 0 
6.5872000000000001663 0 0 
6.7233999999999998209 0 0 
5.3182999999999998053 0 0 
3.0314600000000000435 0 0 
4.5967700000000002447 0 0 
7.239899999999999558 0 0 
4.9996000000000000441 0 0 
6.6155499999999998195 0 0 
6.9214999999999999858 0 0 
2.9677050000000000374 0 0 
7.045600000000000307 0 0 
4.4404649999999996624 0 0 
7.3259999999999996234 0 0 
6.1593999999999997641 0 0 
6.0247999999999999332 0 0 
11.503199999999999648 0 0 
4.2812000000000001165 0 0 
6.9888500000000002288 0 0 
5.7271000000000000796 0 0 
5.0232499999999999929 0 0 
2.5321050000000000502 0 0 
9.0177999999999993719 0 0 
10.277200000000000557 0 0 
4.3270350000000004087 0 0 
9.1730999999999998096 0 0 
8.1190499999999996561 0 0 
3.1413299999999999557 0 0 
12.853300000000000836 0 0 
6.6699500000000000455 0 0 
9.1771499999999992525 0 0 
4.8917700000000001737 0 0 
5.4423000000000003595 0 0 
4.0499700000000000699 0 0 
10.933600000000000207 0 0 
5.7990000000000003766 0 0 
9.8023500000000005627 0 0 
8.9090000000000006963 0 0 
5.362250000000000405 0 0 
7.8333000000000003737 0 0 
7.0829000000000004178 0 0 
9.5975999999999999091 0 0 
4.9378650000000003928 0 0 
3.3268149999999998556 0 0 
4.2997199999999997644 0 0 
5.1755500000000003169 0 0 
13.134750000000000369 0 0 
6.4778000000000002245 0 0 
8.5417500000000003979 0 0 
6.8992500000000003268 0 0 
5.714199999999999946 0 0 
11.608549999999999258 0 0 
5.0883000000000002672 0 0 
6.8473499999999996035 0 0 
5.7206999999999998963 0 0 
10.788000000000000256 0 0 
6.9590500000000004022 0 0 
9.5817499999999995453 0 0 
8.1143499999999999517 0 0 
5.1055999999999999162 0 0 
9.6850000000000004974 0 0 
13.549250000000000682 0 0 
8.6911500000000003752 0 0 
10.809950000000000614 0 0 
10.483399999999999608 0 0 
7.8962000000000003297 0 0 
5.4429999999999996163 0 0 
3.9551949999999997942 0 0 
6.9660000000000001918 0 0 
4.0826500000000001123 0 0 
3.6301299999999998569 0 0 
5.65625 0 0 
5.6524000000000000909 0 0 
3.9939599999999999547 0 0 
5.0446999999999997399 0 0 
2.7275450000000001083 0 0 
7.2230999999999996319 0 0 
5.8575499999999998124 0 0 
4.0459649999999998116 0 0 
3.6463250000000000384 0 0 
6.4805999999999999162 0 0 
6.0248499999999998167 0 0 
3.0888049999999998008 0 0 
5.3456500000000000128 0 0 
8.5875000000000003553 0 0 
2.3512900000000001022 0 0 
6.0664999999999995595 0 0 
4.24101999999999979 0 0 
7.0730500000000002814 0 0 
5.5845000000000002416 0 0 
7.5076999999999998181 0 0 
3.3739900000000000446 0 0 
7.1521999999999996689 0 0 
4.1677400000000002223 0 0 
5.6992500000000001492 0 0 
6.2087500000000002132 0 0 
3.9369100000000001316 0 0 
5.2202000000000001734 0 0 
5.0895999999999999019 0 0 
5.7820499999999999119 0 0 
5.9096000000000001862 0 0 
6.737350000000000172 0 0 
7.4454500000000001236 0 0 
6.3898999999999999133 0 0 
7.0476499999999999702 0 0 
4.0286200000000000898 0 0 
6.1763000000000003453 0 0 
4.6907899999999997931 0 0 
6.7410500000000004306 0 0 
4.0040350000000000108 0 0 
3.5049950000000000827 0 0 
5.123999999999999666 0 0 
9.2073000000000000398 0 0 
8.9528999999999996362 0 0 
4.6456799999999995876 0 0 
4.7221349999999997493 0 0 
8.4870000000000000995 0 0 
4.4457899999999996865 0 0 
6.1994499999999996831 0 0 
8.5152999999999998693 0 0 
4.9386549999999997951 0 0 
6.0024499999999996191 0 0 
7.1876499999999996504 0 0 
12.550549999999999429 0 0 
8.155049999999999244 0 0 
13.357699999999999463 0 0 
6.5555500000000002103 0 0 
5.0671999999999997044 0 0 
11.807750000000000412 0 0 
6.0430999999999999162 0 0 
3.749299999999999855 0 0 
10.981899999999999551 0 0 
5.6044499999999999318 0 0 
8.5494000000000003325 0 0 
3.8928050000000000708 0 0 
8.6945999999999994401 0 0 
10.935050000000000381 0 0 
9.722699999999999676 0 0 
9.6159499999999997755 0 0 
7.0736999999999996547 0 0 
10.063650000000000873 0 0 
9.8835999999999994969 0 0 
4.5470899999999998542 0 0 
4.8698800000000002086 0 0 
2.7848099999999997856 0 0 
5.231499999999999595 0 0 
7.6128999999999997783 0 0 
10.20330000000000048 0 0 
9.5092999999999996419 0 0 
7.7735000000000002984 0 0 
6.5598000000000000753 0 0 
7.0221999999999997755 0 0 
17.931000000000000938 0 0 
7.2858999999999998209 0 0 
8.9192499999999999005 0 0 
9.6433999999999997499 0 0 
7.188500000000000334 0 0 
10.229950000000000543 0 0 
5.986349999999999838 0 0 
8.0193999999999991957 0 0 
6.3113999999999998991 0 0 
3.4911949999999998262 0 0 
6.9360999999999997101 0 0 
2.9758100000000000662 0 0 
7.0924500000000003652 0 0 
7.4137500000000002842 0 0 
9.1733499999999992269 0 0 
4.5930049999999997823 0 0 
2.3310050000000002157 0 0 
4.44446500000000011 0 0 
4.6712249999999997385 0 0 
6.1477000000000003865 0 0 
7.9819000000000004391 0 0 
3.7336299999999997823 0 0 
6.3327999999999997627 0 0 
8.1692000000000000171 0 0 
5.3792999999999997485 0 0 
6.1451500000000001123 0 0 
7.7286999999999999034 0 0 
2.1561149999999997817 0 0 
6.418899999999999828 0 0 
5.0148000000000001464 0 0 
6.6475499999999998479 0 0 
7.400999999999999801 0 0 
7.8997999999999999332 0 0 
2.9273449999999998639 0 0 
9.4408999999999991815 0 0 
8.39199999999999946 0 0 
3.0038200000000001566 0 0 
8.5192999999999994287 0 0 
3.6780400000000001981 0 0 
6.496050000000000324 0 0 
7.9622000000000001663 0 0 
10.483850000000000335 0 0 
8.1036000000000001364 0 0 
4.6243949999999998113 0 0 
7.8549499999999996547 0 0 
1.6580500000000000238 0 0 
4.3598850000000002325 0 0 
7.8624000000000000554 0 0 
3.893200000000000216 0 0 
5.2050000000000000711 0 0 
4.5592350000000001486 0 0 
10.73019999999999996 0 0 
9.561299999999999244 0 0 
7.8205000000000000071 0 0 
6.2172000000000000597 0 0 
6.2084500000000000242 0 0 
7.6037499999999997868 0 0 
4.815635000000000332 0 0 
4.2648799999999997823 0 0 
3.902280000000000193 0 0 
11.830199999999999605 0 0 
11.570050000000000168 0 0 
5.4550499999999999545 0 0 
5.3201999999999998181 0 0 
8.9090500000000005798 0 0 
4.1374199999999996535 0 0 
8.6603999999999992099 0 0 
6.9928999999999996717 0 0 
10.096149999999999736 0 0 
4.7980999999999998096 0 0 
11.995250000000000412 0 0 
11.602800000000000225 0 0 
4.7333850000000001756 0 0 
7.8085000000000004405 0 0 
7.7902500000000003411 0 0 
6.5823000000000000398 0 0 
5.7498500000000003496 0 0 
4.6399499999999997968 0 0 
5.0301000000000000156 0 0 
13.526600000000000179 0 0 
9.934150000000000702 0 0 
9.0274000000000000909 0 0 
8.9202999999999992298 0 0 
7.9449500000000004007 0 0 
5.317750000000000199 0 0 
10.236449999999999605 0 0 
8.3265499999999992298 0 0 
10.791550000000000864 0 0 
7.0085499999999996135 0 0 
8.7848000000000006082 0 0 
11.84220000000000006 0 0 
12.482300000000000395 0 0 
2.7354349999999998388 0 0 
3.8335249999999998494 0 0 
9.6463000000000000966 0 0 
2.9004300000000000637 0 0 
6.7641499999999998849 0 0 
5.772149999999999892 0 0 
4.9814199999999999591 0 0 
3.9774050000000000793 0 0 
6.3578500000000000014 0 0 
5.6410999999999997812 0 0 
3.7250100000000001543 0 0 
4.3341950000000002419 0 0 
5.2494500000000003936 0 0 
5.9747000000000003439 0 0 
4.2012200000000001765 0 0 
5.3669999999999999929 0 0 
5.3970500000000001251 0 0 
4.8730799999999998562 0 0 
7.0630499999999996064 0 0 
3.9518699999999999939 0 0 
6.7476500000000001478 0 0 
4.8846550000000004133 0 0 
5.1421000000000001151 0 0 
5.8650999999999999801 0 0 
3.5398399999999998755 0 0 
6.4128999999999996007 0 0 
5.5320499999999999119 0 0 
6.164349999999999774 0 0 
5.1374500000000002942 0 0 
6.1538500000000002643 0 0 
7.410499999999999865 0 0 
3.7051899999999999835 0 0 
5.5034000000000000696 0 0 
5.0555500000000002103 0 0 
7.0054999999999996163 0 0 
3.4484300000000001063 0 0 
5.8002500000000001279 0 0 
4.3723650000000002791 0 0 
3.8299150000000001803 0 0 
8.6397999999999992582 0 0 
7.3129999999999997229 0 0 
3.707735000000000003 0 0 
9.6050500000000003098 0 0 
8.0047499999999995879 0 0 
4.8089950000000003527 0 0 
9.3668999999999993378 0 0 
5.1631000000000000227 0 0 
2.3914399999999997881 0 0 
5.4245000000000000995 0 0 
3.3335750000000001769 0 0 
7.865599999999999703 0 0 
4.2346199999999996066 0 0 
4.7488999999999998991 0 0 
12.330049999999999955 0 0 
6.1844000000000001194 0 0 
6.4900999999999999801 0 0 
2.5644599999999999618 0 0 
8.8184000000000004604 0 0 
8.4654500000000005855 0 0 
6.6767000000000003013 0 0 
6.9603500000000000369 0 0 
12.503349999999999298 0 0 
7.3776000000000001577 0 0 
11.826249999999999929 0 0 
6.0650000000000003908 0 0 
8.9762000000000004007 0 0 
9.4907500000000002416 0 0 
5.7924499999999996547 0 0 
5.5213000000000000966 0 0 
5.4162999999999996703 0 0 
6.5190000000000001279 0 0 
6.3109000000000001762 0 0 
4.4613399999999998613 0 0 
8.7025500000000004519 0 0 
5.0471500000000002473 0 0 
10.787349999999999994 0 0 
5.0769999999999999574 0 0 
5.3993999999999999773 0 0 
13.962450000000000472 0 0 
5.5237499999999997158 0 0 
11.772000000000000242 0 0 
1.9029050000000000686 0 0 
6.8537999999999996703 0 0 
10.241199999999999193 0 0 
13.253049999999999997 0 0 
8.9705999999999992411 0 0 
11.553250000000000242 0 0 
10.628500000000000725 0 0 
4.9832450000000001467 0 0 
7.0809499999999996334 0 0 
10.795899999999999608 0 0 
10.298999999999999488 0 0 
5.2484500000000000597 0 0 
5.4128999999999996007 0 0 
7.892299999999999649 0 0 
6.9804000000000003823 0 0 
5.5502500000000001279 0 0 
4.0688050000000002271 0 0 
5.5906000000000002359 0 0 
6.7698499999999999233 0 0 
5.807349999999999568 0 0 
5.5124500000000002942 0 0 
9.1493000000000002103 0 0 
6.8510999999999997456 0 0 
7.9515000000000002345 0 0 
4.8243499999999999162 0 0 
9.7111000000000000654 0 0 
5.1706500000000001904 0 0 
4.2670550000000000423 0 0 
6.5613500000000000156 0 0 
5.1829999999999998295 0 0 
4.2750399999999997291 0 0 
7.6966999999999998749 0 0 
4.0696300000000000807 0 0 
5.2341499999999996362 0 0 
5.1195000000000003837 0 0 
7.6836500000000000909 0 0 
6.9933500000000003993 0 0 
6.4935000000000000497 0 0 
4.3124099999999998545 0 0 
6.3043500000000003425 0 0 
8.5088500000000006906 0 0 
5.1334499999999998465 0 0 
3.747364999999999835 0 0 
8.7286999999999999034 0 0 
9.2309999999999998721 0 0 
3.3311350000000001792 0 0 
8.2705500000000000682 0 0 
5.008799999999999919 0 0 
8.5967999999999999972 0 0 
5.7592499999999997584 0 0 
8.2687000000000008271 0 0 
4.1010249999999999204 0 0 
7.7221500000000000696 0 0 
8.8737499999999993605 0 0 
4.363904999999999923 0 0 
11.347350000000000492 0 0 
8.9145500000000001961 0 0 
8.2954000000000007731 0 0 
5.2358500000000001151 0 0 
7.2677500000000003766 0 0 
5.2275999999999998025 0 0 
9.6104000000000002757 0 0 
7.2992499999999997939 0 0 
5.7099000000000001975 0 0 
3.8309899999999998954 0 0 
4.077524999999999622 0 0 
6.4400500000000002743 0 0 
5.3331499999999998352 0 0 
7.8499499999999997613 0 0 
11.348250000000000171 0 0 
10.258900000000000574 0 0 
8.8818500000000000227 0 0 
6.5131500000000004391 0 0 
11.482749999999999346 0 0 
7.0713499999999998025 0 0 
3.9338350000000001927 0 0 
6.2092000000000000526 0 0 
3.5408750000000002167 0 0 
9.6889000000000002899 0 0 
6.7564000000000001833 0 0 
12.603699999999999903 0 0 
5.0498000000000002885 0 0 
3.4473150000000001292 0 0 
3.8947300000000000253 0 0 
6.1319999999999996732 0 0 
11.675000000000000711 0 0 
6.9630000000000000782 0 0 
9.9026999999999993918 0 0 
12.969200000000000728 0 0 
12.364300000000000068 0 0 
9.9709500000000002018 0 0 
17.382950000000001012 0 0 
10.349999999999999645 0 0 
6.2576999999999998181 0 0 
5.7375999999999995893 0 0 
3.4226149999999999629 0 0 
4.264624999999999666 0 0 
3.5236550000000002036 0 0 
5.9869000000000003325 0 0 
4.9201949999999996521 0 0 
3.0574249999999998373 0 0 
5.5396999999999998465 0 0 
3.1878299999999999415 0 0 
3.8070599999999998886 0 0 
5.459349999999999703 0 0 
6.3280500000000001748 0 0 
6.1746999999999996334 0 0 
1.6062700000000000866 0 0 
4.6564050000000003493 0 0 
5.6753999999999997783 0 0 
6.9859999999999997655 0 0 
3.153554999999999886 0 0 
5.2289000000000003254 0 0 
5.3340500000000004022 0 0 
3.172375000000000167 0 0 
5.4377500000000003055 0 0 
1.585150000000000059 0 0 
3.938140000000000196 0 0 
4.0670549999999998647 0 0 
5.4077500000000000568 0 0 
6.9409499999999999531 0 0 
6.4501999999999997115 0 0 
5.4950000000000001066 0 0 
5.532250000000000334 0 0 
3.5053899999999997839 0 0 
8.2378499999999998948 0 0 
5.9333000000000000185 0 0 
4.7633650000000002933 0 0 
6.8449499999999998678 0 0 
4.7836999999999996191 0 0 
5.0873999999999997002 0 0 
4.2023149999999995785 0 0 
4.9753899999999999793 0 0 
6.8901000000000003354 0 0 
8.3658000000000001251 0 0 
6.1628999999999996007 0 0 
4.1930750000000003297 0 0 
9.6513500000000007617 0 0 
5.3525000000000000355 0 0 
6.5243000000000002103 0 0 
3.4437400000000000233 0 0 
7.5343499999999998806 0 0 
6.6914999999999995595 0 0 
5.1157500000000002416 0 0 
3.9340399999999999814 0 0 
7.1688499999999999446 0 0 
10.384399999999999409 0 0 
7.0044500000000002871 0 0 
6.0531499999999995865 0 0 
8.5510500000000000398 0 0 
9.7018000000000004235 0 0 
4.120029999999999859 0 0 
6.3486500000000001265 0 0 
4.2772899999999998144 0 0 
11.558550000000000324 0 0 
3.4996149999999999203 0 0 
6.1722999999999998977 0 0 
2.9769849999999999923 0 0 
11.753700000000000259 0 0 
8.0059500000000003439 0 0 
5.0567000000000001947 0 0 
11.290250000000000341 0 0 
13.545849999999999724 0 0 
7.276699999999999946 0 0 
6.7993499999999995609 0 0 
5.8737500000000002487 0 0 
4.310385000000000133 0 0 
12.152449999999999974 0 0 
5.7748999999999997002 0 0 
10.767400000000000304 0 0 
5.3993999999999999773 0 0 
9.4258000000000006224 0 0 
6.1360000000000001208 0 0 
13.696999999999999176 0 0 
7.5826999999999999957 0 0 
4.7150049999999996686 0 0 
10.743949999999999889 0 0 
9.2269000000000005457 0 0 
5.3693999999999997286 0 0 
10.451399999999999579 0 0 
7.0223500000000003141 0 0 
9.9150500000000008072 0 0 
2.9111250000000001847 0 0 
7.6417000000000001592 0 0 
4.8704450000000001353 0 0 
5.4067499999999997229 0 0 
6.0636999999999998678 0 0 
3.6398600000000000954 0 0 
8.4956499999999994799 0 0 
4.7216649999999997789 0 0 
7.5595999999999996533 0 0 
3.7978900000000002102 0 0 
8.3861500000000006594 0 0 
7.6753000000000000114 0 0 
3.0732900000000000773 0 0 
9.2204999999999994742 0 0 
5.1352500000000000924 0 0 
9.9897500000000007958 0 0 
5.3143000000000002458 0 0 
12.214199999999999946 0 0 
4.0293599999999996086 0 0 
6.3208000000000001961 0 0 
3.4230149999999999189 0 0 
8.9920000000000008811 0 0 
7.9668999999999998707 0 0 
5.8147999999999999687 0 0 
2.2909000000000001585 0 0 
5.6879499999999998394 0 0 
8.4456500000000005457 0 0 
3.4760949999999999349 0 0 
8.465400000000000702 0 0 
2.7242799999999998128 0 0 
9.7965999999999997527 0 0 
12.678449999999999775 0 0 
4.1247350000000002623 0 0 
6.3361999999999998323 0 0 
9.1683000000000003382 0 0 
6.8832000000000004292 0 0 
3.8559399999999999231 0 0 
8.46299999999999919 0 0 
9.0640499999999999403 0 0 
9.6473999999999993094 0 0 
3.6642649999999998833 0 0 
8.6008499999999994401 0 0 
8.5298499999999997101 0 0 
5.192650000000000432 0 0 
7.87854999999999972 0 0 
2.3998849999999998239 0 0 
8.0940499999999993008 0 0 
5.6943000000000001393 0 0 
7.0025000000000003908 0 0 
5.4786999999999999034 0 0 
12.86214999999999975 0 0 
4.9559850000000000847 0 0 
4.7422100000000000364 0 0 
11.627549999999999386 0 0 
6.976549999999999585 0 0 
5.8543500000000001648 0 0 
4.2508949999999998681 0 0 
7.1855000000000002203 0 0 
13.429199999999999804 0 0 
5.6510499999999996845 0 0 
4.2595900000000002095 0 0 
8.2954500000000006565 0 0 
6.8904500000000004079 0 0 
11.146950000000000358 0 0 
10.683999999999999275 0 0 
9.177099999999999369 0 0 
7.1384499999999997399 0 0 
10.226200000000000401 0 0 
6.1742999999999996774 0 0 
8.3812499999999996447 0 0 
6.6131999999999999673 0 0 
9.4054500000000000881 0 0 
7.8327499999999998792 0 0 
7.2760499999999996845 0 0 
3.9587500000000002132 0 0 
7.3780999999999998806 0 0 
12.184350000000000236 0 0 
7.5546499999999996433 0 0 
5.7255000000000002558 0 0 
8.914049999999999585 0 0 
4.4555699999999998084 0 0 
5.1472499999999996589 0 0 
4.4610050000000001091 0 0 
5.3711500000000000909 0 0 
5.3817500000000002558 0 0 
3.1002399999999998847 0 0 
6.473600000000000243 0 0 
3.7080049999999999955 0 0 
5.2144500000000002515 0 0 
3.9253249999999999531 0 0 
6.3950500000000003453 0 0 
4.7384399999999997632 0 0 
4.1252349999999999852 0 0 
6.4934500000000001663 0 0 
4.5349000000000003752 0 0 
4.2454349999999996257 0 0 
5.3666999999999998039 0 0 
5.3553499999999996106 0 0 
3.8595049999999999635 0 0 
5.4557500000000000995 0 0 
8.0342000000000002302 0 0 
4.4101150000000002294 0 0 
6.0935499999999995779 0 0 
5.0269000000000003681 0 0 
6.1722999999999998977 0 0 
4.4206649999999996226 0 0 
5.1893500000000001293 0 0 
2.8569900000000001405 0 0 
6.9893000000000000682 0 0 
7.3590999999999997527 0 0 
5.1721000000000003638 0 0 
2.6343950000000000422 0 0 
4.0566000000000004277 0 0 
9.7288499999999995538 0 0 
2.0470049999999999635 0 0 
6.6407999999999995921 0 0 
5.0472500000000000142 0 0 
6.1913000000000000256 0 0 
5.0594000000000001194 0 0 
8.0886499999999994515 0 0 
7.704699999999999882 0 0 
4.0809400000000000119 0 0 
11.810800000000000409 0 0 
6.2573999999999996291 0 0 
8.4809999999999998721 0 0 
5.1156499999999995865 0 0 
3.424030000000000129 0 0 
6.2493499999999997385 0 0 
5.9005000000000000782 0 0 
8.6428499999999992554 0 0 
4.3023800000000003152 0 0 
4.9029949999999997701 0 0 
7.9207499999999999574 0 0 
6.5762499999999999289 0 0 
4.5611550000000002925 0 0 
5.4557500000000000995 0 0 
6.3503499999999997172 0 0 
11.545450000000000657 0 0 
8.7866499999999998494 0 0 
10.00420000000000087 0 0 
11.160849999999999937 0 0 
5.9418499999999996319 0 0 
10.982200000000000628 0 0 
4.2746550000000000935 0 0 
8.3908000000000004803 0 0 
5.6808500000000003993 0 0 
7.2960000000000002629 0 0 
6.2550999999999996604 0 0 
5.4885999999999999233 0 0 
6.5342999999999999972 0 0 
6.1756000000000002004 0 0 
7.2797499999999999432 0 0 
10.320550000000000779 0 0 
4.7995299999999998519 0 0 
7.6856499999999998707 0 0 
14.916700000000000514 0 0 
7.5092999999999996419 0 0 
3.4025300000000000544 0 0 
12.893499999999999517 0 0 
6.4687999999999998835 0 0 
5.5682999999999998053 0 0 
12.573399999999999466 0 0 
8.6502499999999997726 0 0 
6.3195499999999995566 0 0 
7.0953999999999997073 0 0 
7.9334499999999996689 0 0 
6.099000000000000199 0 0 
7.0323500000000001009 0 0 
4.3880650000000001043 0 0 
7.1183500000000003993 0 0 
4.4220800000000002328 0 0 
6.6059000000000001052 0 0 
4.3522749999999996717 0 0 
9.1170500000000007645 0 0 
8.5776000000000003354 0 0 
9.333349999999999369 0 0 
3.8786149999999999238 0 0 
7.6162999999999998479 0 0 
10.842800000000000438 0 0 
7.8201499999999999346 0 0 
4.3389100000000002666 0 0 
8.8013499999999993406 0 0 
6.4574999999999995737 0 0 
7.5317499999999997229 0 0 
4.4872550000000002157 0 0 
8.1363000000000003098 0 0 
4.4459600000000003561 0 0 
4.4875299999999995748 0 0 
7.9653499999999999304 0 0 
5.7603499999999998593 0 0 
6.6833499999999999019 0 0 
9.0011500000000008725 0 0 
9.3335500000000006793 0 0 
11.942800000000000082 0 0 
9.856799999999999784 0 0 
6.089199999999999946 0 0 
3.3482949999999997992 0 0 
7.197300000000000253 0 0 
8.4679500000000000881 0 0 
3.7316549999999999443 0 0 
8.2518499999999992411 0 0 
11.733200000000000074 0 0 
5.7511999999999998678 0 0 
10.756399999999999295 0 0 
5.9766500000000002402 0 0 
10.361449999999999605 0 0 
3.5081899999999999196 0 0 
8.0990999999999999659 0 0 
7.2866499999999998494 0 0 
4.9557500000000000995 0 0 
8.8978999999999999204 0 0 
4.8901250000000002771 0 0 
7.219450000000000145 0 0 
8.9847500000000000142 0 0 
5.3837000000000001521 0 0 
9.7000499999999991729 0 0 
5.1945499999999995566 0 0 
10.56664999999999921 0 0 
19.730299999999999727 0 0 
14.175399999999999778 0 0 
8.2240999999999999659 0 0 
6.3270999999999997243 0 0 
7.9622500000000000497 0 0 
10.840350000000000819 0 0 
2.8573849999999998417 0 0 
13.910849999999999937 0 0 
4.9464550000000002683 0 0 
9.3361499999999999488 0 0 
8.6422000000000007702 0 0 
12.212899999999999423 0 0 
4.622684999999999711 0 0 
10.944750000000000867 0 0 
10.738400000000000389 0 0 
6.2538999999999997925 0 0 
7.3676000000000003709 0 0 
8.974600000000000577 0 0 
6.397149999999999892 0 0 
10.042149999999999466 0 0 
13.623749999999999361 0 0 
7.994849999999999568 0 0 
9.9346499999999995367 0 0 
5.771449999999999747 0 0 
4.4051749999999998408 0 0 
6.3399499999999999744 0 0 
3.9051249999999999574 0 0 
3.9679999999999999716 0 0 
5.3365999999999997883 0 0 
2.9137849999999998474 0 0 
2.2039349999999999774 0 0 
5.5913000000000003809 0 0 
2.2068650000000000766 0 0 
5.1288999999999997925 0 0 
3.3281999999999998252 0 0 
5.4044999999999996376 0 0 
6.5347499999999998366 0 0 
4.8214350000000001373 0 0 
4.9339300000000001489 0 0 
2.9635950000000002014 0 0 
4.7026799999999999713 0 0 
5.2361500000000003041 0 0 
4.4309099999999999042 0 0 
5.0548000000000001819 0 0 
5.4432000000000000384 0 0 
5.2515000000000000568 0 0 
5.2185499999999995779 0 0 
5.9873000000000002885 0 0 
6.1229500000000003368 0 0 
5.8357999999999998764 0 0 
5.0331500000000000128 0 0 
4.5807599999999997209 0 0 
3.9590149999999999508 0 0 
8.0119000000000006878 0 0 
6.2088999999999998636 0 0 
5.9771999999999998465 0 0 
7.4031500000000001194 0 0 
5.9397000000000002018 0 0 
5.5565499999999996561 0 0 
5.7808500000000000441 0 0 
7.4173999999999997712 0 0 
6.1892500000000003624 0 0 
3.7693650000000000766 0 0 
4.0028050000000003905 0 0 
6.1371500000000001052 0 0 
8.3980999999999994543 0 0 
5.9057500000000002771 0 0 
4.0435699999999998866 0 0 
8.0063999999999992951 0 0 
8.772149999999999892 0 0 
6.5160000000000000142 0 0 
7.8072999999999996845 0 0 
12.910149999999999793 0 0 
6.887649999999999828 0 0 
5.7625500000000000611 0 0 
7.6321000000000003283 0 0 
1.6323650000000000659 0 0 
8.5257500000000003837 0 0 
6.5873499999999998167 0 0 
3.7730749999999999567 0 0 
5.8434999999999996945 0 0 
3.5704799999999998761 0 0 
10.583800000000000097 0 0 
2.9795349999999998225 0 0 
4.2002750000000004249 0 0 
8.3462999999999993861 0 0 
14.43595000000000006 0 0 
6.6375999999999999446 0 0 
5.844750000000000334 0 0 
15.426399999999999224 0 0 
6.6598499999999996035 0 0 
6.3615500000000002601 0 0 
12.004049999999999443 0 0 
7.5966500000000003467 0 0 
6.494449999999999612 0 0 
15.112650000000000361 0 0 
5.1010499999999998622 0 0 
8.4606499999999993378 0 0 
12.126350000000000406 0 0 
7.2935499999999997556 0 0 
7.330400000000000027 0 0 
11.189349999999999241 0 0 
8.3109000000000001762 0 0 
4.0080349999999995703 0 0 
6.3959999999999999076 0 0 
10.200699999999999434 0 0 
6.1660000000000003695 0 0 
6.8845999999999998309 0 0 
6.1662499999999997868 0 0 
8.1717999999999992866 0 0 
6.5984499999999997044 0 0 
7.3260500000000003951 0 0 
9.6356999999999999318 0 0 
3.0597750000000001336 0 0 
10.236349999999999838 0 0 
8.3696000000000001506 0 0 
4.1225899999999997547 0 0 
4.7916350000000003106 0 0 
4.0420949999999997715 0 0 
11.923799999999999955 0 0 
7.4076500000000002899 0 0 
5.1237500000000002487 0 0 
4.9160050000000001802 0 0 
6.2692500000000004334 0 0 
5.825549999999999784 0 0 
5.5893499999999995964 0 0 
8.0200499999999994571 0 0 
10.742649999999999366 0 0 
4.1839000000000003965 0 0 
9.6958999999999999631 0 0 
12.99150000000000027 0 0 
10.179399999999999338 0 0 
2.3948550000000001781 0 0 
8.1775999999999999801 0 0 
3.1376200000000000756 0 0 
9.3233499999999995822 0 0 
3.9485800000000002008 0 0 
8.5320000000000000284 0 0 
4.9458950000000001523 0 0 
6.4386499999999999844 0 0 
5.3631999999999999673 0 0 
6.5846999999999997755 0 0 
6.7016000000000000014 0 0 
6.268900000000000361 0 0 
11.018800000000000594 0 0 
11.047599999999999199 0 0 
9.8361499999999999488 0 0 
3.8833299999999999486 0 0 
5.3429999999999999716 0 0 
10.983349999999999724 0 0 
11.35660000000000025 0 0 
11.010699999999999932 0 0 
5.2503999999999999559 0 0 
7.9964000000000003965 0 0 
2.6267999999999998018 0 0 
11.728949999999999321 0 0 
8.5519999999999996021 0 0 
5.2160000000000001918 0 0 
7.9819500000000003226 0 0 
9.0464000000000002188 0 0 
12.280099999999999127 0 0 
13.614900000000000446 0 0 
10.85069999999999979 0 0 
10.051750000000000185 0 0 
6.3946500000000003894 0 0 
12.119749999999999801 0 0 
2.1324600000000000222 0 0 
8.9320500000000002672 0 0 
14.981049999999999756 0 0 
8.7263000000000001677 0 0 
4.0298899999999999721 0 0 
9.9694000000000002615 0 0 
3.3117149999999999643 0 0 
4.2255700000000002703 0 0 
6.1345499999999999474 0 0 
3.618434999999999846 0 0 
3.2972299999999998832 0 0 
6.6845499999999997698 0 0 
4.1951150000000003715 0 0 
6.6185999999999998167 0 0 
6.5904499999999996973 0 0 
6.2273500000000003851 0 0 
3.6257399999999999629 0 0 
5.4432000000000000384 0 0 
4.4249650000000002592 0 0 
3.7669549999999998313 0 0 
5.0236000000000000654 0 0 
1.7955950000000000522 0 0 
3.5920299999999998342 0 0 
6.3681000000000000938 0 0 
5.1412000000000004363 0 0 
3.0476749999999999119 0 0 
4.483100000000000307 0 0 
6.3329500000000003013 0 0 
4.2748799999999995691 0 0 
5.313500000000000334 0 0 
5.4377500000000003055 0 0 
5.795300000000000118 0 0 
5.969750000000000334 0 0 
3.2850950000000000983 0 0 
5.2649499999999997968 0 0 
9.3705499999999997129 0 0 
4.8442499999999997229 0 0 
5.9135999999999997456 0 0 
7.0240999999999997883 0 0 
4.9173150000000003246 0 0 
6.8845499999999999474 0 0 
6.5158500000000003638 0 0 
4.6585000000000000853 0 0 
5.7735000000000002984 0 0 
6.2163000000000003809 0 0 
7.4971500000000004249 0 0 
3.8350499999999998479 0 0 
6.2384000000000003894 0 0 
8.8289500000000007418 0 0 
5.5627500000000003055 0 0 
4.2936149999999999594 0 0 
8.7269000000000005457 0 0 
8.1577000000000001734 0 0 
9.949949999999999406 0 0 
7.2990500000000002601 0 0 
6.745750000000000135 0 0 
4.627275000000000027 0 0 
9.4191500000000001336 0 0 
9.0510000000000001563 0 0 
9.1181000000000000938 0 0 
4.6334499999999998465 0 0 
8.2335999999999991417 0 0 
7.5514999999999998792 0 0 
9.8407000000000000028 0 0 
4.4968599999999998573 0 0 
9.8582999999999998408 0 0 
4.9029449999999998866 0 0 
8.0515500000000006509 0 0 
5.549850000000000172 0 0 
6.4061000000000003496 0 0 
3.4046949999999998049 0 0 
7.9797500000000001208 0 0 
12.379649999999999821 0 0 
11.914500000000000313 0 0 
6.932649999999999757 0 0 
8.19325000000000081 0 0 
9.6191999999999993065 0 0 
8.8433499999999991559 0 0 
12.739000000000000767 0 0 
7.9348499999999999588 0 0 
10.654650000000000176 0 0 
6.8350499999999998479 0 0 
10.099800000000000111 0 0 
7.4394000000000000128 0 0 
4.3785049999999996473 0 0 
11.609750000000000014 0 0 
8.6860999999999997101 0 0 
5.7217000000000002302 0 0 
7.4622500000000000497 0 0 
12.21180000000000021 0 0 
5.9164000000000003254 0 0 
4.5114900000000002223 0 0 
8.1116499999999991388 0 0 
2.2081450000000000244 0 0 
11.496150000000000091 0 0 
17.08784999999999954 0 0 
6.9679000000000002046 0 0 
12.669299999999999784 0 0 
4.6161349999999998772 0 0 
6.6686500000000004107 0 0 
8.2028499999999997527 0 0 
8.3306500000000003325 0 0 
9.6402999999999998693 0 0 
4.1343100000000001515 0 0 
7.0909500000000003084 0 0 
7.2519499999999998963 0 0 
8.252649999999999153 0 0 
5.4191500000000001336 0 0 
8.6374999999999992895 0 0 
6.054700000000000415 0 0 
3.6385399999999998855 0 0 
9.7124000000000005883 0 0 
4.9383449999999999847 0 0 
10.994899999999999451 0 0 
7.1271000000000004349 0 0 
11.762750000000000483 0 0 
6.3231000000000001648 0 0 
9.8414999999999999147 0 0 
10.791249999999999787 0 0 
6.4578499999999996461 0 0 
4.234935000000000116 0 0 
6.5579000000000000625 0 0 
4.0682949999999999946 0 0 
6.3190499999999998337 0 0 
9.9578500000000005343 0 0 
9.2987500000000000711 0 0 
4.3841599999999996129 0 0 
10.764300000000000423 0 0 
10.449600000000000222 0 0 
4.2228649999999996467 0 0 
7.5251000000000001222 0 0 
10.601800000000000779 0 0 
3.4291849999999999277 0 0 
10.986599999999999255 0 0 
13.779749999999999943 0 0 
6.7632500000000002061 0 0 
8.6124500000000008271 0 0 
5.3424500000000003652 0 0 
3.933330000000000215 0 0 
12.052699999999999747 0 0 
10.957349999999999923 0 0 
5.2657499999999997087 0 0 
10.030150000000000787 0 0 
6.8645500000000003737 0 0 
7.6444999999999998508 0 0 
9.7729499999999998039 0 0 
7.4372499999999996945 0 0 
10.643599999999999284 0 0 
8.427699999999999747 0 0 
4.0255400000000003402 0 0 
5.1329000000000002402 0 0 
5.093449999999999811 0 0 
7.0298999999999995936 0 0 
5.9801000000000001933 0 0 
2.7114199999999999413 0 0 
4.2094399999999998485 0 0 
6.6497999999999999332 0 0 
5.9557500000000000995 0 0 
6.3433999999999999275 0 0 
5.5942499999999997229 0 0 
4.3970750000000000668 0 0 
5.4231999999999995765 0 0 
13.615600000000000591 0 0 
7.3856999999999999318 0 0 
4.6076150000000000162 0 0 
4.3492600000000001259 0 0 
5.9976000000000002643 0 0 
5.2907500000000000639 0 0 
3.6777150000000000674 0 0 
5.2713000000000000966 0 0 
6.62145000000000028 0 0 
4.8882450000000003953 0 0 
6.3936999999999999389 0 0 
4.703384999999999927 0 0 
5.236650000000000027 0 0 
4.8868000000000000327 0 0 
6.0683499999999996888 0 0 
4.6584599999999998232 0 0 
5.6096500000000002473 0 0 
7.4084500000000002018 0 0 
9.0432500000000004547 0 0 
6 0 0 
2.1281599999999998296 0 0 
3.5534449999999999648 0 0 
3.0167999999999999261 0 0 
10.346999999999999531 0 0 
8.5735499999999991161 0 0 
7.3735999999999997101 0 0 
9.0698500000000006338 0 0 
4.5279150000000001342 0 0 
9.2694500000000008555 0 0 
6.0762000000000000455 0 0 
6.8120000000000002771 0 0 
5.9217000000000004079 0 0 
6.6482999999999998764 0 0 
3.9735499999999999154 0 0 
10.014499999999999957 0 0 
6.7450499999999999901 0 0 
6.1837999999999997414 0 0 
10.677749999999999631 0 0 
6.843449999999999811 0 0 
12.626200000000000756 0 0 
7.3799999999999998934 0 0 
5.1494499999999998607 0 0 
9.4542500000000000426 0 0 
5.9965000000000001634 0 0 
6.6479999999999996874 0 0 
1.9259349999999999525 0 0 
12.284750000000000725 0 0 
6.763049999999999784 0 0 
13.733249999999999957 0 0 
5.6216999999999996973 0 0 
3.7465399999999999814 0 0 
16.890049999999998676 0 0 
4.6345999999999998309 0 0 
5.2781500000000001194 0 0 
6.0442499999999999005 0 0 
13.273550000000000182 0 0 
18.038699999999998624 0 0 
7.4777500000000003411 0 0 
3.6960150000000000503 0 0 
15.748799999999999244 0 0 
9.755850000000000577 0 0 
7.7366999999999999105 0 0 
10.11769999999999925 0 0 
8.5659500000000008413 0 0 
6.0703500000000003567 0 0 
3.4330449999999999022 0 0 
11.464050000000000296 0 0 
12.317600000000000549 0 0 
6.2201500000000002899 0 0 
7.2220000000000004192 0 0 
5.5336499999999997357 0 0 
10.687099999999999156 0 0 
9.0818999999999991957 0 0 
14.506099999999999994 0 0 
4.8007600000000003604 0 0 
6.5248499999999998167 0 0 
7.7164000000000001478 0 0 
2.9848449999999999704 0 0 
10.069950000000000401 0 0 
7.6163499999999997314 0 0 
8.370449999999999946 0 0 
8.7380499999999994287 0 0 
5.1992000000000002657 0 0 
11.332000000000000739 0 0 
6.8772500000000000853 0 0 
15.06670000000000087 0 0 
4.3243200000000001637 0 0 
11.942449999999999122 0 0 
5.1397000000000003794 0 0 
6.8115500000000004377 0 0 
8.5188500000000004775 0 0 
5.9096999999999999531 0 0 
3.7694100000000001494 0 0 
5.0160499999999998977 0 0 
3.9231549999999999478 0 0 
12.455450000000000799 0 0 
9.0716499999999999915 0 0 
9.2601499999999994373 0 0 
11.581450000000000244 0 0 
5.543899999999999828 0 0 
7.1759500000000002728 0 0 
4.0985199999999997189 0 0 
10.367350000000000065 0 0 
8.8233499999999995822 0 0 
3.8753750000000000142 0 0 
8.6475000000000008527 0 0 
4.8619349999999998957 0 0 
5.2709500000000000242 0 0 
12.061700000000000088 0 0 
12.497550000000000381 0 0 
8.7555499999999994998 0 0 
2.7907750000000000057 0 0 
3.8020100000000001117 0 0 
10.503700000000000259 0 0 
12.105750000000000455 0 0 
9.6936499999999998778 0 0 
6.5841500000000001691 0 0 
6.549450000000000216 0 0 
5.2640000000000002345 0 0 
5.3804999999999996163 0 0 
3.9745149999999997981 0 0 
4.3363500000000003709 0 0 
4.7248299999999998633 0 0 
5.2129500000000001947 0 0 
3.5431799999999999962 0 0 
3.6871249999999999858 0 0 
4.1112650000000003914 0 0 
4.4945750000000002089 0 0 
2.6692249999999999588 0 0 
7.2474499999999997257 0 0 
4.730705000000000382 0 0 
4.1383549999999997837 0 0 
7.7643000000000004235 0 0 
5.8410500000000000753 0 0 
5.4122500000000002274 0 0 
6.7944000000000004391 0 0 
5.8821500000000002117 0 0 
3.7448350000000001359 0 0 
5.2099999999999999645 0 0 
5.498999999999999666 0 0 
8.3530499999999996419 0 0 
3.0095149999999999402 0 0 
2.1425499999999999545 0 0 
6.9046000000000002927 0 0 
4.3335949999999998639 0 0 
7.6090999999999997527 0 0 
7.5763999999999995794 0 0 
5.9662499999999996092 0 0 
5.7430000000000003268 0 0 
7.2506500000000002615 0 0 
5.9912999999999998479 0 0 
5.8826499999999999346 0 0 
8.0282000000000000028 0 0 
8.9937500000000003553 0 0 
8.1244499999999995055 0 0 
5.464199999999999946 0 0 
8.0571500000000000341 0 0 
3.7380149999999998656 0 0 
6.3109500000000000597 0 0 
7.3939500000000002444 0 0 
4.7055100000000003035 0 0 
11.830199999999999605 0 0 
7.3300499999999999545 0 0 
6.5236499999999999488 0 0 
6.1310500000000001108 0 0 
11.771300000000000097 0 0 
8.6480499999999995708 0 0 
6.5586000000000002075 0 0 
5.7895000000000003126 0 0 
11.590099999999999625 0 0 
9.5452499999999993463 0 0 
11.963499999999999801 0 0 
7.2883500000000003283 0 0 
8.2675499999999999545 0 0 
7.9806999999999996831 0 0 
8.6753499999999998948 0 0 
4.640164999999999651 0 0 
11.003199999999999648 0 0 
5.4202500000000002345 0 0 
8.4974000000000007304 0 0 
8.3659999999999996589 0 0 
5.0026500000000000412 0 0 
6.5654000000000003467 0 0 
11.576800000000000423 0 0 
7.8891000000000000014 0 0 
14.830999999999999517 0 0 
6.7001999999999997115 0 0 
3.6899000000000001798 0 0 
10.097550000000000026 0 0 
6.2335000000000002629 0 0 
7.1282500000000004192 0 0 
10.05954999999999977 0 0 
2.4909900000000000375 0 0 
6.9640500000000002956 0 0 
10.721199999999999619 0 0 
6.3795999999999999375 0 0 
9.8440999999999991843 0 0 
8.9575999999999993406 0 0 
6.4908000000000001251 0 0 
4.7666149999999998244 0 0 
9.1468500000000005912 0 0 
12.403150000000000119 0 0 
5.9553000000000002601 0 0 
10.654550000000000409 0 0 
5.8532000000000001805 0 0 
5.4866999999999999105 0 0 
11.585699999999999221 0 0 
10.485900000000000887 0 0 
3.5287199999999998568 0 0 
2.1807050000000001155 0 0 
6.1953500000000003567 0 0 
13.707200000000000273 0 0 
8.2262000000000004007 0 0 
12.006199999999999761 0 0 
5.8719000000000001194 0 0 
6.969750000000000334 0 0 
6.8354999999999996874 0 0 
7.3419999999999996376 0 0 
9.0896000000000007901 0 0 
14.413000000000000256 0 0 
6.0024499999999996191 0 0 
9.2560999999999999943 0 0 
11.622749999999999915 0 0 
2.2115599999999999703 0 0 
12.03989999999999938 0 0 
8.1417999999999999261 0 0 
7.0850999999999997314 0 0 
8.4741999999999997328 0 0 
6.1306500000000001549 0 0 
9.7178500000000003212 0 0 
8.8170999999999999375 0 0 
3.6912099999999998801 0 0 
9.932249999999999801 0 0 
10.845549999999999358 0 0 
5.1379999999999999005 0 0 
10.423949999999999605 0 0 
11.9632000000000005 0 0 
4.3656750000000004164 0 0 
4.4892799999999999372 0 0 
3.5337049999999998739 0 0 
6.0929999999999999716 0 0 
4.9252750000000000696 0 0 
12.415050000000000807 0 0 
6.7689500000000002444 0 0 
4.583255000000000301 0 0 
3.9162099999999999689 0 0 
4.0279999999999995808 0 0 
27.193349999999998801 0 0 
7.5591999999999996973 0 0 
4.9603099999999997749 0 0 
4.212405000000000399 0 0 
5.0216000000000002856 0 0 
7.0233499999999997598 0 0 
4.5197300000000000253 0 0 
5.8724999999999996092 0 0 
7.0615500000000004377 0 0 
4.8585750000000000881 0 0 
7.0749000000000004107 0 0 
4.388309999999999711 0 0 
5.1315999999999997172 0 0 
7.7281000000000004135 0 0 
5.3827499999999997016 0 0 
6.1174999999999997158 0 0 
4.7555649999999998201 0 0 
9.0803499999999992554 0 0 
5.6345499999999999474 0 0 
5.2163000000000003809 0 0 
8.1092499999999994031 0 0 
7.4481000000000001648 0 0 
9.0076999999999998181 0 0 
10.399900000000000588 0 0 
3.1886049999999999116 0 0 
4.4574100000000003163 0 0 
10.36095000000000077 0 0 
9.032550000000000523 0 0 
3.6869000000000000661 0 0 
3.3440850000000001963 0 0 
5.8042499999999996874 0 0 
5.5369999999999999218 0 0 
12.303050000000000708 0 0 
8.9497499999999998721 0 0 
5.3396999999999996689 0 0 
15.095900000000000318 0 0 
6.7704000000000004178 0 0 
5.5155000000000002913 0 0 
12.603099999999999525 0 0 
8.5667000000000008697 0 0 
8.7306500000000006878 0 0 
9.9100999999999999091 0 0 
16.396300000000000097 0 0 
6.4690000000000003055 0 0 
5.8068499999999998451 0 0 
8.690849999999999298 0 0 
11.321049999999999613 0 0 
7.3963999999999998636 0 0 
8.6587499999999995026 0 0 
13.023049999999999571 0 0 
11.824049999999999727 0 0 
5.5141999999999997684 0 0 
6.6733000000000002316 0 0 
15.879250000000000753 0 0 
7.1349499999999999034 0 0 
12.446450000000000458 0 0 
9.8820499999999995566 0 0 
11.775299999999999656 0 0 
8.8291500000000002757 0 0 
11.762249999999999872 0 0 
11.816100000000000492 0 0 
3.0604849999999999 0 0 
14.053449999999999775 0 0 
7.053399999999999892 0 0 
6.7987000000000001876 0 0 
6.3803499999999999659 0 0 
6.558550000000000324 0 0 
7.2957000000000000739 0 0 
5.0173500000000004206 0 0 
13.021050000000000679 0 0 
2.9968949999999998646 0 0 
7.9984999999999999432 0 0 
11.529149999999999565 0 0 
5.9398999999999997357 0 0 
6.5339499999999999247 0 0 
7.1613499999999996604 0 0 
12.334949999999999193 0 0 
7.0370499999999998053 0 0 
10.249800000000000466 0 0 
9.7640499999999992298 0 0 
7.2481499999999998707 0 0 
13.228999999999999204 0 0 
10.458199999999999719 0 0 
7.0635500000000002174 0 0 
11.658049999999999358 0 0 
2.6228349999999998055 0 0 
12.522050000000000125 0 0 
11.052899999999999281 0 0 
11.215049999999999741 0 0 
9.6084499999999994913 0 0 
3.8128649999999999487 0 0 
13.375500000000000611 0 0 
10.820700000000000429 0 0 
4.059504999999999697 0 0 
3.4308499999999999552 0 0 
6.4573999999999998067 0 0 
3.664489999999999803 0 0 
4.3839750000000003993 0 0 
4.0867050000000002541 0 0 
7.3369999999999997442 0 0 
4.516365000000000407 0 0 
6.5692500000000002558 0 0 
4.5381799999999996587 0 0 
4.6704400000000001469 0 0 
1.8035900000000000265 0 0 
6.7275000000000000355 0 0 
5.3129999999999997229 0 0 
4.5637100000000003774 0 0 
4.0720700000000000784 0 0 
5.8940999999999998948 0 0 
3.689494999999999969 0 0 
10.894899999999999807 0 0 
6.4026500000000003965 0 0 
8.9963999999999995083 0 0 
5.0100499999999996703 0 0 
5.6071499999999998565 0 0 
5.8457499999999997797 0 0 
8.2111000000000000654 0 0 
7.7437500000000003553 0 0 
5.6651999999999995694 0 0 
2.8360449999999999271 0 0 
8.4121500000000004604 0 0 
8.739599999999999369 0 0 
9.92050000000000054 0 0 
4.094009999999999927 0 0 
14.024100000000000676 0 0 
6.293999999999999595 0 0 
6.017199999999999882 0 0 
7.7006500000000004391 0 0 
5.4549500000000001876 0 0 
10.405900000000000816 0 0 
5.0213999999999998636 0 0 
7.7869000000000001549 0 0 
4.0394600000000000506 0 0 
6.6401000000000003354 0 0 
13.447649999999999437 0 0 
4.3696099999999997721 0 0 
14.190950000000000841 0 0 
6.6295000000000001705 0 0 
6.2393000000000000682 0 0 
6.9729499999999999815 0 0 
11.813750000000000639 0 0 
10.516899999999999693 0 0 
7.8181500000000001549 0 0 
9.3094500000000000028 0 0 
9.2880500000000001393 0 0 
8.7111499999999999488 0 0 
12.818799999999999528 0 0 
14.577749999999999986 0 0 
5.4953000000000002956 0 0 
5.8013000000000003453 0 0 
9.307249999999999801 0 0 
2.971585000000000143 0 0 
15.75849999999999973 0 0 
8.3490999999999999659 0 0 
11.298049999999999926 0 0 
17.564599999999998658 0 0 
12.482599999999999696 0 0 
5.5938999999999996504 0 0 
7.6699999999999999289 0 0 
3.2956400000000001249 0 0 
10.368600000000000705 0 0 
3.9285749999999999282 0 0 
16.357500000000001705 0 0 
11.929800000000000182 0 0 
5.6974000000000000199 0 0 
6.7667000000000001592 0 0 
7.7076500000000001123 0 0 
11.487999999999999545 0 0 
7.2142499999999998295 0 0 
8.2824000000000008725 0 0 
5.3539500000000002089 0 0 
9.8674999999999997158 0 0 
7.1916500000000000981 0 0 
10.534499999999999531 0 0 
7.561499999999999666 0 0 
10.217399999999999594 0 0 
5.4314999999999997726 0 0 
9.0109499999999993491 0 0 
9.9208999999999996078 0 0 
4.3277850000000004371 0 0 
8.2512500000000006395 0 0 
7.7305999999999999162 0 0 
3.7964699999999997893 0 0 
4.8432250000000003354 0 0 
7.5693000000000001393 0 0 
3.6742799999999999905 0 0 
5.5662500000000001421 0 0 
5.666050000000000253 0 0 
3.971585000000000143 0 0 
6.8596000000000003638 0 0 
6.4395499999999996632 0 0 
7.3325500000000003453 0 0 
4.3672800000000000509 0 0 
7.6933499999999996888 0 0 
3.4823349999999999582 0 0 
4.5347299999999997056 0 0 
7.2380500000000003169 0 0 
7.1730000000000000426 0 0 
4.5195350000000003021 0 0 
8.3536500000000000199 0 0 
3.1544650000000000745 0 0 
7.5290499999999997982 0 0 
12.670049999999999812 0 0 
8.7065000000000001279 0 0 
10.049849999999999284 0 0 
5.6793500000000003425 0 0 
6.3289999999999997371 0 0 
3.4423249999999998572 0 0 
8.1163500000000006196 0 0 
8.0402500000000003411 0 0 
5.4508999999999998565 0 0 
11.488649999999999807 0 0 
9.3972999999999995424 0 0 
7.5982000000000002871 0 0 
6.6245000000000002771 0 0 
10.496299999999999741 0 0 
7.2519000000000000128 0 0 
9.8422000000000000597 0 0 
7.9106500000000004036 0 0 
3.9228450000000001374 0 0 
11.715350000000000819 0 0 
9.1444500000000008555 0 0 
8.9177999999999997272 0 0 
11.109299999999999287 0 0 
6.4194000000000004391 0 0 
9.6110000000000006537 0 0 
17.079399999999999693 0 0 
6.7703499999999996461 0 0 
8.7275500000000008072 0 0 
10.132450000000000401 0 0 
16.127700000000000813 0 0 
5.3220999999999998309 0 0 
5.4813000000000000611 0 0 
6.2119999999999997442 0 0 
6.2461500000000000909 0 0 
12.343500000000000583 0 0 
16.49994999999999834 0 0 
10.012249999999999872 0 0 
11.530749999999999389 0 0 
6.9062000000000001165 0 0 
11.052749999999999631 0 0 
12.330299999999999372 0 0 
12.230700000000000571 0 0 
8.6183999999999993946 0 0 
9.5239999999999991331 0 0 
10.650900000000000034 0 0 
4.4307199999999999918 0 0 
2.1867149999999999643 0 0 
10.638799999999999812 0 0 
8.8338000000000000966 0 0 
7.380550000000000388 0 0 
10.022100000000000009 0 0 
9.4124999999999996447 0 0 
4.3375000000000003553 0 0 
8.6478999999999999204 0 0 
6.907250000000000334 0 0 
13.533149999999999125 0 0 
7.5649499999999996191 0 0 
11.606149999999999523 0 0 
2.8773200000000000998 0 0 
14.205550000000000566 0 0 
4.9544600000000000861 0 0 
5.030549999999999855 0 0 
8.2485999999999997101 0 0 
4.2968450000000002476 0 0 
6.7530999999999998806 0 0 
13.490600000000000591 0 0 
7.1148499999999996746 0 0 
16.879999999999999005 0 0 
12.51144999999999996 0 0 
10.822100000000000719 0 0 
6.1340000000000003411 0 0 
13.178900000000000503 0 0 
7.919299999999999784 0 0 
4.555414999999999992 0 0 
13.830199999999999605 0 0 
9.5504499999999996618 0 0 
3.4198249999999998927 0 0 
11.766799999999999926 0 0 
4.091054999999999886 0 0 
6.3344500000000003581 0 0 
10.017649999999999721 0 0 
8.8760499999999993292 0 0 
6.4050500000000001322 0 0 
18.066849999999998744 0 0 
21.884799999999998477 0 0 
3.6654200000000001225 0 0 
7.1000500000000004164 0 0 
15.047449999999999548 0 0 
6.2351999999999998536 0 0 
18.708300000000001262 0 0 
15.480700000000000571 0 0 
5.5792500000000000426 0 0 
6.8208000000000001961 0 0 
12.670899999999999608 0 0 
12.576800000000000423 0 0 
3.9783349999999999547 0 0 
6.0205999999999999517 0 0 
8.7679500000000007987 0 0 
14.143050000000000566 0 0 
12.886049999999999116 0 0 
9.8490999999999999659 0 0 
11.600149999999999295 0 0 
9.0512499999999995737 0 0 
19.645199999999999108 0 0 
6.1350499999999996703 0 0 
10.655350000000000321 0 0 
11.584350000000000591 0 0 
5.2661499999999996646 0 0 
16.514350000000000307 0 0 
9.4840499999999998693 0 0 
8.4108999999999998209 0 0 
6.6947499999999999787 0 0 
6.6333999999999999631 0 0 
5.9758500000000003283 0 0 
13.773799999999999599 0 0 
6.1967999999999996419 0 0 
7.7764499999999996405 0 0 
15.044299999999999784 0 0 
2.9830649999999998556 0 0 
15.144899999999999807 0 0 
14.59795000000000087 0 0 
9.4680999999999997385 0 0 
6.1828500000000001791 0 0 
15.78834999999999944 0 0 
5.9561500000000000554 0 0 
10.756050000000000111 0 0 
11.728049999999999642 0 0 
18.816099999999998715 0 0 
4.7151649999999998286 0 0 
15.877250000000000085 0 0 
7.9148500000000003851 0 0 
21.95595000000000141 0 0 
17.903199999999998226 0 0 
9.7716999999999991644 0 0 
3.5469650000000001455 0 0 
7.3067000000000001947 0 0 
5.1718500000000000583 0 0 
9.1762999999999994571 0 0 
10.728049999999999642 0 0 
9.2468000000000003524 0 0 
4.4143249999999998323 0 0 
22.055399999999998784 0 0 
8.8443000000000004945 0 0 
15.963850000000000762 0 0 
16.994150000000001199 0 0 
5.1387000000000000455 0 0 
14.806350000000000122 0 0 
11.463749999999999218 0 0 
18.274850000000000705 0 0 
5.8316999999999996618 0 0 
8.4380000000000006111 0 0 
12.085300000000000153 0 0 
18.781500000000001194 0 0 
11.357900000000000773 0 0 
10.902749999999999275 0 0 
7.6318999999999999062 0 0 
18.847149999999999181 0 0 
16.466449999999998255 0 0 
13.498649999999999594 0 0 
6.134400000000000297 0 0 
4.4847799999999997667 0 0 
6.584950000000000081 0 0 
25.265100000000000335 0 0 
12.326999999999999957 0 0 
5.1757499999999998508 0 0 
12.039199999999999235 0 0 
12.808099999999999596 0 0 
8.7888999999999999346 0 0 
9.5413499999999995538 0 0 
13.650150000000000006 0 0 
10.655099999999999127 0 0 
4.3712400000000002365 0 0 
14.734799999999999898 0 0 
21.951250000000001705 0 0 
21.150849999999998374 0 0 
3.3989549999999999486 0 0 
20.35934999999999917 0 0 
30.344500000000000028 0 0 
10.238950000000000884 0 0 
4.1803499999999997883 0 0 
13.947100000000000719 0 0 
8.4443999999999999062 0 0 
5.5326500000000002899 0 0 
2.1561349999999999127 0 0 
13.731550000000000367 0 0 
6.4878000000000000114 0 0 
16.613050000000001205 0 0 
22.305849999999999511 0 0 
15.456749999999999545 0 0 
4.2522450000000002746 0 0 
13.758449999999999847 0 0 
9.0892999999999997129 0 0 
18.115649999999998698 0 0 
10.244899999999999451 0 0 
23.23995000000000033 0 0 
9.8663000000000007361 0 0 
7.8484499999999997044 0 0 
17.650150000000000006 0 0 
9.3673500000000000654 0 0 
15.520699999999999719 0 0 
9.9707000000000007844 0 0 
14.06109999999999971 0 0 
14.048849999999999838 0 0 
15.430799999999999628 0 0 
28.813449999999999562 0 0 
8.3952000000000008839 0 0 
21.160299999999999443 0 0 
19.900549999999999073 0 0 
21.928100000000000591 0 0 
12.367300000000000182 0 0 
17.505449999999999733 0 0 
8.8037500000000008527 0 0 
5.8648499999999996746 0 0 
2.2210499999999999687 0 0 
22.376699999999999591 0 0 
15.950300000000000367 0 0 
25.312750000000001194 0 0 
3.6105649999999998023 0 0 
21.104449999999999932 0 0 
7.133099999999999774 0 0 
23.41355000000000075 0 0 
15.805899999999999395 0 0 
12.655300000000000438 0 0 
16.430399999999998784 0 0 
5.0588499999999996248 0 0 
16.94719999999999871 0 0 
4.7720349999999998047 0 0 
15.628249999999999531 0 0 
23.293449999999999989 0 0 
7.3764500000000001734 0 0 
22.712499999999998579 0 0 
23.99579999999999913 0 0 
10.804650000000000531 0 0 
5.1519000000000003681 0 0 
29.350650000000001683 0 0 
23.693000000000001393 0 0 
6.294599999999999973 0 0 
11.65204999999999913 0 0 
14.345700000000000784 0 0 
19.15619999999999834 0 0 

1142 39
1 0 0 1 1 0 0 1 1 1 0 1 1 0 0 0 0 0 0 0 0 0 1 0 0 0 0 0 0 0 0 0 0 0 0 0 0 0 0 
1 0 0 1 1 0 0 1 1 1 0 1 1 0 0 0 0 0 0 0 0 0 1 0 0 0 0 0 0 0 0 0 0 0 0 0 0 0 0 
1 0 0 1 1 0 0 1 1 1 0 1 1 0 0 0 0 0 0 0 0 0 1 0 0 0 0 0 0 0 0 0 0 0 0 0 0 0 0 
1 0 0 1 1 0 0 1 1 1 0 1 1 0 0 0 0 0 0 0 0 0 1 0 0 0 0 0 0 0 0 0 0 0 0 0 0 0 0 
1 0 0 1 1 0 0 1 1 1 0 1 1 0 0 0 0 0 0 0 0 0 1 0 0 0 0 0 0 0 0 0 0 0 0 0 0 0 0 
1 0 0 1 1 0 0 1 1 1 0 1 1 0 0 0 0 0 0 0 0 0 1 0 0 0 0 0 0 0 0 0 0 0 0 0 0 0 0 
1 0 0 1 1 0 0 1 1 1 0 1 1 0 0 0 0 0 0 0 0 0 1 0 0 0 0 0 0 0 0 0 0 0 0 0 0 0 0 
1 0 0 1 1 0 0 1 1 1 0 1 1 0 0 0 0 0 0 0 0 0 1 0 0 0 0 0 0 0 0 0 0 0 0 0 0 0 0 
1 0 0 1 1 0 0 1 1 1 0 1 1 0 0 0 0 0 0 0 0 0 1 0 0 0 0 0 0 0 0 0 0 0 0 0 0 0 0 
1 0 0 1 1 0 0 1 1 1 0 1 1 0 0 0 0 0 0 0 0 0 1 0 0 0 0 0 0 0 0 0 0 0 0 0 0 0 0 
1 0 0 1 1 0 0 1 1 1 0 1 1 0 0 0 0 0 0 0 0 0 1 0 0 0 0 0 0 0 0 0 0 0 0 0 0 0 0 
1 0 0 1 1 0 0 1 1 1 0 1 1 0 0 0 0 0 0 0 0 0 1 0 0 0 0 0 0 0 0 0 0 0 0 0 0 0 0 
1 0 0 1 1 0 0 1 1 1 0 1 1 0 0 0 0 0 0 0 0 0 1 0 0 0 0 0 0 0 0 0 0 0 0 0 0 0 0 
1 0 0 1 1 0 0 1 1 1 0 1 1 0 0 0 0 0 0 0 0 0 1 0 0 0 0 0 0 0 0 0 0 0 0 0 0 0 0 
1 0 0 1 1 0 0 1 1 1 0 1 1 0 0 0 0 0 0 0 0 0 1 0 0 0 0 0 0 0 0 0 0 0 0 0 0 0 0 
1 0 0 1 1 0 0 1 1 1 0 1 1 0 0 0 0 0 0 0 0 0 1 0 0 0 0 0 0 0 0 0 0 0 0 0 0 0 0 
1 0 0 1 1 0 0 1 1 1 0 1 1 0 0 0 0 0 0 0 0 0 1 0 0 0 0 0 0 0 0 0 0 0 0 0 0 0 0 
1 0 0 1 1 0 0 1 1 1 0 1 1 0 0 0 0 0 0 0 0 0 1 0 0 0 0 0 0 0 0 0 0 0 0 0 0 0 0 
1 0 0 1 1 0 0 1 1 1 0 1 1 0 0 0 0 0 0 0 0 0 1 0 0 0 0 0 0 0 0 0 0 0 0 0 0 0 0 
1 0 0 1 1 0 0 1 1 1 0 1 1 0 0 0 0 0 0 0 0 0 1 0 0 0 0 0 0 0 0 0 0 0 0 0 0 0 0 
1 0 0 1 1 0 0 1 1 1 0 1 1 0 0 0 0 0 0 0 0 0 1 0 0 0 0 0 0 0 0 0 0 0 0 0 0 0 0 
1 0 0 1 1 0 0 1 1 1 0 1 1 0 0 0 0 0 0 0 0 0 1 0 0 0 0 0 0 0 0 0 0 0 0 0 0 0 0 
1 0 0 1 1 0 0 1 1 1 0 1 1 0 0 0 0 0 0 0 0 0 1 0 0 0 0 0 0 0 0 0 0 0 0 0 0 0 0 
1 0 0 1 1 0 0 1 1 1 0 1 1 0 0 0 0 0 0 0 0 0 1 0 0 0 0 0 0 0 0 0 0 0 0 0 0 0 0 
1 0 0 1 1 0 0 1 1 1 0 1 1 0 0 0 0 0 0 0 0 0 1 0 0 0 0 0 0 0 0 0 0 0 0 0 0 0 0 
1 0 0 1 1 0 0 1 1 1 0 1 1 0 0 0 0 0 0 0 0 0 1 0 0 0 0 0 0 0 0 0 0 0 0 0 0 0 0 
1 0 0 1 1 0 0 1 1 1 0 1 1 0 0 0 0 0 0 0 0 0 1 0 0 0 0 0 0 0 0 0 0 0 0 0 0 0 0 
1 0 0 1 1 0 0 1 1 1 0 1 1 0 0 0 0 0 0 0 0 0 1 0 0 0 0 0 0 0 0 0 0 0 0 0 0 0 0 
1 0 0 1 1 0 0 1 1 1 0 1 1 0 0 0 0 0 0 0 0 0 1 0 0 0 0 0 0 0 0 0 0 0 0 0 0 0 0 
1 0 0 1 1 0 0 1 1 1 0 1 1 0 0 0 0 0 0 0 0 0 1 0 0 0 0 0 0 0 0 0 0 0 0 0 0 0 0 
1 0 0 1 1 0 0 1 1 1 0 1 1 0 0 0 0 0 0 0 0 0 1 0 0 0 0 0 0 0 0 0 0 0 0 0 0 0 0 
1 0 0 1 1 0 0 1 1 1 0 1 1 0 0 0 0 0 0 0 0 0 1 0 0 0 0 0 0 0 0 0 0 0 0 0 0 0 0 
1 0 0 1 1 0 0 1 1 1 0 1 1 0 0 0 0 0 0 0 0 0 1 0 0 0 0 0 0 0 0 0 0 0 0 0 0 0 0 
1 0 0 1 1 0 0 1 1 1 0 1 1 0 0 0 0 0 0 0 0 0 1 0 0 0 0 0 0 0 0 0 0 0 0 0 0 0 0 
1 0 0 1 1 0 0 1 1 1 0 1 1 0 0 0 0 0 0 0 0 0 1 0 0 0 0 0 0 0 0 0 0 0 0 0 0 0 0 
1 0 0 1 1 0 0 1 1 1 0 1 1 0 0 0 0 0 0 0 0 0 1 0 0 0 0 0 0 0 0 0 0 0 0 0 0 0 0 
1 0 0 1 1 0 0 1 1 1 0 1 1 0 0 0 0 0 0 0 0 0 1 0 0 0 0 0 0 0 0 0 0 0 0 0 0 0 0 
1 0 0 1 1 0 0 1 1 1 0 1 1 0 0 0 0 0 0 0 0 0 1 0 0 0 0 0 0 0 0 0 0 0 0 0 0 0 0 
1 0 0 1 1 0 0 1 1 1 0 1 1 0 0 0 0 0 0 0 0 0 1 0 0 0 0 0 0 0 0 0 0 0 0 0 0 0 0 
1 0 0 1 1 0 0 1 1 1 0 1 1 0 0 0 0 0 0 0 0 0 1 0 0 0 0 0 0 0 0 0 0 0 0 0 0 0 0 
1 0 0 1 1 0 0 1 1 1 0 1 1 0 0 0 0 0 0 0 0 0 1 0 0 0 0 0 0 0 0 0 0 0 0 0 0 0 0 
1 0 0 1 1 0 0 1 1 1 0 1 1 0 0 0 0 0 0 0 0 0 1 0 0 0 0 0 0 0 0 0 0 0 0 0 0 0 0 
1 0 0 1 1 0 0 1 1 1 0 1 1 0 0 0 0 0 0 0 0 0 1 0 0 0 0 0 0 0 0 0 0 0 0 0 0 0 0 
1 0 0 1 1 0 0 1 1 1 0 1 1 0 0 0 0 0 0 0 0 0 1 0 0 0 0 0 0 0 0 0 0 0 0 0 0 0 0 
1 0 0 1 1 0 0 1 1 1 0 1 1 0 0 0 0 0 0 0 0 0 1 0 0 0 0 0 0 0 0 0 0 0 0 0 0 0 0 
1 0 0 1 1 0 0 1 1 1 0 1 1 0 0 0 0 0 0 0 0 0 1 0 0 0 0 0 0 0 0 0 0 0 0 0 0 0 0 
1 0 0 1 1 0 0 1 1 1 0 1 1 0 0 0 0 0 0 0 0 0 1 0 0 0 0 0 0 0 0 0 0 0 0 0 0 0 0 
1 0 0 1 1 0 0 1 1 1 0 1 1 0 0 0 0 0 0 0 0 0 1 0 0 0 0 0 0 0 0 0 0 0 0 0 0 0 0 
1 0 0 1 1 0 0 1 1 1 0 1 1 0 0 0 0 0 0 0 0 0 1 0 0 0 0 0 0 0 0 0 0 0 0 0 0 0 0 
1 0 0 1 1 0 0 1 1 1 0 1 1 0 0 0 0 0 0 0 0 0 1 0 0 0 0 0 0 0 0 0 0 0 0 0 0 0 0 
1 0 0 1 1 0 0 1 1 1 0 1 1 0 0 0 0 0 0 0 0 0 1 0 0 0 0 0 0 0 0 0 0 0 0 0 0 0 0 
1 0 0 1 1 0 0 1 1 1 0 1 1 0 0 0 0 0 0 0 0 0 1 0 0 0 0 0 0 0 0 0 0 0 0 0 0 0 0 
1 0 0 1 1 0 0 1 1 1 0 1 1 0 0 0 0 0 0 0 0 0 1 0 0 0 0 0 0 0 0 0 0 0 0 0 0 0 0 
1 0 0 1 1 0 0 1 1 1 0 1 1 0 0 0 0 0 0 0 0 0 1 0 0 0 0 0 0 0 0 0 0 0 0 0 0 0 0 
1 0 0 1 1 0 0 1 1 1 0 1 1 0 0 0 0 0 0 0 0 0 1 0 0 0 0 0 0 0 0 0 0 0 0 0 0 0 0 
1 0 0 1 1 0 0 1 1 1 0 1 1 0 0 0 0 0 0 0 0 0 1 0 0 0 0 0 0 0 0 0 0 0 0 0 0 0 0 
1 0 0 1 1 0 0 1 1 1 0 1 1 0 0 0 0 0 0 0 0 0 1 0 0 0 0 0 0 0 0 0 0 0 0 0 0 0 0 
1 0 0 1 1 0 0 1 1 1 0 1 1 0 0 0 0 0 0 0 0 0 1 0 0 0 0 0 0 0 0 0 0 0 0 0 0 0 0 
1 0 0 1 1 0 0 1 1 1 0 1 1 0 0 0 0 0 0 0 0 0 1 0 0 0 0 0 0 0 0 0 0 0 0 0 0 0 0 
1 0 0 1 1 0 0 1 1 1 0 1 1 0 0 0 0 0 0 0 0 0 1 0 0 0 0 0 0 0 0 0 0 0 0 0 0 0 0 
1 0 0 1 1 0 0 1 1 1 0 1 1 0 0 0 0 0 0 0 0 0 1 0 0 0 0 0 0 0 0 0 0 0 0 0 0 0 0 
1 0 0 1 1 0 0 1 1 1 0 1 1 0 0 0 0 0 0 0 0 0 1 0 0 0 0 0 0 0 0 0 0 0 0 0 0 0 0 
1 0 0 1 1 0 0 1 1 1 0 1 1 0 0 0 0 0 0 0 0 0 1 0 0 0 0 0 0 0 0 0 0 0 0 0 0 0 0 
1 0 0 1 1 0 0 1 1 1 0 1 1 0 0 0 0 0 0 0 0 0 1 0 0 0 0 0 0 0 0 0 0 0 0 0 0 0 0 
1 0 0 1 1 0 0 1 1 1 0 1 1 0 0 0 0 0 0 0 0 0 1 0 0 0 0 0 0 0 0 0 0 0 0 0 0 0 0 
1 0 0 1 1 0 0 1 1 1 0 1 1 0 0 0 0 0 0 0 0 0 1 0 0 0 0 0 0 0 0 0 0 0 0 0 0 0 0 
1 0 0 1 1 0 0 1 1 1 0 1 1 0 0 0 0 0 0 0 0 0 1 0 0 0 0 0 0 0 0 0 0 0 0 0 0 0 0 
1 0 0 1 1 0 0 1 1 1 0 1 1 0 0 0 0 0 0 0 0 0 1 0 0 0 0 0 0 0 0 0 0 0 0 0 0 0 0 
1 0 0 1 1 0 0 1 1 1 0 1 1 0 0 0 0 0 0 0 0 0 1 0 0 0 0 0 0 0 0 0 0 0 0 0 0 0 0 
1 0 0 1 1 0 0 1 1 1 0 1 1 0 0 0 0 0 0 0 0 0 1 0 0 0 0 0 0 0 0 0 0 0 0 0 0 0 0 
1 0 0 1 1 0 0 1 1 1 0 1 1 0 0 0 0 0 0 0 0 0 1 0 0 0 0 0 0 0 0 0 0 0 0 0 0 0 0 
1 0 0 1 1 0 0 1 1 1 0 1 1 0 0 0 0 0 0 0 0 0 1 0 0 0 0 0 0 0 0 0 0 0 0 0 0 0 0 
1 0 0 1 1 0 0 1 1 1 0 1 1 0 0 0 0 0 0 0 0 0 1 0 0 0 0 0 0 0 0 0 0 0 0 0 0 0 0 
1 0 0 1 1 0 0 1 1 1 0 1 1 0 0 0 0 0 0 0 0 0 1 0 0 0 0 0 0 0 0 0 0 0 0 0 0 0 0 
1 0 0 1 1 0 0 1 1 1 0 1 1 0 0 0 0 0 0 0 0 0 1 0 0 0 0 0 0 0 0 0 0 0 0 0 0 0 0 
1 0 0 1 1 0 0 1 1 1 0 1 1 0 0 0 0 0 0 0 0 0 1 0 0 0 0 0 0 0 0 0 0 0 0 0 0 0 0 
1 0 0 1 1 0 0 1 1 1 0 1 1 0 0 0 0 0 0 0 0 0 1 0 0 0 0 0 0 0 0 0 0 0 0 0 0 0 0 
1 0 0 1 1 0 0 1 1 1 0 1 1 0 0 0 0 0 0 0 0 0 1 0 0 0 0 0 0 0 0 0 0 0 0 0 0 0 0 
1 0 0 1 1 0 0 1 1 1 0 1 1 0 0 0 0 0 0 0 0 0 1 0 0 0 0 0 0 0 0 0 0 0 0 0 0 0 0 
1 0 0 1 1 0 0 1 1 1 0 1 1 0 0 0 0 0 0 0 0 0 1 0 0 0 0 0 0 0 0 0 0 0 0 0 0 0 0 
1 0 0 1 1 0 0 1 1 1 0 1 1 0 0 0 0 0 0 0 0 0 1 0 0 0 0 0 0 0 0 0 0 0 0 0 0 0 0 
1 0 0 1 1 0 0 1 1 1 0 1 1 0 0 0 0 0 0 0 0 0 1 0 0 0 0 0 0 0 0 0 0 0 0 0 0 0 0 
1 0 0 1 1 0 0 1 1 1 0 1 1 0 0 0 0 0 0 0 0 0 1 0 0 0 0 0 0 0 0 0 0 0 0 0 0 0 0 
1 0 0 1 1 0 0 1 1 1 0 1 1 0 0 0 0 0 0 0 0 0 1 0 0 0 0 0 0 0 0 0 0 0 0 0 0 0 0 
1 0 0 1 1 0 0 1 1 1 0 1 1 0 0 0 0 0 0 0 0 0 1 0 0 0 0 0 0 0 0 0 0 0 0 0 0 0 0 
1 0 0 1 1 0 0 1 1 1 0 1 1 0 0 0 0 0 0 0 0 0 1 0 0 0 0 0 0 0 0 0 0 0 0 0 0 0 0 
1 0 0 1 1 0 0 1 1 1 0 1 1 0 0 0 0 0 0 0 0 0 1 0 0 0 0 0 0 0 0 0 0 0 0 0 0 0 0 
1 0 0 1 1 0 0 1 1 1 0 1 1 0 0 0 0 0 0 0 0 0 1 0 0 0 0 0 0 0 0 0 0 0 0 0 0 0 0 
1 0 0 1 1 0 0 1 1 1 0 1 1 0 0 0 0 0 0 0 0 0 1 0 0 0 0 0 0 0 0 0 0 0 0 0 0 0 0 
1 0 0 1 1 0 0 1 1 1 0 1 1 0 0 0 0 0 0 0 0 0 1 0 0 0 0 0 0 0 0 0 0 0 0 0 0 0 0 
1 0 0 1 1 0 0 1 1 1 0 1 1 0 0 0 0 0 0 0 0 0 1 0 0 0 0 0 0 0 0 0 0 0 0 0 0 0 0 
1 0 0 1 1 0 0 1 1 1 0 1 1 0 0 0 0 0 0 0 0 0 1 0 0 0 0 0 0 0 0 0 0 0 0 0 0 0 0 
1 0 0 1 1 0 0 1 1 1 0 1 1 0 0 0 0 0 0 0 0 0 1 0 0 0 0 0 0 0 0 0 0 0 0 0 0 0 0 
1 0 0 1 1 0 0 1 1 1 0 1 1 0 0 0 0 0 0 0 0 0 1 0 0 0 0 0 0 0 0 0 0 0 0 0 0 0 0 
1 0 0 1 1 0 0 1 1 1 0 1 1 0 0 0 0 0 0 0 0 0 1 0 0 0 0 0 0 0 0 0 0 0 0 0 0 0 0 
1 0 0 1 1 0 0 1 1 1 0 1 1 0 0 0 0 0 0 0 0 0 1 0 0 0 0 0 0 0 0 0 0 0 0 0 0 0 0 
1 0 0 1 1 0 0 1 1 1 0 1 1 0 0 0 0 0 0 0 0 0 1 0 0 0 0 0 0 0 0 0 0 0 0 0 0 0 0 
1 0 0 1 1 0 0 1 1 1 0 1 1 0 0 0 0 0 0 0 0 0 1 0 0 0 0 0 0 0 0 0 0 0 0 0 0 0 0 
1 0 0 1 1 0 0 1 1 1 0 1 1 0 0 0 0 0 0 0 0 0 1 0 0 0 0 0 0 0 0 0 0 0 0 0 0 0 0 
1 0 0 1 1 0 0 1 1 1 0 1 1 0 0 0 0 0 0 0 0 0 1 0 0 0 0 0 0 0 0 0 0 0 0 0 0 0 0 
1 0 0 1 1 0 0 1 1 1 0 1 1 0 0 0 0 0 0 0 0 0 1 0 0 0 0 0 0 0 0 0 0 0 0 0 0 0 0 
1 0 0 1 1 0 0 1 1 1 0 1 1 0 0 0 0 0 0 0 0 0 1 0 0 0 0 0 0 0 0 0 0 0 0 0 0 0 0 
1 0 0 1 1 0 0 1 1 1 0 1 1 0 0 0 0 0 0 0 0 0 1 0 0 0 0 0 0 0 0 0 0 0 0 0 0 0 0 
1 0 0 1 1 0 0 1 1 1 0 1 1 0 0 0 0 0 0 0 0 0 1 0 0 0 0 0 0 0 0 0 0 0 0 0 0 0 0 
1 0 0 1 1 0 0 1 1 1 0 1 1 0 0 0 0 0 0 0 0 0 1 0 0 0 0 0 0 0 0 0 0 0 0 0 0 0 0 
1 0 0 1 1 0 0 1 1 1 0 1 1 0 0 0 0 0 0 0 0 0 1 0 0 0 0 0 0 0 0 0 0 0 0 0 0 0 0 
1 0 0 1 1 0 0 1 1 1 0 1 1 0 0 0 0 0 0 0 0 0 1 0 0 0 0 0 0 0 0 0 0 0 0 0 0 0 0 
1 0 0 1 1 0 0 1 1 1 0 1 1 0 0 0 0 0 0 0 0 0 1 0 0 0 0 0 0 0 0 0 0 0 0 0 0 0 0 
1 0 0 1 1 0 0 1 1 1 0 1 1 0 0 0 0 0 0 0 0 0 1 0 0 0 0 0 0 0 0 0 0 0 0 0 0 0 0 
1 0 0 1 1 0 0 1 1 1 0 1 1 0 0 0 0 0 0 0 0 0 1 0 0 0 0 0 0 0 0 0 0 0 0 0 0 0 0 
1 0 0 1 1 0 0 1 1 1 0 1 1 0 0 0 0 0 0 0 0 0 1 0 0 0 0 0 0 0 0 0 0 0 0 0 0 0 0 
1 0 0 1 1 0 0 1 1 1 0 1 1 0 0 0 0 0 0 0 0 0 1 0 0 0 0 0 0 0 0 0 0 0 0 0 0 0 0 
1 0 0 1 1 0 0 1 1 1 0 1 1 0 0 0 0 0 0 0 0 0 1 0 0 0 0 0 0 0 0 0 0 0 0 0 0 0 0 
1 0 0 1 1 0 0 1 1 1 0 1 1 0 0 0 0 0 0 0 0 0 1 0 0 0 0 0 0 0 0 0 0 0 0 0 0 0 0 
1 0 0 1 1 0 0 1 1 1 0 1 1 0 0 0 0 0 0 0 0 0 1 0 0 0 0 0 0 0 0 0 0 0 0 0 0 0 0 
1 0 0 1 1 0 0 1 1 1 0 1 1 0 0 0 0 0 0 0 0 0 1 0 0 0 0 0 0 0 0 0 0 0 0 0 0 0 0 
1 0 0 1 1 0 0 1 1 1 0 1 1 0 0 0 0 0 0 0 0 0 1 0 0 0 0 0 0 0 0 0 0 0 0 0 0 0 0 
1 0 0 1 1 0 0 1 1 1 0 1 1 0 0 0 0 0 0 0 0 0 1 0 0 0 0 0 0 0 0 0 0 0 0 0 0 0 0 
1 0 0 1 1 0 0 1 1 1 0 1 1 0 0 0 0 0 0 0 0 0 1 0 0 0 0 0 0 0 0 0 0 0 0 0 0 0 0 
1 0 0 1 1 0 0 1 1 1 0 1 1 0 0 0 0 0 0 0 0 0 1 0 0 0 0 0 0 0 0 0 0 0 0 0 0 0 0 
1 0 0 1 1 0 0 1 1 1 0 1 1 0 0 0 0 0 0 0 0 0 1 0 0 0 0 0 0 0 0 0 0 0 0 0 0 0 0 
1 0 0 1 1 0 0 1 1 1 0 1 1 0 0 0 0 0 0 0 0 0 1 0 0 0 0 0 0 0 0 0 0 0 0 0 0 0 0 
1 0 0 1 1 0 0 1 1 1 0 1 1 0 0 0 0 0 0 0 0 0 1 0 0 0 0 0 0 0 0 0 0 0 0 0 0 0 0 
1 0 0 1 1 0 0 1 1 1 0 1 1 0 0 0 0 0 0 0 0 0 1 0 0 0 0 0 0 0 0 0 0 0 0 0 0 0 0 
1 0 0 1 1 0 0 1 1 1 0 1 1 0 0 0 0 0 0 0 0 0 1 0 0 0 0 0 0 0 0 0 0 0 0 0 0 0 0 
1 0 0 1 1 0 0 1 1 1 0 1 1 0 0 0 0 0 0 0 0 0 1 0 0 0 0 0 0 0 0 0 0 0 0 0 0 0 0 
1 0 0 1 1 0 0 1 1 1 0 1 1 0 0 0 0 0 0 0 0 0 1 0 0 0 0 0 0 0 0 0 0 0 0 0 0 0 0 
1 0 0 1 1 0 0 1 1 1 0 1 1 0 0 0 0 0 0 0 0 0 1 0 0 0 0 0 0 0 0 0 0 0 0 0 0 0 0 
1 0 0 1 1 0 0 1 1 1 0 1 1 0 0 0 0 0 0 0 0 0 1 0 0 0 0 0 0 0 0 0 0 0 0 0 0 0 0 
1 0 0 1 1 0 0 1 1 1 0 1 1 0 0 0 0 0 0 0 0 0 1 0 0 0 0 0 0 0 0 0 0 0 0 0 0 0 0 
1 0 0 1 1 0 0 1 1 1 0 1 1 0 0 0 0 0 0 0 0 0 1 0 0 0 0 0 0 0 0 0 0 0 0 0 0 0 0 
1 0 0 1 1 0 0 1 1 1 0 1 1 0 0 0 0 0 0 0 0 0 1 0 0 0 0 0 0 0 0 0 0 0 0 0 0 0 0 
1 0 0 1 1 0 0 1 1 1 0 1 1 0 0 0 0 0 0 0 0 0 1 0 0 0 0 0 0 0 0 0 0 0 0 0 0 0 0 
1 0 0 1 1 0 0 1 1 1 0 1 1 0 0 0 0 0 0 0 0 0 1 0 0 0 0 0 0 0 0 0 0 0 0 0 0 0 0 
1 0 0 1 1 0 0 1 1 1 0 1 1 0 0 0 0 0 0 0 0 0 1 0 0 0 0 0 0 0 0 0 0 0 0 0 0 0 0 
1 0 0 1 1 0 0 1 1 1 0 1 1 0 0 0 0 0 0 0 0 0 1 0 0 0 0 0 0 0 0 0 0 0 0 0 0 0 0 
1 0 0 1 1 0 0 1 1 1 0 1 1 0 0 0 0 0 0 0 0 0 1 0 0 0 0 0 0 0 0 0 0 0 0 0 0 0 0 
1 0 0 1 1 0 0 1 1 1 0 1 1 0 0 0 0 0 0 0 0 0 1 0 0 0 0 0 0 0 0 0 0 0 0 0 0 0 0 
1 0 0 1 1 0 0 1 1 1 0 1 1 0 0 0 0 0 0 0 0 0 1 0 0 0 0 0 0 0 0 0 0 0 0 0 0 0 0 
1 0 0 1 1 0 0 1 1 1 0 1 1 0 0 0 0 0 0 0 0 0 1 0 0 0 0 0 0 0 0 0 0 0 0 0 0 0 0 
1 0 0 1 1 0 0 1 1 1 0 1 1 0 0 0 0 0 0 0 0 0 1 0 0 0 0 0 0 0 0 0 0 0 0 0 0 0 0 
1 0 0 1 1 0 0 1 1 1 0 1 1 0 0 0 0 0 0 0 0 0 1 0 0 0 0 0 0 0 0 0 0 0 0 0 0 0 0 
1 0 0 1 1 0 0 1 1 1 0 1 1 0 0 0 0 0 0 0 0 0 1 0 0 0 0 0 0 0 0 0 0 0 0 0 0 0 0 
1 0 0 1 1 0 0 1 1 1 0 1 1 0 0 0 0 0 0 0 0 0 1 0 0 0 0 0 0 0 0 0 0 0 0 0 0 0 0 
1 0 0 1 1 0 0 1 1 1 0 1 1 0 0 0 0 0 0 0 0 0 1 0 0 0 0 0 0 0 0 0 0 0 0 0 0 0 0 
1 0 0 1 1 0 0 1 1 1 0 1 1 0 0 0 0 0 0 0 0 0 1 0 0 0 0 0 0 0 0 0 0 0 0 0 0 0 0 
1 0 0 1 1 0 0 1 1 1 0 1 1 0 0 0 0 0 0 0 0 0 1 0 0 0 0 0 0 0 0 0 0 0 0 0 0 0 0 
1 0 0 1 1 0 0 1 1 1 0 1 1 0 0 0 0 0 0 0 0 0 1 0 0 0 0 0 0 0 0 0 0 0 0 0 0 0 0 
1 0 0 1 1 0 0 1 1 1 0 1 1 0 0 0 0 0 0 0 0 0 1 0 0 0 0 0 0 0 0 0 0 0 0 0 0 0 0 
1 0 0 1 1 0 0 1 1 1 0 1 1 0 0 0 0 0 0 0 0 0 1 0 0 0 0 0 0 0 0 0 0 0 0 0 0 0 0 
1 0 0 1 1 0 0 1 1 1 0 1 1 0 0 0 0 0 0 0 0 0 1 0 0 0 0 0 0 0 0 0 0 0 0 0 0 0 0 
1 0 0 1 1 0 0 1 1 1 0 1 1 0 0 0 0 0 0 0 0 0 1 0 0 0 0 0 0 0 0 0 0 0 0 0 0 0 0 
1 0 0 1 1 0 0 1 1 1 0 1 1 0 0 0 0 0 0 0 0 0 1 0 0 0 0 0 0 0 0 0 0 0 0 0 0 0 0 
1 0 0 1 1 0 0 1 1 1 0 1 1 0 0 0 0 0 0 0 0 0 1 0 0 0 0 0 0 0 0 0 0 0 0 0 0 0 0 
1 0 0 1 1 0 0 1 1 1 0 1 1 0 0 0 0 0 0 0 0 0 1 0 0 0 0 0 0 0 0 0 0 0 0 0 0 0 0 
1 0 0 1 1 0 0 1 1 1 0 1 1 0 0 0 0 0 0 0 0 0 1 0 0 0 0 0 0 0 0 0 0 0 0 0 0 0 0 
1 0 0 1 1 0 0 1 1 1 0 1 1 0 0 0 0 0 0 0 0 0 1 0 0 0 0 0 0 0 0 0 0 0 0 0 0 0 0 
1 0 0 1 1 0 0 1 1 1 0 1 1 0 0 0 0 0 0 0 0 0 1 0 0 0 0 0 0 0 0 0 0 0 0 0 0 0 0 
1 0 0 1 1 0 0 1 1 1 0 1 1 0 0 0 0 0 0 0 0 0 1 0 0 0 0 0 0 0 0 0 0 0 0 0 0 0 0 
1 0 0 1 1 0 0 1 1 1 0 1 1 0 0 0 0 0 0 0 0 0 1 0 0 0 0 0 0 0 0 0 0 0 0 0 0 0 0 
1 0 0 1 1 0 0 1 1 1 0 1 1 0 0 0 0 0 0 0 0 0 1 0 0 0 0 0 0 0 0 0 0 0 0 0 0 0 0 
1 0 0 1 1 0 0 1 1 1 0 1 1 0 0 0 0 0 0 0 0 0 1 0 0 0 0 0 0 0 0 0 0 0 0 0 0 0 0 
1 0 0 1 1 0 0 1 1 1 0 1 1 0 0 0 0 0 0 0 0 0 1 0 0 0 0 0 0 0 0 0 0 0 0 0 0 0 0 
1 0 0 1 1 0 0 1 1 1 0 1 1 0 0 0 0 0 0 0 0 0 1 0 0 0 0 0 0 0 0 0 0 0 0 0 0 0 0 
1 0 0 1 1 0 0 1 1 1 0 1 1 0 0 0 0 0 0 0 0 0 1 0 0 0 0 0 0 0 0 0 0 0 0 0 0 0 0 
1 0 0 1 1 0 0 1 1 1 0 1 1 0 0 0 0 0 0 0 0 0 1 0 0 0 0 0 0 0 0 0 0 0 0 0 0 0 0 
1 0 0 1 1 0 0 1 1 1 0 1 1 0 0 0 0 0 0 0 0 0 1 0 0 0 0 0 0 0 0 0 0 0 0 0 0 0 0 
1 0 0 1 1 0 0 1 1 1 0 1 1 0 0 0 0 0 0 0 0 0 1 0 0 0 0 0 0 0 0 0 0 0 0 0 0 0 0 
1 0 0 1 1 0 0 1 1 1 0 1 1 0 0 0 0 0 0 0 0 0 1 0 0 0 0 0 0 0 0 0 0 0 0 0 0 0 0 
1 0 0 1 1 0 0 1 1 1 0 1 1 0 0 0 0 0 0 0 0 0 1 0 0 0 0 0 0 0 0 0 0 0 0 0 0 0 0 
1 0 0 1 1 0 0 1 1 1 0 1 1 0 0 0 0 0 0 0 0 0 1 0 0 0 0 0 0 0 0 0 0 0 0 0 0 0 0 
1 0 0 1 1 0 0 1 1 1 0 1 1 0 0 0 0 0 0 0 0 0 1 0 0 0 0 0 0 0 0 0 0 0 0 0 0 0 0 
1 0 0 1 1 0 0 1 1 1 0 1 1 0 0 0 0 0 0 0 0 0 1 0 0 0 0 0 0 0 0 0 0 0 0 0 0 0 0 
1 0 0 1 1 0 0 1 1 1 0 1 1 0 0 0 0 0 0 0 0 0 1 0 0 0 0 0 0 0 0 0 0 0 0 0 0 0 0 
1 0 0 1 1 0 0 1 1 1 0 1 1 0 0 0 0 0 0 0 0 0 1 0 0 0 0 0 0 0 0 0 0 0 0 0 0 0 0 
1 0 0 1 1 0 0 1 1 1 0 1 1 0 0 0 0 0 0 0 0 0 1 0 0 0 0 0 0 0 0 0 0 0 0 0 0 0 0 
1 0 0 1 1 0 0 1 1 1 0 1 1 0 0 0 0 0 0 0 0 0 1 0 0 0 0 0 0 0 0 0 0 0 0 0 0 0 0 
1 0 0 1 1 0 0 1 1 1 0 1 1 0 0 0 0 0 0 0 0 0 1 0 0 0 0 0 0 0 0 0 0 0 0 0 0 0 0 
1 0 0 1 1 0 0 1 1 1 0 1 1 0 0 0 0 0 0 0 0 0 1 0 0 0 0 0 0 0 0 0 0 0 0 0 0 0 0 
1 0 0 1 1 0 0 1 1 1 0 1 1 0 0 0 0 0 0 0 0 0 1 0 0 0 0 0 0 0 0 0 0 0 0 0 0 0 0 
1 0 0 1 1 0 0 1 1 1 0 1 1 0 0 0 0 0 0 0 0 0 1 0 0 0 0 0 0 0 0 0 0 0 0 0 0 0 0 
1 0 0 1 1 0 0 1 1 1 0 1 1 0 0 0 0 0 0 0 0 0 1 0 0 0 0 0 0 0 0 0 0 0 0 0 0 0 0 
1 0 0 1 1 0 0 1 1 1 0 1 1 0 0 0 0 0 0 0 0 0 1 0 0 0 0 0 0 0 0 0 0 0 0 0 0 0 0 
1 0 0 1 1 0 0 1 1 1 0 1 1 0 0 0 0 0 0 0 0 0 1 0 0 0 0 0 0 0 0 0 0 0 0 0 0 0 0 
1 0 0 1 1 0 0 1 1 1 0 1 1 0 0 0 0 0 0 0 0 0 1 0 0 0 0 0 0 0 0 0 0 0 0 0 0 0 0 
1 0 0 1 1 0 0 1 1 1 0 1 1 0 0 0 0 0 0 0 0 0 1 0 0 0 0 0 0 0 0 0 0 0 0 0 0 0 0 
1 0 0 1 1 0 0 1 1 1 0 1 1 0 0 0 0 0 0 0 0 0 1 0 0 0 0 0 0 0 0 0 0 0 0 0 0 0 0 
1 0 0 1 1 0 0 1 1 1 0 1 1 0 0 0 0 0 0 0 0 0 1 0 0 0 0 0 0 0 0 0 0 0 0 0 0 0 0 
1 0 0 1 1 0 0 1 1 1 0 1 1 0 0 0 0 0 0 0 0 0 1 0 0 0 0 0 0 0 0 0 0 0 0 0 0 0 0 
1 0 0 1 1 0 0 1 1 1 0 1 1 0 0 0 0 0 0 0 0 0 1 0 0 0 0 0 0 0 0 0 0 0 0 0 0 0 0 
1 0 0 1 1 0 0 1 1 1 0 1 1 0 0 0 0 0 0 0 0 0 1 0 0 0 0 0 0 0 0 0 0 0 0 0 0 0 0 
1 0 0 1 1 0 0 1 1 1 0 1 1 0 0 0 0 0 0 0 0 0 1 0 0 0 0 0 0 0 0 0 0 0 0 0 0 0 0 
1 0 0 1 1 0 0 1 1 1 0 1 1 0 0 0 0 0 0 0 0 0 1 0 0 0 0 0 0 0 0 0 0 0 0 0 0 0 0 
1 0 0 1 1 0 0 1 1 1 0 1 1 0 0 0 0 0 0 0 0 0 1 0 0 0 0 0 0 0 0 0 0 0 0 0 0 0 0 
1 0 0 1 1 0 0 1 1 1 0 1 1 0 0 0 0 0 0 0 0 0 1 0 0 0 0 0 0 0 0 0 0 0 0 0 0 0 0 
1 0 0 1 1 0 0 1 1 1 0 1 1 0 0 0 0 0 0 0 0 0 1 0 0 0 0 0 0 0 0 0 0 0 0 0 0 0 0 
1 0 0 1 1 0 0 1 1 1 0 1 1 0 0 0 0 0 0 0 0 0 1 0 0 0 0 0 0 0 0 0 0 0 0 0 0 0 0 
1 0 0 1 1 0 0 1 1 1 0 1 1 0 0 0 0 0 0 0 0 0 1 0 0 0 0 0 0 0 0 0 0 0 0 0 0 0 0 
1 0 0 1 1 0 0 1 1 1 0 1 1 0 0 0 0 0 0 0 0 0 1 0 0 0 0 0 0 0 0 0 0 0 0 0 0 0 0 
1 0 0 1 1 0 0 1 1 1 0 1 1 0 0 0 0 0 0 0 0 0 1 0 0 0 0 0 0 0 0 0 0 0 0 0 0 0 0 
1 0 0 1 1 0 0 1 1 1 0 1 1 0 0 0 0 0 0 0 0 0 1 0 0 0 0 0 0 0 0 0 0 0 0 0 0 0 0 
1 0 0 1 1 0 0 1 1 1 0 1 1 0 0 0 0 0 0 0 0 0 1 0 0 0 0 0 0 0 0 0 0 0 0 0 0 0 0 
1 0 0 1 1 0 0 1 1 1 0 1 1 0 0 0 0 0 0 0 0 0 1 0 0 0 0 0 0 0 0 0 0 0 0 0 0 0 0 
1 0 0 1 1 0 0 1 1 1 0 1 1 0 0 0 0 0 0 0 0 0 1 0 0 0 0 0 0 0 0 0 0 0 0 0 0 0 0 
1 0 0 1 1 0 0 1 1 1 0 1 1 0 0 0 0 0 0 0 0 0 1 0 0 0 0 0 0 0 0 0 0 0 0 0 0 0 0 
1 0 0 1 1 0 0 1 1 1 0 1 1 0 0 0 0 0 0 0 0 0 1 0 0 0 0 0 0 0 0 0 0 0 0 0 0 0 0 
1 0 0 1 1 0 0 1 1 1 0 1 1 0 0 0 0 0 0 0 0 0 1 0 0 0 0 0 0 0 0 0 0 0 0 0 0 0 0 
1 0 0 1 1 0 0 1 1 1 0 1 1 0 0 0 0 0 0 0 0 0 1 0 0 0 0 0 0 0 0 0 0 0 0 0 0 0 0 
1 0 0 1 1 0 0 1 1 1 0 1 1 0 0 0 0 0 0 0 0 0 1 0 0 0 0 0 0 0 0 0 0 0 0 0 0 0 0 
1 0 0 1 1 0 0 1 1 1 0 1 1 0 0 0 0 0 0 0 0 0 1 0 0 0 0 0 0 0 0 0 0 0 0 0 0 0 0 
1 0 0 1 1 0 0 1 1 1 0 1 1 0 0 0 0 0 0 0 0 0 1 0 0 0 0 0 0 0 0 0 0 0 0 0 0 0 0 
1 0 0 1 1 0 0 1 1 1 0 1 1 0 0 0 0 0 0 0 0 0 1 0 0 0 0 0 0 0 0 0 0 0 0 0 0 0 0 
1 0 0 1 1 0 0 1 1 1 0 1 1 0 0 0 0 0 0 0 0 0 1 0 0 0 0 0 0 0 0 0 0 0 0 0 0 0 0 
1 0 0 1 1 0 0 1 1 1 0 1 1 0 0 0 0 0 0 0 0 0 1 0 0 0 0 0 0 0 0 0 0 0 0 0 0 0 0 
1 0 0 1 1 0 0 1 1 1 0 1 1 0 0 0 0 0 0 0 0 0 1 0 0 0 0 0 0 0 0 0 0 0 0 0 0 0 0 
1 0 0 1 1 0 0 1 1 1 0 1 1 0 0 0 0 0 0 0 0 0 1 0 0 0 0 0 0 0 0 0 0 0 0 0 0 0 0 
1 0 0 1 1 0 0 1 1 1 0 1 1 0 0 0 0 0 0 0 0 0 1 0 0 0 0 0 0 0 0 0 0 0 0 0 0 0 0 
1 0 0 1 1 0 0 1 1 1 0 1 1 0 0 0 0 0 0 0 0 0 1 0 0 0 0 0 0 0 0 0 0 0 0 0 0 0 0 
1 0 0 1 1 0 0 1 1 1 0 1 1 0 0 0 0 0 0 0 0 0 1 0 0 0 0 0 0 0 0 0 0 0 0 0 0 0 0 
1 0 0 1 1 0 0 1 1 1 0 1 1 0 0 0 0 0 0 0 0 0 1 0 0 0 0 0 0 0 0 0 0 0 0 0 0 0 0 
1 0 0 1 1 0 0 1 1 1 0 1 1 0 0 0 0 0 0 0 0 0 1 0 0 0 0 0 0 0 0 0 0 0 0 0 0 0 0 
1 0 0 1 1 0 0 1 1 1 0 1 1 0 0 0 0 0 0 0 0 0 1 0 0 0 0 0 0 0 0 0 0 0 0 0 0 0 0 
1 0 0 1 1 0 0 1 1 1 0 1 1 0 0 0 0 0 0 0 0 0 1 0 0 0 0 0 0 0 0 0 0 0 0 0 0 0 0 
1 0 0 1 1 0 0 1 1 1 0 1 1 0 0 0 0 0 0 0 0 0 1 0 0 0 0 0 0 0 0 0 0 0 0 0 0 0 0 
1 0 0 1 1 0 0 1 1 1 0 1 1 0 0 0 0 0 0 0 0 0 1 0 0 0 0 0 0 0 0 0 0 0 0 0 0 0 0 
1 0 0 1 1 0 0 1 1 1 0 1 1 0 0 0 0 0 0 0 0 0 1 0 0 0 0 0 0 0 0 0 0 0 0 0 0 0 0 
1 0 0 1 1 0 0 1 1 1 0 1 1 0 0 0 0 0 0 0 0 0 1 0 0 0 0 0 0 0 0 0 0 0 0 0 0 0 0 
1 0 0 1 1 0 0 1 1 1 0 1 1 0 0 0 0 0 0 0 0 0 1 0 0 0 0 0 0 0 0 0 0 0 0 0 0 0 0 
1 0 0 1 1 0 0 1 1 1 0 1 1 0 0 0 0 0 0 0 0 0 1 0 0 0 0 0 0 0 0 0 0 0 0 0 0 0 0 
1 0 0 1 1 0 0 1 1 1 0 1 1 0 0 0 0 0 0 0 0 0 1 0 0 0 0 0 0 0 0 0 0 0 0 0 0 0 0 
1 0 0 1 1 0 0 1 1 1 0 1 1 0 0 0 0 0 0 0 0 0 1 0 0 0 0 0 0 0 0 0 0 0 0 0 0 0 0 
1 0 0 1 1 0 0 1 1 1 0 1 1 0 0 0 0 0 0 0 0 0 1 0 0 0 0 0 0 0 0 0 0 0 0 0 0 0 0 
1 0 0 1 1 0 0 1 1 1 0 1 1 0 0 0 0 0 0 0 0 0 1 0 0 0 0 0 0 0 0 0 0 0 0 0 0 0 0 
1 0 0 1 1 0 0 1 1 1 0 1 1 0 0 0 0 0 0 0 0 0 1 0 0 0 0 0 0 0 0 0 0 0 0 0 0 0 0 
1 0 0 1 1 0 0 1 1 1 0 1 1 0 0 0 0 0 0 0 0 0 1 0 0 0 0 0 0 0 0 0 0 0 0 0 0 0 0 
1 0 0 1 1 0 0 1 1 1 0 1 1 0 0 0 0 0 0 0 0 0 1 0 0 0 0 0 0 0 0 0 0 0 0 0 0 0 0 
1 0 0 1 1 0 0 1 1 1 0 1 1 0 0 0 0 0 0 0 0 0 1 0 0 0 0 0 0 0 0 0 0 0 0 0 0 0 0 
1 0 0 1 1 0 0 1 1 1 0 1 1 0 0 0 0 0 0 0 0 0 1 0 0 0 0 0 0 0 0 0 0 0 0 0 0 0 0 
1 0 0 1 1 0 0 1 1 1 0 1 1 0 0 0 0 0 0 0 0 0 1 0 0 0 0 0 0 0 0 0 0 0 0 0 0 0 0 
1 0 0 1 1 0 0 1 1 1 0 1 1 0 0 0 0 0 0 0 0 0 1 0 0 0 0 0 0 0 0 0 0 0 0 0 0 0 0 
1 0 0 1 1 0 0 1 1 1 0 1 1 0 0 0 0 0 0 0 0 0 1 0 0 0 0 0 0 0 0 0 0 0 0 0 0 0 0 
1 0 0 1 1 0 0 1 1 1 0 1 1 0 0 0 0 0 0 0 0 0 1 0 0 0 0 0 0 0 0 0 0 0 0 0 0 0 0 
1 0 0 1 1 0 0 1 1 1 0 1 1 0 0 0 0 0 0 0 0 0 1 0 0 0 0 0 0 0 0 0 0 0 0 0 0 0 0 
1 0 0 1 1 0 0 1 1 1 0 1 1 0 0 0 0 0 0 0 0 0 1 0 0 0 0 0 0 0 0 0 0 0 0 0 0 0 0 
1 0 0 1 1 0 0 1 1 1 0 1 1 0 0 0 0 0 0 0 0 0 1 0 0 0 0 0 0 0 0 0 0 0 0 0 0 0 0 
1 0 0 1 1 0 0 1 1 1 0 1 1 0 0 0 0 0 0 0 0 0 1 0 0 0 0 0 0 0 0 0 0 0 0 0 0 0 0 
1 0 0 1 1 0 0 1 1 1 0 1 1 0 0 0 0 0 0 0 0 0 1 0 0 0 0 0 0 0 0 0 0 0 0 0 0 0 0 
1 0 0 1 1 0 0 1 1 1 0 1 1 0 0 0 0 0 0 0 0 0 1 0 0 0 0 0 0 0 0 0 0 0 0 0 0 0 0 
1 0 0 1 1 0 0 1 1 1 0 1 1 0 0 0 0 0 0 0 0 0 1 0 0 0 0 0 0 0 0 0 0 0 0 0 0 0 0 
1 0 0 1 1 0 0 1 1 1 0 1 1 0 0 0 0 0 0 0 0 0 1 0 0 0 0 0 0 0 0 0 0 0 0 0 0 0 0 
1 0 0 1 1 0 0 1 1 1 0 1 1 0 0 0 0 0 0 0 0 0 1 0 0 0 0 0 0 0 0 0 0 0 0 0 0 0 0 
1 0 0 1 1 0 0 1 1 1 0 1 1 0 0 0 0 0 0 0 0 0 1 0 0 0 0 0 0 0 0 0 0 0 0 0 0 0 0 
1 0 0 1 1 0 0 1 1 1 0 1 1 0 0 0 0 0 0 0 0 0 1 0 0 0 0 0 0 0 0 0 0 0 0 0 0 0 0 
1 0 0 1 1 0 0 1 1 1 0 1 1 0 0 0 0 0 0 0 0 0 1 0 0 0 0 0 0 0 0 0 0 0 0 0 0 0 0 
1 0 0 1 1 0 0 1 1 1 0 1 1 0 0 0 0 0 0 0 0 0 1 0 0 0 0 0 0 0 0 0 0 0 0 0 0 0 0 
1 0 0 1 1 0 0 1 1 1 0 1 1 0 0 0 0 0 0 0 0 0 1 0 0 0 0 0 0 0 0 0 0 0 0 0 0 0 0 
1 0 0 1 1 0 0 1 1 1 0 1 1 0 0 0 0 0 0 0 0 0 1 0 0 0 0 0 0 0 0 0 0 0 0 0 0 0 0 
1 0 0 1 1 0 0 1 1 1 0 1 1 0 0 0 0 0 0 0 0 0 1 0 0 0 0 0 0 0 0 0 0 0 0 0 0 0 0 
1 0 0 1 1 0 0 1 1 1 0 1 1 0 0 0 0 0 0 0 0 0 1 0 0 0 0 0 0 0 0 0 0 0 0 0 0 0 0 
1 0 0 1 1 0 0 1 1 1 0 1 1 0 0 0 0 0 0 0 0 0 1 0 0 0 0 0 0 0 0 0 0 0 0 0 0 0 0 
1 0 0 1 1 0 0 1 1 1 0 1 1 0 0 0 0 0 0 0 0 0 1 0 0 0 0 0 0 0 0 0 0 0 0 0 0 0 0 
1 0 0 1 1 0 0 1 1 1 0 1 1 0 0 0 0 0 0 0 0 0 1 0 0 0 0 0 0 0 0 0 0 0 0 0 0 0 0 
1 0 0 1 1 0 0 1 1 1 0 1 1 0 0 0 0 0 0 0 0 0 1 0 0 0 0 0 0 0 0 0 0 0 0 0 0 0 0 
1 0 0 1 1 0 0 1 1 1 0 1 1 0 0 0 0 0 0 0 0 0 1 0 0 0 0 0 0 0 0 0 0 0 0 0 0 0 0 
1 0 0 1 1 0 0 1 1 1 0 1 1 0 0 0 0 0 0 0 0 0 1 0 0 0 0 0 0 0 0 0 0 0 0 0 0 0 0 
1 0 0 1 1 0 0 1 1 1 0 1 1 0 0 0 0 0 0 0 0 0 1 0 0 0 0 0 0 0 0 0 0 0 0 0 0 0 0 
1 0 0 1 1 0 0 1 1 1 0 1 1 0 0 0 0 0 0 0 0 0 1 0 0 0 0 0 0 0 0 0 0 0 0 0 0 0 0 
1 0 0 1 1 0 0 1 1 1 0 1 1 0 0 0 0 0 0 0 0 0 1 0 0 0 0 0 0 0 0 0 0 0 0 0 0 0 0 
1 0 0 1 1 0 0 1 1 1 0 1 1 0 0 0 0 0 0 0 0 0 1 0 0 0 0 0 0 0 0 0 0 0 0 0 0 0 0 
1 0 0 1 1 0 0 1 1 1 0 1 1 0 0 0 0 0 0 0 0 0 1 0 0 0 0 0 0 0 0 0 0 0 0 0 0 0 0 
1 0 0 1 1 0 0 1 1 1 0 1 1 0 0 0 0 0 0 0 0 0 1 0 0 0 0 0 0 0 0 0 0 0 0 0 0 0 0 
1 0 0 1 1 0 0 1 1 1 0 1 1 0 0 0 0 0 0 0 0 0 1 0 0 0 0 0 0 0 0 0 0 0 0 0 0 0 0 
1 0 0 1 1 0 0 1 1 1 0 1 1 0 0 0 0 0 0 0 0 0 1 0 0 0 0 0 0 0 0 0 0 0 0 0 0 0 0 
1 0 0 1 1 0 0 1 1 1 0 1 1 0 0 0 0 0 0 0 0 0 1 0 0 0 0 0 0 0 0 0 0 0 0 0 0 0 0 
1 0 0 1 1 0 0 1 1 1 0 1 1 0 0 0 0 0 0 0 0 0 1 0 0 0 0 0 0 0 0 0 0 0 0 0 0 0 0 
1 0 0 1 1 0 0 1 1 1 0 1 1 0 0 0 0 0 0 0 0 0 1 0 0 0 0 0 0 0 0 0 0 0 0 0 0 0 0 
1 0 0 1 1 0 0 1 1 1 0 1 1 0 0 0 0 0 0 0 0 0 1 0 0 0 0 0 0 0 0 0 0 0 0 0 0 0 0 
1 0 0 1 1 0 0 1 1 1 0 1 1 0 0 0 0 0 0 0 0 0 1 0 0 0 0 0 0 0 0 0 0 0 0 0 0 0 0 
1 0 0 1 1 0 0 1 1 1 0 1 1 0 0 0 0 0 0 0 0 0 1 0 0 0 0 0 0 0 0 0 0 0 0 0 0 0 0 
1 0 0 1 1 0 0 1 1 1 0 1 1 0 0 0 0 0 0 0 0 0 1 0 0 0 0 0 0 0 0 0 0 0 0 0 0 0 0 
1 0 0 1 1 0 0 1 1 1 0 1 1 0 0 0 0 0 0 0 0 0 1 0 0 0 0 0 0 0 0 0 0 0 0 0 0 0 0 
1 0 0 1 1 0 0 1 1 1 0 1 1 0 0 0 0 0 0 0 0 0 1 0 0 0 0 0 0 0 0 0 0 0 0 0 0 0 0 
1 0 0 1 1 0 0 1 1 1 0 1 1 0 0 0 0 0 0 0 0 0 1 0 0 0 0 0 0 0 0 0 0 0 0 0 0 0 0 
1 0 0 1 1 0 0 1 1 1 0 1 1 0 0 0 0 0 0 0 0 0 1 0 0 0 0 0 0 0 0 0 0 0 0 0 0 0 0 
1 0 0 1 1 0 0 1 1 1 0 1 1 0 0 0 0 0 0 0 0 0 1 0 0 0 0 0 0 0 0 0 0 0 0 0 0 0 0 
1 0 0 1 1 0 0 1 1 1 0 1 1 0 0 0 0 0 0 0 0 0 1 0 0 0 0 0 0 0 0 0 0 0 0 0 0 0 0 
1 0 0 1 1 0 0 1 1 1 0 1 1 0 0 0 0 0 0 0 0 0 1 0 0 0 0 0 0 0 0 0 0 0 0 0 0 0 0 
1 0 0 1 1 0 0 1 1 1 0 1 1 0 0 0 0 0 0 0 0 0 1 0 0 0 0 0 0 0 0 0 0 0 0 0 0 0 0 
1 0 0 1 1 0 0 1 1 1 0 1 1 0 0 0 0 0 0 0 0 0 1 0 0 0 0 0 0 0 0 0 0 0 0 0 0 0 0 
1 0 0 1 1 0 0 1 1 1 0 1 1 0 0 0 0 0 0 0 0 0 1 0 0 0 0 0 0 0 0 0 0 0 0 0 0 0 0 
1 0 0 1 1 0 0 1 1 1 0 1 1 0 0 0 0 0 0 0 0 0 1 0 0 0 0 0 0 0 0 0 0 0 0 0 0 0 0 
1 0 0 1 1 0 0 1 1 1 0 1 1 0 0 0 0 0 0 0 0 0 1 0 0 0 0 0 0 0 0 0 0 0 0 0 0 0 0 
1 0 0 1 1 0 0 1 1 1 0 1 1 0 0 0 0 0 0 0 0 0 1 0 0 0 0 0 0 0 0 0 0 0 0 0 0 0 0 
1 0 0 1 1 0 0 1 1 1 0 1 1 0 0 0 0 0 0 0 0 0 1 0 0 0 0 0 0 0 0 0 0 0 0 0 0 0 0 
1 0 0 1 1 0 0 1 1 1 0 1 1 0 0 0 0 0 0 0 0 0 1 0 0 0 0 0 0 0 0 0 0 0 0 0 0 0 0 
1 0 0 1 1 0 0 1 1 1 0 1 1 0 0 0 0 0 0 0 0 0 1 0 0 0 0 0 0 0 0 0 0 0 0 0 0 0 0 
1 0 0 1 1 0 0 1 1 1 0 1 1 0 0 0 0 0 0 0 0 0 1 0 0 0 0 0 0 0 0 0 0 0 0 0 0 0 0 
1 0 0 1 1 0 0 1 1 1 0 1 1 0 0 0 0 0 0 0 0 0 1 0 0 0 0 0 0 0 0 0 0 0 0 0 0 0 0 
1 0 0 1 1 0 0 1 1 1 0 1 1 0 0 0 0 0 0 0 0 0 1 0 0 0 0 0 0 0 0 0 0 0 0 0 0 0 0 
1 0 0 1 1 0 0 1 1 1 0 1 1 0 0 0 0 0 0 0 0 0 1 0 0 0 0 0 0 0 0 0 0 0 0 0 0 0 0 
1 0 0 1 1 0 0 1 1 1 0 1 1 0 0 0 0 0 0 0 0 0 1 0 0 0 0 0 0 0 0 0 0 0 0 0 0 0 0 
1 0 0 1 1 0 0 1 1 1 0 1 1 0 0 0 0 0 0 0 0 0 1 0 0 0 0 0 0 0 0 0 0 0 0 0 0 0 0 
1 0 0 1 1 0 0 1 1 1 0 1 1 0 0 0 0 0 0 0 0 0 1 0 0 0 0 0 0 0 0 0 0 0 0 0 0 0 0 
1 0 0 1 1 0 0 1 1 1 0 1 1 0 0 0 0 0 0 0 0 0 1 0 0 0 0 0 0 0 0 0 0 0 0 0 0 0 0 
1 0 0 1 1 0 0 1 1 1 0 1 1 0 0 0 0 0 0 0 0 0 1 0 0 0 0 0 0 0 0 0 0 0 0 0 0 0 0 
1 0 0 1 1 0 0 1 1 1 0 1 1 0 0 0 0 0 0 0 0 0 1 0 0 0 0 0 0 0 0 0 0 0 0 0 0 0 0 
1 0 0 1 1 0 0 1 1 1 0 1 1 0 0 0 0 0 0 0 0 0 1 0 0 0 0 0 0 0 0 0 0 0 0 0 0 0 0 
1 0 0 1 1 0 0 1 1 1 0 1 1 0 0 0 0 0 0 0 0 0 1 0 0 0 0 0 0 0 0 0 0 0 0 0 0 0 0 
1 0 0 1 1 0 0 1 1 1 0 1 1 0 0 0 0 0 0 0 0 0 1 0 0 0 0 0 0 0 0 0 0 0 0 0 0 0 0 
1 0 0 1 1 0 0 1 1 1 0 1 1 0 0 0 0 0 0 0 0 0 1 0 0 0 0 0 0 0 0 0 0 0 0 0 0 0 0 
1 0 0 1 1 0 0 1 1 1 0 1 1 0 0 0 0 0 0 0 0 0 1 0 0 0 0 0 0 0 0 0 0 0 0 0 0 0 0 
1 0 0 1 1 0 0 1 1 1 0 1 1 0 0 0 0 0 0 0 0 0 1 0 0 0 0 0 0 0 0 0 0 0 0 0 0 0 0 
1 0 0 1 1 0 0 1 1 1 0 1 1 0 0 0 0 0 0 0 0 0 1 0 0 0 0 0 0 0 0 0 0 0 0 0 0 0 0 
1 0 0 1 1 0 0 1 1 1 0 1 1 0 0 0 0 0 0 0 0 0 1 0 0 0 0 0 0 0 0 0 0 0 0 0 0 0 0 
1 0 0 1 1 0 0 1 1 1 0 1 1 0 0 0 0 0 0 0 0 0 1 0 0 0 0 0 0 0 0 0 0 0 0 0 0 0 0 
1 0 0 1 1 0 0 1 1 1 0 1 1 0 0 0 0 0 0 0 0 0 1 0 0 0 0 0 0 0 0 0 0 0 0 0 0 0 0 
1 0 0 1 1 0 0 1 1 1 0 1 1 0 0 0 0 0 0 0 0 0 1 0 0 0 0 0 0 0 0 0 0 0 0 0 0 0 0 
1 0 0 1 1 0 0 1 1 1 0 1 1 0 0 0 0 0 0 0 0 0 1 0 0 0 0 0 0 0 0 0 0 0 0 0 0 0 0 
1 0 0 1 1 0 0 1 1 1 0 1 1 0 0 0 0 0 0 0 0 0 1 0 0 0 0 0 0 0 0 0 0 0 0 0 0 0 0 
1 0 0 1 1 0 0 1 1 1 0 1 1 0 0 0 0 0 0 0 0 0 1 0 0 0 0 0 0 0 0 0 0 0 0 0 0 0 0 
1 0 0 1 1 0 0 1 1 1 0 1 1 0 0 0 0 0 0 0 0 0 1 0 0 0 0 0 0 0 0 0 0 0 0 0 0 0 0 
1 0 0 1 1 0 0 1 1 1 0 1 1 0 0 0 0 0 0 0 0 0 1 0 0 0 0 0 0 0 0 0 0 0 0 0 0 0 0 
1 0 0 1 1 0 0 1 1 1 0 1 1 0 0 0 0 0 0 0 0 0 1 0 0 0 0 0 0 0 0 0 0 0 0 0 0 0 0 
1 0 0 1 1 0 0 1 1 1 0 1 1 0 0 0 0 0 0 0 0 0 1 0 0 0 0 0 0 0 0 0 0 0 0 0 0 0 0 
1 0 0 1 1 0 0 1 1 1 0 1 1 0 0 0 0 0 0 0 0 0 1 0 0 0 0 0 0 0 0 0 0 0 0 0 0 0 0 
1 0 0 1 1 0 0 1 1 1 0 1 1 0 0 0 0 0 0 0 0 0 1 0 0 0 0 0 0 0 0 0 0 0 0 0 0 0 0 
1 0 0 1 1 0 0 1 1 1 0 1 1 0 0 0 0 0 0 0 0 0 1 0 0 0 0 0 0 0 0 0 0 0 0 0 0 0 0 
1 0 0 1 1 0 0 1 1 1 0 1 1 0 0 0 0 0 0 0 0 0 1 0 0 0 0 0 0 0 0 0 0 0 0 0 0 0 0 
1 0 0 1 1 0 0 1 1 1 0 1 1 0 0 0 0 0 0 0 0 0 1 0 0 0 0 0 0 0 0 0 0 0 0 0 0 0 0 
1 0 0 1 1 0 0 1 1 1 0 1 1 0 0 0 0 0 0 0 0 0 1 0 0 0 0 0 0 0 0 0 0 0 0 0 0 0 0 
1 0 0 1 1 0 0 1 1 1 0 1 1 0 0 0 0 0 0 0 0 0 1 0 0 0 0 0 0 0 0 0 0 0 0 0 0 0 0 
1 0 0 1 1 0 0 1 1 1 0 1 1 0 0 0 0 0 0 0 0 0 1 0 0 0 0 0 0 0 0 0 0 0 0 0 0 0 0 
1 0 0 1 1 0 0 1 1 1 0 1 1 0 0 0 0 0 0 0 0 0 1 0 0 0 0 0 0 0 0 0 0 0 0 0 0 0 0 
1 0 0 1 1 0 0 1 1 1 0 1 1 0 0 0 0 0 0 0 0 0 1 0 0 0 0 0 0 0 0 0 0 0 0 0 0 0 0 
1 0 0 1 1 0 0 1 1 1 0 1 1 0 0 0 0 0 0 0 0 0 1 0 0 0 0 0 0 0 0 0 0 0 0 0 0 0 0 
1 0 0 1 1 0 0 1 1 1 0 1 1 0 0 0 0 0 0 0 0 0 1 0 0 0 0 0 0 0 0 0 0 0 0 0 0 0 0 
1 0 0 1 1 0 0 1 1 1 0 1 1 0 0 0 0 0 0 0 0 0 1 0 0 0 0 0 0 0 0 0 0 0 0 0 0 0 0 
1 0 0 1 1 0 0 1 1 1 0 1 1 0 0 0 0 0 0 0 0 0 1 0 0 0 0 0 0 0 0 0 0 0 0 0 0 0 0 
1 0 0 1 1 0 0 1 1 1 0 1 1 0 0 0 0 0 0 0 0 0 1 0 0 0 0 0 0 0 0 0 0 0 0 0 0 0 0 
1 0 0 1 1 0 0 1 1 1 0 1 1 0 0 0 0 0 0 0 0 0 1 0 0 0 0 0 0 0 0 0 0 0 0 0 0 0 0 
1 0 0 1 1 0 0 1 1 1 0 1 1 0 0 0 0 0 0 0 0 0 1 0 0 0 0 0 0 0 0 0 0 0 0 0 0 0 0 
1 0 0 1 1 0 0 1 1 1 0 1 1 0 0 0 0 0 0 0 0 0 1 0 0 0 0 0 0 0 0 0 0 0 0 0 0 0 0 
1 0 0 1 1 0 0 1 1 1 0 1 1 0 0 0 0 0 0 0 0 0 1 0 0 0 0 0 0 0 0 0 0 0 0 0 0 0 0 
1 0 0 1 1 0 0 1 1 1 0 1 1 0 0 0 0 0 0 0 0 0 1 0 0 0 0 0 0 0 0 0 0 0 0 0 0 0 0 
1 0 0 1 1 0 0 1 1 1 0 1 1 0 0 0 0 0 0 0 0 0 1 0 0 0 0 0 0 0 0 0 0 0 0 0 0 0 0 
1 0 0 1 1 0 0 1 1 1 0 1 1 0 0 0 0 0 0 0 0 0 1 0 0 0 0 0 0 0 0 0 0 0 0 0 0 0 0 
1 0 0 1 1 0 0 1 1 1 0 1 1 0 0 0 0 0 0 0 0 0 1 0 0 0 0 0 0 0 0 0 0 0 0 0 0 0 0 
1 0 0 1 1 0 0 1 1 1 0 1 1 0 0 0 0 0 0 0 0 0 1 0 0 0 0 0 0 0 0 0 0 0 0 0 0 0 0 
1 0 0 1 1 0 0 1 1 1 0 1 1 0 0 0 0 0 0 0 0 0 1 0 0 0 0 0 0 0 0 0 0 0 0 0 0 0 0 
1 0 0 1 1 0 0 1 1 1 0 1 1 0 0 0 0 0 0 0 0 0 1 0 0 0 0 0 0 0 0 0 0 0 0 0 0 0 0 
1 0 0 1 1 0 0 1 1 1 0 1 1 0 0 0 0 0 0 0 0 0 1 0 0 0 0 0 0 0 0 0 0 0 0 0 0 0 0 
1 0 0 1 1 0 0 1 1 1 0 1 1 0 0 0 0 0 0 0 0 0 1 0 0 0 0 0 0 0 0 0 0 0 0 0 0 0 0 
1 0 0 1 1 0 0 1 1 1 0 1 1 0 0 0 0 0 0 0 0 0 1 0 0 0 0 0 0 0 0 0 0 0 0 0 0 0 0 
1 0 0 1 1 0 0 1 1 1 0 1 1 0 0 0 0 0 0 0 0 0 1 0 0 0 0 0 0 0 0 0 0 0 0 0 0 0 0 
1 0 0 1 1 0 0 1 1 1 0 1 1 0 0 0 0 0 0 0 0 0 1 0 0 0 0 0 0 0 0 0 0 0 0 0 0 0 0 
1 0 0 1 1 0 0 1 1 1 0 1 1 0 0 0 0 0 0 0 0 0 1 0 0 0 0 0 0 0 0 0 0 0 0 0 0 0 0 
1 0 0 1 1 0 0 1 1 1 0 1 1 0 0 0 0 0 0 0 0 0 1 0 0 0 0 0 0 0 0 0 0 0 0 0 0 0 0 
1 0 0 1 1 0 0 1 1 1 0 1 1 0 0 0 0 0 0 0 0 0 1 0 0 0 0 0 0 0 0 0 0 0 0 0 0 0 0 
1 0 0 1 1 0 0 1 1 1 0 1 1 0 0 0 0 0 0 0 0 0 1 0 0 0 0 0 0 0 0 0 0 0 0 0 0 0 0 
1 0 0 1 1 0 0 1 1 1 0 1 1 0 0 0 0 0 0 0 0 0 1 0 0 0 0 0 0 0 0 0 0 0 0 0 0 0 0 
1 0 0 1 1 0 0 1 1 1 0 1 1 0 0 0 0 0 0 0 0 0 1 0 0 0 0 0 0 0 0 0 0 0 0 0 0 0 0 
1 0 0 1 1 0 0 1 1 1 0 1 1 0 0 0 0 0 0 0 0 0 1 0 0 0 0 0 0 0 0 0 0 0 0 0 0 0 0 
1 0 0 1 1 0 0 1 1 1 0 1 1 0 0 0 0 0 0 0 0 0 1 0 0 0 0 0 0 0 0 0 0 0 0 0 0 0 0 
1 0 0 1 1 0 0 1 1 1 0 1 1 0 0 0 0 0 0 0 0 0 1 0 0 0 0 0 0 0 0 0 0 0 0 0 0 0 0 
1 0 0 1 1 0 0 1 1 1 0 1 1 0 0 0 0 0 0 0 0 0 1 0 0 0 0 0 0 0 0 0 0 0 0 0 0 0 0 
1 0 0 1 1 0 0 1 1 1 0 1 1 0 0 0 0 0 0 0 0 0 1 0 0 0 0 0 0 0 0 0 0 0 0 0 0 0 0 
1 0 0 1 1 0 0 1 1 1 0 1 1 0 0 0 0 0 0 0 0 0 1 0 0 0 0 0 0 0 0 0 0 0 0 0 0 0 0 
1 0 0 1 1 0 0 1 1 1 0 1 1 0 0 0 0 0 0 0 0 0 1 0 0 0 0 0 0 0 0 0 0 0 0 0 0 0 0 
1 0 0 1 1 0 0 1 1 1 0 1 1 0 0 0 0 0 0 0 0 0 1 0 0 0 0 0 0 0 0 0 0 0 0 0 0 0 0 
1 0 0 1 1 0 0 1 1 1 0 1 1 0 0 0 0 0 0 0 0 0 1 0 0 0 0 0 0 0 0 0 0 0 0 0 0 0 0 
1 0 0 1 1 0 0 1 1 1 0 1 1 0 0 0 0 0 0 0 0 0 1 0 0 0 0 0 0 0 0 0 0 0 0 0 0 0 0 
1 0 0 1 1 0 0 1 1 1 0 1 1 0 0 0 0 0 0 0 0 0 1 0 0 0 0 0 0 0 0 0 0 0 0 0 0 0 0 
1 0 0 1 1 0 0 1 1 1 0 1 1 0 0 0 0 0 0 0 0 0 1 0 0 0 0 0 0 0 0 0 0 0 0 0 0 0 0 
1 0 0 1 1 0 0 1 1 1 0 1 1 0 0 0 0 0 0 0 0 0 1 0 0 0 0 0 0 0 0 0 0 0 0 0 0 0 0 
1 0 0 1 1 0 0 1 1 1 0 1 1 0 0 0 0 0 0 0 0 0 1 0 0 0 0 0 0 0 0 0 0 0 0 0 0 0 0 
1 0 0 1 1 0 0 1 1 1 0 1 1 0 0 0 0 0 0 0 0 0 1 0 0 0 0 0 0 0 0 0 0 0 0 0 0 0 0 
1 0 0 1 1 0 0 1 1 1 0 1 1 0 0 0 0 0 0 0 0 0 1 0 0 0 0 0 0 0 0 0 0 0 0 0 0 0 0 
1 0 0 1 1 0 0 1 1 1 0 1 1 0 0 0 0 0 0 0 0 0 1 0 0 0 0 0 0 0 0 0 0 0 0 0 0 0 0 
1 0 0 1 1 0 0 1 1 1 0 1 1 0 0 0 0 0 0 0 0 0 1 0 0 0 0 0 0 0 0 0 0 0 0 0 0 0 0 
1 0 0 1 1 0 0 1 1 1 0 1 1 0 0 0 0 0 0 0 0 0 1 0 0 0 0 0 0 0 0 0 0 0 0 0 0 0 0 
1 0 0 1 1 0 0 1 1 1 0 1 1 0 0 0 0 0 0 0 0 0 1 0 0 0 0 0 0 0 0 0 0 0 0 0 0 0 0 
1 0 0 1 1 0 0 1 1 1 0 1 1 0 0 0 0 0 0 0 0 0 1 0 0 0 0 0 0 0 0 0 0 0 0 0 0 0 0 
1 0 0 1 1 0 0 1 1 1 0 1 1 0 0 0 0 0 0 0 0 0 1 0 0 0 0 0 0 0 0 0 0 0 0 0 0 0 0 
1 0 0 1 1 0 0 1 1 1 0 1 1 0 0 0 0 0 0 0 0 0 1 0 0 0 0 0 0 0 0 0 0 0 0 0 0 0 0 
1 0 0 1 1 0 0 1 1 1 0 1 1 0 0 0 0 0 0 0 0 0 1 0 0 0 0 0 0 0 0 0 0 0 0 0 0 0 0 
1 0 0 1 1 0 0 1 1 1 0 1 1 0 0 0 0 0 0 0 0 0 1 0 0 0 0 0 0 0 0 0 0 0 0 0 0 0 0 
1 0 0 1 1 0 0 1 1 1 0 1 1 0 0 0 0 0 0 0 0 0 1 0 0 0 0 0 0 0 0 0 0 0 0 0 0 0 0 
1 0 0 1 1 0 0 1 1 1 0 1 1 0 0 0 0 0 0 0 0 0 1 0 0 0 0 0 0 0 0 0 0 0 0 0 0 0 0 
1 0 0 1 1 0 0 1 1 1 0 1 1 0 0 0 0 0 0 0 0 0 1 0 0 0 0 0 0 0 0 0 0 0 0 0 0 0 0 
1 0 0 1 1 0 0 1 1 1 0 1 1 0 0 0 0 0 0 0 0 0 1 0 0 0 0 0 0 0 0 0 0 0 0 0 0 0 0 
1 0 0 1 1 0 0 1 1 1 0 1 1 0 0 0 0 0 0 0 0 0 1 0 0 0 0 0 0 0 0 0 0 0 0 0 0 0 0 
1 0 0 1 1 0 0 1 1 1 0 1 1 0 0 0 0 0 0 0 0 0 1 0 0 0 0 0 0 0 0 0 0 0 0 0 0 0 0 
1 0 0 1 1 0 0 1 1 1 0 1 1 0 0 0 0 0 0 0 0 0 1 0 0 0 0 0 0 0 0 0 0 0 0 0 0 0 0 
1 0 0 1 1 0 0 1 1 1 0 1 1 0 0 0 0 0 0 0 0 0 1 0 0 0 0 0 0 0 0 0 0 0 0 0 0 0 0 
1 0 0 1 1 0 0 1 1 1 0 1 1 0 0 0 0 0 0 0 0 0 1 0 0 0 0 0 0 0 0 0 0 0 0 0 0 0 0 
1 0 0 1 1 0 0 1 1 1 0 1 1 0 0 0 0 0 0 0 0 0 1 0 0 0 0 0 0 0 0 0 0 0 0 0 0 0 0 
1 0 0 1 1 0 0 1 1 1 0 1 1 0 0 0 0 0 0 0 0 0 1 0 0 0 0 0 0 0 0 0 0 0 0 0 0 0 0 
1 0 0 1 1 0 0 1 1 1 0 1 1 0 0 0 0 0 0 0 0 0 1 0 0 0 0 0 0 0 0 0 0 0 0 0 0 0 0 
1 0 0 1 1 0 0 1 1 1 0 1 1 0 0 0 0 0 0 0 0 0 1 0 0 0 0 0 0 0 0 0 0 0 0 0 0 0 0 
1 0 0 1 1 0 0 1 1 1 0 1 1 0 0 0 0 0 0 0 0 0 1 0 0 0 0 0 0 0 0 0 0 0 0 0 0 0 0 
1 0 0 1 1 0 0 1 1 1 0 1 1 0 0 0 0 0 0 0 0 0 1 0 0 0 0 0 0 0 0 0 0 0 0 0 0 0 0 
1 0 0 1 1 0 0 1 1 1 0 1 1 0 0 0 0 0 0 0 0 0 1 0 0 0 0 0 0 0 0 0 0 0 0 0 0 0 0 
1 0 0 1 1 0 0 1 1 1 0 1 1 0 0 0 0 0 0 0 0 0 1 0 0 0 0 0 0 0 0 0 0 0 0 0 0 0 0 
1 0 0 1 1 0 0 1 1 1 0 1 1 0 0 0 0 0 0 0 0 0 1 0 0 0 0 0 0 0 0 0 0 0 0 0 0 0 0 
1 0 0 1 1 0 0 1 1 1 0 1 1 0 0 0 0 0 0 0 0 0 1 0 0 0 0 0 0 0 0 0 0 0 0 0 0 0 0 
1 0 0 1 1 0 0 1 1 1 0 1 1 0 0 0 0 0 0 0 0 0 1 0 0 0 0 0 0 0 0 0 0 0 0 0 0 0 0 
1 0 0 1 1 0 0 1 1 1 0 1 1 0 0 0 0 0 0 0 0 0 1 0 0 0 0 0 0 0 0 0 0 0 0 0 0 0 0 
1 0 0 1 1 0 0 1 1 1 0 1 1 0 0 0 0 0 0 0 0 0 1 0 0 0 0 0 0 0 0 0 0 0 0 0 0 0 0 
1 0 0 1 1 0 0 1 1 1 0 1 1 0 0 0 0 0 0 0 0 0 1 0 0 0 0 0 0 0 0 0 0 0 0 0 0 0 0 
1 0 0 1 1 0 0 1 1 1 0 1 1 0 0 0 0 0 0 0 0 0 1 0 0 0 0 0 0 0 0 0 0 0 0 0 0 0 0 
1 0 0 1 1 0 0 1 1 1 0 1 1 0 0 0 0 0 0 0 0 0 1 0 0 0 0 0 0 0 0 0 0 0 0 0 0 0 0 
1 0 0 1 1 0 0 1 1 1 0 1 1 0 0 0 0 0 0 0 0 0 1 0 0 0 0 0 0 0 0 0 0 0 0 0 0 0 0 
1 0 0 1 1 0 0 1 1 1 0 1 1 0 0 0 0 0 0 0 0 0 1 0 0 0 0 0 0 0 0 0 0 0 0 0 0 0 0 
1 0 0 1 1 0 0 1 1 1 0 1 1 0 0 0 0 0 0 0 0 0 1 0 0 0 0 0 0 0 0 0 0 0 0 0 0 0 0 
1 0 0 1 1 0 0 1 1 1 0 1 1 0 0 0 0 0 0 0 0 0 1 0 0 0 0 0 0 0 0 0 0 0 0 0 0 0 0 
1 0 0 1 1 0 0 1 1 1 0 1 1 0 0 0 0 0 0 0 0 0 1 0 0 0 0 0 0 0 0 0 0 0 0 0 0 0 0 
1 0 0 1 1 0 0 1 1 1 0 1 1 0 0 0 0 0 0 0 0 0 1 0 0 0 0 0 0 0 0 0 0 0 0 0 0 0 0 
1 0 0 1 1 0 0 1 1 1 0 1 1 0 0 0 0 0 0 0 0 0 1 0 0 0 0 0 0 0 0 0 0 0 0 0 0 0 0 
1 0 0 1 1 0 0 1 1 1 0 1 1 0 0 0 0 0 0 0 0 0 1 0 0 0 0 0 0 0 0 0 0 0 0 0 0 0 0 
1 0 0 1 1 0 0 1 1 1 0 1 1 0 0 0 0 0 0 0 0 0 1 0 0 0 0 0 0 0 0 0 0 0 0 0 0 0 0 
1 0 0 1 1 0 0 1 1 1 0 1 1 0 0 0 0 0 0 0 0 0 1 0 0 0 0 0 0 0 0 0 0 0 0 0 0 0 0 
1 0 0 1 1 0 0 1 1 1 0 1 1 0 0 0 0 0 0 0 0 0 1 0 0 0 0 0 0 0 0 0 0 0 0 0 0 0 0 
1 0 0 1 1 0 0 1 1 1 0 1 1 0 0 0 0 0 0 0 0 0 1 0 0 0 0 0 0 0 0 0 0 0 0 0 0 0 0 
1 0 0 1 1 0 0 1 1 1 0 1 1 0 0 0 0 0 0 0 0 0 1 0 0 0 0 0 0 0 0 0 0 0 0 0 0 0 0 
1 0 0 1 1 0 0 1 1 1 0 1 1 0 0 0 0 0 0 0 0 0 1 0 0 0 0 0 0 0 0 0 0 0 0 0 0 0 0 
1 0 0 1 1 0 0 1 1 1 0 1 1 0 0 0 0 0 0 0 0 0 1 0 0 0 0 0 0 0 0 0 0 0 0 0 0 0 0 
1 0 0 1 1 0 0 1 1 1 0 1 1 0 0 0 0 0 0 0 0 0 1 0 0 0 0 0 0 0 0 0 0 0 0 0 0 0 0 
1 0 0 1 1 0 0 1 1 1 0 1 1 0 0 0 0 0 0 0 0 0 1 0 0 0 0 0 0 0 0 0 0 0 0 0 0 0 0 
1 0 0 1 1 0 0 1 1 1 0 1 1 0 0 0 0 0 0 0 0 0 1 0 0 0 0 0 0 0 0 0 0 0 0 0 0 0 0 
1 0 0 1 1 0 0 1 1 1 0 1 1 0 0 0 0 0 0 0 0 0 1 0 0 0 0 0 0 0 0 0 0 0 0 0 0 0 0 
1 0 0 1 1 0 0 1 1 1 0 1 1 0 0 0 0 0 0 0 0 0 1 0 0 0 0 0 0 0 0 0 0 0 0 0 0 0 0 
1 0 0 1 1 0 0 1 1 1 0 1 1 0 0 0 0 0 0 0 0 0 1 0 0 0 0 0 0 0 0 0 0 0 0 0 0 0 0 
1 0 0 1 1 0 0 1 1 1 0 1 1 0 0 0 0 0 0 0 0 0 1 0 0 0 0 0 0 0 0 0 0 0 0 0 0 0 0 
1 0 0 1 1 0 0 1 1 1 0 1 1 0 0 0 0 0 0 0 0 0 1 0 0 0 0 0 0 0 0 0 0 0 0 0 0 0 0 
1 0 0 1 1 0 0 1 1 1 0 1 1 0 0 0 0 0 0 0 0 0 1 0 0 0 0 0 0 0 0 0 0 0 0 0 0 0 0 
1 0 0 1 1 0 0 1 1 1 0 1 1 0 0 0 0 0 0 0 0 0 1 0 0 0 0 0 0 0 0 0 0 0 0 0 0 0 0 
1 0 0 1 1 0 0 1 1 1 0 1 1 0 0 0 0 0 0 0 0 0 1 0 0 0 0 0 0 0 0 0 0 0 0 0 0 0 0 
1 0 0 1 1 0 0 1 1 1 0 1 1 0 0 0 0 0 0 0 0 0 1 0 0 0 0 0 0 0 0 0 0 0 0 0 0 0 0 
1 0 0 1 1 0 0 1 1 1 0 1 1 0 0 0 0 0 0 0 0 0 1 0 0 0 0 0 0 0 0 0 0 0 0 0 0 0 0 
1 0 0 1 1 0 0 1 1 1 0 1 1 0 0 0 0 0 0 0 0 0 1 0 0 0 0 0 0 0 0 0 0 0 0 0 0 0 0 
1 0 0 1 1 0 0 1 1 1 0 1 1 0 0 0 0 0 0 0 0 0 1 0 0 0 0 0 0 0 0 0 0 0 0 0 0 0 0 
1 0 0 1 1 0 0 1 1 1 0 1 1 0 0 0 0 0 0 0 0 0 1 0 0 0 0 0 0 0 0 0 0 0 0 0 0 0 0 
1 0 0 1 1 0 0 1 1 1 0 1 1 0 0 0 0 0 0 0 0 0 1 0 0 0 0 0 0 0 0 0 0 0 0 0 0 0 0 
1 0 0 1 1 0 0 1 1 1 0 1 1 0 0 0 0 0 0 0 0 0 1 0 0 0 0 0 0 0 0 0 0 0 0 0 0 0 0 
1 0 0 1 1 0 0 1 1 1 0 1 1 0 0 0 0 0 0 0 0 0 1 0 0 0 0 0 0 0 0 0 0 0 0 0 0 0 0 
1 0 0 1 1 0 0 1 1 1 0 1 1 0 0 0 0 0 0 0 0 0 1 0 0 0 0 0 0 0 0 0 0 0 0 0 0 0 0 
1 0 0 1 1 0 0 1 1 1 0 1 1 0 0 0 0 0 0 0 0 0 1 0 0 0 0 0 0 0 0 0 0 0 0 0 0 0 0 
1 0 0 1 1 0 0 1 1 1 0 1 1 0 0 0 0 0 0 0 0 0 1 0 0 0 0 0 0 0 0 0 0 0 0 0 0 0 0 
1 0 0 1 1 0 0 1 1 1 0 1 1 0 0 0 0 0 0 0 0 0 1 0 0 0 0 0 0 0 0 0 0 0 0 0 0 0 0 
1 0 0 1 1 0 0 1 1 1 0 1 1 0 0 0 0 0 0 0 0 0 1 0 0 0 0 0 0 0 0 0 0 0 0 0 0 0 0 
1 0 0 1 1 0 0 1 1 1 0 1 1 0 0 0 0 0 0 0 0 0 1 0 0 0 0 0 0 0 0 0 0 0 0 0 0 0 0 
1 0 0 1 1 0 0 1 1 1 0 1 1 0 0 0 0 0 0 0 0 0 1 0 0 0 0 0 0 0 0 0 0 0 0 0 0 0 0 
1 0 0 1 1 0 0 1 1 1 0 1 1 0 0 0 0 0 0 0 0 0 1 0 0 0 0 0 0 0 0 0 0 0 0 0 0 0 0 
1 0 0 1 1 0 0 1 1 1 0 1 1 0 0 0 0 0 0 0 0 0 1 0 0 0 0 0 0 0 0 0 0 0 0 0 0 0 0 
1 0 0 1 1 0 0 1 1 1 0 1 1 0 0 0 0 0 0 0 0 0 1 0 0 0 0 0 0 0 0 0 0 0 0 0 0 0 0 
1 0 0 1 1 0 0 1 1 1 0 1 1 0 0 0 0 0 0 0 0 0 1 0 0 0 0 0 0 0 0 0 0 0 0 0 0 0 0 
1 0 0 1 1 0 0 1 1 1 0 1 1 0 0 0 0 0 0 0 0 0 1 0 0 0 0 0 0 0 0 0 0 0 0 0 0 0 0 
1 0 0 1 1 0 0 1 1 1 0 1 1 0 0 0 0 0 0 0 0 0 1 0 0 0 0 0 0 0 0 0 0 0 0 0 0 0 0 
1 0 0 1 1 0 0 1 1 1 0 1 1 0 0 0 0 0 0 0 0 0 1 0 0 0 0 0 0 0 0 0 0 0 0 0 0 0 0 
1 0 0 1 1 0 0 1 1 1 0 1 1 0 0 0 0 0 0 0 0 0 1 0 0 0 0 0 0 0 0 0 0 0 0 0 0 0 0 
1 0 0 1 1 0 0 1 1 1 0 1 1 0 0 0 0 0 0 0 0 0 1 0 0 0 0 0 0 0 0 0 0 0 0 0 0 0 0 
1 0 0 1 1 0 0 1 1 1 0 1 1 0 0 0 0 0 0 0 0 0 1 0 0 0 0 0 0 0 0 0 0 0 0 0 0 0 0 
1 0 0 1 1 0 0 1 1 1 0 1 1 0 0 0 0 0 0 0 0 0 1 0 0 0 0 0 0 0 0 0 0 0 0 0 0 0 0 
1 0 0 1 1 0 0 1 1 1 0 1 1 0 0 0 0 0 0 0 0 0 1 0 0 0 0 0 0 0 0 0 0 0 0 0 0 0 0 
1 0 0 1 1 0 0 1 1 1 0 1 1 0 0 0 0 0 0 0 0 0 1 0 0 0 0 0 0 0 0 0 0 0 0 0 0 0 0 
1 0 0 1 1 0 0 1 1 1 0 1 1 0 0 0 0 0 0 0 0 0 1 0 0 0 0 0 0 0 0 0 0 0 0 0 0 0 0 
1 0 0 1 1 0 0 1 1 1 0 1 1 0 0 0 0 0 0 0 0 0 1 0 0 0 0 0 0 0 0 0 0 0 0 0 0 0 0 
1 0 0 1 1 0 0 1 1 1 0 1 1 0 0 0 0 0 0 0 0 0 1 0 0 0 0 0 0 0 0 0 0 0 0 0 0 0 0 
1 0 0 1 1 0 0 1 1 1 0 1 1 0 0 0 0 0 0 0 0 0 1 0 0 0 0 0 0 0 0 0 0 0 0 0 0 0 0 
1 0 0 1 1 0 0 1 1 1 0 1 1 0 0 0 0 0 0 0 0 0 1 0 0 0 0 0 0 0 0 0 0 0 0 0 0 0 0 
1 0 0 1 1 0 0 1 1 1 0 1 1 0 0 0 0 0 0 0 0 0 1 0 0 0 0 0 0 0 0 0 0 0 0 0 0 0 0 
1 0 0 1 1 0 0 1 1 1 0 1 1 0 0 0 0 0 0 0 0 0 1 0 0 0 0 0 0 0 0 0 0 0 0 0 0 0 0 
1 0 0 1 1 0 0 1 1 1 0 1 1 0 0 0 0 0 0 0 0 0 1 0 0 0 0 0 0 0 0 0 0 0 0 0 0 0 0 
1 0 0 1 1 0 0 1 1 1 0 1 1 0 0 0 0 0 0 0 0 0 1 0 0 0 0 0 0 0 0 0 0 0 0 0 0 0 0 
1 0 0 1 1 0 0 1 1 1 0 1 1 0 0 0 0 0 0 0 0 0 1 0 0 0 0 0 0 0 0 0 0 0 0 0 0 0 0 
1 0 0 1 1 0 0 1 1 1 0 1 1 0 0 0 0 0 0 0 0 0 1 0 0 0 0 0 0 0 0 0 0 0 0 0 0 0 0 
1 0 0 1 1 0 0 1 1 1 0 1 1 0 0 0 0 0 0 0 0 0 1 0 0 0 0 0 0 0 0 0 0 0 0 0 0 0 0 
1 0 0 1 1 0 0 1 1 1 0 1 1 0 0 0 0 0 0 0 0 0 1 0 0 0 0 0 0 0 0 0 0 0 0 0 0 0 0 
1 0 0 1 1 0 0 1 1 1 0 1 1 0 0 0 0 0 0 0 0 0 1 0 0 0 0 0 0 0 0 0 0 0 0 0 0 0 0 
1 0 0 1 1 0 0 1 1 1 0 1 1 0 0 0 0 0 0 0 0 0 1 0 0 0 0 0 0 0 0 0 0 0 0 0 0 0 0 
1 0 0 1 1 0 0 1 1 1 0 1 1 0 0 0 0 0 0 0 0 0 1 0 0 0 0 0 0 0 0 0 0 0 0 0 0 0 0 
1 0 0 1 1 0 0 1 1 1 0 1 1 0 0 0 0 0 0 0 0 0 1 0 0 0 0 0 0 0 0 0 0 0 0 0 0 0 0 
1 0 0 1 1 0 0 1 1 1 0 1 1 0 0 0 0 0 0 0 0 0 1 0 0 0 0 0 0 0 0 0 0 0 0 0 0 0 0 
1 0 0 1 1 0 0 1 1 1 0 1 1 0 0 0 0 0 0 0 0 0 1 0 0 0 0 0 0 0 0 0 0 0 0 0 0 0 0 
1 0 0 1 1 0 0 1 1 1 0 1 1 0 0 0 0 0 0 0 0 0 1 0 0 0 0 0 0 0 0 0 0 0 0 0 0 0 0 
1 0 0 1 1 0 0 1 1 1 0 1 1 0 0 0 0 0 0 0 0 0 1 0 0 0 0 0 0 0 0 0 0 0 0 0 0 0 0 
1 0 0 1 1 0 0 1 1 1 0 1 1 0 0 0 0 0 0 0 0 0 1 0 0 0 0 0 0 0 0 0 0 0 0 0 0 0 0 
1 0 0 1 1 0 0 1 1 1 0 1 1 0 0 0 0 0 0 0 0 0 1 0 0 0 0 0 0 0 0 0 0 0 0 0 0 0 0 
1 0 0 1 1 0 0 1 1 1 0 1 1 0 0 0 0 0 0 0 0 0 1 0 0 0 0 0 0 0 0 0 0 0 0 0 0 0 0 
1 0 0 1 1 0 0 1 1 1 0 1 1 0 0 0 0 0 0 0 0 0 1 0 0 0 0 0 0 0 0 0 0 0 0 0 0 0 0 
1 0 0 1 1 0 0 1 1 1 0 1 1 0 0 0 0 0 0 0 0 0 1 0 0 0 0 0 0 0 0 0 0 0 0 0 0 0 0 
1 0 0 1 1 0 0 1 1 1 0 1 1 0 0 0 0 0 0 0 0 0 1 0 0 0 0 0 0 0 0 0 0 0 0 0 0 0 0 
1 0 0 1 1 0 0 1 1 1 0 1 1 0 0 0 0 0 0 0 0 0 1 0 0 0 0 0 0 0 0 0 0 0 0 0 0 0 0 
1 0 0 1 1 0 0 1 1 1 0 1 1 0 0 0 0 0 0 0 0 0 1 0 0 0 0 0 0 0 0 0 0 0 0 0 0 0 0 
1 0 0 1 1 0 0 1 1 1 0 1 1 0 0 0 0 0 0 0 0 0 1 0 0 0 0 0 0 0 0 0 0 0 0 0 0 0 0 
1 0 0 1 1 0 0 1 1 1 0 1 1 0 0 0 0 0 0 0 0 0 1 0 0 0 0 0 0 0 0 0 0 0 0 0 0 0 0 
1 0 0 1 1 0 0 1 1 1 0 1 1 0 0 0 0 0 0 0 0 0 1 0 0 0 0 0 0 0 0 0 0 0 0 0 0 0 0 
1 0 0 1 1 0 0 1 1 1 0 1 1 0 0 0 0 0 0 0 0 0 1 0 0 0 0 0 0 0 0 0 0 0 0 0 0 0 0 
1 0 0 1 1 0 0 1 1 1 0 1 1 0 0 0 0 0 0 0 0 0 1 0 0 0 0 0 0 0 0 0 0 0 0 0 0 0 0 
1 0 0 1 1 0 0 1 1 1 0 1 1 0 0 0 0 0 0 0 0 0 1 0 0 0 0 0 0 0 0 0 0 0 0 0 0 0 0 
1 0 0 1 1 0 0 1 1 1 0 1 1 0 0 0 0 0 0 0 0 0 1 0 0 0 0 0 0 0 0 0 0 0 0 0 0 0 0 
1 0 0 1 1 0 0 1 1 1 0 1 1 0 0 0 0 0 0 0 0 0 1 0 0 0 0 0 0 0 0 0 0 0 0 0 0 0 0 
1 0 0 1 1 0 0 1 1 1 0 1 1 0 0 0 0 0 0 0 0 0 1 0 0 0 0 0 0 0 0 0 0 0 0 0 0 0 0 
1 0 0 1 1 0 0 1 1 1 0 1 1 0 0 0 0 0 0 0 0 0 1 0 0 0 0 0 0 0 0 0 0 0 0 0 0 0 0 
1 0 0 1 1 0 0 1 1 1 0 1 1 0 0 0 0 0 0 0 0 0 1 0 0 0 0 0 0 0 0 0 0 0 0 0 0 0 0 
1 0 0 1 1 0 0 1 1 1 0 1 1 0 0 0 0 0 0 0 0 0 1 0 0 0 0 0 0 0 0 0 0 0 0 0 0 0 0 
1 0 0 1 1 0 0 1 1 1 0 1 1 0 0 0 0 0 0 0 0 0 1 0 0 0 0 0 0 0 0 0 0 0 0 0 0 0 0 
1 0 0 1 1 0 0 1 1 1 0 1 1 0 0 0 0 0 0 0 0 0 1 0 0 0 0 0 0 0 0 0 0 0 0 0 0 0 0 
1 0 0 1 1 0 0 1 1 1 0 1 1 0 0 0 0 0 0 0 0 0 1 0 0 0 0 0 0 0 0 0 0 0 0 0 0 0 0 
1 0 0 1 1 0 0 1 1 1 0 1 1 0 0 0 0 0 0 0 0 0 1 0 0 0 0 0 0 0 0 0 0 0 0 0 0 0 0 
1 0 0 1 1 0 0 1 1 1 0 1 1 0 0 0 0 0 0 0 0 0 1 0 0 0 0 0 0 0 0 0 0 0 0 0 0 0 0 
1 0 0 1 1 0 0 1 1 1 0 1 1 0 0 0 0 0 0 0 0 0 1 0 0 0 0 0 0 0 0 0 0 0 0 0 0 0 0 
1 0 0 1 1 0 0 1 1 1 0 1 1 0 0 0 0 0 0 0 0 0 1 0 0 0 0 0 0 0 0 0 0 0 0 0 0 0 0 
1 0 0 1 1 0 0 1 1 1 0 1 1 0 0 0 0 0 0 0 0 0 1 0 0 0 0 0 0 0 0 0 0 0 0 0 0 0 0 
1 0 0 1 1 0 0 1 1 1 0 1 1 0 0 0 0 0 0 0 0 0 1 0 0 0 0 0 0 0 0 0 0 0 0 0 0 0 0 
1 0 0 1 1 0 0 1 1 1 0 1 1 0 0 0 0 0 0 0 0 0 1 0 0 0 0 0 0 0 0 0 0 0 0 0 0 0 0 
1 0 0 1 1 0 0 1 1 1 0 1 1 0 0 0 0 0 0 0 0 0 1 0 0 0 0 0 0 0 0 0 0 0 0 0 0 0 0 
1 0 0 1 1 0 0 1 1 1 0 1 1 0 0 0 0 0 0 0 0 0 1 0 0 0 0 0 0 0 0 0 0 0 0 0 0 0 0 
1 0 0 1 1 0 0 1 1 1 0 1 1 0 0 0 0 0 0 0 0 0 1 0 0 0 0 0 0 0 0 0 0 0 0 0 0 0 0 
1 0 0 1 1 0 0 1 1 1 0 1 1 0 0 0 0 0 0 0 0 0 1 0 0 0 0 0 0 0 0 0 0 0 0 0 0 0 0 
1 0 0 1 1 0 0 1 1 1 0 1 1 0 0 0 0 0 0 0 0 0 1 0 0 0 0 0 0 0 0 0 0 0 0 0 0 0 0 
1 0 0 1 1 0 0 1 1 1 0 1 1 0 0 0 0 0 0 0 0 0 1 0 0 0 0 0 0 0 0 0 0 0 0 0 0 0 0 
1 0 0 1 1 0 0 1 1 1 0 1 1 0 0 0 0 0 0 0 0 0 1 0 0 0 0 0 0 0 0 0 0 0 0 0 0 0 0 
1 0 0 1 1 0 0 1 1 1 0 1 1 0 0 0 0 0 0 0 0 0 1 0 0 0 0 0 0 0 0 0 0 0 0 0 0 0 0 
1 0 0 1 1 0 0 1 1 1 0 1 1 0 0 0 0 0 0 0 0 0 1 0 0 0 0 0 0 0 0 0 0 0 0 0 0 0 0 
1 0 0 1 1 0 0 1 1 1 0 1 1 0 0 0 0 0 0 0 0 0 1 0 0 0 0 0 0 0 0 0 0 0 0 0 0 0 0 
1 0 0 1 1 0 0 1 1 1 0 1 1 0 0 0 0 0 0 0 0 0 1 0 0 0 0 0 0 0 0 0 0 0 0 0 0 0 0 
1 0 0 1 1 0 0 1 1 1 0 1 1 0 0 0 0 0 0 0 0 0 1 0 0 0 0 0 0 0 0 0 0 0 0 0 0 0 0 
1 0 0 1 1 0 0 1 1 1 0 1 1 0 0 0 0 0 0 0 0 0 1 0 0 0 0 0 0 0 0 0 0 0 0 0 0 0 0 
1 0 0 1 1 0 0 1 1 1 0 1 1 0 0 0 0 0 0 0 0 0 1 0 0 0 0 0 0 0 0 0 0 0 0 0 0 0 0 
1 0 0 1 1 0 0 1 1 1 0 1 1 0 0 0 0 0 0 0 0 0 1 0 0 0 0 0 0 0 0 0 0 0 0 0 0 0 0 
1 0 0 1 1 0 0 1 1 1 0 1 1 0 0 0 0 0 0 0 0 0 1 0 0 0 0 0 0 0 0 0 0 0 0 0 0 0 0 
1 0 0 1 1 0 0 1 1 1 0 1 1 0 0 0 0 0 0 0 0 0 1 0 0 0 0 0 0 0 0 0 0 0 0 0 0 0 0 
1 0 0 1 1 0 0 1 1 1 0 1 1 0 0 0 0 0 0 0 0 0 1 0 0 0 0 0 0 0 0 0 0 0 0 0 0 0 0 
1 0 0 1 1 0 0 1 1 1 0 1 1 0 0 0 0 0 0 0 0 0 1 0 0 0 0 0 0 0 0 0 0 0 0 0 0 0 0 
1 0 0 1 1 0 0 1 1 1 0 1 1 0 0 0 0 0 0 0 0 0 1 0 0 0 0 0 0 0 0 0 0 0 0 0 0 0 0 
1 0 0 1 1 0 0 1 1 1 0 1 1 0 0 0 0 0 0 0 0 0 1 0 0 0 0 0 0 0 0 0 0 0 0 0 0 0 0 
1 0 0 1 1 0 0 1 1 1 0 1 1 0 0 0 0 0 0 0 0 0 1 0 0 0 0 0 0 0 0 0 0 0 0 0 0 0 0 
1 0 0 1 1 0 0 1 1 1 0 1 1 0 0 0 0 0 0 0 0 0 1 0 0 0 0 0 0 0 0 0 0 0 0 0 0 0 0 
1 0 0 1 1 0 0 1 1 1 0 1 1 0 0 0 0 0 0 0 0 0 1 0 0 0 0 0 0 0 0 0 0 0 0 0 0 0 0 
1 0 0 1 1 0 0 1 1 1 0 1 1 0 0 0 0 0 0 0 0 0 1 0 0 0 0 0 0 0 0 0 0 0 0 0 0 0 0 
1 0 0 1 1 0 0 1 1 1 0 1 1 0 0 0 0 0 0 0 0 0 1 0 0 0 0 0 0 0 0 0 0 0 0 0 0 0 0 
1 0 0 1 1 0 0 1 1 1 0 1 1 0 0 0 0 0 0 0 0 0 1 0 0 0 0 0 0 0 0 0 0 0 0 0 0 0 0 
1 0 0 1 1 0 0 1 1 1 0 1 1 0 0 0 0 0 0 0 0 0 1 0 0 0 0 0 0 0 0 0 0 0 0 0 0 0 0 
1 0 0 1 1 0 0 1 1 1 0 1 1 0 0 0 0 0 0 0 0 0 1 0 0 0 0 0 0 0 0 0 0 0 0 0 0 0 0 
1 0 0 1 1 0 0 1 1 1 0 1 1 0 0 0 0 0 0 0 0 0 1 0 0 0 0 0 0 0 0 0 0 0 0 0 0 0 0 
1 0 0 1 1 0 0 1 1 1 0 1 1 0 0 0 0 0 0 0 0 0 1 0 0 0 0 0 0 0 0 0 0 0 0 0 0 0 0 
1 0 0 1 1 0 0 1 1 1 0 1 1 0 0 0 0 0 0 0 0 0 1 0 0 0 0 0 0 0 0 0 0 0 0 0 0 0 0 
1 0 0 1 1 0 0 1 1 1 0 1 1 0 0 0 0 0 0 0 0 0 1 0 0 0 0 0 0 0 0 0 0 0 0 0 0 0 0 
1 0 0 1 1 0 0 1 1 1 0 1 1 0 0 0 0 0 0 0 0 0 1 0 0 0 0 0 0 0 0 0 0 0 0 0 0 0 0 
1 0 0 1 1 0 0 1 1 1 0 1 1 0 0 0 0 0 0 0 0 0 1 0 0 0 0 0 0 0 0 0 0 0 0 0 0 0 0 
1 0 0 1 1 0 0 1 1 1 0 1 1 0 0 0 0 0 0 0 0 0 1 0 0 0 0 0 0 0 0 0 0 0 0 0 0 0 0 
1 0 0 1 1 0 0 1 1 1 0 1 1 0 0 0 0 0 0 0 0 0 1 0 0 0 0 0 0 0 0 0 0 0 0 0 0 0 0 
1 0 0 1 1 0 0 1 1 1 0 1 1 0 0 0 0 0 0 0 0 0 1 0 0 0 0 0 0 0 0 0 0 0 0 0 0 0 0 
1 0 0 1 1 0 0 1 1 1 0 1 1 0 0 0 0 0 0 0 0 0 1 0 0 0 0 0 0 0 0 0 0 0 0 0 0 0 0 
1 0 0 1 1 0 0 1 1 1 0 1 1 0 0 0 0 0 0 0 0 0 1 0 0 0 0 0 0 0 0 0 0 0 0 0 0 0 0 
1 0 0 1 1 0 0 1 1 1 0 1 1 0 0 0 0 0 0 0 0 0 1 0 0 0 0 0 0 0 0 0 0 0 0 0 0 0 0 
1 0 0 1 1 0 0 1 1 1 0 1 1 0 0 0 0 0 0 0 0 0 1 0 0 0 0 0 0 0 0 0 0 0 0 0 0 0 0 
1 0 0 1 1 0 0 1 1 1 0 1 1 0 0 0 0 0 0 0 0 0 1 0 0 0 0 0 0 0 0 0 0 0 0 0 0 0 0 
1 0 0 1 1 0 0 1 1 1 0 1 1 0 0 0 0 0 0 0 0 0 1 0 0 0 0 0 0 0 0 0 0 0 0 0 0 0 0 
1 0 0 1 1 0 0 1 1 1 0 1 1 0 0 0 0 0 0 0 0 0 1 0 0 0 0 0 0 0 0 0 0 0 0 0 0 0 0 
1 0 0 1 1 0 0 1 1 1 0 1 1 0 0 0 0 0 0 0 0 0 1 0 0 0 0 0 0 0 0 0 0 0 0 0 0 0 0 
1 0 0 1 1 0 0 1 1 1 0 1 1 0 0 0 0 0 0 0 0 0 1 0 0 0 0 0 0 0 0 0 0 0 0 0 0 0 0 
1 0 0 1 1 0 0 1 1 1 0 1 1 0 0 0 0 0 0 0 0 0 1 0 0 0 0 0 0 0 0 0 0 0 0 0 0 0 0 
1 0 0 1 1 0 0 1 1 1 0 1 1 0 0 0 0 0 0 0 0 0 1 0 0 0 0 0 0 0 0 0 0 0 0 0 0 0 0 
1 0 0 1 1 0 0 1 1 1 0 1 1 0 0 0 0 0 0 0 0 0 1 0 0 0 0 0 0 0 0 0 0 0 0 0 0 0 0 
1 0 0 1 1 0 0 1 1 1 0 1 1 0 0 0 0 0 0 0 0 0 1 0 0 0 0 0 0 0 0 0 0 0 0 0 0 0 0 
1 0 0 1 1 0 0 1 1 1 0 1 1 0 0 0 0 0 0 0 0 0 1 0 0 0 0 0 0 0 0 0 0 0 0 0 0 0 0 
1 0 0 1 1 0 0 1 1 1 0 1 1 0 0 0 0 0 0 0 0 0 1 0 0 0 0 0 0 0 0 0 0 0 0 0 0 0 0 
1 0 0 1 1 0 0 1 1 1 0 1 1 0 0 0 0 0 0 0 0 0 1 0 0 0 0 0 0 0 0 0 0 0 0 0 0 0 0 
1 0 0 1 1 0 0 1 1 1 0 1 1 0 0 0 0 0 0 0 0 0 1 0 0 0 0 0 0 0 0 0 0 0 0 0 0 0 0 
1 0 0 1 1 0 0 1 1 1 0 1 1 0 0 0 0 0 0 0 0 0 1 0 0 0 0 0 0 0 0 0 0 0 0 0 0 0 0 
1 0 0 1 1 0 0 1 1 1 0 1 1 0 0 0 0 0 0 0 0 0 1 0 0 0 0 0 0 0 0 0 0 0 0 0 0 0 0 
1 0 0 1 1 0 0 1 1 1 0 1 1 0 0 0 0 0 0 0 0 0 1 0 0 0 0 0 0 0 0 0 0 0 0 0 0 0 0 
1 0 0 1 1 0 0 1 1 1 0 1 1 0 0 0 0 0 0 0 0 0 1 0 0 0 0 0 0 0 0 0 0 0 0 0 0 0 0 
1 0 0 1 1 0 0 1 1 1 0 1 1 0 0 0 0 0 0 0 0 0 1 0 0 0 0 0 0 0 0 0 0 0 0 0 0 0 0 
1 0 0 1 1 0 0 1 1 1 0 1 1 0 0 0 0 0 0 0 0 0 1 0 0 0 0 0 0 0 0 0 0 0 0 0 0 0 0 
1 0 0 1 1 0 0 1 1 1 0 1 1 0 0 0 0 0 0 0 0 0 1 0 0 0 0 0 0 0 0 0 0 0 0 0 0 0 0 
1 0 0 1 1 0 0 1 1 1 0 1 1 0 0 0 0 0 0 0 0 0 1 0 0 0 0 0 0 0 0 0 0 0 0 0 0 0 0 
1 0 0 1 1 0 0 1 1 1 0 1 1 0 0 0 0 0 0 0 0 0 1 0 0 0 0 0 0 0 0 0 0 0 0 0 0 0 0 
1 0 0 1 1 0 0 1 1 1 0 1 1 0 0 0 0 0 0 0 0 0 1 0 0 0 0 0 0 0 0 0 0 0 0 0 0 0 0 
1 0 0 1 1 0 0 1 1 1 0 1 1 0 0 0 0 0 0 0 0 0 1 0 0 0 0 0 0 0 0 0 0 0 0 0 0 0 0 
1 0 0 1 1 0 0 1 1 1 0 1 1 0 0 0 0 0 0 0 0 0 1 0 0 0 0 0 0 0 0 0 0 0 0 0 0 0 0 
1 0 0 1 1 0 0 1 1 1 0 1 1 0 0 0 0 0 0 0 0 0 1 0 0 0 0 0 0 0 0 0 0 0 0 0 0 0 0 
1 0 0 1 1 0 0 1 1 1 0 1 1 0 0 0 0 0 0 0 0 0 1 0 0 0 0 0 0 0 0 0 0 0 0 0 0 0 0 
1 0 0 1 1 0 0 1 1 1 0 1 1 0 0 0 0 0 0 0 0 0 1 0 0 0 0 0 0 0 0 0 0 0 0 0 0 0 0 
1 0 0 1 1 0 0 1 1 1 0 1 1 0 0 0 0 0 0 0 0 0 1 0 0 0 0 0 0 0 0 0 0 0 0 0 0 0 0 
1 0 0 1 1 0 0 1 1 1 0 1 1 0 0 0 0 0 0 0 0 0 1 0 0 0 0 0 0 0 0 0 0 0 0 0 0 0 0 
1 0 0 1 1 0 0 1 1 1 0 1 1 0 0 0 0 0 0 0 0 0 1 0 0 0 0 0 0 0 0 0 0 0 0 0 0 0 0 
1 0 0 1 1 0 0 1 1 1 0 1 1 0 0 0 0 0 0 0 0 0 1 0 0 0 0 0 0 0 0 0 0 0 0 0 0 0 0 
1 0 0 1 1 0 0 1 1 1 0 1 1 0 0 0 0 0 0 0 0 0 1 0 0 0 0 0 0 0 0 0 0 0 0 0 0 0 0 
1 0 0 1 1 0 0 1 1 1 0 1 1 0 0 0 0 0 0 0 0 0 1 0 0 0 0 0 0 0 0 0 0 0 0 0 0 0 0 
1 0 0 1 1 0 0 1 1 1 0 1 1 0 0 0 0 0 0 0 0 0 1 0 0 0 0 0 0 0 0 0 0 0 0 0 0 0 0 
1 0 0 1 1 0 0 1 1 1 0 1 1 0 0 0 0 0 0 0 0 0 1 0 0 0 0 0 0 0 0 0 0 0 0 0 0 0 0 
1 0 0 1 1 0 0 1 1 1 0 1 1 0 0 0 0 0 0 0 0 0 1 0 0 0 0 0 0 0 0 0 0 0 0 0 0 0 0 
1 0 0 1 1 0 0 1 1 1 0 1 1 0 0 0 0 0 0 0 0 0 1 0 0 0 0 0 0 0 0 0 0 0 0 0 0 0 0 
1 0 0 1 1 0 0 1 1 1 0 1 1 0 0 0 0 0 0 0 0 0 1 0 0 0 0 0 0 0 0 0 0 0 0 0 0 0 0 
1 0 0 1 1 0 0 1 1 1 0 1 1 0 0 0 0 0 0 0 0 0 1 0 0 0 0 0 0 0 0 0 0 0 0 0 0 0 0 
1 0 0 1 1 0 0 1 1 1 0 1 1 0 0 0 0 0 0 0 0 0 1 0 0 0 0 0 0 0 0 0 0 0 0 0 0 0 0 
1 0 0 1 1 0 0 1 1 1 0 1 1 0 0 0 0 0 0 0 0 0 1 0 0 0 0 0 0 0 0 0 0 0 0 0 0 0 0 
1 0 0 1 1 0 0 1 1 1 0 1 1 0 0 0 0 0 0 0 0 0 1 0 0 0 0 0 0 0 0 0 0 0 0 0 0 0 0 
1 0 0 1 1 0 0 1 1 1 0 1 1 0 0 0 0 0 0 0 0 0 1 0 0 0 0 0 0 0 0 0 0 0 0 0 0 0 0 
1 0 0 1 1 0 0 1 1 1 0 1 1 0 0 0 0 0 0 0 0 0 1 0 0 0 0 0 0 0 0 0 0 0 0 0 0 0 0 
1 0 0 1 1 0 0 1 1 1 0 1 1 0 0 0 0 0 0 0 0 0 1 0 0 0 0 0 0 0 0 0 0 0 0 0 0 0 0 
1 0 0 1 1 0 0 1 1 1 0 1 1 0 0 0 0 0 0 0 0 0 1 0 0 0 0 0 0 0 0 0 0 0 0 0 0 0 0 
1 0 0 1 1 0 0 1 1 1 0 1 1 0 0 0 0 0 0 0 0 0 1 0 0 0 0 0 0 0 0 0 0 0 0 0 0 0 0 
1 0 0 1 1 0 0 1 1 1 0 1 1 0 0 0 0 0 0 0 0 0 1 0 0 0 0 0 0 0 0 0 0 0 0 0 0 0 0 
1 0 0 1 1 0 0 1 1 1 0 1 1 0 0 0 0 0 0 0 0 0 1 0 0 0 0 0 0 0 0 0 0 0 0 0 0 0 0 
1 0 0 1 1 0 0 1 1 1 0 1 1 0 0 0 0 0 0 0 0 0 1 0 0 0 0 0 0 0 0 0 0 0 0 0 0 0 0 
1 0 0 1 1 0 0 1 1 1 0 1 1 0 0 0 0 0 0 0 0 0 1 0 0 0 0 0 0 0 0 0 0 0 0 0 0 0 0 
1 0 0 1 1 0 0 1 1 1 0 1 1 0 0 0 0 0 0 0 0 0 1 0 0 0 0 0 0 0 0 0 0 0 0 0 0 0 0 
1 0 0 1 1 0 0 1 1 1 0 1 1 0 0 0 0 0 0 0 0 0 1 0 0 0 0 0 0 0 0 0 0 0 0 0 0 0 0 
1 0 0 1 1 0 0 1 1 1 0 1 1 0 0 0 0 0 0 0 0 0 1 0 0 0 0 0 0 0 0 0 0 0 0 0 0 0 0 
1 0 0 1 1 0 0 1 1 1 0 1 1 0 0 0 0 0 0 0 0 0 1 0 0 0 0 0 0 0 0 0 0 0 0 0 0 0 0 
1 0 0 1 1 0 0 1 1 1 0 1 1 0 0 0 0 0 0 0 0 0 1 0 0 0 0 0 0 0 0 0 0 0 0 0 0 0 0 
1 0 0 1 1 0 0 1 1 1 0 1 1 0 0 0 0 0 0 0 0 0 1 0 0 0 0 0 0 0 0 0 0 0 0 0 0 0 0 
1 0 0 1 1 0 0 1 1 1 0 1 1 0 0 0 0 0 0 0 0 0 1 0 0 0 0 0 0 0 0 0 0 0 0 0 0 0 0 
1 0 0 1 1 0 0 1 1 1 0 1 1 0 0 0 0 0 0 0 0 0 1 0 0 0 0 0 0 0 0 0 0 0 0 0 0 0 0 
1 0 0 1 1 0 0 1 1 1 0 1 1 0 0 0 0 0 0 0 0 0 1 0 0 0 0 0 0 0 0 0 0 0 0 0 0 0 0 
1 0 0 1 1 0 0 1 1 1 0 1 1 0 0 0 0 0 0 0 0 0 1 0 0 0 0 0 0 0 0 0 0 0 0 0 0 0 0 
1 0 0 1 1 0 0 1 1 1 0 1 1 0 0 0 0 0 0 0 0 0 1 0 0 0 0 0 0 0 0 0 0 0 0 0 0 0 0 
1 0 0 1 1 0 0 1 1 1 0 1 1 0 0 0 0 0 0 0 0 0 1 0 0 0 0 0 0 0 0 0 0 0 0 0 0 0 0 
1 0 0 1 1 0 0 1 1 1 0 1 1 0 0 0 0 0 0 0 0 0 1 0 0 0 0 0 0 0 0 0 0 0 0 0 0 0 0 
1 0 0 1 1 0 0 1 1 1 0 1 1 0 0 0 0 0 0 0 0 0 1 0 0 0 0 0 0 0 0 0 0 0 0 0 0 0 0 
1 0 0 1 1 0 0 1 1 1 0 1 1 0 0 0 0 0 0 0 0 0 1 0 0 0 0 0 0 0 0 0 0 0 0 0 0 0 0 
1 0 0 1 1 0 0 1 1 1 0 1 1 0 0 0 0 0 0 0 0 0 1 0 0 0 0 0 0 0 0 0 0 0 0 0 0 0 0 
1 0 0 1 1 0 0 1 1 1 0 1 1 0 0 0 0 0 0 0 0 0 1 0 0 0 0 0 0 0 0 0 0 0 0 0 0 0 0 
1 0 0 1 1 0 0 1 1 1 0 1 1 0 0 0 0 0 0 0 0 0 1 0 0 0 0 0 0 0 0 0 0 0 0 0 0 0 0 
1 0 0 1 1 0 0 1 1 1 0 1 1 0 0 0 0 0 0 0 0 0 1 0 0 0 0 0 0 0 0 0 0 0 0 0 0 0 0 
1 0 0 1 1 0 0 1 1 1 0 1 1 0 0 0 0 0 0 0 0 0 1 0 0 0 0 0 0 0 0 0 0 0 0 0 0 0 0 
1 0 0 1 1 0 0 1 1 1 0 1 1 0 0 0 0 0 0 0 0 0 1 0 0 0 0 0 0 0 0 0 0 0 0 0 0 0 0 
1 0 0 1 1 0 0 1 1 1 0 1 1 0 0 0 0 0 0 0 0 0 1 0 0 0 0 0 0 0 0 0 0 0 0 0 0 0 0 
1 0 0 1 1 0 0 1 1 1 0 1 1 0 0 0 0 0 0 0 0 0 1 0 0 0 0 0 0 0 0 0 0 0 0 0 0 0 0 
1 0 0 1 1 0 0 1 1 1 0 1 1 0 0 0 0 0 0 0 0 0 1 0 0 0 0 0 0 0 0 0 0 0 0 0 0 0 0 
1 0 0 1 1 0 0 1 1 1 0 1 1 0 0 0 0 0 0 0 0 0 1 0 0 0 0 0 0 0 0 0 0 0 0 0 0 0 0 
1 0 0 1 1 0 0 1 1 1 0 1 1 0 0 0 0 0 0 0 0 0 1 0 0 0 0 0 0 0 0 0 0 0 0 0 0 0 0 
1 0 0 1 1 0 0 1 1 1 0 1 1 0 0 0 0 0 0 0 0 0 1 0 0 0 0 0 0 0 0 0 0 0 0 0 0 0 0 
1 0 0 1 1 0 0 1 1 1 0 1 1 0 0 0 0 0 0 0 0 0 1 0 0 0 0 0 0 0 0 0 0 0 0 0 0 0 0 
1 0 0 1 1 0 0 1 1 1 0 1 1 0 0 0 0 0 0 0 0 0 1 0 0 0 0 0 0 0 0 0 0 0 0 0 0 0 0 
1 0 0 1 1 0 0 1 1 1 0 1 1 0 0 0 0 0 0 0 0 0 1 0 0 0 0 0 0 0 0 0 0 0 0 0 0 0 0 
1 0 0 1 1 0 0 1 1 1 0 1 1 0 0 0 0 0 0 0 0 0 1 0 0 0 0 0 0 0 0 0 0 0 0 0 0 0 0 
1 0 0 1 1 0 0 1 1 1 0 1 1 0 0 0 0 0 0 0 0 0 1 0 0 0 0 0 0 0 0 0 0 0 0 0 0 0 0 
1 0 0 1 1 0 0 1 1 1 0 1 1 0 0 0 0 0 0 0 0 0 1 0 0 0 0 0 0 0 0 0 0 0 0 0 0 0 0 
1 0 0 1 1 0 0 1 1 1 0 1 1 0 0 0 0 0 0 0 0 0 1 0 0 0 0 0 0 0 0 0 0 0 0 0 0 0 0 
1 0 0 1 1 0 0 1 1 1 0 1 1 0 0 0 0 0 0 0 0 0 1 0 0 0 0 0 0 0 0 0 0 0 0 0 0 0 0 
1 0 0 1 1 0 0 1 1 1 0 1 1 0 0 0 0 0 0 0 0 0 1 0 0 0 0 0 0 0 0 0 0 0 0 0 0 0 0 
1 0 0 1 1 0 0 1 1 1 0 1 1 0 0 0 0 0 0 0 0 0 1 0 0 0 0 0 0 0 0 0 0 0 0 0 0 0 0 
1 0 0 1 1 0 0 1 1 1 0 1 1 0 0 0 0 0 0 0 0 0 1 0 0 0 0 0 0 0 0 0 0 0 0 0 0 0 0 
1 0 0 1 1 0 0 1 1 1 0 1 1 0 0 0 0 0 0 0 0 0 1 0 0 0 0 0 0 0 0 0 0 0 0 0 0 0 0 
1 0 0 1 1 0 0 1 1 1 0 1 1 0 0 0 0 0 0 0 0 0 1 0 0 0 0 0 0 0 0 0 0 0 0 0 0 0 0 
1 0 0 1 1 0 0 1 1 1 0 1 1 0 0 0 0 0 0 0 0 0 1 0 0 0 0 0 0 0 0 0 0 0 0 0 0 0 0 
1 0 0 1 1 0 0 1 1 1 0 1 1 0 0 0 0 0 0 0 0 0 1 0 0 0 0 0 0 0 0 0 0 0 0 0 0 0 0 
1 0 0 1 1 0 0 1 1 1 0 1 1 0 0 0 0 0 0 0 0 0 1 0 0 0 0 0 0 0 0 0 0 0 0 0 0 0 0 
1 0 0 1 1 0 0 1 1 1 0 1 1 0 0 0 0 0 0 0 0 0 1 0 0 0 0 0 0 0 0 0 0 0 0 0 0 0 0 
1 0 0 1 1 0 0 1 1 1 0 1 1 0 0 0 0 0 0 0 0 0 1 0 0 0 0 0 0 0 0 0 0 0 0 0 0 0 0 
1 0 0 1 1 0 0 1 1 1 0 1 1 0 0 0 0 0 0 0 0 0 1 0 0 0 0 0 0 0 0 0 0 0 0 0 0 0 0 
1 0 0 1 1 0 0 1 1 1 0 1 1 0 0 0 0 0 0 0 0 0 1 0 0 0 0 0 0 0 0 0 0 0 0 0 0 0 0 
1 0 0 1 1 0 0 1 1 1 0 1 1 0 0 0 0 0 0 0 0 0 1 0 0 0 0 0 0 0 0 0 0 0 0 0 0 0 0 
1 0 0 1 1 0 0 1 1 1 0 1 1 0 0 0 0 0 0 0 0 0 1 0 0 0 0 0 0 0 0 0 0 0 0 0 0 0 0 
1 0 0 1 1 0 0 1 1 1 0 1 1 0 0 0 0 0 0 0 0 0 1 0 0 0 0 0 0 0 0 0 0 0 0 0 0 0 0 
1 0 0 1 1 0 0 1 1 1 0 1 1 0 0 0 0 0 0 0 0 0 1 0 0 0 0 0 0 0 0 0 0 0 0 0 0 0 0 
1 0 0 1 1 0 0 1 1 1 0 1 1 0 0 0 0 0 0 0 0 0 1 0 0 0 0 0 0 0 0 0 0 0 0 0 0 0 0 
1 0 0 1 1 0 0 1 1 1 0 1 1 0 0 0 0 0 0 0 0 0 1 0 0 0 0 0 0 0 0 0 0 0 0 0 0 0 0 
1 0 0 1 1 0 0 1 1 1 0 1 1 0 0 0 0 0 0 0 0 0 1 0 0 0 0 0 0 0 0 0 0 0 0 0 0 0 0 
1 0 0 1 1 0 0 1 1 1 0 1 1 0 0 0 0 0 0 0 0 0 1 0 0 0 0 0 0 0 0 0 0 0 0 0 0 0 0 
1 0 0 1 1 0 0 1 1 1 0 1 1 0 0 0 0 0 0 0 0 0 1 0 0 0 0 0 0 0 0 0 0 0 0 0 0 0 0 
1 0 0 1 1 0 0 1 1 1 0 1 1 0 0 0 0 0 0 0 0 0 1 0 0 0 0 0 0 0 0 0 0 0 0 0 0 0 0 
1 0 0 1 1 0 0 1 1 1 0 1 1 0 0 0 0 0 0 0 0 0 1 0 0 0 0 0 0 0 0 0 0 0 0 0 0 0 0 
1 0 0 1 1 0 0 1 1 1 0 1 1 0 0 0 0 0 0 0 0 0 1 0 0 0 0 0 0 0 0 0 0 0 0 0 0 0 0 
1 0 0 1 1 0 0 1 1 1 0 1 1 0 0 0 0 0 0 0 0 0 1 0 0 0 0 0 0 0 0 0 0 0 0 0 0 0 0 
1 0 0 1 1 0 0 1 1 1 0 1 1 0 0 0 0 0 0 0 0 0 1 0 0 0 0 0 0 0 0 0 0 0 0 0 0 0 0 
1 0 0 1 1 0 0 1 1 1 0 1 1 0 0 0 0 0 0 0 0 0 1 0 0 0 0 0 0 0 0 0 0 0 0 0 0 0 0 
1 0 0 1 1 0 0 1 1 1 0 1 1 0 0 0 0 0 0 0 0 0 1 0 0 0 0 0 0 0 0 0 0 0 0 0 0 0 0 
1 0 0 1 1 0 0 1 1 1 0 1 1 0 0 0 0 0 0 0 0 0 1 0 0 0 0 0 0 0 0 0 0 0 0 0 0 0 0 
1 0 0 1 1 0 0 1 1 1 0 1 1 0 0 0 0 0 0 0 0 0 1 0 0 0 0 0 0 0 0 0 0 0 0 0 0 0 0 
1 0 0 1 1 0 0 1 1 1 0 1 1 0 0 0 0 0 0 0 0 0 1 0 0 0 0 0 0 0 0 0 0 0 0 0 0 0 0 
1 0 0 1 1 0 0 1 1 1 0 1 1 0 0 0 0 0 0 0 0 0 1 0 0 0 0 0 0 0 0 0 0 0 0 0 0 0 0 
1 0 0 1 1 0 0 1 1 1 0 1 1 0 0 0 0 0 0 0 0 0 1 0 0 0 0 0 0 0 0 0 0 0 0 0 0 0 0 
1 0 0 1 1 0 0 1 1 1 0 1 1 0 0 0 0 0 0 0 0 0 1 0 0 0 0 0 0 0 0 0 0 0 0 0 0 0 0 
1 0 0 1 1 0 0 1 1 1 0 1 1 0 0 0 0 0 0 0 0 0 1 0 0 0 0 0 0 0 0 0 0 0 0 0 0 0 0 
1 0 0 1 1 0 0 1 1 1 0 1 1 0 0 0 0 0 0 0 0 0 1 0 0 0 0 0 0 0 0 0 0 0 0 0 0 0 0 
1 0 0 1 1 0 0 1 1 1 0 1 1 0 0 0 0 0 0 0 0 0 1 0 0 0 0 0 0 0 0 0 0 0 0 0 0 0 0 
1 0 0 1 1 0 0 1 1 1 0 1 1 0 0 0 0 0 0 0 0 0 1 0 0 0 0 0 0 0 0 0 0 0 0 0 0 0 0 
1 0 0 1 1 0 0 1 1 1 0 1 1 0 0 0 0 0 0 0 0 0 1 0 0 0 0 0 0 0 0 0 0 0 0 0 0 0 0 
1 0 0 1 1 0 0 1 1 1 0 1 1 0 0 0 0 0 0 0 0 0 1 0 0 0 0 0 0 0 0 0 0 0 0 0 0 0 0 
1 0 0 1 1 0 0 1 1 1 0 1 1 0 0 0 0 0 0 0 0 0 1 0 0 0 0 0 0 0 0 0 0 0 0 0 0 0 0 
1 0 0 1 1 0 0 1 1 1 0 1 1 0 0 0 0 0 0 0 0 0 1 0 0 0 0 0 0 0 0 0 0 0 0 0 0 0 0 
1 0 0 1 1 0 0 1 1 1 0 1 1 0 0 0 0 0 0 0 0 0 1 0 0 0 0 0 0 0 0 0 0 0 0 0 0 0 0 
1 0 0 1 1 0 0 1 1 1 0 1 1 0 0 0 0 0 0 0 0 0 1 0 0 0 0 0 0 0 0 0 0 0 0 0 0 0 0 
1 0 0 1 1 0 0 1 1 1 0 1 1 0 0 0 0 0 0 0 0 0 1 0 0 0 0 0 0 0 0 0 0 0 0 0 0 0 0 
1 0 0 1 1 0 0 1 1 1 0 1 1 0 0 0 0 0 0 0 0 0 1 0 0 0 0 0 0 0 0 0 0 0 0 0 0 0 0 
1 0 0 1 1 0 0 1 1 1 0 1 1 0 0 0 0 0 0 0 0 0 1 0 0 0 0 0 0 0 0 0 0 0 0 0 0 0 0 
1 0 0 1 1 0 0 1 1 1 0 1 1 0 0 0 0 0 0 0 0 0 1 0 0 0 0 0 0 0 0 0 0 0 0 0 0 0 0 
1 0 0 1 1 0 0 1 1 1 0 1 1 0 0 0 0 0 0 0 0 0 1 0 0 0 0 0 0 0 0 0 0 0 0 0 0 0 0 
1 0 0 1 1 0 0 1 1 1 0 1 1 0 0 0 0 0 0 0 0 0 1 0 0 0 0 0 0 0 0 0 0 0 0 0 0 0 0 
1 0 0 1 1 0 0 1 1 1 0 1 1 0 0 0 0 0 0 0 0 0 1 0 0 0 0 0 0 0 0 0 0 0 0 0 0 0 0 
1 0 0 1 1 0 0 1 1 1 0 1 1 0 0 0 0 0 0 0 0 0 1 0 0 0 0 0 0 0 0 0 0 0 0 0 0 0 0 
1 0 0 1 1 0 0 1 1 1 0 1 1 0 0 0 0 0 0 0 0 0 1 0 0 0 0 0 0 0 0 0 0 0 0 0 0 0 0 
1 0 0 1 1 0 0 1 1 1 0 1 1 0 0 0 0 0 0 0 0 0 1 0 0 0 0 0 0 0 0 0 0 0 0 0 0 0 0 
1 0 0 1 1 0 0 1 1 1 0 1 1 0 0 0 0 0 0 0 0 0 1 0 0 0 0 0 0 0 0 0 0 0 0 0 0 0 0 
1 0 0 1 1 0 0 1 1 1 0 1 1 0 0 0 0 0 0 0 0 0 1 0 0 0 0 0 0 0 0 0 0 0 0 0 0 0 0 
1 0 0 1 1 0 0 1 1 1 0 1 1 0 0 0 0 0 0 0 0 0 1 0 0 0 0 0 0 0 0 0 0 0 0 0 0 0 0 
1 0 0 1 1 0 0 1 1 1 0 1 1 0 0 0 0 0 0 0 0 0 1 0 0 0 0 0 0 0 0 0 0 0 0 0 0 0 0 
1 0 0 1 1 0 0 1 1 1 0 1 1 0 0 0 0 0 0 0 0 0 1 0 0 0 0 0 0 0 0 0 0 0 0 0 0 0 0 
1 0 0 1 1 0 0 1 1 1 0 1 1 0 0 0 0 0 0 0 0 0 1 0 0 0 0 0 0 0 0 0 0 0 0 0 0 0 0 
1 0 0 1 1 0 0 1 1 1 0 1 1 0 0 0 0 0 0 0 0 0 1 0 0 0 0 0 0 0 0 0 0 0 0 0 0 0 0 
1 0 0 1 1 0 0 1 1 1 0 1 1 0 0 0 0 0 0 0 0 0 1 0 0 0 0 0 0 0 0 0 0 0 0 0 0 0 0 
1 0 0 1 1 0 0 1 1 1 0 1 1 0 0 0 0 0 0 0 0 0 1 0 0 0 0 0 0 0 0 0 0 0 0 0 0 0 0 
1 0 0 1 1 0 0 1 1 1 0 1 1 0 0 0 0 0 0 0 0 0 1 0 0 0 0 0 0 0 0 0 0 0 0 0 0 0 0 
1 0 0 1 1 0 0 1 1 1 0 1 1 0 0 0 0 0 0 0 0 0 1 0 0 0 0 0 0 0 0 0 0 0 0 0 0 0 0 
1 0 0 1 1 0 0 1 1 1 0 1 1 0 0 0 0 0 0 0 0 0 1 0 0 0 0 0 0 0 0 0 0 0 0 0 0 0 0 
1 0 0 1 1 0 0 1 1 1 0 1 1 0 0 0 0 0 0 0 0 0 1 0 0 0 0 0 0 0 0 0 0 0 0 0 0 0 0 
1 0 0 1 1 0 0 1 1 1 0 1 1 0 0 0 0 0 0 0 0 0 1 0 0 0 0 0 0 0 0 0 0 0 0 0 0 0 0 
1 0 0 1 1 0 0 1 1 1 0 1 1 0 0 0 0 0 0 0 0 0 1 0 0 0 0 0 0 0 0 0 0 0 0 0 0 0 0 
1 0 0 1 1 0 0 1 1 1 0 1 1 0 0 0 0 0 0 0 0 0 1 0 0 0 0 0 0 0 0 0 0 0 0 0 0 0 0 
1 0 0 1 1 0 0 1 1 1 0 1 1 0 0 0 0 0 0 0 0 0 1 0 0 0 0 0 0 0 0 0 0 0 0 0 0 0 0 
1 0 0 1 1 0 0 1 1 1 0 1 1 0 0 0 0 0 0 0 0 0 1 0 0 0 0 0 0 0 0 0 0 0 0 0 0 0 0 
1 0 0 1 1 0 0 1 1 1 0 1 1 0 0 0 0 0 0 0 0 0 1 0 0 0 0 0 0 0 0 0 0 0 0 0 0 0 0 
1 0 0 1 1 0 0 1 1 1 0 1 1 0 0 0 0 0 0 0 0 0 1 0 0 0 0 0 0 0 0 0 0 0 0 0 0 0 0 
1 0 0 1 1 0 0 1 1 1 0 1 1 0 0 0 0 0 0 0 0 0 1 0 0 0 0 0 0 0 0 0 0 0 0 0 0 0 0 
1 0 0 1 1 0 0 1 1 1 0 1 1 0 0 0 0 0 0 0 0 0 1 0 0 0 0 0 0 0 0 0 0 0 0 0 0 0 0 
1 0 0 1 1 0 0 1 1 1 0 1 1 0 0 0 0 0 0 0 0 0 1 0 0 0 0 0 0 0 0 0 0 0 0 0 0 0 0 
1 0 0 1 1 0 0 1 1 1 0 1 1 0 0 0 0 0 0 0 0 0 1 0 0 0 0 0 0 0 0 0 0 0 0 0 0 0 0 
1 0 0 1 1 0 0 1 1 1 0 1 1 0 0 0 0 0 0 0 0 0 1 0 0 0 0 0 0 0 0 0 0 0 0 0 0 0 0 
1 0 0 1 1 0 0 1 1 1 0 1 1 0 0 0 0 0 0 0 0 0 1 0 0 0 0 0 0 0 0 0 0 0 0 0 0 0 0 
1 0 0 1 1 0 0 1 1 1 0 1 1 0 0 0 0 0 0 0 0 0 1 0 0 0 0 0 0 0 0 0 0 0 0 0 0 0 0 
1 0 0 1 1 0 0 1 1 1 0 1 1 0 0 0 0 0 0 0 0 0 1 0 0 0 0 0 0 0 0 0 0 0 0 0 0 0 0 
1 0 0 1 1 0 0 1 1 1 0 1 1 0 0 0 0 0 0 0 0 0 1 0 0 0 0 0 0 0 0 0 0 0 0 0 0 0 0 
1 0 0 1 1 0 0 1 1 1 0 1 1 0 0 0 0 0 0 0 0 0 1 0 0 0 0 0 0 0 0 0 0 0 0 0 0 0 0 
1 0 0 1 1 0 0 1 1 1 0 1 1 0 0 0 0 0 0 0 0 0 1 0 0 0 0 0 0 0 0 0 0 0 0 0 0 0 0 
1 0 0 1 1 0 0 1 1 1 0 1 1 0 0 0 0 0 0 0 0 0 1 0 0 0 0 0 0 0 0 0 0 0 0 0 0 0 0 
1 0 0 1 1 0 0 1 1 1 0 1 1 0 0 0 0 0 0 0 0 0 1 0 0 0 0 0 0 0 0 0 0 0 0 0 0 0 0 
1 0 0 1 1 0 0 1 1 1 0 1 1 0 0 0 0 0 0 0 0 0 1 0 0 0 0 0 0 0 0 0 0 0 0 0 0 0 0 
1 0 0 1 1 0 0 1 1 1 0 1 1 0 0 0 0 0 0 0 0 0 1 0 0 0 0 0 0 0 0 0 0 0 0 0 0 0 0 
1 0 0 1 1 0 0 1 1 1 0 1 1 0 0 0 0 0 0 0 0 0 1 0 0 0 0 0 0 0 0 0 0 0 0 0 0 0 0 
1 0 0 1 1 0 0 1 1 1 0 1 1 0 0 0 0 0 0 0 0 0 1 0 0 0 0 0 0 0 0 0 0 0 0 0 0 0 0 
1 0 0 1 1 0 0 1 1 1 0 1 1 0 0 0 0 0 0 0 0 0 1 0 0 0 0 0 0 0 0 0 0 0 0 0 0 0 0 
1 0 0 1 1 0 0 1 1 1 0 1 1 0 0 0 0 0 0 0 0 0 1 0 0 0 0 0 0 0 0 0 0 0 0 0 0 0 0 
1 0 0 1 1 0 0 1 1 1 0 1 1 0 0 0 0 0 0 0 0 0 1 0 0 0 0 0 0 0 0 0 0 0 0 0 0 0 0 
1 0 0 1 1 0 0 1 1 1 0 1 1 0 0 0 0 0 0 0 0 0 1 0 0 0 0 0 0 0 0 0 0 0 0 0 0 0 0 
1 0 0 1 1 0 0 1 1 1 0 1 1 0 0 0 0 0 0 0 0 0 1 0 0 0 0 0 0 0 0 0 0 0 0 0 0 0 0 
1 0 0 1 1 0 0 1 1 1 0 1 1 0 0 0 0 0 0 0 0 0 1 0 0 0 0 0 0 0 0 0 0 0 0 0 0 0 0 
1 0 0 1 1 0 0 1 1 1 0 1 1 0 0 0 0 0 0 0 0 0 1 0 0 0 0 0 0 0 0 0 0 0 0 0 0 0 0 
1 0 0 1 1 0 0 1 1 1 0 1 1 0 0 0 0 0 0 0 0 0 1 0 0 0 0 0 0 0 0 0 0 0 0 0 0 0 0 
1 0 0 1 1 0 0 1 1 1 0 1 1 0 0 0 0 0 0 0 0 0 1 0 0 0 0 0 0 0 0 0 0 0 0 0 0 0 0 
1 0 0 1 1 0 0 1 1 1 0 1 1 0 0 0 0 0 0 0 0 0 1 0 0 0 0 0 0 0 0 0 0 0 0 0 0 0 0 
1 0 0 1 1 0 0 1 1 1 0 1 1 0 0 0 0 0 0 0 0 0 1 0 0 0 0 0 0 0 0 0 0 0 0 0 0 0 0 
1 0 0 1 1 0 0 1 1 1 0 1 1 0 0 0 0 0 0 0 0 0 1 0 0 0 0 0 0 0 0 0 0 0 0 0 0 0 0 
1 0 0 1 1 0 0 1 1 1 0 1 1 0 0 0 0 0 0 0 0 0 1 0 0 0 0 0 0 0 0 0 0 0 0 0 0 0 0 
1 0 0 1 1 0 0 1 1 1 0 1 1 0 0 0 0 0 0 0 0 0 1 0 0 0 0 0 0 0 0 0 0 0 0 0 0 0 0 
1 0 0 1 1 0 0 1 1 1 0 1 1 0 0 0 0 0 0 0 0 0 1 0 0 0 0 0 0 0 0 0 0 0 0 0 0 0 0 
1 0 0 1 1 0 0 1 1 1 0 1 1 0 0 0 0 0 0 0 0 0 1 0 0 0 0 0 0 0 0 0 0 0 0 0 0 0 0 
1 0 0 1 1 0 0 1 1 1 0 1 1 0 0 0 0 0 0 0 0 0 1 0 0 0 0 0 0 0 0 0 0 0 0 0 0 0 0 
1 0 0 1 1 0 0 1 1 1 0 1 1 0 0 0 0 0 0 0 0 0 1 0 0 0 0 0 0 0 0 0 0 0 0 0 0 0 0 
1 0 0 1 1 0 0 1 1 1 0 1 1 0 0 0 0 0 0 0 0 0 1 0 0 0 0 0 0 0 0 0 0 0 0 0 0 0 0 
1 0 0 1 1 0 0 1 1 1 0 1 1 0 0 0 0 0 0 0 0 0 1 0 0 0 0 0 0 0 0 0 0 0 0 0 0 0 0 
1 0 0 1 1 0 0 1 1 1 0 1 1 0 0 0 0 0 0 0 0 0 1 0 0 0 0 0 0 0 0 0 0 0 0 0 0 0 0 
1 0 0 1 1 0 0 1 1 1 0 1 1 0 0 0 0 0 0 0 0 0 1 0 0 0 0 0 0 0 0 0 0 0 0 0 0 0 0 
1 0 0 1 1 0 0 1 1 1 0 1 1 0 0 0 0 0 0 0 0 0 1 0 0 0 0 0 0 0 0 0 0 0 0 0 0 0 0 
1 0 0 1 1 0 0 1 1 1 0 1 1 0 0 0 0 0 0 0 0 0 1 0 0 0 0 0 0 0 0 0 0 0 0 0 0 0 0 
1 0 0 1 1 0 0 1 1 1 0 1 1 0 0 0 0 0 0 0 0 0 1 0 0 0 0 0 0 0 0 0 0 0 0 0 0 0 0 
1 0 0 1 1 0 0 1 1 1 0 1 1 0 0 0 0 0 0 0 0 0 1 0 0 0 0 0 0 0 0 0 0 0 0 0 0 0 0 
1 0 0 1 1 0 0 1 1 1 0 1 1 0 0 0 0 0 0 0 0 0 1 0 0 0 0 0 0 0 0 0 0 0 0 0 0 0 0 
1 0 0 1 1 0 0 1 1 1 0 1 1 0 0 0 0 0 0 0 0 0 1 0 0 0 0 0 0 0 0 0 0 0 0 0 0 0 0 
1 0 0 1 1 0 0 1 1 1 0 1 1 0 0 0 0 0 0 0 0 0 1 0 0 0 0 0 0 0 0 0 0 0 0 0 0 0 0 
1 0 0 1 1 0 0 1 1 1 0 1 1 0 0 0 0 0 0 0 0 0 1 0 0 0 0 0 0 0 0 0 0 0 0 0 0 0 0 
1 0 0 1 1 0 0 1 1 1 0 1 1 0 0 0 0 0 0 0 0 0 1 0 0 0 0 0 0 0 0 0 0 0 0 0 0 0 0 
1 0 0 1 1 0 0 1 1 1 0 1 1 0 0 0 0 0 0 0 0 0 1 0 0 0 0 0 0 0 0 0 0 0 0 0 0 0 0 
1 0 0 1 1 0 0 1 1 1 0 1 1 0 0 0 0 0 0 0 0 0 1 0 0 0 0 0 0 0 0 0 0 0 0 0 0 0 0 
1 0 0 1 1 0 0 1 1 1 0 1 1 0 0 0 0 0 0 0 0 0 1 0 0 0 0 0 0 0 0 0 0 0 0 0 0 0 0 
1 0 0 1 1 0 0 1 1 1 0 1 1 0 0 0 0 0 0 0 0 0 1 0 0 0 0 0 0 0 0 0 0 0 0 0 0 0 0 
1 0 0 1 1 0 0 1 1 1 0 1 1 0 0 0 0 0 0 0 0 0 1 0 0 0 0 0 0 0 0 0 0 0 0 0 0 0 0 
1 0 0 1 1 0 0 1 1 1 0 1 1 0 0 0 0 0 0 0 0 0 1 0 0 0 0 0 0 0 0 0 0 0 0 0 0 0 0 
1 0 0 1 1 0 0 1 1 1 0 1 1 0 0 0 0 0 0 0 0 0 1 0 0 0 0 0 0 0 0 0 0 0 0 0 0 0 0 
1 0 0 1 1 0 0 1 1 1 0 1 1 0 0 0 0 0 0 0 0 0 1 0 0 0 0 0 0 0 0 0 0 0 0 0 0 0 0 
1 0 0 1 1 0 0 1 1 1 0 1 1 0 0 0 0 0 0 0 0 0 1 0 0 0 0 0 0 0 0 0 0 0 0 0 0 0 0 
1 0 0 1 1 0 0 1 1 1 0 1 1 0 0 0 0 0 0 0 0 0 1 0 0 0 0 0 0 0 0 0 0 0 0 0 0 0 0 
1 0 0 1 1 0 0 1 1 1 0 1 1 0 0 0 0 0 0 0 0 0 1 0 0 0 0 0 0 0 0 0 0 0 0 0 0 0 0 
1 0 0 1 1 0 0 1 1 1 0 1 1 0 0 0 0 0 0 0 0 0 1 0 0 0 0 0 0 0 0 0 0 0 0 0 0 0 0 
1 0 0 1 1 0 0 1 1 1 0 1 1 0 0 0 0 0 0 0 0 0 1 0 0 0 0 0 0 0 0 0 0 0 0 0 0 0 0 
1 0 0 1 1 0 0 1 1 1 0 1 1 0 0 0 0 0 0 0 0 0 1 0 0 0 0 0 0 0 0 0 0 0 0 0 0 0 0 
1 0 0 1 1 0 0 1 1 1 0 1 1 0 0 0 0 0 0 0 0 0 1 0 0 0 0 0 0 0 0 0 0 0 0 0 0 0 0 
1 0 0 1 1 0 0 1 1 1 0 1 1 0 0 0 0 0 0 0 0 0 1 0 0 0 0 0 0 0 0 0 0 0 0 0 0 0 0 
1 0 0 1 1 0 0 1 1 1 0 1 1 0 0 0 0 0 0 0 0 0 1 0 0 0 0 0 0 0 0 0 0 0 0 0 0 0 0 
1 0 0 1 1 0 0 1 1 1 0 1 1 0 0 0 0 0 0 0 0 0 1 0 0 0 0 0 0 0 0 0 0 0 0 0 0 0 0 
1 0 0 1 1 0 0 1 1 1 0 1 1 0 0 0 0 0 0 0 0 0 1 0 0 0 0 0 0 0 0 0 0 0 0 0 0 0 0 
1 0 0 1 1 0 0 1 1 1 0 1 1 0 0 0 0 0 0 0 0 0 1 0 0 0 0 0 0 0 0 0 0 0 0 0 0 0 0 
1 0 0 1 1 0 0 1 1 1 0 1 1 0 0 0 0 0 0 0 0 0 1 0 0 0 0 0 0 0 0 0 0 0 0 0 0 0 0 
1 0 0 1 1 0 0 1 1 1 0 1 1 0 0 0 0 0 0 0 0 0 1 0 0 0 0 0 0 0 0 0 0 0 0 0 0 0 0 
1 0 0 1 1 0 0 1 1 1 0 1 1 0 0 0 0 0 0 0 0 0 1 0 0 0 0 0 0 0 0 0 0 0 0 0 0 0 0 
1 0 0 1 1 0 0 1 1 1 0 1 1 0 0 0 0 0 0 0 0 0 1 0 0 0 0 0 0 0 0 0 0 0 0 0 0 0 0 
1 0 0 1 1 0 0 1 1 1 0 1 1 0 0 0 0 0 0 0 0 0 1 0 0 0 0 0 0 0 0 0 0 0 0 0 0 0 0 
1 0 0 1 1 0 0 1 1 1 0 1 1 0 0 0 0 0 0 0 0 0 1 0 0 0 0 0 0 0 0 0 0 0 0 0 0 0 0 
1 0 0 1 1 0 0 1 1 1 0 1 1 0 0 0 0 0 0 0 0 0 1 0 0 0 0 0 0 0 0 0 0 0 0 0 0 0 0 
1 0 0 1 1 0 0 1 1 1 0 1 1 0 0 0 0 0 0 0 0 0 1 0 0 0 0 0 0 0 0 0 0 0 0 0 0 0 0 
1 0 0 1 1 0 0 1 1 1 0 1 1 0 0 0 0 0 0 0 0 0 1 0 0 0 0 0 0 0 0 0 0 0 0 0 0 0 0 
1 0 0 1 1 0 0 1 1 1 0 1 1 0 0 0 0 0 0 0 0 0 1 0 0 0 0 0 0 0 0 0 0 0 0 0 0 0 0 
1 0 0 1 1 0 0 1 1 1 0 1 1 0 0 0 0 0 0 0 0 0 1 0 0 0 0 0 0 0 0 0 0 0 0 0 0 0 0 
1 0 0 1 1 0 0 1 1 1 0 1 1 0 0 0 0 0 0 0 0 0 1 0 0 0 0 0 0 0 0 0 0 0 0 0 0 0 0 
1 0 0 1 1 0 0 1 1 1 0 1 1 0 0 0 0 0 0 0 0 0 1 0 0 0 0 0 0 0 0 0 0 0 0 0 0 0 0 
1 0 0 1 1 0 0 1 1 1 0 1 1 0 0 0 0 0 0 0 0 0 1 0 0 0 0 0 0 0 0 0 0 0 0 0 0 0 0 
1 0 0 1 1 0 0 1 1 1 0 1 1 0 0 0 0 0 0 0 0 0 1 0 0 0 0 0 0 0 0 0 0 0 0 0 0 0 0 
1 0 0 1 1 0 0 1 1 1 0 1 1 0 0 0 0 0 0 0 0 0 1 0 0 0 0 0 0 0 0 0 0 0 0 0 0 0 0 
1 0 0 1 1 0 0 1 1 1 0 1 1 0 0 0 0 0 0 0 0 0 1 0 0 0 0 0 0 0 0 0 0 0 0 0 0 0 0 
1 0 0 1 1 0 0 1 1 1 0 1 1 0 0 0 0 0 0 0 0 0 1 0 0 0 0 0 0 0 0 0 0 0 0 0 0 0 0 
1 0 0 1 1 0 0 1 1 1 0 1 1 0 0 0 0 0 0 0 0 0 1 0 0 0 0 0 0 0 0 0 0 0 0 0 0 0 0 
1 0 0 1 1 0 0 1 1 1 0 1 1 0 0 0 0 0 0 0 0 0 1 0 0 0 0 0 0 0 0 0 0 0 0 0 0 0 0 
1 0 0 1 1 0 0 1 1 1 0 1 1 0 0 0 0 0 0 0 0 0 1 0 0 0 0 0 0 0 0 0 0 0 0 0 0 0 0 
1 0 0 1 1 0 0 1 1 1 0 1 1 0 0 0 0 0 0 0 0 0 1 0 0 0 0 0 0 0 0 0 0 0 0 0 0 0 0 
1 0 0 1 1 0 0 1 1 1 0 1 1 0 0 0 0 0 0 0 0 0 1 0 0 0 0 0 0 0 0 0 0 0 0 0 0 0 0 
1 0 0 1 1 0 0 1 1 1 0 1 1 0 0 0 0 0 0 0 0 0 1 0 0 0 0 0 0 0 0 0 0 0 0 0 0 0 0 
1 0 0 1 1 0 0 1 1 1 0 1 1 0 0 0 0 0 0 0 0 0 1 0 0 0 0 0 0 0 0 0 0 0 0 0 0 0 0 
1 0 0 1 1 0 0 1 1 1 0 1 1 0 0 0 0 0 0 0 0 0 1 0 0 0 0 0 0 0 0 0 0 0 0 0 0 0 0
[truncated: 25,993 more chars]
