# Supplementary material for: Stress and Strain Provide Positional and Directional Cues in Development
Source: PLoS Comput Biol. 2014 Jan 9;10(1):e1003410. doi: 10.1371/journal.pcbi.1003410 (PMC3886884; doi:10.1371/journal.pcbi.1003410)
Supplement: Software S1 — Archive file (tar.gz) including source code for the in-house developed C++ simulation software used in this study. Also provided are instructions and scripts for generating all results of the paper. Follow instructions in the README.txt file in the top directory for how to compile the software and generate the results. (GZ) [file pcbi.1003410.s007.gz › software/scripts/fig4/DEF/MTp/4MTp.model]

9 0 1

FiberModel 8 3 1 1 1
.01  # k_rate
300    # threshold
1    # liniear-hill-flag 0/1
0.4  # k_hill
2    # n_hill
50   # Y_matrix
150   # Y_fiber
1 # initiate flag
    
17   # anisotropy index
16   # Young_Longitudinal index
22   # velocity store index(from Up.MT.Equi.)

CenterTriangulation::Initiate 0 1 1
39   #internalVarStartIndex

VertexFromTRBScenterTriangulationMT 11 4 11 1 2 1
50 150 0.2 0.2 
1    # MF (0 constant )(1 MF model)
0.0  # neigbhbor weight
8    # max stress
1    # plain strain/stress
0    # teta
0    # MT feedback flag 0 none   1 Teta     
0 # unused

0    # resting length index
0    # MT   
17   # strain anisotropy 
18   # stress anisotropy 
19   # area ratio index
20   # iso energy index
20   # aniso energy index
16   # young longitudinal 
21   # MT stress index 
26   # start index for stress tensor
32   # start index for normal vector

39   # additional wall index

8     # strain
35    # perp-strain

4     # stress 


VertexFromCellPlaneLinearCenterTriangulation 3 1 1
.08  1  0.01
39 


UpdateMTDirectionEquilibrium 3 4 1 1 1 2
0.5    # k_rate
300   # equilibrium velocity threshold
0.0  # stress difference threshold

35     # target index
0     # MT index
22    # velocity store index
7     # max-stress index
21    # MT-stress index


CalculateAngleVectors 0 2 2 1
0  # start index vector 1 
4  # start index vector 2 
23 # store index

CalculateAngleVectors 0 2 2 1
4  # start index vector 1 
8  # start index vector 2 
24 # store index

TemplateVolumeChange 0 1 6
1 25
2 25
3 25

VertexNoUpdateBoundary 0 0

StaticDirection 0 0
ParallellDirection 0 1 1 0


# end

cell vector 39 elements:
0 1 2 3            # MT
4 5 6 7            # stress
8 9 10 11          # strain
12 13 14                
15                 # z coordinate of the cell center(see reaction CalculateAngleVectorXYplane)
16                 # young longitudinal 
17                 # strain anisotropy 
18                 # stress anisotropy 
19                 # area ratio index
20                 # iso energy index
20                 # aniso energy index
21                 # MT stress index
22                 # velocity store index
23                 # MT-stress angle
24                 # stress-strain angle  
25                 # volume store index
26 27 28 29 30 31  # stress tensor
32 33 34           # normal vector
35 36 37           # perpendicular to max-strain
38 39     
