# Supplementary material for: Stress and Strain Provide Positional and Directional Cues in Development
Source: PLoS Comput Biol. 2014 Jan 9;10(1):e1003410. doi: 10.1371/journal.pcbi.1003410 (PMC3886884; doi:10.1371/journal.pcbi.1003410)
Supplement: Software S1 — Archive file (tar.gz) including source code for the in-house developed C++ simulation software used in this study. Also provided are instructions and scripts for generating all results of the paper. Follow instructions in the README.txt file in the top directory for how to compile the software and generate the results. (GZ) [file pcbi.1003410.s007.gz › software/scripts/fig5/ABC/1/iso/ellipsoid1.init]

538 807 271
0 0 344 124 125 
1 0 355 124 126
2 0 300 126 125
3 1 70 200 196
4 1 315 196 130
5 1 275 130 200
6 2 12 219 40
7 2 89 40 9
8 2 46 9 219
9 3 196 57 122
10 3 301 122 108
11 3 34 108 57
12 4 363 138 16
13 4 231 16 97
14 4 126 97 138
15 5 357 85 191
16 5 188 191 185
17 5 414 185 85
18 6 440 14 162
19 6 438 162 146
20 6 237 146 14
21 7 346 170 214
22 7 265 214 213
23 7 297 213 170
24 8 117 33 201
25 8 298 201 160
26 8 299 160 33
27 9 10 44 116
28 9 257 116 115
29 9 183 115 44
30 10 143 44 121
31 10 270 121 116
32 11 152 90 171
33 11 296 171 172
34 11 404 172 90
35 12 424 219 218
36 12 500 218 40
37 13 29 76 77
38 13 246 77 238
39 13 206 238 76
40 14 397 26 236
41 14 286 236 65
42 14 228 65 26
43 15 39 156 212
44 15 16 212 262
45 15 389 262 156
46 16 289 10 212
47 16 269 262 10
48 17 277 117 175
49 17 199 175 210
50 17 351 210 117
51 18 207 21 99
52 18 502 99 95
53 18 71 95 21
54 19 111 83 28
55 19 178 28 73
56 19 478 73 83
57 20 268 4 143
58 20 524 143 241
59 20 65 241 4
60 21 473 148 239
61 21 97 239 216
62 21 481 216 148
63 22 23 24 60
64 22 75 60 59
65 22 213 59 24
66 23 256 60 93
67 23 95 93 24
68 24 193 136 128
69 24 388 128 244
70 24 358 244 136
71 25 335 114 113
72 25 48 113 44
73 25 183 44 114
74 26 36 88 89
75 26 136 89 28
76 26 64 28 88
77 27 151 180 1
78 27 375 1 179
79 27 431 179 180
80 28 219 94 61
81 28 129 61 93
82 28 317 93 94
83 29 50 35 77
84 29 241 76 35
85 30 31 70 35
86 30 241 35 69
87 30 92 69 70
88 31 274 257 70
89 31 68 35 257
90 32 361 261 223
91 32 316 223 129
92 32 161 129 261
93 33 391 149 6
94 33 361 6 261
95 33 161 261 149
96 34 330 108 109
97 34 209 109 57
98 35 482 250 69
99 35 241 69 76
100 35 520 76 250
101 36 306 89 232
102 36 55 232 88
103 37 38 12 52
104 37 260 52 15
105 37 132 15 12
106 38 419 52 161
107 38 134 161 12
108 39 172 211 156
109 39 120 212 211
110 40 347 268 162
111 40 41 162 13
112 40 501 13 268
113 41 440 163 162
114 41 416 13 163
115 42 258 192 194
116 42 170 194 193
117 42 407 193 192
118 43 221 156 245
119 43 319 245 131
120 43 389 131 156
121 44 519 180 72
122 44 515 72 224
123 44 372 224 180
124 45 237 146 147
125 45 360 147 155
126 45 227 155 146
127 46 506 220 219
128 46 507 9 220
129 47 504 223 222
130 47 452 222 130
131 47 315 130 223
132 48 283 120 113
133 48 143 44 120
134 49 224 63 62
135 49 153 62 11
136 49 338 11 63
137 50 68 35 75
138 50 530 75 77
139 51 483 54 258
140 51 52 258 208
141 51 418 208 54
142 52 533 41 258
143 52 408 208 41
144 53 207 151 21
145 53 130 21 236
146 53 54 236 151
147 54 302 151 152
148 54 397 152 236
149 55 341 0 232
150 55 379 88 0
151 56 252 38 127
152 56 392 127 150
153 56 421 150 38
154 57 482 17 250
155 57 521 250 139
156 57 234 139 17
157 58 59 103 43
158 58 80 43 104
159 58 73 104 103
160 59 330 43 108
161 59 112 108 103
162 60 61 184 5
163 60 373 5 185
164 60 414 185 184
165 61 310 84 184
166 61 512 5 84
167 62 508 140 255
168 62 117 255 33
169 62 282 33 140
170 63 447 265 251
171 63 526 251 68
172 63 487 68 265
173 64 111 28 84
174 64 311 84 88
175 65 229 241 79
176 65 147 79 4
177 66 504 222 6
178 66 125 6 215
179 66 198 215 222
180 67 383 75 73
181 67 525 73 257
182 67 68 257 75
183 69 320 190 131
184 69 389 131 262
185 69 269 262 190
186 70 139 200 92
187 70 271 92 196
188 71 130 94 21
189 71 219 95 94
190 72 184 165 87
191 72 312 87 166
192 72 194 166 165
193 73 166 50 103
194 73 280 104 50
195 74 157 22 204
196 74 220 204 30
197 74 345 30 22
198 75 295 60 3
199 75 197 3 59
200 76 445 244 36
201 76 133 36 245
202 76 385 245 244
203 77 146 20 134
204 77 264 134 133
205 77 78 133 20
206 78 356 20 132
207 78 368 132 133
208 79 449 181 167
209 79 293 167 182
210 79 454 182 181
211 80 235 105 43
212 80 285 104 105
213 81 82 127 2
214 81 243 2 266
215 81 398 266 127
216 82 392 127 126
217 82 355 126 2
218 83 320 190 197
219 83 434 197 91
220 83 470 91 190
221 84 85 57 113
222 84 283 113 112
223 84 209 112 57
224 85 203 113 123
225 85 196 123 57
226 86 169 175 234
227 86 249 234 269
228 86 537 269 175
229 87 125 215 216
230 87 412 216 217
231 87 321 217 215
232 88 132 12 37
233 88 89 37 40
234 88 350 40 12
235 89 420 37 9
236 90 508 199 255
237 90 400 255 141
238 90 486 141 199
239 91 230 34 149
240 91 410 149 128
241 91 193 128 34
242 92 447 251 70
243 92 528 69 251
244 93 149 82 254
245 93 94 254 238
246 93 128 238 82
247 94 469 29 254
248 94 246 238 29
249 95 317 65 93
250 95 96 24 65
251 96 228 64 65
252 96 212 24 64
253 97 98 239 39
254 97 412 39 216
255 98 119 158 39
256 98 239 239 158
257 99 100 71 225
258 99 457 225 227
259 99 403 227 71
260 100 531 71 267
261 100 436 267 225
262 101 495 30 11
263 101 197 11 3
264 101 334 3 30
265 102 480 193 141
266 102 139 141 92
267 102 170 92 193
268 103 304 101 100
269 103 251 100 47
270 103 329 47 101
271 104 346 56 214
272 104 537 214 269
273 104 185 269 56
274 105 131 186 105
275 105 285 105 51
276 105 464 51 186
277 106 229 79 7
278 106 165 7 80
279 106 122 80 79
280 107 263 96 66
281 107 129 66 61
282 107 215 61 96
283 108 211 157 152
284 108 396 152 153
285 108 218 153 157
286 109 278 78 29
287 109 532 29 249
288 109 529 249 78
289 110 285 51 104
290 110 280 104 106
291 110 517 106 51
292 111 513 83 84
293 112 113 103 49
294 112 301 49 108
295 113 166 102 103
296 113 160 49 102
297 114 115 178 176
298 114 324 176 240
299 114 411 240 178
300 115 386 176 177
301 115 247 177 178
302 116 387 89 74
303 116 175 74 248
304 116 136 248 89
305 117 400 201 255
306 118 422 237 47
307 118 126 47 97
308 118 255 97 237
309 119 503 39 218
310 119 500 218 158
311 120 244 212 117
312 120 351 117 211
313 121 364 231 107
314 121 493 107 32
315 121 492 32 231
316 122 469 254 79
317 122 149 80 254
318 123 146 118 134
319 123 140 134 136
320 123 223 136 118
321 124 484 142 140
322 124 145 140 7
323 124 441 7 142
324 125 481 216 6
325 126 329 47 138
326 127 128 31 82
327 127 514 82 230
328 127 496 230 31
329 128 206 238 31
330 129 256 66 93
331 130 286 94 236
332 131 429 206 105
333 131 427 186 206
334 132 348 15 37
335 133 475 36 197
336 133 319 197 245
337 134 350 12 158
338 134 376 158 161
339 135 173 9 154
340 135 393 154 18
341 135 507 18 9
342 136 178 248 28
343 137 534 80 264
344 137 156 264 22
345 137 195 22 80
346 138 191 252 270
347 138 367 270 144
348 138 200 144 252
349 139 276 200 141
350 140 380 134 34
351 140 193 34 136
352 141 521 139 31
353 141 496 31 229
354 141 233 229 139
355 142 160 102 125
356 142 342 125 100
357 142 304 100 102
358 143 489 120 121
359 144 507 220 18
360 144 224 18 63
361 144 399 63 220
362 145 181 140 253
363 145 165 253 7
364 146 362 118 20
365 147 177 260 4
366 147 279 79 260
367 148 155 121 42
368 148 378 42 202
369 148 489 202 121
370 149 195 80 82
371 150 334 30 229
372 150 496 229 230
373 150 345 230 30
374 151 372 180 185
375 151 188 185 1
376 152 450 170 90
377 152 158 171 170
378 153 213 62 59
379 153 197 59 11
380 154 155 209 42
381 154 169 42 175
382 154 199 175 209
383 155 270 209 121
384 156 157 22 205
385 156 536 205 264
386 157 331 204 205
387 158 349 169 170
388 158 308 171 169
389 159 204 247 246
390 159 222 246 119
391 159 314 119 247
392 160 344 49 125
393 161 409 129 149
394 162 354 143 27
395 162 477 27 142
396 162 524 142 143
397 163 287 68 48
398 163 217 48 67
399 163 526 67 68
400 164 360 74 155
401 164 176 155 78
402 164 174 78 74
403 165 534 253 80
404 166 232 102 50
405 167 272 242 196
406 167 316 196 129
407 167 309 129 242
408 168 259 107 25
409 168 399 25 63
410 168 494 63 107
411 169 417 42 234
412 170 384 194 92
413 171 492 159 231
414 171 453 231 160
415 171 299 160 159
416 172 435 45 156
417 172 307 211 45
418 173 322 153 154
419 173 420 9 153
420 174 529 78 75
421 174 175 75 74
422 175 383 75 248
423 176 177 155 260
424 176 279 260 78
425 177 227 4 155
426 178 383 248 73
427 179 505 55 234
428 179 180 234 240
429 179 411 240 55
430 180 249 174 234
431 180 324 240 174
432 181 282 140 81
433 181 535 81 253
434 182 405 210 116
435 182 307 116 211
436 182 351 211 210
437 183 261 114 115
438 184 296 172 87
439 184 365 165 172
440 185 254 173 269
441 185 186 56 173
442 186 189 169 173
443 186 349 56 169
444 187 250 150 46
445 187 208 46 151
446 187 421 151 150
447 188 248 1 191
448 189 292 169 168
449 189 381 168 173
450 190 418 23 54
451 190 523 54 52
452 190 419 52 23
453 191 318 252 27
454 191 354 27 270
455 192 474 263 34
456 192 380 34 135
457 192 465 135 263
458 194 442 165 164
459 194 374 164 166
460 195 514 22 82
461 196 303 123 122
462 198 452 222 160
463 198 458 160 215
464 199 405 210 209
465 200 461 268 252
466 200 347 144 268
467 201 280 106 50
468 201 202 50 137
469 201 382 137 106
470 202 232 50 101
471 202 205 101 137
472 203 533 41 123
473 203 335 113 41
474 204 433 247 118
475 204 223 118 246
476 205 329 138 101
477 205 363 137 138
478 206 520 31 76
479 207 208 151 99
480 208 325 46 99
481 209 339 112 109
482 210 216 66 17
483 210 234 17 60
484 210 256 60 66
485 211 302 38 152
486 211 252 157 38
487 212 226 62 64
488 212 213 24 62
489 214 449 167 86
490 214 381 86 168
491 214 448 168 167
492 215 219 61 95
493 215 238 95 96
494 216 242 67 17
495 216 217 66 67
496 217 263 66 48
497 218 420 153 37
498 218 348 37 157
499 220 432 204 203
500 220 495 203 30
501 221 314 156 119
502 221 385 119 245
503 222 358 136 119
504 222 223 246 136
505 224 226 18 62
506 225 255 96 97
507 225 245 97 48
508 225 263 48 96
509 226 393 18 64
510 227 268 4 146
511 228 323 64 26
512 229 441 241 7
513 230 391 148 149
514 230 474 34 148
515 231 240 98 16
516 231 245 97 98
517 232 304 102 101
518 233 334 229 3
519 233 295 3 139
520 234 295 139 60
521 235 236 110 43
522 235 305 105 110
523 236 339 110 109
524 236 330 109 43
525 237 466 147 14
526 238 502 95 237
527 238 255 237 96
528 239 498 239 53
529 239 376 53 158
530 240 516 71 16
531 240 531 98 71
532 242 528 67 69
533 242 482 69 17
534 243 401 2 258
535 243 483 258 266
536 244 289 212 213
537 244 265 213 117
538 245 287 48 98
539 246 532 77 29
540 247 248 177 1
541 247 375 1 178
542 248 337 191 177
543 249 254 174 269
544 250 392 150 126
545 250 300 126 46
546 251 325 100 99
547 251 422 99 47
548 252 371 157 127
549 253 343 90 188
550 253 294 188 187
551 253 404 187 90
552 254 415 173 174
553 257 326 115 259
554 257 328 259 116
555 258 434 91 194
556 258 266 192 91
557 259 423 25 221
558 259 281 221 107
559 260 523 52 266
560 260 398 266 15
561 261 362 20 115
562 261 356 114 20
563 262 337 181 177
564 262 386 177 86
565 262 449 86 181
566 264 380 134 135
567 264 369 135 133
568 265 277 214 117
569 266 460 192 145
570 266 290 145 91
571 267 293 0 167
572 267 448 167 166
573 267 374 166 0
574 268 438 146 143
575 269 472 10 190
576 270 405 116 209
577 271 272 195 196
578 271 384 92 195
579 272 446 242 195
580 273 274 256 70
581 273 447 70 265
582 273 527 265 256
583 274 525 257 256
584 275 298 130 201
585 275 276 201 200
586 276 400 201 141
587 277 537 214 175
588 278 279 78 79
589 278 469 79 29
590 281 394 19 221
591 281 364 107 19
592 282 370 33 81
593 283 359 120 112
594 284 468 183 85
595 284 414 85 184
596 284 310 184 183
597 286 317 94 65
598 287 288 98 68
599 288 487 68 267
600 288 531 267 98
601 289 297 213 10
602 290 470 188 91
603 290 294 145 188
604 291 505 55 207
605 291 497 207 206
606 291 427 206 55
607 292 308 169 87
608 292 312 87 168
609 293 467 0 182
610 294 402 145 187
611 296 308 171 87
612 297 451 10 170
613 298 452 130 160
614 299 370 159 33
615 300 342 46 125
616 301 353 122 49
617 302 421 38 151
618 303 313 123 124
619 303 353 124 122
620 305 429 105 111
621 305 327 111 110
622 306 462 232 233
623 306 406 233 89
624 307 328 116 45
625 309 409 243 129
626 309 444 242 243
627 310 311 84 183
628 311 379 88 183
629 312 448 168 166
630 313 401 123 2
631 313 355 2 124
632 314 435 156 247
633 315 316 196 223
634 318 460 192 252
635 318 407 27 192
636 319 320 197 131
637 321 394 217 19
638 321 458 19 215
639 322 323 154 26
640 322 396 26 153
641 323 393 154 64
642 324 415 176 174
643 325 342 46 100
644 326 362 118 115
645 326 433 259 118
646 327 336 111 58
647 327 340 58 110
648 328 333 259 45
649 331 332 205 32
650 331 432 32 204
651 332 491 159 205
652 332 492 32 159
653 333 433 259 247
654 333 435 247 45
655 335 352 114 41
656 336 377 111 202
657 336 490 202 58
658 337 357 191 181
659 338 494 203 63
660 338 495 11 203
661 339 340 110 112
662 340 359 112 58
663 341 374 0 164
664 341 462 164 232
665 343 471 189 188
666 343 450 90 189
667 344 353 49 124
668 345 514 230 22
669 346 349 170 56
670 347 367 144 162
671 348 371 15 157
672 350 500 40 158
673 352 408 41 132
674 352 356 132 114
675 354 366 143 270
676 357 454 181 85
677 358 385 244 119
678 359 490 58 120
679 360 387 74 147
680 361 504 6 223
681 363 382 16 137
682 364 453 19 231
683 365 459 172 13
684 365 416 13 165
685 366 367 162 270
686 366 438 143 162
687 368 488 132 23
688 368 369 23 133
689 369 413 23 135
690 370 491 159 81
691 371 398 15 127
692 372 373 185 224
693 373 455 5 224
694 375 463 179 178
695 376 430 161 53
696 377 378 207 202
697 377 497 111 207
698 378 417 42 207
699 379 467 183 0
700 381 443 86 173
701 382 510 16 106
702 384 479 194 195
703 386 443 176 86
704 387 406 147 89
705 388 410 128 243
706 388 445 243 244
707 390 436 267 8
708 390 527 8 265
709 390 487 265 267
710 391 481 148 6
711 394 499 217 221
712 395 437 226 8
713 395 426 8 83
714 395 513 83 226
715 396 397 152 26
716 399 506 220 25
717 401 533 258 123
718 402 501 268 187
719 402 461 145 268
720 403 516 228 71
721 403 511 227 228
722 404 459 172 187
723 406 466 233 147
724 407 476 193 27
725 408 488 208 132
726 409 410 243 149
727 411 428 178 55
728 412 503 39 217
729 413 430 161 135
730 413 419 23 161
731 415 443 173 176
732 416 442 163 165
733 417 505 234 207
734 418 488 23 208
735 422 502 237 99
736 423 424 218 25
737 423 499 221 218
738 424 506 219 25
739 425 442 164 163
740 425 440 163 14
741 425 439 14 164
742 426 478 83 256
743 426 527 256 8
744 427 428 186 55
745 428 463 178 186
746 429 497 206 111
747 430 465 53 135
748 431 522 179 235
749 431 519 235 180
750 432 493 32 203
751 434 479 197 194
752 436 437 8 225
753 437 509 226 225
754 439 462 164 233
755 439 466 233 14
756 441 524 241 142
757 444 446 242 36
758 444 445 36 243
759 446 475 195 36
760 450 451 170 189
761 451 472 10 189
762 453 458 160 19
763 454 468 182 85
764 455 457 224 225
765 455 509 225 5
766 456 518 72 106
767 456 510 106 228
768 456 511 228 72
769 457 515 224 227
770 459 501 187 13
771 460 461 145 252
772 463 464 186 179
773 464 522 51 179
774 465 498 53 263
775 467 468 183 182
776 470 471 190 188
777 471 472 190 189
778 473 474 148 263
779 473 498 263 239
780 475 479 195 197
781 476 480 193 198
782 476 477 198 27
783 477 485 198 142
784 478 525 256 73
785 480 486 141 198
786 483 523 54 266
787 484 508 140 199
788 484 485 199 142
789 485 486 198 199
790 489 490 120 202
791 491 536 205 81
792 493 494 107 203
793 499 503 218 217
794 509 512 5 226
795 510 516 16 228
796 511 515 227 72
797 512 513 84 226
798 517 518 235 106
799 517 522 51 235
800 518 519 235 72
801 520 521 31 250
802 526 528 251 67
803 529 530 75 249
804 530 532 249 77
805 534 535 253 264
806 535 536 81 264

271 3
0.0232099 0.540409 -0.846882
-0.447144 0.0133877 -0.899818
-0.5567 -0.774467 0.316348
0.818962 -0.542096 0.212657
0.769257 0.612052 -0.208387
-0.00648836 -0.151627 -0.993356
0.0901836 0.214943 0.977474
0.853384 0.500011 0.177522
0.324311 -0.379003 -0.872335
0.20815 -0.689055 0.70119
-0.573745 0.819671 0.0935153
0.743374 -0.527965 0.422417
-0.202337 -0.544198 0.820181
0.0716513 0.946073 -0.331061
0.390544 0.760943 -0.527476
-0.297431 -0.682287 0.675136
-0.127544 -0.761195 -0.64351
0.742402 -0.628406 -0.252456
0.422572 -0.692366 0.593171
0.45783 -0.0572607 0.892694
-0.802526 -0.0773584 0.599798
0.0479516 -0.995834 0.125716
0.944771 -0.0196845 0.341774
-0.567523 -0.382206 0.735952
0.54628 -0.805183 0.251094
0.407657 -0.410198 0.821792
0.197828 -0.8912 0.42002
0.402172 0.904147 0.174829
0.440645 0.16887 -0.887189
0.981764 0.115606 -0.180457
0.895508 -0.300418 0.342934
0.965024 -0.273985 -0.0587424
0.751047 -0.129087 0.655023
0.637457 0.401198 0.66519
-0.414256 0.0876773 0.911315
0.812532 -0.207841 -0.553519
-0.264151 0.696254 0.674717
-0.0460037 -0.711801 0.707822
-0.160349 -0.897129 0.423365
0.072631 -0.207313 0.980579
0.0684248 -0.513444 0.861094
-0.808462 -0.446233 0.396301
-0.974261 0.130751 -0.208588
-0.795521 -0.538237 -0.295357
-0.983571 -0.0870765 0.186535
-0.841037 0.416918 0.358644
-0.31838 -0.948682 0.0917909
-0.0987923 -0.962573 -0.271078
0.336826 -0.821681 -0.470295
-0.626918 -0.78322 -0.0577046
-0.484381 -0.761705 -0.441553
-0.606891 -0.385816 -0.70187
-0.405195 -0.518601 0.759381
-0.307678 -0.236863 0.926833
-0.586429 -0.603601 0.549141
-0.797638 0.0162072 -0.611012
-0.668825 0.591393 -0.461921
-0.850621 -0.532185 0.0548761
-0.963553 -0.244213 -0.14737
0.688438 -0.670701 0.293262
0.688744 -0.731636 0.0114035
0.372414 -0.931105 -0.0643515
0.590997 -0.658489 0.476345
0.617299 -0.451282 0.651979
0.453338 -0.789992 0.424484
0.352603 -0.902009 0.268031
0.559268 -0.809794 -0.203083
0.570979 -0.69741 -0.444288
0.401708 -0.613023 -0.687493
0.738664 -0.473712 -0.489679
0.597966 -0.34197 -0.732106
0.101197 -0.599096 -0.800798
-0.258126 -0.46238 -0.853958
0.649447 -0.0310663 -0.758904
0.711205 0.387344 -0.597191
0.835457 0.104397 -0.546496
0.892397 -0.32444 -0.318412
0.930425 -0.0672137 -0.363793
0.870713 0.327488 -0.354989
0.924864 0.379175 -0.0754876
0.960427 0.223932 0.17416
0.844776 0.255282 0.470502
0.99871 -0.030331 0.0697598
0.417357 -0.112986 -0.898692
0.196212 0.0507069 -0.979437
-0.138494 0.182491 -0.974378
-0.438429 0.429434 -0.788038
-0.273456 0.776249 -0.559066
0.206992 0.332766 -0.923654
0.450478 0.462786 -0.764282
-0.306701 0.934319 -0.188056
-0.133546 0.947734 0.272386
0.188168 0.790832 0.579707
0.452364 -0.886554 0.104569
0.271729 -0.960303 0.100259
0.136964 -0.988664 -0.102889
0.277059 -0.924303 -0.273438
0.0824753 -0.888905 -0.448312
0.169495 -0.760481 -0.63398
-0.0773602 -0.994978 -0.0547946
-0.286878 -0.941025 -0.13758
-0.299566 -0.88521 -0.365451
-0.48327 -0.851427 -0.227178
-0.647777 -0.710131 -0.293155
-0.642248 -0.563341 -0.511199
-0.804673 -0.315255 -0.491593
-0.414354 -0.612586 -0.671796
0.580972 -0.248514 0.777358
-0.745985 -0.643043 -0.133635
-0.856384 -0.494834 -0.126179
-0.89037 -0.372484 -0.2709
-0.922465 -0.15834 -0.362237
-0.926571 -0.365291 -0.00274879
-0.896494 -0.389273 0.208697
-0.900684 -0.212926 0.387308
-0.915863 0.0478599 0.400102
-0.963513 0.223224 0.144266
-0.831656 0.552605 0.00101147
-0.761277 0.233416 0.599988
-0.589479 0.555787 0.584708
-0.979822 -0.189412 0.0303922
-0.995329 0.0339635 -0.00472783
-0.736451 -0.677789 0.0479814
-0.764503 -0.591306 0.24326
-0.603406 -0.786038 0.131667
-0.478625 -0.875621 0.0186746
-0.448084 -0.87372 0.202301
-0.370146 -0.844447 0.402986
-0.390587 0.417039 0.824908
-0.061599 0.495308 0.859514
0.307482 0.472757 0.820823
-0.443271 0.806587 0.407398
-0.780001 -0.2938 0.555319
-0.677146 -0.202173 0.716095
-0.641511 0.0592933 0.76558
-0.502569 -0.206537 0.841408
-0.583843 0.29291 0.751869
-0.307109 -0.783416 -0.544613
-0.142141 -0.862441 -0.477801
0.843355 -0.538011 -0.038982
0.74674 0.513816 0.434749
0.487095 0.666889 0.555075
0.64799 0.725013 0.231382
0.580825 0.808137 -0.0596027
0.304661 0.944128 -0.120804
0.00145279 1.00423 -0.0184778
0.567369 0.750266 -0.323303
0.589196 0.600807 -0.528958
-0.139739 0.00135577 0.98805
-0.208208 0.258345 0.944133
-0.266135 -0.929197 0.271315
-0.078772 -0.963623 0.264428
0.0190237 -0.918006 0.409852
0.0850537 -0.810215 0.577098
0.268519 -0.791906 0.559478
0.757265 0.508442 -0.416576
-0.680665 0.659498 0.315615
-0.0947448 -0.820151 0.572424
-0.0985558 -0.358366 0.921633
0.713336 0.139771 0.679518
0.488884 0.225568 0.840559
-0.308258 -0.4036 0.858572
0.37375 0.873596 -0.328105
0.212885 0.863273 -0.468042
0.176203 0.705863 -0.690006
-0.0293473 0.83854 -0.53652
-0.106472 0.689889 -0.709609
-0.215557 0.511497 -0.829684
-0.359097 0.616771 -0.692377
-0.480558 0.697959 -0.521918
-0.576415 0.789159 -0.240702
-0.386015 0.839293 -0.375345
-0.168506 0.911568 -0.369581
-0.557939 0.532325 -0.638907
-0.761524 0.316592 -0.561371
-0.859299 0.419358 -0.281604
-0.612696 0.341034 -0.708755
-0.484601 0.221484 -0.840941
-0.631369 0.0583229 -0.766736
-0.567304 -0.170824 -0.802317
-0.338503 -0.222543 -0.914869
-0.296586 0.310756 -0.900638
-0.109489 0.373905 -0.927251
0.0365602 0.256421 -0.961179
0.012392 0.0757925 -1.00339
-0.16888 -0.0228535 -0.980285
-0.722886 -0.210241 -0.659896
-0.108291 0.977472 -0.187207
-0.213685 0.980601 0.00302264
-0.41459 0.915635 -0.00722707
-0.401005 0.887104 0.208853
-0.29664 0.100128 -0.947954
0.136638 0.965049 0.218903
0.288114 0.881438 0.383039
0.0667024 0.902135 0.424655
-0.0528437 0.790401 0.60315
0.0837112 0.658358 0.753992
-0.24545 0.835242 0.503113
0.487599 0.80883 0.347814
0.60758 0.676345 0.40961
0.290294 0.648918 0.701839
0.455832 0.537229 0.703708
-0.982482 -0.0561732 -0.17219
0.775322 -0.331006 0.536379
0.867949 -0.152778 0.485633
0.859421 0.0528824 0.517341
-0.834314 -0.143072 -0.535348
-0.896875 0.0168333 -0.443429
-0.699886 -0.458956 0.54418
-0.981689 0.21721 -0.0423119
-0.921548 0.383632 0.0407357
-0.851519 0.492764 0.182466
-0.748592 0.643791 0.141858
-0.693452 0.714709 -0.0610092
-0.726758 0.635548 -0.258883
0.305671 0.117572 0.94804
0.127182 0.0019798 0.988272
0.275449 -0.147364 0.955682
0.217309 -0.349771 0.905412
0.250592 -0.511952 0.81808
0.397217 -0.562543 0.720213
0.417705 -0.236253 0.880447
0.253694 0.30515 0.911559
0.126276 0.451784 0.890777
-0.14393 -0.30473 -0.939571
0.0898644 -0.362202 -0.926144
0.212009 -0.178037 -0.956795
-0.0641203 -0.470757 -0.874724
-0.157211 -0.610898 -0.769575
0.916229 -0.400603 0.0973483
0.970357 -0.215044 0.127764
0.618239 -0.0558219 0.779597
0.242604 0.529555 -0.809108
0.367888 0.63157 -0.684008
-0.893791 0.229768 -0.387903
-0.462194 -0.331053 -0.815735
0.170945 -0.949475 0.250513
0.097154 -0.96015 -0.279788
0.986116 -0.0933836 -0.163283
-0.110779 -0.181233 0.974804
-0.729806 0.173974 -0.66824
0.754713 0.658731 0.0267245
-0.102485 0.642191 0.75139
-0.26131 0.550316 0.793656
-0.427017 0.586192 0.692598
-0.47226 0.693554 0.549922
-0.676938 0.397149 0.628559
-0.726611 0.493017 0.480215
0.635657 0.211736 -0.747916
0.914545 0.130481 -0.366476
0.849798 -0.477635 -0.217341
0.577508 -0.553381 -0.594007
0.18909 0.983493 0.0316593
0.862213 0.393892 0.337968
0.986512 0.145832 0.00509113
0.622746 0.548036 0.561322
0.562019 -0.182022 -0.81185
0.692271 -0.191117 -0.687147
-0.662536 -0.642358 0.386868
-0.874627 0.238135 0.437423
0.863626 0.457621 -0.227905
-0.0429111 0.335441 0.945314
-0.557483 0.783175 0.269566
-0.308796 -0.0559618 0.950411
0.92277 0.159566 0.338669
0.456706 -0.455907 -0.76837
-0.429836 -0.717862 0.53761
0.272542 -0.534958 -0.791341
0.124411 0.975014 -0.155013
-0.772552 0.44635 -0.437046
0.436053 0.901664 -0.0032834

807 1 2
0.190689 0 0
0.191838 0 0
0.186159 0 0
0.213274 0 0
0.298308 0 0
0.213274 0 0
0.187182 0 0
0.275557 0 0
0.216402 0 0
0.185156 0 0
0.185156 0 0
0.242435 0 0
0.194739 0 0
0.31388 0 0
0.228085 0 0
0.180256 0 0
0.180256 0 0
0.207664 0 0
0.229612 0 0
0.229612 0 0
0.270311 0 0
0.215708 0 0
0.215708 0 0
0.227002 0 0
0.230165 0 0
0.341985 0 0
0.289265 0 0
0.313808 0 0
0.313808 0 0
0.26154 0 0
0.226651 0 0
0.242963 0 0
0.224494 0 0
0.229275 0 0
0.229275 0 0
0.187182 0 0
0.225653 0 0
0.263952 0 0
0.209739 0 0
0.293658 0 0
0.181249 0 0
0.188572 0 0
0.217192 0 0
0.187223 0 0
0.268812 0 0
0.180528 0 0
0.25267 0 0
0.180528 0 0
0.313672 0 0
0.330234 0 0
0.195474 0 0
0.219745 0 0
0.219745 0 0
0.245428 0 0
0.28305 0 0
0.316274 0 0
0.28305 0 0
0.309989 0 0
0.244973 0 0
0.240142 0 0
0.185345 0 0
0.300622 0 0
0.266921 0 0
0.28837 0 0
0.28837 0 0
0.200181 0 0
0.297582 0 0
0.192122 0 0
0.241019 0 0
0.217821 0 0
0.337819 0 0
0.251034 0 0
0.315272 0 0
0.251034 0 0
0.318732 0 0
0.318732 0 0
0.287725 0 0
0.260178 0 0
0.24058 0 0
0.260178 0 0
0.195158 0 0
0.192122 0 0
0.195158 0 0
0.263952 0 0
0.274315 0 0
0.309714 0 0
0.28323 0 0
0.309714 0 0
0.183497 0 0
0.180552 0 0
0.212449 0 0
0.195368 0 0
0.182396 0 0
0.30337 0 0
0.182396 0 0
0.182396 0 0
0.184958 0 0
0.184958 0 0
0.294167 0 0
0.274315 0 0
0.188411 0 0
0.222887 0 0
0.230467 0 0
0.213314 0 0
0.213314 0 0
0.221697 0 0
0.180169 0 0
0.180169 0 0
0.27335 0 0
0.187223 0 0
0.320025 0 0
0.310685 0 0
0.186049 0 0
0.213463 0 0
0.213463 0 0
0.226237 0 0
0.226237 0 0
0.238488 0 0
0.315424 0 0
0.184201 0 0
0.293965 0 0
0.260178 0 0
0.212659 0 0
0.212659 0 0
0.255164 0 0
0.222279 0 0
0.321309 0 0
0.183403 0 0
0.228284 0 0
0.195368 0 0
0.198035 0 0
0.195368 0 0
0.2805 0 0
0.186728 0 0
0.272899 0 0
0.207758 0 0
0.272899 0 0
0.313157 0 0
0.268048 0 0
0.183377 0 0
0.244497 0 0
0.1839 0 0
0.24464 0 0
0.1839 0 0
0.190624 0 0
0.181249 0 0
0.250505 0 0
0.181088 0 0
0.222394 0 0
0.222887 0 0
0.287725 0 0
0.217269 0 0
0.187985 0 0
0.187985 0 0
0.188411 0 0
0.188411 0 0
0.252851 0 0
0.226672 0 0
0.265915 0 0
0.262908 0 0
0.198977 0 0
0.198977 0 0
0.228422 0 0
0.207664 0 0
0.207664 0 0
0.187064 0 0
0.28674 0 0
0.180462 0 0
0.180462 0 0
0.278799 0 0
0.233446 0 0
0.207852 0 0
0.185071 0 0
0.28674 0 0
0.287725 0 0
0.342856 0 0
0.310012 0 0
0.198035 0 0
0.23829 0 0
0.198035 0 0
0.313157 0 0
0.180552 0 0
0.35723 0 0
0.218379 0 0
0.180528 0 0
0.197415 0 0
0.213274 0 0
0.242561 0 0
0.228006 0 0
0.245428 0 0
0.252938 0 0
0.240843 0 0
0.240843 0 0
0.226672 0 0
0.262908 0 0
0.210501 0 0
0.207172 0 0
0.285026 0 0
0.305589 0 0
0.200181 0 0
0.19738 0 0
0.242674 0 0
0.184201 0 0
0.268483 0 0
0.268483 0 0
0.211716 0 0
0.222109 0 0
0.211716 0 0
0.22781 0 0
0.199252 0 0
0.199252 0 0
0.297175 0 0
0.297175 0 0
0.217269 0 0
0.261257 0 0
0.194191 0 0
0.217269 0 0
0.186159 0 0
0.336862 0 0
0.280021 0 0
0.281508 0 0
0.214916 0 0
0.214916 0 0
0.192205 0 0
0.243789 0 0
0.215407 0 0
0.220077 0 0
0.253025 0 0
0.180043 0 0
0.216422 0 0
0.212953 0 0
0.266764 0 0
0.255256 0 0
0.275557 0 0
0.275557 0 0
0.255256 0 0
0.199273 0 0
0.180462 0 0
0.18912 0 0
0.269556 0 0
0.269556 0 0
0.341328 0 0
0.253347 0 0
0.207852 0 0
0.188054 0 0
0.292531 0 0
0.24175 0 0
0.188054 0 0
0.209739 0 0
0.192122 0 0
0.217192 0 0
0.217192 0 0
0.197314 0 0
0.185345 0 0
0.216422 0 0
0.235789 0 0
0.185345 0 0
0.268251 0 0
0.195293 0 0
0.221959 0 0
0.1832 0 0
0.285286 0 0
0.285026 0 0
0.223411 0 0
0.285026 0 0
0.339442 0 0
0.324539 0 0
0.238488 0 0
0.23495 0 0
0.231651 0 0
0.23495 0 0
0.215708 0 0
0.263884 0 0
0.180043 0 0
0.214577 0 0
0.297175 0 0
0.214577 0 0
0.289352 0 0
0.296123 0 0
0.296123 0 0
0.312576 0 0
0.262445 0 0
0.229904 0 0
0.221244 0 0
0.209643 0 0
0.180134 0 0
0.296121 0 0
0.19835 0 0
0.202151 0 0
0.262908 0 0
0.283112 0 0
0.298998 0 0
0.28674 0 0
0.247415 0 0
0.198977 0 0
0.226672 0 0
0.232396 0 0
0.289199 0 0
0.208003 0 0
0.181015 0 0
0.219485 0 0
0.231665 0 0
0.318732 0 0
0.243441 0 0
0.312387 0 0
0.219661 0 0
0.196155 0 0
0.264001 0 0
0.183552 0 0
0.216509 0 0
0.316398 0 0
0.187223 0 0
0.192097 0 0
0.196276 0 0
0.241152 0 0
0.196276 0 0
0.254445 0 0
0.188054 0 0
0.268483 0 0
0.241019 0 0
0.241019 0 0
0.309377 0 0
0.278799 0 0
0.309377 0 0
0.216422 0 0
0.233752 0 0
0.277515 0 0
0.195671 0 0
0.195671 0 0
0.209739 0 0
0.33462 0 0
0.181249 0 0
0.180111 0 0
0.180111 0 0
0.255256 0 0
0.22162 0 0
0.271495 0 0
0.235789 0 0
0.223602 0 0
0.185216 0 0
0.186483 0 0
0.240116 0 0
0.243441 0 0
0.180622 0 0
0.180622 0 0
0.296123 0 0
0.262503 0 0
0.181323 0 0
0.195324 0 0
0.246156 0 0
0.271458 0 0
0.310327 0 0
0.291382 0 0
0.206827 0 0
0.206827 0 0
0.247084 0 0
0.255852 0 0
0.23372 0 0
0.226651 0 0
0.183403 0 0
0.315434 0 0
0.255873 0 0
0.192567 0 0
0.192567 0 0
0.3135 0 0
0.182031 0 0
0.182031 0 0
0.226651 0 0
0.190613 0 0
0.190613 0 0
0.277515 0 0
0.266043 0 0
0.195671 0 0
0.243289 0 0
0.27005 0 0
0.291924 0 0
0.310787 0 0
0.238525 0 0
0.207758 0 0
0.200181 0 0
0.187558 0 0
0.319127 0 0
0.33631 0 0
0.187558 0 0
0.208264 0 0
0.217527 0 0
0.208264 0 0
0.310787 0 0
0.224494 0 0
0.183478 0 0
0.186381 0 0
0.183478 0 0
0.190689 0 0
0.291214 0 0
0.309989 0 0
0.309377 0 0
0.309989 0 0
0.308095 0 0
0.266359 0 0
0.308095 0 0
0.222279 0 0
0.222279 0 0
0.296121 0 0
0.255667 0 0
0.232396 0 0
0.186915 0 0
0.242561 0 0
0.186915 0 0
0.241152 0 0
0.272899 0 0
0.241152 0 0
0.220077 0 0
0.226237 0 0
0.239408 0 0
0.315641 0 0
0.289265 0 0
0.293965 0 0
0.192097 0 0
0.185216 0 0
0.212676 0 0
0.296121 0 0
0.313157 0 0
0.303335 0 0
0.222468 0 0
0.182031 0 0
0.232855 0 0
0.243441 0 0
0.323468 0 0
0.329534 0 0
0.181015 0 0
0.234786 0 0
0.181015 0 0
0.278799 0 0
0.192567 0 0
0.195474 0 0
0.294369 0 0
0.192097 0 0
0.26154 0 0
0.255401 0 0
0.229275 0 0
0.306918 0 0
0.217046 0 0
0.217046 0 0
0.2245 0 0
0.187985 0 0
0.2957 0 0
0.190624 0 0
0.180256 0 0
0.2245 0 0
0.222549 0 0
0.290296 0 0
0.290296 0 0
0.213314 0 0
0.268695 0 0
0.181323 0 0
0.182435 0 0
0.315037 0 0
0.268519 0 0
0.288812 0 0
0.283804 0 0
0.277515 0 0
0.215407 0 0
0.258241 0 0
0.23829 0 0
0.195474 0 0
0.197741 0 0
0.186049 0 0
0.283112 0 0
0.206199 0 0
0.238453 0 0
0.23495 0 0
0.206199 0 0
0.215407 0 0
0.214916 0 0
0.287994 0 0
0.186381 0 0
0.194739 0 0
0.194739 0 0
0.274315 0 0
0.320762 0 0
0.285869 0 0
0.192205 0 0
0.262445 0 0
0.28837 0 0
0.262445 0 0
0.181088 0 0
0.180134 0 0
0.197314 0 0
0.272501 0 0
0.241125 0 0
0.22481 0 0
0.22481 0 0
0.245428 0 0
0.229904 0 0
0.266359 0 0
0.266359 0 0
0.347886 0 0
0.209643 0 0
0.180134 0 0
0.207172 0 0
0.229785 0 0
0.30246 0 0
0.184201 0 0
0.311575 0 0
0.186381 0 0
0.207758 0 0
0.264001 0 0
0.264001 0 0
0.229904 0 0
0.197314 0 0
0.270311 0 0
0.27486 0 0
0.240142 0 0
0.269556 0 0
0.297825 0 0
0.297192 0 0
0.241946 0 0
0.232396 0 0
0.206827 0 0
0.252851 0 0
0.252851 0 0
0.192532 0 0
0.243566 0 0
0.192532 0 0
0.184958 0 0
0.255164 0 0
0.183552 0 0
0.183552 0 0
0.210156 0 0
0.241914 0 0
0.321463 0 0
0.241946 0 0
0.28323 0 0
0.28323 0 0
0.183377 0 0
0.287355 0 0
0.221866 0 0
0.221866 0 0
0.241946 0 0
0.263952 0 0
0.219485 0 0
0.231665 0 0
0.248009 0 0
0.180043 0 0
0.202352 0 0
0.186159 0 0
0.231651 0 0
0.219745 0 0
0.324262 0 0
0.217498 0 0
0.217498 0 0
0.20305 0 0
0.306593 0 0
0.198237 0 0
0.306699 0 0
0.255665 0 0
0.275971 0 0
0.183843 0 0
0.193478 0 0
0.299156 0 0
0.194191 0 0
0.26154 0 0
0.270491 0 0
0.216524 0 0
0.219485 0 0
0.216524 0 0
0.309387 0 0
0.214941 0 0
0.292282 0 0
0.275971 0 0
0.325605 0 0
0.241125 0 0
0.241125 0 0
0.240843 0 0
0.270311 0 0
0.218379 0 0
0.187558 0 0
0.242561 0 0
0.242149 0 0
0.21542 0 0
0.182304 0 0
0.185071 0 0
0.296638 0 0
0.180552 0 0
0.199701 0 0
0.199701 0 0
0.199701 0 0
0.2546 0 0
0.289352 0 0
0.289352 0 0
0.183843 0 0
0.255038 0 0
0.31965 0 0
0.186728 0 0
0.190483 0 0
0.187064 0 0
0.187064 0 0
0.195158 0 0
0.280232 0 0
0.1832 0 0
0.29367 0 0
0.221866 0 0
0.282947 0 0
0.217498 0 0
0.194763 0 0
0.194763 0 0
0.180111 0 0
0.2245 0 0
0.22481 0 0
0.227579 0 0
0.20305 0 0
0.224494 0 0
0.335618 0 0
0.307243 0 0
0.272593 0 0
0.190689 0 0
0.185156 0 0
0.190624 0 0
0.276272 0 0
0.190846 0 0
0.235011 0 0
0.235011 0 0
0.204335 0 0
0.204335 0 0
0.313808 0 0
0.217365 0 0
0.188288 0 0
0.261037 0 0
0.190483 0 0
0.263558 0 0
0.286482 0 0
0.190846 0 0
0.238579 0 0
0.251386 0 0
0.195324 0 0
0.275971 0 0
0.22162 0 0
0.212953 0 0
0.23829 0 0
0.185216 0 0
0.209643 0 0
0.228878 0 0
0.210877 0 0
0.231651 0 0
0.3135 0 0
0.198237 0 0
0.235011 0 0
0.192532 0 0
0.198237 0 0
0.252615 0 0
0.207172 0 0
0.234929 0 0
0.272593 0 0
0.297833 0 0
0.183478 0 0
0.251034 0 0
0.22396 0 0
0.190613 0 0
0.215877 0 0
0.229785 0 0
0.229785 0 0
0.270679 0 0
0.192205 0 0
0.274576 0 0
0.222887 0 0
0.211396 0 0
0.211396 0 0
0.190846 0 0
0.290896 0 0
0.310787 0 0
0.229612 0 0
0.265778 0 0
0.235789 0 0
0.222109 0 0
0.222109 0 0
0.181323 0 0
0.216524 0 0
0.19738 0 0
0.186728 0 0
0.255164 0 0
0.254781 0 0
0.206199 0 0
0.196276 0 0
0.245663 0 0
0.252938 0 0
0.331931 0 0
0.345338 0 0
0.29256 0 0
0.211716 0 0
0.214941 0 0
0.272593 0 0
0.325037 0 0
0.285893 0 0
0.212659 0 0
0.24058 0 0
0.180169 0 0
0.293648 0 0
0.194763 0 0
0.272243 0 0
0.306417 0 0
0.217046 0 0
0.32426 0 0
0.242149 0 0
0.210877 0 0
0.306055 0 0
0.188288 0 0
0.19738 0 0
0.1832 0 0
0.185071 0 0
0.201724 0 0
0.313999 0 0
0.183843 0 0
0.245219 0 0
0.28305 0 0
0.223104 0 0
0.181088 0 0
0.183403 0 0
0.183377 0 0
0.234932 0 0
0.186049 0 0
0.260555 0 0
0.198398 0 0
0.20305 0 0
0.271964 0 0
0.238488 0 0
0.1839 0 0
0.332732 0 0
0.231665 0 0
0.212953 0 0
0.277282 0 0
0.287596 0 0
0.210877 0 0
0.252938 0 0
0.220077 0 0
0.245331 0 0
0.286863 0 0
0.216509 0 0
0.231664 0 0
0.187182 0 0
0.274576 0 0
0.213463 0 0
0.274576 0 0
0.182304 0 0
0.314586 0 0
0.243426 0 0
0.303178 0 0
0.194862 0 0
0.214941 0 0
0.192098 0 0
0.192098 0 0
0.23545 0 0
0.328739 0 0
0.241129 0 0
0.223104 0 0
0.205665 0 0
0.204335 0 0
0.240142 0 0
0.186915 0 0
0.188288 0 0
0.242149 0 0
0.310957 0 0
0.211396 0 0
0.289265 0 0
0.199252 0 0
0.241129 0 0
0.241129 0 0
0.283112 0 0
0.275111 0 0
0.198398 0 0
0.195293 0 0
0.232506 0 0
0.195324 0 0
0.214577 0 0
0.24058 0 0
0.182435 0 0
0.190483 0 0
0.293592 0 0
0.218379 0 0
0.182435 0 0
0.235582 0 0
0.22162 0 0
0.21519 0 0
0.21519 0 0
0.21519 0 0
0.182304 0 0
0.251206 0 0
0.194191 0 0
0.215438 0 0
0.18912 0 0
0.18912 0 0
0.242485 0 0
0.208264 0 0
0.320387 0 0
0.216509 0 0
0.223104 0 0
0.198398 0 0
0.195293 0 0
0.230404 0 0
0.319794 0 0
0.192098 0 0
0.245666 0 0
0.282673 0 0
0.207852 0 0
0.19835 0 0
0.19835 0 0
0.242026 0 0
0.180622 0 0

538 35
1 0 0 1 1 0 0 1 1 1 0 1 1 0 0 0 0 0 0 0 0 0 1 0 0 0 0 0 0 0 0 0 0 0 0 
1 0 0 1 1 0 0 1 1 1 0 1 1 0 0 0 0 0 0 0 0 0 1 0 0 0 0 0 0 0 0 0 0 0 0 
1 0 0 1 1 0 0 1 1 1 0 1 1 0 0 0 0 0 0 0 0 0 1 0 0 0 0 0 0 0 0 0 0 0 0 
1 0 0 1 1 0 0 1 1 1 0 1 1 0 0 0 0 0 0 0 0 0 1 0 0 0 0 0 0 0 0 0 0 0 0 
1 0 0 1 1 0 0 1 1 1 0 1 1 0 0 0 0 0 0 0 0 0 1 0 0 0 0 0 0 0 0 0 0 0 0 
1 0 0 1 1 0 0 1 1 1 0 1 1 0 0 0 0 0 0 0 0 0 1 0 0 0 0 0 0 0 0 0 0 0 0 
1 0 0 1 1 0 0 1 1 1 0 1 1 0 0 0 0 0 0 0 0 0 1 0 0 0 0 0 0 0 0 0 0 0 0 
1 0 0 1 1 0 0 1 1 1 0 1 1 0 0 0 0 0 0 0 0 0 1 0 0 0 0 0 0 0 0 0 0 0 0 
1 0 0 1 1 0 0 1 1 1 0 1 1 0 0 0 0 0 0 0 0 0 1 0 0 0 0 0 0 0 0 0 0 0 0 
1 0 0 1 1 0 0 1 1 1 0 1 1 0 0 0 0 0 0 0 0 0 1 0 0 0 0 0 0 0 0 0 0 0 0 
1 0 0 1 1 0 0 1 1 1 0 1 1 0 0 0 0 0 0 0 0 0 1 0 0 0 0 0 0 0 0 0 0 0 0 
1 0 0 1 1 0 0 1 1 1 0 1 1 0 0 0 0 0 0 0 0 0 1 0 0 0 0 0 0 0 0 0 0 0 0 
1 0 0 1 1 0 0 1 1 1 0 1 1 0 0 0 0 0 0 0 0 0 1 0 0 0 0 0 0 0 0 0 0 0 0 
1 0 0 1 1 0 0 1 1 1 0 1 1 0 0 0 0 0 0 0 0 0 1 0 0 0 0 0 0 0 0 0 0 0 0 
1 0 0 1 1 0 0 1 1 1 0 1 1 0 0 0 0 0 0 0 0 0 1 0 0 0 0 0 0 0 0 0 0 0 0 
1 0 0 1 1 0 0 1 1 1 0 1 1 0 0 0 0 0 0 0 0 0 1 0 0 0 0 0 0 0 0 0 0 0 0 
1 0 0 1 1 0 0 1 1 1 0 1 1 0 0 0 0 0 0 0 0 0 1 0 0 0 0 0 0 0 0 0 0 0 0 
1 0 0 1 1 0 0 1 1 1 0 1 1 0 0 0 0 0 0 0 0 0 1 0 0 0 0 0 0 0 0 0 0 0 0 
1 0 0 1 1 0 0 1 1 1 0 1 1 0 0 0 0 0 0 0 0 0 1 0 0 0 0 0 0 0 0 0 0 0 0 
1 0 0 1 1 0 0 1 1 1 0 1 1 0 0 0 0 0 0 0 0 0 1 0 0 0 0 0 0 0 0 0 0 0 0 
1 0 0 1 1 0 0 1 1 1 0 1 1 0 0 0 0 0 0 0 0 0 1 0 0 0 0 0 0 0 0 0 0 0 0 
1 0 0 1 1 0 0 1 1 1 0 1 1 0 0 0 0 0 0 0 0 0 1 0 0 0 0 0 0 0 0 0 0 0 0 
1 0 0 1 1 0 0 1 1 1 0 1 1 0 0 0 0 0 0 0 0 0 1 0 0 0 0 0 0 0 0 0 0 0 0 
1 0 0 1 1 0 0 1 1 1 0 1 1 0 0 0 0 0 0 0 0 0 1 0 0 0 0 0 0 0 0 0 0 0 0 
1 0 0 1 1 0 0 1 1 1 0 1 1 0 0 0 0 0 0 0 0 0 1 0 0 0 0 0 0 0 0 0 0 0 0 
1 0 0 1 1 0 0 1 1 1 0 1 1 0 0 0 0 0 0 0 0 0 1 0 0 0 0 0 0 0 0 0 0 0 0 
1 0 0 1 1 0 0 1 1 1 0 1 1 0 0 0 0 0 0 0 0 0 1 0 0 0 0 0 0 0 0 0 0 0 0 
1 0 0 1 1 0 0 1 1 1 0 1 1 0 0 0 0 0 0 0 0 0 1 0 0 0 0 0 0 0 0 0 0 0 0 
1 0 0 1 1 0 0 1 1 1 0 1 1 0 0 0 0 0 0 0 0 0 1 0 0 0 0 0 0 0 0 0 0 0 0 
1 0 0 1 1 0 0 1 1 1 0 1 1 0 0 0 0 0 0 0 0 0 1 0 0 0 0 0 0 0 0 0 0 0 0 
1 0 0 1 1 0 0 1 1 1 0 1 1 0 0 0 0 0 0 0 0 0 1 0 0 0 0 0 0 0 0 0 0 0 0 
1 0 0 1 1 0 0 1 1 1 0 1 1 0 0 0 0 0 0 0 0 0 1 0 0 0 0 0 0 0 0 0 0 0 0 
1 0 0 1 1 0 0 1 1 1 0 1 1 0 0 0 0 0 0 0 0 0 1 0 0 0 0 0 0 0 0 0 0 0 0 
1 0 0 1 1 0 0 1 1 1 0 1 1 0 0 0 0 0 0 0 0 0 1 0 0 0 0 0 0 0 0 0 0 0 0 
1 0 0 1 1 0 0 1 1 1 0 1 1 0 0 0 0 0 0 0 0 0 1 0 0 0 0 0 0 0 0 0 0 0 0 
1 0 0 1 1 0 0 1 1 1 0 1 1 0 0 0 0 0 0 0 0 0 1 0 0 0 0 0 0 0 0 0 0 0 0 
1 0 0 1 1 0 0 1 1 1 0 1 1 0 0 0 0 0 0 0 0 0 1 0 0 0 0 0 0 0 0 0 0 0 0 
1 0 0 1 1 0 0 1 1 1 0 1 1 0 0 0 0 0 0 0 0 0 1 0 0 0 0 0 0 0 0 0 0 0 0 
1 0 0 1 1 0 0 1 1 1 0 1 1 0 0 0 0 0 0 0 0 0 1 0 0 0 0 0 0 0 0 0 0 0 0 
1 0 0 1 1 0 0 1 1 1 0 1 1 0 0 0 0 0 0 0 0 0 1 0 0 0 0 0 0 0 0 0 0 0 0 
1 0 0 1 1 0 0 1 1 1 0 1 1 0 0 0 0 0 0 0 0 0 1 0 0 0 0 0 0 0 0 0 0 0 0 
1 0 0 1 1 0 0 1 1 1 0 1 1 0 0 0 0 0 0 0 0 0 1 0 0 0 0 0 0 0 0 0 0 0 0 
1 0 0 1 1 0 0 1 1 1 0 1 1 0 0 0 0 0 0 0 0 0 1 0 0 0 0 0 0 0 0 0 0 0 0 
1 0 0 1 1 0 0 1 1 1 0 1 1 0 0 0 0 0 0 0 0 0 1 0 0 0 0 0 0 0 0 0 0 0 0 
1 0 0 1 1 0 0 1 1 1 0 1 1 0 0 0 0 0 0 0 0 0 1 0 0 0 0 0 0 0 0 0 0 0 0 
1 0 0 1 1 0 0 1 1 1 0 1 1 0 0 0 0 0 0 0 0 0 1 0 0 0 0 0 0 0 0 0 0 0 0 
1 0 0 1 1 0 0 1 1 1 0 1 1 0 0 0 0 0 0 0 0 0 1 0 0 0 0 0 0 0 0 0 0 0 0 
1 0 0 1 1 0 0 1 1 1 0 1 1 0 0 0 0 0 0 0 0 0 1 0 0 0 0 0 0 0 0 0 0 0 0 
1 0 0 1 1 0 0 1 1 1 0 1 1 0 0 0 0 0 0 0 0 0 1 0 0 0 0 0 0 0 0 0 0 0 0 
1 0 0 1 1 0 0 1 1 1 0 1 1 0 0 0 0 0 0 0 0 0 1 0 0 0 0 0 0 0 0 0 0 0 0 
1 0 0 1 1 0 0 1 1 1 0 1 1 0 0 0 0 0 0 0 0 0 1 0 0 0 0 0 0 0 0 0 0 0 0 
1 0 0 1 1 0 0 1 1 1 0 1 1 0 0 0 0 0 0 0 0 0 1 0 0 0 0 0 0 0 0 0 0 0 0 
1 0 0 1 1 0 0 1 1 1 0 1 1 0 0 0 0 0 0 0 0 0 1 0 0 0 0 0 0 0 0 0 0 0 0 
1 0 0 1 1 0 0 1 1 1 0 1 1 0 0 0 0 0 0 0 0 0 1 0 0 0 0 0 0 0 0 0 0 0 0 
1 0 0 1 1 0 0 1 1 1 0 1 1 0 0 0 0 0 0 0 0 0 1 0 0 0 0 0 0 0 0 0 0 0 0 
1 0 0 1 1 0 0 1 1 1 0 1 1 0 0 0 0 0 0 0 0 0 1 0 0 0 0 0 0 0 0 0 0 0 0 
1 0 0 1 1 0 0 1 1 1 0 1 1 0 0 0 0 0 0 0 0 0 1 0 0 0 0 0 0 0 0 0 0 0 0 
1 0 0 1 1 0 0 1 1 1 0 1 1 0 0 0 0 0 0 0 0 0 1 0 0 0 0 0 0 0 0 0 0 0 0 
1 0 0 1 1 0 0 1 1 1 0 1 1 0 0 0 0 0 0 0 0 0 1 0 0 0 0 0 0 0 0 0 0 0 0 
1 0 0 1 1 0 0 1 1 1 0 1 1 0 0 0 0 0 0 0 0 0 1 0 0 0 0 0 0 0 0 0 0 0 0 
1 0 0 1 1 0 0 1 1 1 0 1 1 0 0 0 0 0 0 0 0 0 1 0 0 0 0 0 0 0 0 0 0 0 0 
1 0 0 1 1 0 0 1 1 1 0 1 1 0 0 0 0 0 0 0 0 0 1 0 0 0 0 0 0 0 0 0 0 0 0 
1 0 0 1 1 0 0 1 1 1 0 1 1 0 0 0 0 0 0 0 0 0 1 0 0 0 0 0 0 0 0 0 0 0 0 
1 0 0 1 1 0 0 1 1 1 0 1 1 0 0 0 0 0 0 0 0 0 1 0 0 0 0 0 0 0 0 0 0 0 0 
1 0 0 1 1 0 0 1 1 1 0 1 1 0 0 0 0 0 0 0 0 0 1 0 0 0 0 0 0 0 0 0 0 0 0 
1 0 0 1 1 0 0 1 1 1 0 1 1 0 0 0 0 0 0 0 0 0 1 0 0 0 0 0 0 0 0 0 0 0 0 
1 0 0 1 1 0 0 1 1 1 0 1 1 0 0 0 0 0 0 0 0 0 1 0 0 0 0 0 0 0 0 0 0 0 0 
1 0 0 1 1 0 0 1 1 1 0 1 1 0 0 0 0 0 0 0 0 0 1 0 0 0 0 0 0 0 0 0 0 0 0 
1 0 0 1 1 0 0 1 1 1 0 1 1 0 0 0 0 0 0 0 0 0 1 0 0 0 0 0 0 0 0 0 0 0 0 
1 0 0 1 1 0 0 1 1 1 0 1 1 0 0 0 0 0 0 0 0 0 1 0 0 0 0 0 0 0 0 0 0 0 0 
1 0 0 1 1 0 0 1 1 1 0 1 1 0 0 0 0 0 0 0 0 0 1 0 0 0 0 0 0 0 0 0 0 0 0 
1 0 0 1 1 0 0 1 1 1 0 1 1 0 0 0 0 0 0 0 0 0 1 0 0 0 0 0 0 0 0 0 0 0 0 
1 0 0 1 1 0 0 1 1 1 0 1 1 0 0 0 0 0 0 0 0 0 1 0 0 0 0 0 0 0 0 0 0 0 0 
1 0 0 1 1 0 0 1 1 1 0 1 1 0 0 0 0 0 0 0 0 0 1 0 0 0 0 0 0 0 0 0 0 0 0 
1 0 0 1 1 0 0 1 1 1 0 1 1 0 0 0 0 0 0 0 0 0 1 0 0 0 0 0 0 0 0 0 0 0 0 
1 0 0 1 1 0 0 1 1 1 0 1 1 0 0 0 0 0 0 0 0 0 1 0 0 0 0 0 0 0 0 0 0 0 0 
1 0 0 1 1 0 0 1 1 1 0 1 1 0 0 0 0 0 0 0 0 0 1 0 0 0 0 0 0 0 0 0 0 0 0 
1 0 0 1 1 0 0 1 1 1 0 1 1 0 0 0 0 0 0 0 0 0 1 0 0 0 0 0 0 0 0 0 0 0 0 
1 0 0 1 1 0 0 1 1 1 0 1 1 0 0 0 0 0 0 0 0 0 1 0 0 0 0 0 0 0 0 0 0 0 0 
1 0 0 1 1 0 0 1 1 1 0 1 1 0 0 0 0 0 0 0 0 0 1 0 0 0 0 0 0 0 0 0 0 0 0 
1 0 0 1 1 0 0 1 1 1 0 1 1 0 0 0 0 0 0 0 0 0 1 0 0 0 0 0 0 0 0 0 0 0 0 
1 0 0 1 1 0 0 1 1 1 0 1 1 0 0 0 0 0 0 0 0 0 1 0 0 0 0 0 0 0 0 0 0 0 0 
1 0 0 1 1 0 0 1 1 1 0 1 1 0 0 0 0 0 0 0 0 0 1 0 0 0 0 0 0 0 0 0 0 0 0 
1 0 0 1 1 0 0 1 1 1 0 1 1 0 0 0 0 0 0 0 0 0 1 0 0 0 0 0 0 0 0 0 0 0 0 
1 0 0 1 1 0 0 1 1 1 0 1 1 0 0 0 0 0 0 0 0 0 1 0 0 0 0 0 0 0 0 0 0 0 0 
1 0 0 1 1 0 0 1 1 1 0 1 1 0 0 0 0 0 0 0 0 0 1 0 0 0 0 0 0 0 0 0 0 0 0 
1 0 0 1 1 0 0 1 1 1 0 1 1 0 0 0 0 0 0 0 0 0 1 0 0 0 0 0 0 0 0 0 0 0 0 
1 0 0 1 1 0 0 1 1 1 0 1 1 0 0 0 0 0 0 0 0 0 1 0 0 0 0 0 0 0 0 0 0 0 0 
1 0 0 1 1 0 0 1 1 1 0 1 1 0 0 0 0 0 0 0 0 0 1 0 0 0 0 0 0 0 0 0 0 0 0 
1 0 0 1 1 0 0 1 1 1 0 1 1 0 0 0 0 0 0 0 0 0 1 0 0 0 0 0 0 0 0 0 0 0 0 
1 0 0 1 1 0 0 1 1 1 0 1 1 0 0 0 0 0 0 0 0 0 1 0 0 0 0 0 0 0 0 0 0 0 0 
1 0 0 1 1 0 0 1 1 1 0 1 1 0 0 0 0 0 0 0 0 0 1 0 0 0 0 0 0 0 0 0 0 0 0 
1 0 0 1 1 0 0 1 1 1 0 1 1 0 0 0 0 0 0 0 0 0 1 0 0 0 0 0 0 0 0 0 0 0 0 
1 0 0 1 1 0 0 1 1 1 0 1 1 0 0 0 0 0 0 0 0 0 1 0 0 0 0 0 0 0 0 0 0 0 0 
1 0 0 1 1 0 0 1 1 1 0 1 1 0 0 0 0 0 0 0 0 0 1 0 0 0 0 0 0 0 0 0 0 0 0 
1 0 0 1 1 0 0 1 1 1 0 1 1 0 0 0 0 0 0 0 0 0 1 0 0 0 0 0 0 0 0 0 0 0 0 
1 0 0 1 1 0 0 1 1 1 0 1 1 0 0 0 0 0 0 0 0 0 1 0 0 0 0 0 0 0 0 0 0 0 0 
1 0 0 1 1 0 0 1 1 1 0 1 1 0 0 0 0 0 0 0 0 0 1 0 0 0 0 0 0 0 0 0 0 0 0 
1 0 0 1 1 0 0 1 1 1 0 1 1 0 0 0 0 0 0 0 0 0 1 0 0 0 0 0 0 0 0 0 0 0 0 
1 0 0 1 1 0 0 1 1 1 0 1 1 0 0 0 0 0 0 0 0 0 1 0 0 0 0 0 0 0 0 0 0 0 0 
1 0 0 1 1 0 0 1 1 1 0 1 1 0 0 0 0 0 0 0 0 0 1 0 0 0 0 0 0 0 0 0 0 0 0 
1 0 0 1 1 0 0 1 1 1 0 1 1 0 0 0 0 0 0 0 0 0 1 0 0 0 0 0 0 0 0 0 0 0 0 
1 0 0 1 1 0 0 1 1 1 0 1 1 0 0 0 0 0 0 0 0 0 1 0 0 0 0 0 0 0 0 0 0 0 0 
1 0 0 1 1 0 0 1 1 1 0 1 1 0 0 0 0 0 0 0 0 0 1 0 0 0 0 0 0 0 0 0 0 0 0 
1 0 0 1 1 0 0 1 1 1 0 1 1 0 0 0 0 0 0 0 0 0 1 0 0 0 0 0 0 0 0 0 0 0 0 
1 0 0 1 1 0 0 1 1 1 0 1 1 0 0 0 0 0 0 0 0 0 1 0 0 0 0 0 0 0 0 0 0 0 0 
1 0 0 1 1 0 0 1 1 1 0 1 1 0 0 0 0 0 0 0 0 0 1 0 0 0 0 0 0 0 0 0 0 0 0 
1 0 0 1 1 0 0 1 1 1 0 1 1 0 0 0 0 0 0 0 0 0 1 0 0 0 0 0 0 0 0 0 0 0 0 
1 0 0 1 1 0 0 1 1 1 0 1 1 0 0 0 0 0 0 0 0 0 1 0 0 0 0 0 0 0 0 0 0 0 0 
1 0 0 1 1 0 0 1 1 1 0 1 1 0 0 0 0 0 0 0 0 0 1 0 0 0 0 0 0 0 0 0 0 0 0 
1 0 0 1 1 0 0 1 1 1 0 1 1 0 0 0 0 0 0 0 0 0 1 0 0 0 0 0 0 0 0 0 0 0 0 
1 0 0 1 1 0 0 1 1 1 0 1 1 0 0 0 0 0 0 0 0 0 1 0 0 0 0 0 0 0 0 0 0 0 0 
1 0 0 1 1 0 0 1 1 1 0 1 1 0 0 0 0 0 0 0 0 0 1 0 0 0 0 0 0 0 0 0 0 0 0 
1 0 0 1 1 0 0 1 1 1 0 1 1 0 0 0 0 0 0 0 0 0 1 0 0 0 0 0 0 0 0 0 0 0 0 
1 0 0 1 1 0 0 1 1 1 0 1 1 0 0 0 0 0 0 0 0 0 1 0 0 0 0 0 0 0 0 0 0 0 0 
1 0 0 1 1 0 0 1 1 1 0 1 1 0 0 0 0 0 0 0 0 0 1 0 0 0 0 0 0 0 0 0 0 0 0 
1 0 0 1 1 0 0 1 1 1 0 1 1 0 0 0 0 0 0 0 0 0 1 0 0 0 0 0 0 0 0 0 0 0 0 
1 0 0 1 1 0 0 1 1 1 0 1 1 0 0 0 0 0 0 0 0 0 1 0 0 0 0 0 0 0 0 0 0 0 0 
1 0 0 1 1 0 0 1 1 1 0 1 1 0 0 0 0 0 0 0 0 0 1 0 0 0 0 0 0 0 0 0 0 0 0 
1 0 0 1 1 0 0 1 1 1 0 1 1 0 0 0 0 0 0 0 0 0 1 0 0 0 0 0 0 0 0 0 0 0 0 
1 0 0 1 1 0 0 1 1 1 0 1 1 0 0 0 0 0 0 0 0 0 1 0 0 0 0 0 0 0 0 0 0 0 0 
1 0 0 1 1 0 0 1 1 1 0 1 1 0 0 0 0 0 0 0 0 0 1 0 0 0 0 0 0 0 0 0 0 0 0 
1 0 0 1 1 0 0 1 1 1 0 1 1 0 0 0 0 0 0 0 0 0 1 0 0 0 0 0 0 0 0 0 0 0 0 
1 0 0 1 1 0 0 1 1 1 0 1 1 0 0 0 0 0 0 0 0 0 1 0 0 0 0 0 0 0 0 0 0 0 0 
1 0 0 1 1 0 0 1 1 1 0 1 1 0 0 0 0 0 0 0 0 0 1 0 0 0 0 0 0 0 0 0 0 0 0 
1 0 0 1 1 0 0 1 1 1 0 1 1 0 0 0 0 0 0 0 0 0 1 0 0 0 0 0 0 0 0 0 0 0 0 
1 0 0 1 1 0 0 1 1 1 0 1 1 0 0 0 0 0 0 0 0 0 1 0 0 0 0 0 0 0 0 0 0 0 0 
1 0 0 1 1 0 0 1 1 1 0 1 1 0 0 0 0 0 0 0 0 0 1 0 0 0 0 0 0 0 0 0 0 0 0 
1 0 0 1 1 0 0 1 1 1 0 1 1 0 0 0 0 0 0 0 0 0 1 0 0 0 0 0 0 0 0 0 0 0 0 
1 0 0 1 1 0 0 1 1 1 0 1 1 0 0 0 0 0 0 0 0 0 1 0 0 0 0 0 0 0 0 0 0 0 0 
1 0 0 1 1 0 0 1 1 1 0 1 1 0 0 0 0 0 0 0 0 0 1 0 0 0 0 0 0 0 0 0 0 0 0 
1 0 0 1 1 0 0 1 1 1 0 1 1 0 0 0 0 0 0 0 0 0 1 0 0 0 0 0 0 0 0 0 0 0 0 
1 0 0 1 1 0 0 1 1 1 0 1 1 0 0 0 0 0 0 0 0 0 1 0 0 0 0 0 0 0 0 0 0 0 0 
1 0 0 1 1 0 0 1 1 1 0 1 1 0 0 0 0 0 0 0 0 0 1 0 0 0 0 0 0 0 0 0 0 0 0 
1 0 0 1 1 0 0 1 1 1 0 1 1 0 0 0 0 0 0 0 0 0 1 0 0 0 0 0 0 0 0 0 0 0 0 
1 0 0 1 1 0 0 1 1 1 0 1 1 0 0 0 0 0 0 0 0 0 1 0 0 0 0 0 0 0 0 0 0 0 0 
1 0 0 1 1 0 0 1 1 1 0 1 1 0 0 0 0 0 0 0 0 0 1 0 0 0 0 0 0 0 0 0 0 0 0 
1 0 0 1 1 0 0 1 1 1 0 1 1 0 0 0 0 0 0 0 0 0 1 0 0 0 0 0 0 0 0 0 0 0 0 
1 0 0 1 1 0 0 1 1 1 0 1 1 0 0 0 0 0 0 0 0 0 1 0 0 0 0 0 0 0 0 0 0 0 0 
1 0 0 1 1 0 0 1 1 1 0 1 1 0 0 0 0 0 0 0 0 0 1 0 0 0 0 0 0 0 0 0 0 0 0 
1 0 0 1 1 0 0 1 1 1 0 1 1 0 0 0 0 0 0 0 0 0 1 0 0 0 0 0 0 0 0 0 0 0 0 
1 0 0 1 1 0 0 1 1 1 0 1 1 0 0 0 0 0 0 0 0 0 1 0 0 0 0 0 0 0 0 0 0 0 0 
1 0 0 1 1 0 0 1 1 1 0 1 1 0 0 0 0 0 0 0 0 0 1 0 0 0 0 0 0 0 0 0 0 0 0 
1 0 0 1 1 0 0 1 1 1 0 1 1 0 0 0 0 0 0 0 0 0 1 0 0 0 0 0 0 0 0 0 0 0 0 
1 0 0 1 1 0 0 1 1 1 0 1 1 0 0 0 0 0 0 0 0 0 1 0 0 0 0 0 0 0 0 0 0 0 0 
1 0 0 1 1 0 0 1 1 1 0 1 1 0 0 0 0 0 0 0 0 0 1 0 0 0 0 0 0 0 0 0 0 0 0 
1 0 0 1 1 0 0 1 1 1 0 1 1 0 0 0 0 0 0 0 0 0 1 0 0 0 0 0 0 0 0 0 0 0 0 
1 0 0 1 1 0 0 1 1 1 0 1 1 0 0 0 0 0 0 0 0 0 1 0 0 0 0 0 0 0 0 0 0 0 0 
1 0 0 1 1 0 0 1 1 1 0 1 1 0 0 0 0 0 0 0 0 0 1 0 0 0 0 0 0 0 0 0 0 0 0 
1 0 0 1 1 0 0 1 1 1 0 1 1 0 0 0 0 0 0 0 0 0 1 0 0 0 0 0 0 0 0 0 0 0 0 
1 0 0 1 1 0 0 1 1 1 0 1 1 0 0 0 0 0 0 0 0 0 1 0 0 0 0 0 0 0 0 0 0 0 0 
1 0 0 1 1 0 0 1 1 1 0 1 1 0 0 0 0 0 0 0 0 0 1 0 0 0 0 0 0 0 0 0 0 0 0 
1 0 0 1 1 0 0 1 1 1 0 1 1 0 0 0 0 0 0 0 0 0 1 0 0 0 0 0 0 0 0 0 0 0 0 
1 0 0 1 1 0 0 1 1 1 0 1 1 0 0 0 0 0 0 0 0 0 1 0 0 0 0 0 0 0 0 0 0 0 0 
1 0 0 1 1 0 0 1 1 1 0 1 1 0 0 0 0 0 0 0 0 0 1 0 0 0 0 0 0 0 0 0 0 0 0 
1 0 0 1 1 0 0 1 1 1 0 1 1 0 0 0 0 0 0 0 0 0 1 0 0 0 0 0 0 0 0 0 0 0 0 
1 0 0 1 1 0 0 1 1 1 0 1 1 0 0 0 0 0 0 0 0 0 1 0 0 0 0 0 0 0 0 0 0 0 0 
1 0 0 1 1 0 0 1 1 1 0 1 1 0 0 0 0 0 0 0 0 0 1 0 0 0 0 0 0 0 0 0 0 0 0 
1 0 0 1 1 0 0 1 1 1 0 1 1 0 0 0 0 0 0 0 0 0 1 0 0 0 0 0 0 0 0 0 0 0 0 
1 0 0 1 1 0 0 1 1 1 0 1 1 0 0 0 0 0 0 0 0 0 1 0 0 0 0 0 0 0 0 0 0 0 0 
1 0 0 1 1 0 0 1 1 1 0 1 1 0 0 0 0 0 0 0 0 0 1 0 0 0 0 0 0 0 0 0 0 0 0 
1 0 0 1 1 0 0 1 1 1 0 1 1 0 0 0 0 0 0 0 0 0 1 0 0 0 0 0 0 0 0 0 0 0 0 
1 0 0 1 1 0 0 1 1 1 0 1 1 0 0 0 0 0 0 0 0 0 1 0 0 0 0 0 0 0 0 0 0 0 0 
1 0 0 1 1 0 0 1 1 1 0 1 1 0 0 0 0 0 0 0 0 0 1 0 0 0 0 0 0 0 0 0 0 0 0 
1 0 0 1 1 0 0 1 1 1 0 1 1 0 0 0 0 0 0 0 0 0 1 0 0 0 0 0 0 0 0 0 0 0 0 
1 0 0 1 1 0 0 1 1 1 0 1 1 0 0 0 0 0 0 0 0 0 1 0 0 0 0 0 0 0 0 0 0 0 0 
1 0 0 1 1 0 0 1 1 1 0 1 1 0 0 0 0 0 0 0 0 0 1 0 0 0 0 0 0 0 0 0 0 0 0 
1 0 0 1 1 0 0 1 1 1 0 1 1 0 0 0 0 0 0 0 0 0 1 0 0 0 0 0 0 0 0 0 0 0 0 
1 0 0 1 1 0 0 1 1 1 0 1 1 0 0 0 0 0 0 0 0 0 1 0 0 0 0 0 0 0 0 0 0 0 0 
1 0 0 1 1 0 0 1 1 1 0 1 1 0 0 0 0 0 0 0 0 0 1 0 0 0 0 0 0 0 0 0 0 0 0 
1 0 0 1 1 0 0 1 1 1 0 1 1 0 0 0 0 0 0 0 0 0 1 0 0 0 0 0 0 0 0 0 0 0 0 
1 0 0 1 1 0 0 1 1 1 0 1 1 0 0 0 0 0 0 0 0 0 1 0 0 0 0 0 0 0 0 0 0 0 0 
1 0 0 1 1 0 0 1 1 1 0 1 1 0 0 0 0 0 0 0 0 0 1 0 0 0 0 0 0 0 0 0 0 0 0 
1 0 0 1 1 0 0 1 1 1 0 1 1 0 0 0 0 0 0 0 0 0 1 0 0 0 0 0 0 0 0 0 0 0 0 
1 0 0 1 1 0 0 1 1 1 0 1 1 0 0 0 0 0 0 0 0 0 1 0 0 0 0 0 0 0 0 0 0 0 0 
1 0 0 1 1 0 0 1 1 1 0 1 1 0 0 0 0 0 0 0 0 0 1 0 0 0 0 0 0 0 0 0 0 0 0 
1 0 0 1 1 0 0 1 1 1 0 1 1 0 0 0 0 0 0 0 0 0 1 0 0 0 0 0 0 0 0 0 0 0 0 
1 0 0 1 1 0 0 1 1 1 0 1 1 0 0 0 0 0 0 0 0 0 1 0 0 0 0 0 0 0 0 0 0 0 0 
1 0 0 1 1 0 0 1 1 1 0 1 1 0 0 0 0 0 0 0 0 0 1 0 0 0 0 0 0 0 0 0 0 0 0 
1 0 0 1 1 0 0 1 1 1 0 1 1 0 0 0 0 0 0 0 0 0 1 0 0 0 0 0 0 0 0 0 0 0 0 
1 0 0 1 1 0 0 1 1 1 0 1 1 0 0 0 0 0 0 0 0 0 1 0 0 0 0 0 0 0 0 0 0 0 0 
1 0 0 1 1 0 0 1 1 1 0 1 1 0 0 0 0 0 0 0 0 0 1 0 0 0 0 0 0 0 0 0 0 0 0 
1 0 0 1 1 0 0 1 1 1 0 1 1 0 0 0 0 0 0 0 0 0 1 0 0 0 0 0 0 0 0 0 0 0 0 
1 0 0 1 1 0 0 1 1 1 0 1 1 0 0 0 0 0 0 0 0 0 1 0 0 0 0 0 0 0 0 0 0 0 0 
1 0 0 1 1 0 0 1 1 1 0 1 1 0 0 0 0 0 0 0 0 0 1 0 0 0 0 0 0 0 0 0 0 0 0 
1 0 0 1 1 0 0 1 1 1 0 1 1 0 0 0 0 0 0 0 0 0 1 0 0 0 0 0 0 0 0 0 0 0 0 
1 0 0 1 1 0 0 1 1 1 0 1 1 0 0 0 0 0 0 0 0 0 1 0 0 0 0 0 0 0 0 0 0 0 0 
1 0 0 1 1 0 0 1 1 1 0 1 1 0 0 0 0 0 0 0 0 0 1 0 0 0 0 0 0 0 0 0 0 0 0 
1 0 0 1 1 0 0 1 1 1 0 1 1 0 0 0 0 0 0 0 0 0 1 0 0 0 0 0 0 0 0 0 0 0 0 
1 0 0 1 1 0 0 1 1 1 0 1 1 0 0 0 0 0 0 0 0 0 1 0 0 0 0 0 0 0 0 0 0 0 0 
1 0 0 1 1 0 0 1 1 1 0 1 1 0 0 0 0 0 0 0 0 0 1 0 0 0 0 0 0 0 0 0 0 0 0 
1 0 0 1 1 0 0 1 1 1 0 1 1 0 0 0 0 0 0 0 0 0 1 0 0 0 0 0 0 0 0 0 0 0 0 
1 0 0 1 1 0 0 1 1 1 0 1 1 0 0 0 0 0 0 0 0 0 1 0 0 0 0 0 0 0 0 0 0 0 0 
1 0 0 1 1 0 0 1 1 1 0 1 1 0 0 0 0 0 0 0 0 0 1 0 0 0 0 0 0 0 0 0 0 0 0 
1 0 0 1 1 0 0 1 1 1 0 1 1 0 0 0 0 0 0 0 0 0 1 0 0 0 0 0 0 0 0 0 0 0 0 
1 0 0 1 1 0 0 1 1 1 0 1 1 0 0 0 0 0 0 0 0 0 1 0 0 0 0 0 0 0 0 0 0 0 0 
1 0 0 1 1 0 0 1 1 1 0 1 1 0 0 0 0 0 0 0 0 0 1 0 0 0 0 0 0 0 0 0 0 0 0 
1 0 0 1 1 0 0 1 1 1 0 1 1 0 0 0 0 0 0 0 0 0 1 0 0 0 0 0 0 0 0 0 0 0 0 
1 0 0 1 1 0 0 1 1 1 0 1 1 0 0 0 0 0 0 0 0 0 1 0 0 0 0 0 0 0 0 0 0 0 0 
1 0 0 1 1 0 0 1 1 1 0 1 1 0 0 0 0 0 0 0 0 0 1 0 0 0 0 0 0 0 0 0 0 0 0 
1 0 0 1 1 0 0 1 1 1 0 1 1 0 0 0 0 0 0 0 0 0 1 0 0 0 0 0 0 0 0 0 0 0 0 
1 0 0 1 1 0 0 1 1 1 0 1 1 0 0 0 0 0 0 0 0 0 1 0 0 0 0 0 0 0 0 0 0 0 0 
1 0 0 1 1 0 0 1 1 1 0 1 1 0 0 0 0 0 0 0 0 0 1 0 0 0 0 0 0 0 0 0 0 0 0 
1 0 0 1 1 0 0 1 1 1 0 1 1 0 0 0 0 0 0 0 0 0 1 0 0 0 0 0 0 0 0 0 0 0 0 
1 0 0 1 1 0 0 1 1 1 0 1 1 0 0 0 0 0 0 0 0 0 1 0 0 0 0 0 0 0 0 0 0 0 0 
1 0 0 1 1 0 0 1 1 1 0 1 1 0 0 0 0 0 0 0 0 0 1 0 0 0 0 0 0 0 0 0 0 0 0 
1 0 0 1 1 0 0 1 1 1 0 1 1 0 0 0 0 0 0 0 0 0 1 0 0 0 0 0 0 0 0 0 0 0 0 
1 0 0 1 1 0 0 1 1 1 0 1 1 0 0 0 0 0 0 0 0 0 1 0 0 0 0 0 0 0 0 0 0 0 0 
1 0 0 1 1 0 0 1 1 1 0 1 1 0 0 0 0 0 0 0 0 0 1 0 0 0 0 0 0 0 0 0 0 0 0 
1 0 0 1 1 0 0 1 1 1 0 1 1 0 0 0 0 0 0 0 0 0 1 0 0 0 0 0 0 0 0 0 0 0 0 
1 0 0 1 1 0 0 1 1 1 0 1 1 0 0 0 0 0 0 0 0 0 1 0 0 0 0 0 0 0 0 0 0 0 0 
1 0 0 1 1 0 0 1 1 1 0 1 1 0 0 0 0 0 0 0 0 0 1 0 0 0 0 0 0 0 0 0 0 0 0 
1 0 0 1 1 0 0 1 1 1 0 1 1 0 0 0 0 0 0 0 0 0 1 0 0 0 0 0 0 0 0 0 0 0 0 
1 0 0 1 1 0 0 1 1 1 0 1 1 0 0 0 0 0 0 0 0 0 1 0 0 0 0 0 0 0 0 0 0 0 0 
1 0 0 1 1 0 0 1 1 1 0 1 1 0 0 0 0 0 0 0 0 0 1 0 0 0 0 0 0 0 0 0 0 0 0 
1 0 0 1 1 0 0 1 1 1 0 1 1 0 0 0 0 0 0 0 0 0 1 0 0 0 0 0 0 0 0 0 0 0 0 
1 0 0 1 1 0 0 1 1 1 0 1 1 0 0 0 0 0 0 0 0 0 1 0 0 0 0 0 0 0 0 0 0 0 0 
1 0 0 1 1 0 0 1 1 1 0 1 1 0 0 0 0 0 0 0 0 0 1 0 0 0 0 0 0 0 0 0 0 0 0 
1 0 0 1 1 0 0 1 1 1 0 1 1 0 0 0 0 0 0 0 0 0 1 0 0 0 0 0 0 0 0 0 0 0 0 
1 0 0 1 1 0 0 1 1 1 0 1 1 0 0 0 0 0 0 0 0 0 1 0 0 0 0 0 0 0 0 0 0 0 0 
1 0 0 1 1 0 0 1 1 1 0 1 1 0 0 0 0 0 0 0 0 0 1 0 0 0 0 0 0 0 0 0 0 0 0 
1 0 0 1 1 0 0 1 1 1 0 1 1 0 0 0 0 0 0 0 0 0 1 0 0 0 0 0 0 0 0 0 0 0 0 
1 0 0 1 1 0 0 1 1 1 0 1 1 0 0 0 0 0 0 0 0 0 1 0 0 0 0 0 0 0 0 0 0 0 0 
1 0 0 1 1 0 0 1 1 1 0 1 1 0 0 0 0 0 0 0 0 0 1 0 0 0 0 0 0 0 0 0 0 0 0 
1 0 0 1 1 0 0 1 1 1 0 1 1 0 0 0 0 0 0 0 0 0 1 0 0 0 0 0 0 0 0 0 0 0 0 
1 0 0 1 1 0 0 1 1 1 0 1 1 0 0 0 0 0 0 0 0 0 1 0 0 0 0 0 0 0 0 0 0 0 0 
1 0 0 1 1 0 0 1 1 1 0 1 1 0 0 0 0 0 0 0 0 0 1 0 0 0 0 0 0 0 0 0 0 0 0 
1 0 0 1 1 0 0 1 1 1 0 1 1 0 0 0 0 0 0 0 0 0 1 0 0 0 0 0 0 0 0 0 0 0 0 
1 0 0 1 1 0 0 1 1 1 0 1 1 0 0 0 0 0 0 0 0 0 1 0 0 0 0 0 0 0 0 0 0 0 0 
1 0 0 1 1 0 0 1 1 1 0 1 1 0 0 0 0 0 0 0 0 0 1 0 0 0 0 0 0 0 0 0 0 0 0 
1 0 0 1 1 0 0 1 1 1 0 1 1 0 0 0 0 0 0 0 0 0 1 0 0 0 0 0 0 0 0 0 0 0 0 
1 0 0 1 1 0 0 1 1 1 0 1 1 0 0 0 0 0 0 0 0 0 1 0 0 0 0 0 0 0 0 0 0 0 0 
1 0 0 1 1 0 0 1 1 1 0 1 1 0 0 0 0 0 0 0 0 0 1 0 0 0 0 0 0 0 0 0 0 0 0 
1 0 0 1 1 0 0 1 1 1 0 1 1 0 0 0 0 0 0 0 0 0 1 0 0 0 0 0 0 0 0 0 0 0 0 
1 0 0 1 1 0 0 1 1 1 0 1 1 0 0 0 0 0 0 0 0 0 1 0 0 0 0 0 0 0 0 0 0 0 0 
1 0 0 1 1 0 0 1 1 1 0 1 1 0 0 0 0 0 0 0 0 0 1 0 0 0 0 0 0 0 0 0 0 0 0 
1 0 0 1 1 0 0 1 1 1 0 1 1 0 0 0 0 0 0 0 0 0 1 0 0 0 0 0 0 0 0 0 0 0 0 
1 0 0 1 1 0 0 1 1 1 0 1 1 0 0 0 0 0 0 0 0 0 1 0 0 0 0 0 0 0 0 0 0 0 0 
1 0 0 1 1 0 0 1 1 1 0 1 1 0 0 0 0 0 0 0 0 0 1 0 0 0 0 0 0 0 0 0 0 0 0 
1 0 0 1 1 0 0 1 1 1 0 1 1 0 0 0 0 0 0 0 0 0 1 0 0 0 0 0 0 0 0 0 0 0 0 
1 0 0 1 1 0 0 1 1 1 0 1 1 0 0 0 0 0 0 0 0 0 1 0 0 0 0 0 0 0 0 0 0 0 0 
1 0 0 1 1 0 0 1 1 1 0 1 1 0 0 0 0 0 0 0 0 0 1 0 0 0 0 0 0 0 0 0 0 0 0 
1 0 0 1 1 0 0 1 1 1 0 1 1 0 0 0 0 0 0 0 0 0 1 0 0 0 0 0 0 0 0 0 0 0 0 
1 0 0 1 1 0 0 1 1 1 0 1 1 0 0 0 0 0 0 0 0 0 1 0 0 0 0 0 0 0 0 0 0 0 0 
1 0 0 1 1 0 0 1 1 1 0 1 1 0 0 0 0 0 0 0 0 0 1 0 0 0 0 0 0 0 0 0 0 0 0 
1 0 0 1 1 0 0 1 1 1 0 1 1 0 0 0 0 0 0 0 0 0 1 0 0 0 0 0 0 0 0 0 0 0 0 
1 0 0 1 1 0 0 1 1 1 0 1 1 0 0 0 0 0 0 0 0 0 1 0 0 0 0 0 0 0 0 0 0 0 0 
1 0 0 1 1 0 0 1 1 1 0 1 1 0 0 0 0 0 0 0 0 0 1 0 0 0 0 0 0 0 0 0 0 0 0 
1 0 0 1 1 0 0 1 1 1 0 1 1 0 0 0 0 0 0 0 0 0 1 0 0 0 0 0 0 0 0 0 0 0 0 
1 0 0 1 1 0 0 1 1 1 0 1 1 0 0 0 0 0 0 0 0 0 1 0 0 0 0 0 0 0 0 0 0 0 0 
1 0 0 1 1 0 0 1 1 1 0 1 1 0 0 0 0 0 0 0 0 0 1 0 0 0 0 0 0 0 0 0 0 0 0 
1 0 0 1 1 0 0 1 1 1 0 1 1 0 0 0 0 0 0 0 0 0 1 0 0 0 0 0 0 0 0 0 0 0 0 
1 0 0 1 1 0 0 1 1 1 0 1 1 0 0 0 0 0 0 0 0 0 1 0 0 0 0 0 0 0 0 0 0 0 0 
1 0 0 1 1 0 0 1 1 1 0 1 1 0 0 0 0 0 0 0 0 0 1 0 0 0 0 0 0 0 0 0 0 0 0 
1 0 0 1 1 0 0 1 1 1 0 1 1 0 0 0 0 0 0 0 0 0 1 0 0 0 0 0 0 0 0 0 0 0 0 
1 0 0 1 1 0 0 1 1 1 0 1 1 0 0 0 0 0 0 0 0 0 1 0 0 0 0 0 0 0 0 0 0 0 0 
1 0 0 1 1 0 0 1 1 1 0 1 1 0 0 0 0 0 0 0 0 0 1 0 0 0 0 0 0 0 0 0 0 0 0 
1 0 0 1 1 0 0 1 1 1 0 1 1 0 0 0 0 0 0 0 0 0 1 0 0 0 0 0 0 0 0 0 0 0 0 
1 0 0 1 1 0 0 1 1 1 0 1 1 0 0 0 0 0 0 0 0 0 1 0 0 0 0 0 0 0 0 0 0 0 0 
1 0 0 1 1 0 0 1 1 1 0 1 1 0 0 0 0 0 0 0 0 0 1 0 0 0 0 0 0 0 0 0 0 0 0 
1 0 0 1 1 0 0 1 1 1 0 1 1 0 0 0 0 0 0 0 0 0 1 0 0 0 0 0 0 0 0 0 0 0 0 
1 0 0 1 1 0 0 1 1 1 0 1 1 0 0 0 0 0 0 0 0 0 1 0 0 0 0 0 0 0 0 0 0 0 0 
1 0 0 1 1 0 0 1 1 1 0 1 1 0 0 0 0 0 0 0 0 0 1 0 0 0 0 0 0 0 0 0 0 0 0 
1 0 0 1 1 0 0 1 1 1 0 1 1 0 0 0 0 0 0 0 0 0 1 0 0 0 0 0 0 0 0 0 0 0 0 
1 0 0 1 1 0 0 1 1 1 0 1 1 0 0 0 0 0 0 0 0 0 1 0 0 0 0 0 0 0 0 0 0 0 0 
1 0 0 1 1 0 0 1 1 1 0 1 1 0 0 0 0 0 0 0 0 0 1 0 0 0 0 0 0 0 0 0 0 0 0 
1 0 0 1 1 0 0 1 1 1 0 1 1 0 0 0 0 0 0 0 0 0 1 0 0 0 0 0 0 0 0 0 0 0 0 
1 0 0 1 1 0 0 1 1 1 0 1 1 0 0 0 0 0 0 0 0 0 1 0 0 0 0 0 0 0 0 0 0 0 0 
1 0 0 1 1 0 0 1 1 1 0 1 1 0 0 0 0 0 0 0 0 0 1 0 0 0 0 0 0 0 0 0 0 0 0 
1 0 0 1 1 0 0 1 1 1 0 1 1 0 0 0 0 0 0 0 0 0 1 0 0 0 0 0 0 0 0 0 0 0 0 
1 0 0 1 1 0 0 1 1 1 0 1 1 0 0 0 0 0 0 0 0 0 1 0 0 0 0 0 0 0 0 0 0 0 0 
1 0 0 1 1 0 0 1 1 1 0 1 1 0 0 0 0 0 0 0 0 0 1 0 0 0 0 0 0 0 0 0 0 0 0 
1 0 0 1 1 0 0 1 1 1 0 1 1 0 0 0 0 0 0 0 0 0 1 0 0 0 0 0 0 0 0 0 0 0 0 
1 0 0 1 1 0 0 1 1 1 0 1 1 0 0 0 0 0 0 0 0 0 1 0 0 0 0 0 0 0 0 0 0 0 0 
1 0 0 1 1 0 0 1 1 1 0 1 1 0 0 0 0 0 0 0 0 0 1 0 0 0 0 0 0 0 0 0 0 0 0 
1 0 0 1 1 0 0 1 1 1 0 1 1 0 0 0 0 0 0 0 0 0 1 0 0 0 0 0 0 0 0 0 0 0 0 
1 0 0 1 1 0 0 1 1 1 0 1 1 0 0 0 0 0 0 0 0 0 1 0 0 0 0 0 0 0 0 0 0 0 0 
1 0 0 1 1 0 0 1 1 1 0 1 1 0 0 0 0 0 0 0 0 0 1 0 0 0 0 0 0 0 0 0 0 0 0 
1 0 0 1 1 0 0 1 1 1 0 1 1 0 0 0 0 0 0 0 0 0 1 0 0 0 0 0 0 0 0 0 0 0 0 
1 0 0 1 1 0 0 1 1 1 0 1 1 0 0 0 0 0 0 0 0 0 1 0 0 0 0 0 0 0 0 0 0 0 0 
1 0 0 1 1 0 0 1 1 1 0 1 1 0 0 0 0 0 0 0 0 0 1 0 0 0 0 0 0 0 0 0 0 0 0 
1 0 0 1 1 0 0 1 1 1 0 1 1 0 0 0 0 0 0 0 0 0 1 0 0 0 0 0 0 0 0 0 0 0 0 
1 0 0 1 1 0 0 1 1 1 0 1 1 0 0 0 0 0 0 0 0 0 1 0 0 0 0 0 0 0 0 0 0 0 0 
1 0 0 1 1 0 0 1 1 1 0 1 1 0 0 0 0 0 0 0 0 0 1 0 0 0 0 0 0 0 0 0 0 0 0 
1 0 0 1 1 0 0 1 1 1 0 1 1 0 0 0 0 0 0 0 0 0 1 0 0 0 0 0 0 0 0 0 0 0 0 
1 0 0 1 1 0 0 1 1 1 0 1 1 0 0 0 0 0 0 0 0 0 1 0 0 0 0 0 0 0 0 0 0 0 0 
1 0 0 1 1 0 0 1 1 1 0 1 1 0 0 0 0 0 0 0 0 0 1 0 0 0 0 0 0 0 0 0 0 0 0 
1 0 0 1 1 0 0 1 1 1 0 1 1 0 0 0 0 0 0 0 0 0 1 0 0 0 0 0 0 0 0 0 0 0 0 
1 0 0 1 1 0 0 1 1 1 0 1 1 0 0 0 0 0 0 0 0 0 1 0 0 0 0 0 0 0 0 0 0 0 0 
1 0 0 1 1 0 0 1 1 1 0 1 1 0 0 0 0 0 0 0 0 0 1 0 0 0 0 0 0 0 0 0 0 0 0 
1 0 0 1 1 0 0 1 1 1 0 1 1 0 0 0 0 0 0 0 0 0 1 0 0 0 0 0 0 0 0 0 0 0 0 
1 0 0 1 1 0 0 1 1 1 0 1 1 0 0 0 0 0 0 0 0 0 1 0 0 0 0 0 0 0 0 0 0 0 0 
1 0 0 1 1 0 0 1 1 1 0 1 1 0 0 0 0 0 0 0 0 0 1 0 0 0 0 0 0 0 0 0 0 0 0 
1 0 0 1 1 0 0 1 1 1 0 1 1 0 0 0 0 0 0 0 0 0 1 0 0 0 0 0 0 0 0 0 0 0 0 
1 0 0 1 1 0 0 1 1 1 0 1 1 0 0 0 0 0 0 0 0 0 1 0 0 0 0 0 0 0 0 0 0 0 0 
1 0 0 1 1 0 0 1 1 1 0 1 1 0 0 0 0 0 0 0 0 0 1 0 0 0 0 0 0 0 0 0 0 0 0 
1 0 0 1 1 0 0 1 1 1 0 1 1 0 0 0 0 0 0 0 0 0 1 0 0 0 0 0 0 0 0 0 0 0 0 
1 0 0 1 1 0 0 1 1 1 0 1 1 0 0 0 0 0 0 0 0 0 1 0 0 0 0 0 0 0 0 0 0 0 0 
1 0 0 1 1 0 0 1 1 1 0 1 1 0 0 0 0 0 0 0 0 0 1 0 0 0 0 0 0 0 0 0 0 0 0 
1 0 0 1 1 0 0 1 1 1 0 1 1 0 0 0 0 0 0 0 0 0 1 0 0 0 0 0 0 0 0 0 0 0 0 
1 0 0 1 1 0 0 1 1 1 0 1 1 0 0 0 0 0 0 0 0 0 1 0 0 0 0 0 0 0 0 0 0 0 0 
1 0 0 1 1 0 0 1 1 1 0 1 1 0 0 0 0 0 0 0 0 0 1 0 0 0 0 0 0 0 0 0 0 0 0 
1 0 0 1 1 0 0 1 1 1 0 1 1 0 0 0 0 0 0 0 0 0 1 0 0 0 0 0 0 0 0 0 0 0 0 
1 0 0 1 1 0 0 1 1 1 0 1 1 0 0 0 0 0 0 0 0 0 1 0 0 0 0 0 0 0 0 0 0 0 0 
1 0 0 1 1 0 0 1 1 1 0 1 1 0 0 0 0 0 0 0 0 0 1 0 0 0 0 0 0 0 0 0 0 0 0 
1 0 0 1 1 0 0 1 1 1 0 1 1 0 0 0 0 0 0 0 0 0 1 0 0 0 0 0 0 0 0 0 0 0 0 
1 0 0 1 1 0 0 1 1 1 0 1 1 0 0 0 0 0 0 0 0 0 1 0 0 0 0 0 0 0 0 0 0 0 0 
1 0 0 1 1 0 0 1 1 1 0 1 1 0 0 0 0 0 0 0 0 0 1 0 0 0 0 0 0 0 0 0 0 0 0 
1 0 0 1 1 0 0 1 1 1 0 1 1 0 0 0 0 0 0 0 0 0 1 0 0 0 0 0 0 0 0 0 0 0 0 
1 0 0 1 1 0 0 1 1 1 0 1 1 0 0 0 0 0 0 0 0 0 1 0 0 0 0 0 0 0 0 0 0 0 0 
1 0 0 1 1 0 0 1 1 1 0 1 1 0 0 0 0 0 0 0 0 0 1 0 0 0 0 0 0 0 0 0 0 0 0 
1 0 0 1 1 0 0 1 1 1 0 1 1 0 0 0 0 0 0 0 0 0 1 0 0 0 0 0 0 0 0 0 0 0 0 
1 0 0 1 1 0 0 1 1 1 0 1 1 0 0 0 0 0 0 0 0 0 1 0 0 0 0 0 0 0 0 0 0 0 0 
1 0 0 1 1 0 0 1 1 1 0 1 1 0 0 0 0 0 0 0 0 0 1 0 0 0 0 0 0 0 0 0 0 0 0 
1 0 0 1 1 0 0 1 1 1 0 1 1 0 0 0 0 0 0 0 0 0 1 0 0 0 0 0 0 0 0 0 0 0 0 
1 0 0 1 1 0 0 1 1 1 0 1 1 0 0 0 0 0 0 0 0 0 1 0 0 0 0 0 0 0 0 0 0 0 0 
1 0 0 1 1 0 0 1 1 1 0 1 1 0 0 0 0 0 0 0 0 0 1 0 0 0 0 0 0 0 0 0 0 0 0 
1 0 0 1 1 0 0 1 1 1 0 1 1 0 0 0 0 0 0 0 0 0 1 0 0 0 0 0 0 0 0 0 0 0 0 
1 0 0 1 1 0 0 1 1 1 0 1 1 0 0 0 0 0 0 0 0 0 1 0 0 0 0 0 0 0 0 0 0 0 0 
1 0 0 1 1 0 0 1 1 1 0 1 1 0 0 0 0 0 0 0 0 0 1 0 0 0 0 0 0 0 0 0 0 0 0 
1 0 0 1 1 0 0 1 1 1 0 1 1 0 0 0 0 0 0 0 0 0 1 0 0 0 0 0 0 0 0 0 0 0 0 
1 0 0 1 1 0 0 1 1 1 0 1 1 0 0 0 0 0 0 0 0 0 1 0 0 0 0 0 0 0 0 0 0 0 0 
1 0 0 1 1 0 0 1 1 1 0 1 1 0 0 0 0 0 0 0 0 0 1 0 0 0 0 0 0 0 0 0 0 0 0 
1 0 0 1 1 0 0 1 1 1 0 1 1 0 0 0 0 0 0 0 0 0 1 0 0 0 0 0 0 0 0 0 0 0 0 
1 0 0 1 1 0 0 1 1 1 0 1 1 0 0 0 0 0 0 0 0 0 1 0 0 0 0 0 0 0 0 0 0 0 0 
1 0 0 1 1 0 0 1 1 1 0 1 1 0 0 0 0 0 0 0 0 0 1 0 0 0 0 0 0 0 0 0 0 0 0 
1 0 0 1 1 0 0 1 1 1 0 1 1 0 0 0 0 0 0 0 0 0 1 0 0 0 0 0 0 0 0 0 0 0 0 
1 0 0 1 1 0 0 1 1 1 0 1 1 0 0 0 0 0 0 0 0 0 1 0 0 0 0 0 0 0 0 0 0 0 0 
1 0 0 1 1 0 0 1 1 1 0 1 1 0 0 0 0 0 0 0 0 0 1 0 0 0 0 0 0 0 0 0 0 0 0 
1 0 0 1 1 0 0 1 1 1 0 1 1 0 0 0 0 0 0 0 0 0 1 0 0 0 0 0 0 0 0 0 0 0 0 
1 0 0 1 1 0 0 1 1 1 0 1 1 0 0 0 0 0 0 0 0 0 1 0 0 0 0 0 0 0 0 0 0 0 0 
1 0 0 1 1 0 0 1 1 1 0 1 1 0 0 0 0 0 0 0 0 0 1 0 0 0 0 0 0 0 0 0 0 0 0 
1 0 0 1 1 0 0 1 1 1 0 1 1 0 0 0 0 0 0 0 0 0 1 0 0 0 0 0 0 0 0 0 0 0 0 
1 0 0 1 1 0 0 1 1 1 0 1 1 0 0 0 0 0 0 0 0 0 1 0 0 0 0 0 0 0 0 0 0 0 0 
1 0 0 1 1 0 0 1 1 1 0 1 1 0 0 0 0 0 0 0 0 0 1 0 0 0 0 0 0 0 0 0 0 0 0 
1 0 0 1 1 0 0 1 1 1 0 1 1 0 0 0 0 0 0 0 0 0 1 0 0 0 0 0 0 0 0 0 0 0 0 
1 0 0 1 1 0 0 1 1 1 0 1 1 0 0 0 0 0 0 0 0 0 1 0 0 0 0 0 0 0 0 0 0 0 0 
1 0 0 1 1 0 0 1 1 1 0 1 1 0 0 0 0 0 0 0 0 0 1 0 0 0 0 0 0 0 0 0 0 0 0 
1 0 0 1 1 0 0 1 1 1 0 1 1 0 0 0 0 0 0 0 0 0 1 0 0 0 0 0 0 0 0 0 0 0 0 
1 0 0 1 1 0 0 1 1 1 0 1 1 0 0 0 0 0 0 0 0 0 1 0 0 0 0 0 0 0 0 0 0 0 0 
1 0 0 1 1 0 0 1 1 1 0 1 1 0 0 0 0 0 0 0 0 0 1 0 0 0 0 0 0 0 0 0 0 0 0 
1 0 0 1 1 0 0 1 1 1 0 1 1 0 0 0 0 0 0 0 0 0 1 0 0 0 0 0 0 0 0 0 0 0 0 
1 0 0 1 1 0 0 1 1 1 0 1 1 0 0 0 0 0 0 0 0 0 1 0 0 0 0 0 0 0 0 0 0 0 0 
1 0 0 1 1 0 0 1 1 1 0 1 1 0 0 0 0 0 0 0 0 0 1 0 0 0 0 0 0 0 0 0 0 0 0 
1 0 0 1 1 0 0 1 1 1 0 1 1 0 0 0 0 0 0 0 0 0 1 0 0 0 0 0 0 0 0 0 0 0 0 
1 0 0 1 1 0 0 1 1 1 0 1 1 0 0 0 0 0 0 0 0 0 1 0 0 0 0 0 0 0 0 0 0 0 0 
1 0 0 1 1 0 0 1 1 1 0 1 1 0 0 0 0 0 0 0 0 0 1 0 0 0 0 0 0 0 0 0 0 0 0 
1 0 0 1 1 0 0 1 1 1 0 1 1 0 0 0 0 0 0 0 0 0 1 0 0 0 0 0 0 0 0 0 0 0 0 
1 0 0 1 1 0 0 1 1 1 0 1 1 0 0 0 0 0 0 0 0 0 1 0 0 0 0 0 0 0 0 0 0 0 0 
1 0 0 1 1 0 0 1 1 1 0 1 1 0 0 0 0 0 0 0 0 0 1 0 0 0 0 0 0 0 0 0 0 0 0 
1 0 0 1 1 0 0 1 1 1 0 1 1 0 0 0 0 0 0 0 0 0 1 0 0 0 0 0 0 0 0 0 0 0 0 
1 0 0 1 1 0 0 1 1 1 0 1 1 0 0 0 0 0 0 0 0 0 1 0 0 0 0 0 0 0 0 0 0 0 0 
1 0 0 1 1 0 0 1 1 1 0 1 1 0 0 0 0 0 0 0 0 0 1 0 0 0 0 0 0 0 0 0 0 0 0 
1 0 0 1 1 0 0 1 1 1 0 1 1 0 0 0 0 0 0 0 0 0 1 0 0 0 0 0 0 0 0 0 0 0 0 
1 0 0 1 1 0 0 1 1 1 0 1 1 0 0 0 0 0 0 0 0 0 1 0 0 0 0 0 0 0 0 0 0 0 0 
1 0 0 1 1 0 0 1 1 1 0 1 1 0 0 0 0 0 0 0 0 0 1 0 0 0 0 0 0 0 0 0 0 0 0 
1 0 0 1 1 0 0 1 1 1 0 1 1 0 0 0 0 0 0 0 0 0 1 0 0 0 0 0 0 0 0 0 0 0 0 
1 0 0 1 1 0 0 1 1 1 0 1 1 0 0 0 0 0 0 0 0 0 1 0 0 0 0 0 0 0 0 0 0 0 0 
1 0 0 1 1 0 0 1 1 1 0 1 1 0 0 0 0 0 0 0 0 0 1 0 0 0 0 0 0 0 0 0 0 0 0 
1 0 0 1 1 0 0 1 1 1 0 1 1 0 0 0 0 0 0 0 0 0 1 0 0 0 0 0 0 0 0 0 0 0 0 
1 0 0 1 1 0 0 1 1 1 0 1 1 0 0 0 0 0 0 0 0 0 1 0 0 0 0 0 0 0 0 0 0 0 0 
1 0 0 1 1 0 0 1 1 1 0 1 1 0 0 0 0 0 0 0 0 0 1 0 0 0 0 0 0 0 0 0 0 0 0 
1 0 0 1 1 0 0 1 1 1 0 1 1 0 0 0 0 0 0 0 0 0 1 0 0 0 0 0 0 0 0 0 0 0 0 
1 0 0 1 1 0 0 1 1 1 0 1 1 0 0 0 0 0 0 0 0 0 1 0 0 0 0 0 0 0 0 0 0 0 0 
1 0 0 1 1 0 0 1 1 1 0 1 1 0 0 0 0 0 0 0 0 0 1 0 0 0 0 0 0 0 0 0 0 0 0 
1 0 0 1 1 0 0 1 1 1 0 1 1 0 0 0 0 0 0 0 0 0 1 0 0 0 0 0 0 0 0 0 0 0 0 
1 0 0 1 1 0 0 1 1 1 0 1 1 0 0 0 0 0 0 0 0 0 1 0 0 0 0 0 0 0 0 0 0 0 0 
1 0 0 1 1 0 0 1 1 1 0 1 1 0 0 0 0 0 0 0 0 0 1 0 0 0 0 0 0 0 0 0 0 0 0 
1 0 0 1 1 0 0 1 1 1 0 1 1 0 0 0 0 0 0 0 0 0 1 0 0 0 0 0 0 0 0 0 0 0 0 
1 0 0 1 1 0 0 1 1 1 0 1 1 0 0 0 0 0 0 0 0 0 1 0 0 0 0 0 0 0 0 0 0 0 0 
1 0 0 1 1 0 0 1 1 1 0 1 1 0 0 0 0 0 0 0 0 0 1 0 0 0 0 0 0 0 0 0 0 0 0 
1 0 0 1 1 0 0 1 1 1 0 1 1 0 0 0 0 0 0 0 0 0 1 0 0 0 0 0 0 0 0 0 0 0 0 
1 0 0 1 1 0 0 1 1 1 0 1 1 0 0 0 0 0 0 0 0 0 1 0 0 0 0 0 0 0 0 0 0 0 0 
1 0 0 1 1 0 0 1 1 1 0 1 1 0 0 0 0 0 0 0 0 0 1 0 0 0 0 0 0 0 0 0 0 0 0 
1 0 0 1 1 0 0 1 1 1 0 1 1 0 0 0 0 0 0 0 0 0 1 0 0 0 0 0 0 0 0 0 0 0 0 
1 0 0 1 1 0 0 1 1 1 0 1 1 0 0 0 0 0 0 0 0 0 1 0 0 0 0 0 0 0 0 0 0 0 0 
1 0 0 1 1 0 0 1 1 1 0 1 1 0 0 0 0 0 0 0 0 0 1 0 0 0 0 0 0 0 0 0 0 0 0 
1 0 0 1 1 0 0 1 1 1 0 1 1 0 0 0 0 0 0 0 0 0 1 0 0 0 0 0 0 0 0 0 0 0 0 
1 0 0 1 1 0 0 1 1 1 0 1 1 0 0 0 0 0 0 0 0 0 1 0 0 0 0 0 0 0 0 0 0 0 0 
1 0 0 1 1 0 0 1 1 1 0 1 1 0 0 0 0 0 0 0 0 0 1 0 0 0 0 0 0 0 0 0 0 0 0 
1 0 0 1 1 0 0 1 1 1 0 1 1 0 0 0 0 0 0 0 0 0 1 0 0 0 0 0 0 0 0 0 0 0 0 
1 0 0 1 1 0 0 1 1 1 0 1 1 0 0 0 0 0 0 0 0 0 1 0 0 0 0 0 0 0 0 0 0 0 0 
1 0 0 1 1 0 0 1 1 1 0 1 1 0 0 0 0 0 0 0 0 0 1 0 0 0 0 0 0 0 0 0 0 0 0 
1 0 0 1 1 0 0 1 1 1 0 1 1 0 0 0 0 0 0 0 0 0 1 0 0 0 0 0 0 0 0 0 0 0 0 
1 0 0 1 1 0 0 1 1 1 0 1 1 0 0 0 0 0 0 0 0 0 1 0 0 0 0 0 0 0 0 0 0 0 0 
1 0 0 1 1 0 0 1 1 1 0 1 1 0 0 0 0 0 0 0 0 0 1 0 0 0 0 0 0 0 0 0 0 0 0 
1 0 0 1 1 0 0 1 1 1 0 1 1 0 0 0 0 0 0 0 0 0 1 0 0 0 0 0 0 0 0 0 0 0 0 
1 0 0 1 1 0 0 1 1 1 0 1 1 0 0 0 0 0 0 0 0 0 1 0 0 0 0 0 0 0 0 0 0 0 0 
1 0 0 1 1 0 0 1 1 1 0 1 1 0 0 0 0 0 0 0 0 0 1 0 0 0 0 0 0 0 0 0 0 0 0 
1 0 0 1 1 0 0 1 1 1 0 1 1 0 0 0 0 0 0 0 0 0 1 0 0 0 0 0 0 0 0 0 0 0 0 
1 0 0 1 1 0 0 1 1 1 0 1 1 0 0 0 0 0 0 0 0 0 1 0 0 0 0 0 0 0 0 0 0 0 0 
1 0 0 1 1 0 0 1 1 1 0 1 1 0 0 0 0 0 0 0 0 0 1 0 0 0 0 0 0 0 0 0 0 0 0 
1 0 0 1 1 0 0 1 1 1 0 1 1 0 0 0 0 0 0 0 0 0 1 0 0 0 0 0 0 0 0 0 0 0 0 
1 0 0 1 1 0 0 1 1 1 0 1 1 0 0 0 0 0 0 0 0 0 1 0 0 0 0 0 0 0 0 0 0 0 0 
1 0 0 1 1 0 0 1 1 1 0 1 1 0 0 0 0 0 0 0 0 0 1 0 0 0 0 0 0 0 0 0 0 0 0 
1 0 0 1 1 0 0 1 1 1 0 1 1 0 0 0 0 0 0 0 0 0 1 0 0 0 0 0 0 0 0 0 0 0 0 
1 0 0 1 1 0 0 1 1 1 0 1 1 0 0 0 0 0 0 0 0 0 1 0 0 0 0 0 0 0 0 0 0 0 0 
1 0 0 1 1 0 0 1 1 1 0 1 1 0 0 0 0 0 0 0 0 0 1 0 0 0 0 0 0 0 0 0 0 0 0 
1 0 0 1 1 0 0 1 1 1 0 1 1 0 0 0 0 0 0 0 0 0 1 0 0 0 0 0 0 0 0 0 0 0 0 
1 0 0 1 1 0 0 1 1 1 0 1 1 0 0 0 0 0 0 0 0 0 1 0 0 0 0 0 0 0 0 0 0 0 0 
1 0 0 1 1 0 0 1 1 1 0 1 1 0 0 0 0 0 0 0 0 0 1 0 0 0 0 0 0 0 0 0 0 0 0 
1 0 0 1 1 0 0 1 1 1 0 1 1 0 0 0 0 0 0 0 0 0 1 0 0 0 0 0 0 0 0 0 0 0 0 
1 0 0 1 1 0 0 1 1 1 0 1 1 0 0 0 0 0 0 0 0 0 1 0 0 0 0 0 0 0 0 0 0 0 0 
1 0 0 1 1 0 0 1 1 1 0 1 1 0 0 0 0 0 0 0 0 0 1 0 0 0 0 0 0 0 0 0 0 0 0 
1 0 0 1 1 0 0 1 1 1 0 1 1 0 0 0 0 0 0 0 0 0 1 0 0 0 0 0 0 0 0 0 0 0 0 
1 0 0 1 1 0 0 1 1 1 0 1 1 0 0 0 0 0 0 0 0 0 1 0 0 0 0 0 0 0 0 0 0 0 0 
1 0 0 1 1 0 0 1 1 1 0 1 1 0 0 0 0 0 0 0 0 0 1 0 0 0 0 0 0 0 0 0 0 0 0 
1 0 0 1 1 0 0 1 1 1 0 1 1 0 0 0 0 0 0 0 0 0 1 0 0 0 0 0 0 0 0 0 0 0 0 
1 0 0 1 1 0 0 1 1 1 0 1 1 0 0 0 0 0 0 0 0 0 1 0 0 0 0 0 0 0 0 0 0 0 0 
1 0 0 1 1 0 0 1 1 1 0 1 1 0 0 0 0 0 0 0 0 0 1 0 0 0 0 0 0 0 0 0 0 0 0 
1 0 0 1 1 0 0 1 1 1 0 1 1 0 0 0 0 0 0 0 0 0 1 0 0 0 0 0 0 0 0 0 0 0 0 
1 0 0 1 1 0 0 1 1 1 0 1 1 0 0 0 0 0 0 0 0 0 1 0 0 0 0 0 0 0 0 0 0 0 0 
1 0 0 1 1 0 0 1 1 1 0 1 1 0 0 0 0 0 0 0 0 0 1 0 0 0 0 0 0 0 0 0 0 0 0 
1 0 0 1 1 0 0 1 1 1 0 1 1 0 0 0 0 0 0 0 0 0 1 0 0 0 0 0 0 0 0 0 0 0 0 
1 0 0 1 1 0 0 1 1 1 0 1 1 0 0 0 0 0 0 0 0 0 1 0 0 0 0 0 0 0 0 0 0 0 0 
1 0 0 1 1 0 0 1 1 1 0 1 1 0 0 0 0 0 0 0 0 0 1 0 0 0 0 0 0 0 0 0 0 0 0 
1 0 0 1 1 0 0 1 1 1 0 1 1 0 0 0 0 0 0 0 0 0 1 0 0 0 0 0 0 0 0 0 0 0 0 
1 0 0 1 1 0 0 1 1 1 0 1 1 0 0 0 0 0 0 0 0 0 1 0 0 0 0 0 0 0 0 0 0 0 0 
1 0 0 1 1 0 0 1 1 1 0 1 1 0 0 0 0 0 0 0 0 0 1 0 0 0 0 0 0 0 0 0 0 0 0 
1 0 0 1 1 0 0 1 1 1 0 1 1 0 0 0 0 0 0 0 0 0 1 0 0 0 0 0 0 0 0 0 0 0 0 
1 0 0 1 1 0 0 1 1 1 0 1 1 0 0 0 0 0 0 0 0 0 1 0 0 0 0 0 0 0 0 0 0 0 0 
1 0 0 1 1 0 0 1 1 1 0 1 1 0 0 0 0 0 0 0 0 0 1 0 0 0 0 0 0 0 0 0 0 0 0 
1 0 0 1 1 0 0 1 1 1 0 1 1 0 0 0 0 0 0 0 0 0 1 0 0 0 0 0 0 0 0 0 0 0 0 
1 0 0 1 1 0 0 1 1 1 0 1 1 0 0 0 0 0 0 0 0 0 1 0 0 0 0 0 0 0 0 0 0 0 0 
1 0 0 1 1 0 0 1 1 1 0 1 1 0 0 0 0 0 0 0 0 0 1 0 0 0 0 0 0 0 0 0 0 0 0 
1 0 0 1 1 0 0 1 1 1 0 1 1 0 0 0 0 0 0 0 0 0 1 0 0 0 0 0 0 0 0 0 0 0 0 
1 0 0 1 1 0 0 1 1 1 0 1 1 0 0 0 0 0 0 0 0 0 1 0 0 0 0 0 0 0 0 0 0 0 0 
1 0 0 1 1 0 0 1 1 1 0 1 1 0 0 0 0 0 0 0 0 0 1 0 0 0 0 0 0 0 0 0 0 0 0 
1 0 0 1 1 0 0 1 1 1 0 1 1 0 0 0 0 0 0 0 0 0 1 0 0 0 0 0 0 0 0 0 0 0 0 
1 0 0 1 1 0 0 1 1 1 0 1 1 0 0 0 0 0 0 0 0 0 1 0 0 0 0 0 0 0 0 0 0 0 0 
1 0 0 1 1 0 0 1 1 1 0 1 1 0 0 0 0 0 0 0 0 0 1 0 0 0 0 0 0 0 0 0 0 0 0 
1 0 0 1 1 0 0 1 1 1 0 1 1 0 0 0 0 0 0 0 0 0 1 0 0 0 0 0 0 0 0 0 0 0 0 
1 0 0 1 1 0 0 1 1 1 0 1 1 0 0 0 0 0 0 0 0 0 1 0 0 0 0 0 0 0 0 0 0 0 0 
1 0 0 1 1 0 0 1 1 1 0 1 1 0 0 0 0 0 0 0 0 0 1 0 0 0 0 0 0 0 0 0 0 0 0 
1 0 0 1 1 0 0 1 1 1 0 1 1 0 0 0 0 0 0 0 0 0 1 0 0 0 0 0 0 0 0 0 0 0 0 
1 0 0 1 1 0 0 1 1 1 0 1 1 0 0 0 0 0 0 0 0 0 1 0 0 0 0 0 0 0 0 0 0 0 0 
1 0 0 1 1 0 0 1 1 1 0 1 1 0 0 0 0 0 0 0 0 0 1 0 0 0 0 0 0 0 0 0 0 0 0 
1 0 0 1 1 0 0 1 1 1 0 1 1 0 0 0 0 0 0 0 0 0 1 0 0 0 0 0 0 0 0 0 0 0 0 
1 0 0 1 1 0 0 1 1 1 0 1 1 0 0 0 0 0 0 0 0 0 1 0 0 0 0 0 0 0 0 0 0 0 0 
1 0 0 1 1 0 0 1 1 1 0 1 1 0 0 0 0 0 0 0 0 0 1 0 0 0 0 0 0 0 0 0 0 0 0 
1 0 0 1 1 0 0 1 1 1 0 1 1 0 0 0 0 0 0 0 0 0 1 0 0 0 0 0 0 0 0 0 0 0 0 
1 0 0 1 1 0 0 1 1 1 0 1 1 0 0 0 0 0 0 0 0 0 1 0 0 0 0 0 0 0 0 0 0 0 0 
1 0 0 1 1 0 0 1 1 1 0 1 1 0 0 0 0 0 0 0 0 0 1 0 0 0 0 0 0 0 0 0 0 0 0 
1 0 0 1 1 0 0 1 1 1 0 1 1 0 0 0 0 0 0 0 0 0 1 0 0 0 0 0 0 0 0 0 0 0 0 
1 0 0 1 1 0 0 1 1 1 0 1 1 0 0 0 0 0 0 0 0 0 1 0 0 0 0 0 0 0 0 0 0 0 0 
1 0 0 1 1 0 0 1 1 1 0 1 1 0 0 0 0 0 0 0 0 0 1 0 0 0 0 0 0 0 0 0 0 0 0 
1 0 0 1 1 0 0 1 1 1 0 1 1 0 0 0 0 0 0 0 0 0 1 0 0 0 0 0 0 0 0 0 0 0 0 
1 0 0 1 1 0 0 1 1 1 0 1 1 0 0 0 0 0 0 0 0 0 1 0 0 0 0 0 0 0 0 0 0 0 0 
1 0 0 1 1 0 0 1 1 1 0 1 1 0 0 0 0 0 0 0 0 0 1 0 0 0 0 0 0 0 0 0 0 0 0 
1 0 0 1 1 0 0 1 1 1 0 1 1 0 0 0 0 0 0 0 0 0 1 0 0 0 0 0 0 0 0 0 0 0 0 
1 0 0 1 1 0 0 1 1 1 0 1 1 0 0 0 0 0 0 0 0 0 1 0 0 0 0 0 0 0 0 0 0 0 0 
1 0 0 1 1 0 0 1 1 1 0 1 1 0 0 0 0 0 0 0 0 0 1 0 0 0 0 0 0 0 0 0 0 0 0 
1 0 0 1 1 0 0 1 1 1 0 1 1 0 0 0 0 0 0 0 0 0 1 0 0 0 0 0 0 0 0 0 0 0 0 
1 0 0 1 1 0 0 1 1 1 0 1 1 0 0 0 0 0 0 0 0 0 1 0 0 0 0 0 0 0 0 0 0 0 0 
1 0 0 1 1 0 0 1 1 1 0 1 1 0 0 0 0 0 0 0 0 0 1 0 0 0 0 0 0 0 0 0 0 0 0 
1 0 0 1 1 0 0 1 1 1 0 1 1 0 0 0 0 0 0 0 0 0 1 0 0 0 0 0 0 0 0 0 0 0 0 
1 0 0 1 1 0 0 1 1 1 0 1 1 0 0 0 0 0 0 0 0 0 1 0 0 0 0 0 0 0 0 0 0 0 0 
1 0 0 1 1 0 0 1 1 1 0 1 1 0 0 0 0 0 0 0 0 0 1 0 0 0 0 0 0 0 0 0 0 0 0 
1 0 0 1 1 0 0 1 1 1 0 1 1 0 0 0 0 0 0 0 0 0 1 0 0 0 0 0 0 0 0 0 0 0 0 
1 0 0 1 1 0 0 1 1 1 0 1 1 0 0 0 0 0 0 0 0 0 1 0 0 0 0 0 0 0 0 0 0 0 0 
1 0 0 1 1 0 0 1 1 1 0 1 1 0 0 0 0 0 0 0 0 0 1 0 0 0 0 0 0 0 0 0 0 0 0 
1 0 0 1 1 0 0 1 1 1 0 1 1 0 0 0 0 0 0 0 0 0 1 0 0 0 0 0 0 0 0 0 0 0 0 
1 0 0 1 1 0 0 1 1 1 0 1 1 0 0 0 0 0 0 0 0 0 1 0 0 0 0 0 0 0 0 0 0 0 0 
1 0 0 1 1 0 0 1 1 1 0 1 1 0 0 0 0 0 0 0 0 0 1 0 0 0 0 0 0 0 0 0 0 0 0 
1 0 0 1 1 0 0 1 1 1 0 1 1 0 0 0 0 0 0 0 0 0 1 0 0 0 0 0 0 0 0 0 0 0 0 
1 0 0 1 1 0 0 1 1 1 0 1 1 0 0 0 0 0 0 0 0 0 1 0 0 0 0 0 0 0 0 0 0 0 0 
1 0 0 1 1 0 0 1 1 1 0 1 1 0 0 0 0 0 0 0 0 0 1 0 0 0 0 0 0 0 0 0 0 0 0 
1 0 0 1 1 0 0 1 1 1 0 1 1 0 0 0 0 0 0 0 0 0 1 0 0 0 0 0 0 0 0 0 0 0 0 
1 0 0 1 1 0 0 1 1 1 0 1 1 0 0 0 0 0 0 0 0 0 1 0 0 0 0 0 0 0 0 0 0 0 0 
1 0 0 1 1 0 0 1 1 1 0 1 1 0 0 0 0 0 0 0 0 0 1 0 0 0 0 0 0 0 0 0 0 0 0 
1 0 0 1 1 0 0 1 1 1 0 1 1 0 0 0 0 0 0 0 0 0 1 0 0 0 0 0 0 0 0 0 0 0 0 
1 0 0 1 1 0 0 1 1 1 0 1 1 0 0 0 0 0 0 0 0 0 1 0 0 0 0 0 0 0 0 0 0 0 0 
1 0 0 1 1 0 0 1 1 1 0 1 1 0 0 0 0 0 0 0 0 0 1 0 0 0 0 0 0 0 0 0 0 0 0 
1 0 0 1 1 0 0 1 1 1 0 1 1 0 0 0 0 0 0 0 0 0 1 0 0 0 0 0 0 0 0 0 0 0 0 
1 0 0 1 1 0 0 1 1 1 0 1 1 0 0 0 0 0 0 0 0 0 1 0 0 0 0 0 0 0 0 0 0 0 0 
1 0 0 1 1 0 0 1 1 1 0 1 1 0 0 0 0 0 0 0 0 0 1 0 0 0 0 0 0 0 0 0 0 0 0 
1 0 0 1 1 0 0 1 1 1 0 1 1 0 0 0 0 0 0 0 0 0 1 0 0 0 0 0 0 0 0 0 0 0 0 
1 0 0 1 1 0 0 1 1 1 0 1 1 0 0 0 0 0 0 0 0 0 1 0 0 0 0 0 0 0 0 0 0 0 0 
1 0 0 1 1 0 0 1 1 1 0 1 1 0 0 0 0 0 0 0 0 0 1 0 0 0 0 0 0 0 0 0 0 0 0 
1 0 0 1 1 0 0 1 1 1 0 1 1 0 0 0 0 0 0 0 0 0 1 0 0 0 0 0 0 0 0 0 0 0 0 
1 0 0 1 1 0 0 1 1 1 0 1 1 0 0 0 0 0 0 0 0 0 1 0 0 0 0 0 0 0 0 0 0 0 0 
1 0 0 1 1 0 0 1 1 1 0 1 1 0 0 0 0 0 0 0 0 0 1 0 0 0 0 0 0 0 0 0 0 0 0 
1 0 0 1 1 0 0 1 1 1 0 1 1 0 0 0 0 0 0 0 0 0 1 0 0 0 0 0 0 0 0 0 0 0 0 
1 0 0 1 1 0 0 1 1 1 0 1 1 0 0 0 0 0 0 0 0 0 1 0 0 0 0 0 0 0 0 0 0 0 0 
1 0 0 1 1 0 0 1 1 1 0 1 1 0 0 0 0 0 0 0 0 0 1 0 0 0 0 0 0 0 0 0 0 0 0 
1 0 0 1 1 0 0 1 1 1 0 1 1 0 0 0 0 0 0 0 0 0 1 0 0 0 0 0 0 0 0 0 0 0 0 
1 0 0 1 1 0 0 1 1 1 0 1 1 0 0 0 0 0 0 0 0 0 1 0 0 0 0 0 0 0 0 0 0 0 0 
1 0 0 1 1 0 0 1 1 1 0 1 1 0 0 0 0 0 0 0 0 0 1 0 0 0 0 0 0 0 0 0 0 0 0 
1 0 0 1 1 0 0 1 1 1 0 1 1 0 0 0 0 0 0 0 0 0 1 0 0 0 0 0 0 0 0 0 0 0 0 
1 0 0 1 1 0 0 1 1 1 0 1 1 0 0 0 0 0 0 0 0 0 1 0 0 0 0 0 0 0 0 0 0 0 0 
1 0 0 1 1 0 0 1 1 1 0 1 1 0 0 0 0 0 0 0 0 0 1 0 0 0 0 0 0 0 0 0 0 0 0 
1 0 0 1 1 0 0 1 1 1 0 1 1 0 0 0 0 0 0 0 0 0 1 0 0 0 0 0 0 0 0 0 0 0 0 
1 0 0 1 1 0 0 1 1 1 0 1 1 0 0 0 0 0 0 0 0 0 1 0 0 0 0 0 0 0 0 0 0 0 0 
1 0 0 1 1 0 0 1 1 1 0 1 1 0 0 0 0 0 0 0 0 0 1 0 0 0 0 0 0 0 0 0 0 0 0 
1 0 0 1 1 0 0 1 1 1 0 1 1 0 0 0 0 0 0 0 0 0 1 0 0 0 0 0 0 0 0 0 0 0 0 
1 0 0 1 1 0 0 1 1 1 0 1 1 0 0 0 0 0 0 0 0 0 1 0 0 0 0 0 0 0 0 0 0 0 0 
1 0 0 1 1 0 0 1 1 1 0 1 1 0 0 0 0 0 0 0 0 0 1 0 0 0 0 0 0 0 0 0 0 0 0 
1 0 0 1 1 0 0 1 1 1 0 1 1 0 0 0 0 0 0 0 0 0 1 0 0 0 0 0 0 0 0 0 0 0 0 
1 0 0 1 1 0 0 1 1 1 0 1 1 0 0 0 0 0 0 0 0 0 1 0 0 0 0 0 0 0 0 0 0 0 0 
1 0 0 1 1 0 0 1 1 1 0 1 1 0 0 0 0 0 0 0 0 0 1 0 0 0 0 0 0 0 0 0 0 0 0 
1 0 0 1 1 0 0 1 1 1 0 1 1 0 0 0 0 0 0 0 0 0 1 0 0 0 0 0 0 0 0 0 0 0 0 
1 0 0 1 1 0 0 1 1 1 0 1 1 0 0 0 0 0 0 0 0 0 1 0 0 0 0 0 0 0 0 0 0 0 0 
1 0 0 1 1 0 0 1 1 1 0 1 1 0 0 0 0 0 0 0 0 0 1 0 0 0 0 0 0 0 0 0 0 0 0 
1 0 0 1 1 0 0 1 1 1 0 1 1 0 0 0 0 0 0 0 0 0 1 0 0 0 0 0 0 0 0 0 0 0 0 
1 0 0 1 1 0 0 1 1 1 0 1 1 0 0 0 0 0 0 0 0 0 1 0 0 0 0 0 0 0 0 0 0 0 0 
1 0 0 1 1 0 0 1 1 1 0 1 1 0 0 0 0 0 0 0 0 0 1 0 0 0 0 0 0 0 0 0 0 0 0 
1 0 0 1 1 0 0 1 1 1 0 1 1 0 0 0 0 0 0 0 0 0 1 0 0 0 0 0 0 0 0 0 0 0 0 
1 0 0 1 1 0 0 1 1 1 0 1 1 0 0 0 0 0 0 0 0 0 1 0 0 0 0 0 0 0 0 0 0 0 0 
1 0 0 1 1 0 0 1 1 1 0 1 1 0 0 0 0 0 0 0 0 0 1 0 0 0 0 0 0 0 0 0 0 0 0 
1 0 0 1 1 0 0 1 1 1 0 1 1 0 0 0 0 0 0 0 0 0 1 0 0 0 0 0 0 0 0 0 0 0 0 
1 0 0 1 1 0 0 1 1 1 0 1 1 0 0 0 0 0 0 0 0 0 1 0 0 0 0 0 0 0 0 0 0 0 0 
1 0 0 1 1 0 0 1 1 1 0 1 1 0 0 0 0 0 0 0 0 0 1 0 0 0 0 0 0 0 0 0 0 0 0 
1 0 0 1 1 0 0 1 1 1 0 1 1 0 0 0 0 0 0 0 0 0 1 0 0 0 0 0 0 0 0 0 0 0 0 
1 0 0 1 1 0 0 1 1 1 0 1 1 0 0 0 0 0 0 0 0 0 1 0 0 0 0 0 0 0 0 0 0 0 0 
1 0 0 1 1 0 0 1 1 1 0 1 1 0 0 0 0 0 0 0 0 0 1 0 0 0 0 0 0 0 0 0 0 0 0 
1 0 0 1 1 0 0 1 1 1 0 1 1 0 0 0 0 0 0 0 0 0 1 0 0 0 0 0 0 0 0 0 0 0 0 
1 0 0 1 1 0 0 1 1 1 0 1 1 0 0 0 0 0 0 0 0 0 1 0 0 0 0 0 0 0 0 0 0 0 0 
1 0 0 1 1 0 0 1 1 1 0 1 1 0 0 0 0 0 0 0 0 0 1 0 0 0 0 0 0 0 0 0 0 0 0 
1 0 0 1 1 0 0 1 1 1 0 1 1 0 0 0 0 0 0 0 0 0 1 0 0 0 0 0 0 0 0 0 0 0 0 
1 0 0 1 1 0 0 1 1 1 0 1 1 0 0 0 0 0 0 0 0 0 1 0 0 0 0 0 0 0 0 0 0 0 0 
1 0 0 1 1 0 0 1 1 1 0 1 1 0 0 0 0 0 0 0 0 0 1 0 0 0 0 0 0 0 0 0 0 0 0 
1 0 0 1 1 0 0 1 1 1 0 1 1 0 0 0 0 0 0 0 0 0 1 0 0 0 0 0 0 0 0 0 0 0 0 
1 0 0 1 1 0 0 1 1 1 0 1 1 0 0 0 0 0 0 0 0 0 1 0 0 0 0 0 0 0 0 0 0 0 0 
1 0 0 1 1 0 0 1 1 1 0 1 1 0 0 0 0 0 0 0 0 0 1 0 0 0 0 0 0 0 0 0 0 0 0 
1 0 0 1 1 0 0 1 1 1 0 1 1 0 0 0 0 0 0 0 0 0 1 0 0 0 0 0 0 0 0 0 0 0 0 
1 0 0 1 1 0 0 1 1 1 0 1 1 0 0 0 0 0 0 0 0 0 1 0 0 0 0 0 0 0 0 0 0 0 0 
1 0 0 1 1 0 0 1 1 1 0 1 1 0 0 0 0 0 0 0 0 0 1 0 0 0 0 0 0 0 0 0 0 0 0 
1 0 0 1 1 0 0 1 1 1 0 1 1 0 0 0 0 0 0 0 0 0 1 0 0 0 0 0 0 0 0 0 0 0 0 
1 0 0 1 1 0 0 1 1 1 0 1 1 0 0 0 0 0 0 0 0 0 1 0 0 0 0 0 0 0 0 0 0 0 0 
1 0 0 1 1 0 0 1 1 1 0 1 1 0 0 0 0 0 0 0 0 0 1 0 0 0 0 0 0 0 0 0 0 0 0 
1 0 0 1 1 0 0 1 1 1 0 1 1 0 0 0 0 0 0 0 0 0 1 0 0 0 0 0 0 0 0 0 0 0 0 
1 0 0 1 1 0 0 1 1 1 0 1 1 0 0 0 0 0 0 0 0 0 1 0 0 0 0 0 0 0 0 0 0 0 0 
1 0 0 1 1 0 0 1 1 1 0 1 1 0 0 0 0 0 0 0 0 0 1 0 0 0 0 0 0 0 0 0 0 0 0 
1 0 0 1 1 0 0 1 1 1 0 1 1 0 0 0 0 0 0 0 0 0 1 0 0 0 0 0 0 0 0 0 0 0 0 
1 0 0 1 1 0 0 1 1 1 0 1 1 0 0 0 0 0 0 0 0 0 1 0 0 0 0 0 0 0 0 0 0 0 0 
1 0 0 1 1 0 0 1 1 1 0 1 1 0 0 0 0 0 0 0 0 0 1 0 0 0 0 0 0 0 0 0 0 0 0 
1 0 0 1 1 0 0 1 1 1 0 1 1 0 0 0 0 0 0 0 0 0 1 0 0 0 0 0 0 0 0 0 0 0 0 
1 0 0 1 1 0 0 1 1 1 0 1 1 0 0 0 0 0 0 0 0 0 1 0 0 0 0 0 0 0 0 0 0 0 0 
