# Supplementary material for: Stress and Strain Provide Positional and Directional Cues in Development
Source: PLoS Comput Biol. 2014 Jan 9;10(1):e1003410. doi: 10.1371/journal.pcbi.1003410 (PMC3886884; doi:10.1371/journal.pcbi.1003410)
Supplement: Software S1 — Archive file (tar.gz) including source code for the in-house developed C++ simulation software used in this study. Also provided are instructions and scripts for generating all results of the paper. Follow instructions in the README.txt file in the top directory for how to compile the software and generate the results. (GZ) [file pcbi.1003410.s007.gz › software/scripts/fig5/ABC/1/OsD/template.model]

7 0 1
 

FiberModel 8 3 1 1 1
0.05  # k_rate
-30    # threshold
1    # liniear-hill-flag 0/1
0.4  # k_hill
2    # n_hill
40   # Y_matrix
80   # Y_fiber    -------------------------------------
1 # init flag

18   # anisotropy index
16   # Young_Longitudinal index
22   # velocity store index(from Up.MT.Equi.)


VertexFromTRBSMT 10 3 10 2 1
40 80 0.2 0.2 
0    # MF (0 constant )(1 MF model)
0.0  # neigbhbor weight
0    # unused
1    # plain strain/stress
0    # teta
0    # MT feedback flag 0 none   1 Teta     

0    # resting length index
0    # MT index
17   # strain anisotropy 
18   # stress anisotropy 
19   # area ratio index
20   # iso energy index
20   # aniso energy index
16   # young longitudinal 
21   # MT stress index 
26   # start index for stress tensor

8    # strain
4    # perp-strain

30    # stress  -----------------------------------


VertexFromCellPlaneTriangular 3 0
1.5  1  0.0 #P A_flag Z0


UpdateMTDirectionEquilibrium 3 4 1 1 1 2
.5    # k_rate
30   # equilibrium velocity threshold
0.0  # stress difference threshold

4     # target index
0     # MT index
22    # velocity store index
7     # max-stress index
21    # MT-stress index


CalculateAngleVectors 0 2 2 1
0  # start index vector 1 
4  # start index vector 2 
23 # store index

CalculateAngleVectors 0 2 2 1
4  # start index vector 1 
8  # start index vector 2 
24 # store index

TemplateVolumeChange 0 1 6
1 25
2 25
3 25


StaticDirection 0 0
ParallellDirection 0 1 1 0


# end
