# Supplementary material for: Stress and Strain Provide Positional and Directional Cues in Development
Source: PLoS Comput Biol. 2014 Jan 9;10(1):e1003410. doi: 10.1371/journal.pcbi.1003410 (PMC3886884; doi:10.1371/journal.pcbi.1003410)
Supplement: Software S1 — Archive file (tar.gz) including source code for the in-house developed C++ simulation software used in this study. Also provided are instructions and scripts for generating all results of the paper. Follow instructions in the README.txt file in the top directory for how to compile the software and generate the results. (GZ) [file pcbi.1003410.s007.gz › software/scripts/fig5/ABC/2/iso/ellipsoid_2.init]

696 1044 350
0 0 1 137 17 
1 0 12 17 157
2 0 365 157 137
3 1 549 17 332
4 1 404 332 137
5 2 337 231 232
6 2 306 232 82
7 2 222 82 231
8 3 33 44 43
9 3 85 43 42
10 3 65 42 44
11 4 9 87 94
12 4 303 94 318
13 4 673 318 87
14 5 685 337 64
15 5 626 64 63
16 5 686 63 337
17 6 654 2 298
18 6 620 298 309
19 6 79 309 2
20 7 452 196 333
21 7 475 333 136
22 7 436 136 196
23 8 37 68 217
24 8 129 217 216
25 8 116 216 68
26 9 10 97 94
27 9 220 87 97
28 10 67 94 338
29 10 38 338 97
30 11 38 338 86
31 11 106 86 93
32 11 67 93 338
33 12 156 17 289
34 12 375 289 157
35 13 50 138 132
36 13 91 132 7
37 13 546 7 138
38 14 189 179 76
39 14 547 76 190
40 14 543 190 179
41 15 553 197 195
42 15 330 195 57
43 15 223 57 197
44 16 17 9 97
45 16 317 97 343
46 16 400 343 9
47 17 111 9 86
48 17 38 86 97
49 18 403 18 180
50 18 190 180 181
51 18 367 181 18
52 19 98 14 26
53 19 118 26 8
54 19 76 8 14
55 20 498 41 162
56 20 689 162 167
57 20 497 167 41
58 21 371 107 109
59 21 194 109 325
60 21 42 325 107
61 22 565 69 313
62 22 153 313 209
63 22 249 209 69
64 23 203 44 58
65 23 445 58 33
66 23 33 33 44
67 24 46 170 115
68 24 32 115 176
69 24 202 176 170
70 25 297 123 122
71 25 71 122 40
72 25 26 40 123
73 26 592 123 124
74 26 254 124 40
75 27 183 72 292
76 27 36 292 245
77 27 345 245 72
78 28 590 295 280
79 28 178 280 13
80 28 474 13 295
81 29 292 32 119
82 29 152 119 120
83 29 423 120 32
84 30 279 165 307
85 30 177 307 15
86 30 443 15 165
87 31 426 40 91
88 31 235 91 121
89 31 71 121 40
90 32 511 115 177
91 32 410 177 176
92 33 370 33 43
93 34 59 207 224
94 34 255 224 218
95 34 467 218 207
96 35 256 160 39
97 35 278 39 245
98 35 36 245 160
99 36 446 292 160
100 37 238 218 217
101 37 467 68 218
102 39 198 142 5
103 39 201 5 132
104 39 387 132 142
105 40 358 19 54
106 40 490 54 44
107 40 65 44 19
108 41 164 242 101
109 41 535 101 248
110 41 415 248 242
111 42 363 107 39
112 42 494 39 325
113 43 297 84 123
114 43 66 123 125
115 43 522 125 84
116 44 522 183 125
117 44 663 125 81
118 44 354 81 183
119 45 619 266 261
120 45 628 261 7
121 45 91 7 266
122 46 373 170 168
123 46 323 168 115
124 47 230 29 113
125 47 169 113 112
126 47 193 112 29
127 48 269 259 64
128 48 281 64 258
129 48 60 258 259
130 49 201 335 5
131 49 119 5 322
132 49 155 322 335
133 50 225 138 139
134 50 387 139 132
135 51 634 92 21
136 51 99 21 91
137 51 424 91 92
138 52 519 67 213
139 52 184 213 274
140 52 124 274 67
141 53 158 75 15
142 53 443 15 323
143 53 677 323 75
144 54 294 95 172
145 54 416 172 171
146 54 302 171 95
147 55 458 148 149
148 55 74 149 10
149 55 122 10 148
150 56 98 60 14
151 56 85 14 43
152 56 676 43 60
153 57 133 149 88
154 57 493 88 166
155 57 73 166 149
156 58 204 217 74
157 58 130 74 188
158 58 129 188 217
159 59 188 225 224
160 59 578 207 225
161 60 534 258 65
162 60 272 65 259
163 61 448 315 316
164 61 319 316 110
165 61 250 110 315
166 62 427 137 153
167 62 450 153 154
168 62 63 154 137
169 63 425 273 137
170 63 483 154 273
171 64 307 141 12
172 64 418 12 163
173 64 142 163 141
174 65 88 42 19
175 66 592 330 123
176 66 286 125 330
177 67 501 93 94
178 68 94 35 140
179 68 266 140 344
180 68 321 344 35
181 69 175 255 62
182 69 112 62 252
183 69 612 252 255
184 70 556 272 120
185 70 152 120 20
186 70 145 20 272
187 71 284 122 121
188 72 435 52 178
189 72 102 178 191
190 72 359 191 52
191 73 74 150 149
192 73 210 166 150
193 74 78 10 150
194 75 106 93 45
195 75 340 45 175
196 75 384 175 93
197 76 88 8 42
198 76 85 42 14
199 77 541 308 256
200 77 374 256 79
201 77 665 79 308
202 78 427 153 10
203 78 451 150 153
204 79 113 309 75
205 79 158 75 2
206 80 534 257 258
207 80 328 258 254
208 80 313 254 257
209 81 450 90 153
210 81 451 153 151
211 81 419 151 90
212 82 193 111 112
213 82 227 112 85
214 82 247 85 111
215 83 84 59 321
216 83 155 321 335
217 83 491 335 59
218 84 442 321 265
219 84 144 265 59
220 86 406 188 187
221 86 506 187 69
222 86 463 69 188
223 87 480 105 214
224 87 377 214 198
225 87 485 198 105
226 88 206 8 19
227 89 326 11 235
228 89 598 235 249
229 89 537 249 11
230 90 479 215 211
231 90 423 211 120
232 90 486 120 215
233 91 355 132 266
234 92 348 36 234
235 92 337 234 231
236 92 361 231 36
237 93 411 205 328
238 93 290 328 204
239 93 217 204 205
240 94 382 139 140
241 94 95 35 139
242 95 387 142 139
243 95 191 35 142
244 96 364 38 4
245 96 514 4 3
246 96 211 3 38
247 97 446 56 292
248 97 183 292 133
249 97 126 133 56
250 98 465 60 26
251 99 233 21 38
252 99 235 38 91
253 100 403 180 185
254 100 630 185 25
255 100 101 25 180
256 101 114 180 324
257 101 136 324 25
258 102 513 191 50
259 102 103 50 178
260 103 540 22 178
261 103 276 50 22
262 104 593 251 100
263 104 525 100 347
264 104 105 347 251
265 105 609 250 251
266 105 642 347 250
267 106 632 86 45
268 107 373 168 169
269 107 236 169 55
270 107 305 55 168
271 108 451 151 150
272 108 210 150 89
273 108 421 89 151
274 109 194 109 108
275 109 433 108 51
276 109 648 51 109
277 110 418 164 12
278 110 431 12 307
279 110 279 307 164
280 111 685 64 86
281 111 281 9 64
282 112 147 253 252
283 112 161 62 253
284 113 137 310 75
285 113 667 309 310
286 114 548 324 76
287 114 189 76 180
288 115 353 61 138
289 115 546 138 346
290 115 311 346 61
291 116 389 216 208
292 116 487 208 68
293 117 260 288 287
294 117 276 287 50
295 117 646 50 288
296 118 127 111 26
297 118 247 8 111
298 119 441 5 47
299 119 208 47 322
300 120 141 262 257
301 120 161 257 62
302 120 622 62 262
303 121 368 290 291
304 121 366 291 53
305 121 472 53 290
306 122 375 157 148
307 122 365 10 157
308 123 200 192 195
309 123 436 195 136
310 123 434 136 192
311 124 394 205 67
312 124 429 274 205
313 125 328 254 9
314 125 400 9 100
315 125 314 100 254
316 126 160 228 56
317 126 582 133 228
318 127 138 20 111
319 127 181 26 20
320 128 188 224 227
321 128 577 227 37
322 128 255 37 224
323 129 463 216 188
324 130 504 74 222
325 130 538 222 188
326 131 250 156 110
327 131 163 110 31
328 131 455 31 156
329 132 148 133 268
330 132 390 268 72
331 132 183 72 133
332 133 179 147 88
333 133 458 149 147
334 134 348 240 36
335 134 581 36 238
336 134 587 238 240
337 135 304 116 246
338 135 139 246 24
339 135 207 24 116
340 136 677 75 324
341 136 137 25 75
342 137 659 310 25
343 138 253 20 29
344 138 193 29 111
345 139 143 246 85
346 139 227 85 24
347 140 376 113 114
348 140 207 114 24
349 140 169 24 113
350 141 534 65 257
351 141 625 262 65
352 142 688 163 162
353 142 232 162 141
354 143 335 131 85
355 143 356 246 131
356 144 342 265 266
357 144 355 266 59
358 145 584 271 272
359 145 181 20 271
360 146 315 83 293
361 146 650 293 233
362 146 246 233 83
363 147 610 251 252
364 147 593 253 251
365 148 488 268 267
366 148 149 267 133
367 149 386 37 267
368 149 577 133 37
369 150 320 144 141
370 150 232 141 145
371 150 432 145 144
372 151 406 187 70
373 151 607 70 186
374 151 539 186 187
375 152 253 20 119
376 153 336 313 312
377 153 518 312 209
378 154 621 235 294
379 154 315 294 83
380 154 196 83 235
381 155 218 322 321
382 156 331 17 290
383 156 472 290 289
384 157 302 171 319
385 157 500 319 27
386 157 310 27 171
387 158 629 2 15
388 159 499 283 284
389 159 637 284 104
390 159 631 104 283
391 160 574 229 56
392 160 166 228 229
393 161 313 257 253
394 162 195 348 234
395 162 348 234 240
396 162 309 240 348
397 163 237 161 31
398 163 531 110 161
399 164 613 264 101
400 164 270 242 264
401 165 444 143 144
402 165 179 144 147
403 165 322 147 143
404 166 572 228 134
405 166 199 134 229
406 167 392 202 203
407 167 492 203 105
408 167 485 105 202
409 168 626 63 46
410 168 527 46 58
411 168 482 58 63
412 169 227 112 24
413 170 171 296 299
414 170 267 299 49
415 170 624 49 296
416 171 657 299 297
417 171 173 297 296
418 172 374 79 255
419 172 611 255 296
420 172 173 296 79
421 173 618 297 79
422 174 469 66 329
423 174 291 329 117
424 174 252 117 66
425 175 622 256 62
426 175 374 255 256
427 176 190 181 179
428 176 435 179 52
429 176 690 52 181
430 177 431 307 305
431 177 271 305 15
432 178 277 280 279
433 178 234 279 13
434 179 432 144 88
435 180 398 159 158
436 180 455 158 31
437 180 473 31 159
438 181 465 26 271
439 182 343 244 243
440 182 300 243 1
441 182 409 1 244
442 184 379 213 275
443 184 462 275 274
444 185 603 277 281
445 185 640 281 278
446 185 333 278 277
447 186 187 287 164
448 186 280 164 22
449 186 276 22 287
450 187 259 342 287
451 187 570 164 342
452 188 562 227 225
453 189 190 179 180
454 191 444 143 35
455 191 440 142 143
456 192 568 345 84
457 192 297 84 122
458 192 296 122 345
459 194 529 108 325
460 195 196 235 234
461 195 598 348 235
462 196 273 83 234
463 197 291 119 117
464 197 230 117 29
465 197 253 29 119
466 198 440 142 291
467 198 368 291 5
468 199 585 194 229
469 199 509 134 194
470 200 417 192 193
471 200 330 193 195
472 201 491 335 132
473 202 502 176 171
474 202 310 171 170
475 203 482 58 334
476 203 490 334 44
477 204 238 219 217
478 204 205 74 219
479 205 633 219 220
480 205 461 220 74
481 206 247 8 85
482 206 335 85 19
483 207 507 114 116
484 208 218 322 33
485 208 370 33 47
486 209 555 6 200
487 209 413 200 201
488 209 557 201 6
489 210 224 166 89
490 211 235 121 38
491 211 381 3 121
492 212 525 347 343
493 212 317 343 98
494 212 616 98 347
495 213 214 185 80
496 213 360 80 247
497 213 399 247 185
498 214 596 185 241
499 214 275 241 80
500 215 498 145 41
501 215 476 41 146
502 215 216 146 145
503 216 432 88 145
504 216 493 146 88
505 217 388 23 205
506 217 349 204 23
507 218 445 33 321
508 219 231 279 103
509 219 602 103 278
510 219 234 278 279
511 220 317 98 97
512 220 606 87 98
513 221 222 230 82
514 221 536 82 236
515 221 580 236 230
516 222 583 230 231
517 223 264 57 198
518 223 551 198 197
519 224 493 146 166
520 224 239 89 146
521 225 382 306 139
522 225 615 138 306
523 226 668 128 129
524 226 409 129 1
525 226 401 1 128
526 228 229 0 223
527 228 295 223 92
528 228 242 92 0
529 229 567 223 221
530 229 397 221 0
531 230 252 117 113
532 231 285 172 103
533 231 294 279 172
534 232 498 162 145
535 233 601 21 71
536 233 362 71 38
537 234 333 278 13
538 236 384 169 175
539 236 437 175 55
540 237 473 160 31
541 237 256 161 160
542 238 564 218 219
543 239 251 89 315
544 239 448 315 146
545 240 241 96 173
546 240 516 173 326
547 240 496 326 96
548 241 416 172 96
549 241 638 173 172
550 242 424 92 276
551 242 466 276 0
552 243 675 339 99
553 243 591 99 340
554 243 614 340 339
555 244 245 199 90
556 244 452 90 196
557 244 350 196 199
558 245 420 200 199
559 245 453 90 200
560 246 273 232 83
561 246 347 233 232
562 248 559 106 212
563 248 392 212 202
564 248 566 202 106
565 249 389 208 69
566 249 393 209 208
567 250 251 156 315
568 251 334 89 156
569 252 376 66 113
570 254 466 124 276
571 254 426 276 40
572 255 564 37 218
573 256 494 161 39
574 257 652 23 341
575 257 653 341 212
576 257 258 212 23
577 258 349 23 203
578 258 392 203 212
579 259 558 51 342
580 259 260 287 51
581 260 648 288 51
582 261 584 272 28
583 261 425 28 273
584 261 563 273 272
585 262 263 57 194
586 262 575 194 210
587 262 264 210 57
588 263 438 194 193
589 263 330 193 57
590 264 489 210 198
591 265 669 128 48
592 265 682 48 127
593 265 324 127 128
594 266 282 140 336
595 266 308 336 344
596 267 595 49 239
597 267 597 239 299
598 268 341 46 260
599 268 272 260 259
600 268 269 259 46
601 269 626 46 64
602 270 595 49 242
603 270 624 264 49
604 271 532 305 304
605 271 629 304 15
606 272 623 65 260
607 273 337 232 234
608 274 275 237 241
609 274 346 241 238
610 274 581 238 237
611 275 477 80 237
612 277 674 280 95
613 277 294 95 279
614 278 363 39 71
615 278 345 71 245
616 279 280 165 164
617 280 542 165 22
618 281 328 258 9
619 282 524 34 336
620 282 545 140 34
621 283 492 211 203
622 283 349 203 204
623 283 478 204 211
624 284 296 122 130
625 284 381 130 121
626 285 638 172 285
627 285 357 285 103
628 286 683 48 330
629 286 670 125 48
630 287 417 135 192
631 287 398 192 159
632 287 569 159 135
633 288 474 295 293
634 288 315 293 294
635 288 289 294 295
636 289 590 99 295
637 289 621 294 99
638 290 478 204 32
639 290 293 32 328
640 291 292 119 329
641 292 293 32 329
642 293 484 329 328
643 295 571 223 73
644 295 579 73 92
645 296 687 345 130
646 298 674 95 318
647 298 303 318 319
648 298 302 319 95
649 299 603 277 1
650 299 300 1 233
651 299 650 233 277
652 300 347 233 243
653 301 681 124 331
654 301 694 331 126
655 301 405 126 124
656 303 500 94 319
657 304 305 55 116
658 304 356 246 55
659 305 323 116 168
660 306 347 232 243
661 306 343 243 82
662 307 308 344 12
663 307 320 141 344
664 308 316 336 12
665 309 647 102 348
666 309 599 240 102
667 310 372 170 27
668 311 515 346 256
669 311 541 256 61
670 312 684 60 332
671 312 549 332 320
672 312 676 320 60
673 313 314 254 253
674 314 593 100 253
675 316 431 305 12
676 316 524 336 305
677 318 319 317 316
678 318 476 316 41
679 318 497 41 317
680 319 531 110 317
681 320 321 144 344
682 321 444 144 35
683 322 366 53 143
684 322 454 147 53
685 323 508 115 116
686 324 645 286 127
687 324 505 128 286
688 325 506 189 187
689 325 539 187 30
690 325 351 30 189
691 326 692 11 339
692 326 675 339 235
693 327 628 263 261
694 327 625 261 262
695 327 627 262 263
696 329 660 302 303
697 329 353 303 61
698 329 664 61 302
699 331 332 17 47
700 331 441 47 290
701 332 549 320 17
702 332 352 47 320
703 333 651 277 13
704 334 456 156 152
705 334 421 152 89
706 335 358 131 19
707 336 672 313 174
708 336 671 174 312
709 338 346 238 78
710 338 339 78 239
711 338 587 239 238
712 339 617 300 78
713 339 597 239 300
714 340 383 175 54
715 340 481 54 45
716 341 342 260 265
717 341 527 265 46
718 342 619 266 260
719 343 536 244 82
720 344 673 87 280
721 344 591 280 340
722 344 606 340 87
723 345 601 71 72
724 346 658 241 78
725 350 550 197 199
726 350 553 196 197
727 351 680 30 327
728 351 679 327 189
729 352 676 43 320
730 352 370 47 43
731 353 615 303 138
732 354 586 81 184
733 354 385 184 183
734 355 491 132 59
735 356 437 131 55
736 357 499 285 283
737 357 602 283 103
738 358 383 131 54
739 359 687 130 52
740 359 380 191 130
741 360 470 80 184
742 360 385 184 247
743 361 581 237 36
744 361 583 231 237
745 362 363 71 107
746 362 364 107 38
747 364 371 107 4
748 365 427 10 137
749 366 440 291 143
750 367 520 182 18
751 367 691 181 182
752 368 441 290 5
753 369 443 323 165
754 369 547 165 76
755 369 548 76 323
756 371 649 109 4
757 372 460 27 169
758 372 373 169 170
759 375 439 289 148
760 376 457 66 114
761 377 551 155 198
762 377 395 214 155
763 378 507 314 114
764 378 428 114 16
765 378 510 16 314
766 379 526 213 16
767 379 428 16 275
768 380 513 191 3
769 380 381 3 130
770 382 545 306 140
771 383 437 131 175
772 384 460 169 93
773 385 605 183 247
774 386 564 219 37
775 386 633 267 219
776 388 652 23 206
777 388 394 206 205
778 389 463 216 69
779 390 533 268 269
780 390 635 269 72
781 391 394 67 206
782 391 487 206 208
783 391 393 208 67
784 393 519 209 67
785 395 554 214 201
786 395 413 201 155
787 396 653 341 207
788 396 467 207 68
789 396 422 68 341
790 397 405 0 126
791 397 402 126 221
792 398 434 192 158
793 399 605 247 18
794 399 403 18 185
795 400 525 343 100
796 401 505 282 128
797 401 641 1 282
798 402 504 221 222
799 402 512 222 126
800 404 684 332 28
801 404 425 28 137
802 405 466 124 0
803 406 538 188 70
804 407 604 30 284
805 407 499 284 285
806 407 408 285 30
807 408 680 173 30
808 408 638 285 173
809 409 560 129 244
810 410 496 177 96
811 410 502 96 176
812 411 429 205 118
813 411 484 118 328
814 412 679 327 174
815 412 678 174 326
816 412 516 326 327
817 413 420 200 155
818 414 633 220 267
819 414 488 267 73
820 414 571 73 220
821 415 594 248 102
822 415 599 102 242
823 416 502 171 96
824 417 438 135 193
825 418 570 164 163
826 419 459 151 333
827 419 452 333 90
828 420 550 199 155
829 421 459 152 151
830 422 652 206 341
831 422 487 68 206
832 423 478 211 32
833 424 426 91 276
834 428 457 275 114
835 429 468 118 274
836 430 532 304 34
837 430 503 34 303
838 430 660 303 304
839 433 495 108 167
840 433 558 167 51
841 434 449 136 158
842 435 543 179 178
843 436 553 196 195
844 438 585 135 194
845 439 472 289 53
846 439 454 53 148
847 442 445 321 58
848 442 527 58 265
849 446 447 56 160
850 447 574 270 56
851 447 636 160 270
852 448 476 316 146
853 449 475 136 152
854 449 456 152 158
855 450 453 90 154
856 453 555 200 154
857 454 458 147 148
858 455 456 158 156
859 457 462 275 66
860 459 475 152 333
861 460 501 93 27
862 461 567 220 221
863 461 504 221 74
864 462 468 66 274
865 464 465 271 60
866 464 684 60 28
867 464 584 28 271
868 468 469 66 118
869 469 484 118 329
870 470 477 80 230
871 470 580 230 184
872 471 481 54 63
873 471 482 63 334
874 471 490 334 54
875 473 636 160 159
876 474 651 13 293
877 477 583 237 230
878 479 480 215 105
879 479 492 105 211
880 480 554 215 214
881 481 686 63 45
882 483 563 6 273
883 483 555 154 6
884 485 489 202 198
885 486 554 201 215
886 486 557 120 201
887 488 533 268 73
888 489 566 210 202
889 494 529 161 325
890 495 530 108 317
891 495 497 317 167
892 496 678 177 326
893 500 501 94 27
894 503 545 34 306
895 503 615 306 303
896 505 643 282 286
897 506 565 189 69
898 507 508 116 314
899 508 511 115 314
900 509 575 226 194
901 509 561 134 226
902 510 517 16 177
903 510 511 177 314
904 512 538 222 70
905 512 695 70 126
906 513 514 50 3
907 514 646 4 50
908 515 627 263 256
909 515 544 346 263
910 516 680 327 173
911 517 671 312 177
912 517 526 16 312
913 518 519 209 213
914 518 526 213 312
915 520 605 183 18
916 520 521 182 183
917 521 522 84 183
918 521 568 182 84
919 523 629 2 304
920 523 660 304 302
921 523 654 302 2
922 524 532 305 34
923 528 663 81 311
924 528 668 311 129
925 528 589 129 81
926 529 530 108 161
927 530 531 317 161
928 533 579 269 73
929 535 609 101 250
930 535 588 250 248
931 536 560 244 236
932 537 588 249 250
933 537 642 250 11
934 539 604 30 186
935 540 543 178 190
936 540 542 190 22
937 541 664 308 61
938 542 547 190 165
939 544 546 346 7
940 544 628 7 263
941 548 677 323 324
942 550 551 197 155
943 552 561 226 225
944 552 559 225 106
945 552 576 106 226
946 556 557 6 120
947 556 563 272 6
948 558 689 167 342
949 559 578 212 225
950 560 589 236 129
951 561 562 225 134
952 562 572 227 134
953 565 672 189 313
954 566 576 210 106
955 567 571 220 223
956 568 691 182 345
957 569 573 135 270
958 569 636 270 159
959 570 688 342 163
960 572 582 227 228
961 573 585 229 135
962 573 574 270 229
963 575 576 210 226
964 577 582 227 133
965 578 653 207 212
966 579 634 269 92
967 580 586 236 184
968 586 589 236 81
969 587 600 239 240
970 588 594 249 248
971 590 591 280 99
972 592 681 124 330
973 594 647 249 102
974 595 600 242 239
975 596 630 185 301
976 596 658 301 241
977 597 656 300 299
978 598 647 348 249
979 599 600 242 240
980 601 635 21 72
981 602 640 283 278
982 603 641 281 1
983 604 637 284 186
984 606 614 340 98
985 607 695 70 349
986 607 608 349 186
987 608 693 349 127
988 608 645 127 186
989 609 610 101 251
990 610 613 101 252
991 611 624 296 264
992 611 612 264 255
993 612 613 252 264
994 614 616 339 98
995 616 692 339 347
996 617 658 301 78
997 617 662 300 301
998 618 665 298 79
999 618 655 297 298
1000 619 623 261 260
1001 620 655 298 77
1002 620 667 77 309
1003 621 675 235 99
1004 622 627 256 262
1005 623 625 65 261
1006 630 659 25 301
1007 631 640 281 283
1008 631 639 104 281
1009 632 685 86 337
1010 632 686 337 45
1011 634 635 269 21
1012 637 644 186 104
1013 639 643 104 282
1014 639 641 282 281
1015 642 692 11 347
1016 643 644 104 286
1017 644 645 186 286
1018 646 649 288 4
1019 648 649 288 109
1020 650 651 293 277
1021 654 666 302 298
1022 655 657 297 77
1023 656 661 300 77
1024 656 657 77 299
1025 659 662 310 301
1026 661 662 300 310
1027 661 667 310 77
1028 663 670 125 311
1029 664 666 308 302
1030 665 666 308 298
1031 668 669 128 311
1032 669 670 48 311
1033 671 678 174 177
1034 672 679 189 174
1035 673 674 318 280
1036 681 683 331 330
1037 682 683 48 331
1038 682 693 331 127
1039 687 690 345 52
1040 688 689 342 162
1041 690 691 181 345
1042 693 694 331 349
1043 694 695 126 349

350 3
0.81662 -0.559915 0.238916
0.838644 -0.125263 -0.764356
-0.676973 -0.54126 -0.721783
0.134602 -0.992007 0.087143
-0.00312238 -0.988062 0.247342
-0.971102 0.257442 0.021757
-0.413932 0.503181 1.0679
-0.896288 0.17415 -0.564082
-0.380767 0.894391 0.347234
-0.285497 0.682429 -0.95749
-0.805568 0.0604471 0.825871
-0.0105472 0.310829 -1.33836
-0.730768 -0.676143 -0.136376
0.706407 0.31743 -0.893762
-0.496056 0.821186 0.380884
-0.605962 -0.706696 -0.506045
0.529289 0.838905 0.2314
-0.821583 0.409365 0.582069
0.237426 -0.844221 -0.664988
-0.375095 0.928213 0.0866816
-0.280403 0.792764 0.763965
0.437235 -0.827646 0.482621
-0.30675 -0.949373 -0.153992
0.5218 0.405018 1.06622
0.0746577 0.983958 0.236242
-0.234268 -0.767322 -0.857868
-0.370082 0.842469 0.564842
0.288061 0.892132 -0.494226
-0.586029 0.622045 0.733035
-0.0328591 0.916511 0.557408
0.937041 0.33799 -0.169621
-0.24954 -0.626734 1.04661
0.160435 0.712714 0.955643
-0.744947 0.659187 0.0281844
-0.847899 -0.437315 -0.402826
-0.962406 -0.260022 0.0724296
0.272383 -0.379528 -1.25375
0.700243 -0.293069 0.915116
0.249428 -0.936375 0.323839
-0.0238749 -0.861875 0.703192
0.55257 -0.840717 0.00155836
-0.626635 -0.684502 0.512017
-0.485735 0.860597 0.208029
-0.671023 0.710281 0.253922
-0.572301 0.827291 -0.0194073
-0.243999 0.919679 -0.43323
-0.686023 0.634123 -0.480426
-0.872104 0.462719 0.245049
0.849356 -0.481188 -0.322289
-0.387446 -0.24258 -1.25197
-0.113554 -0.991769 0.0131448
-0.442877 -0.889258 0.219213
0.117505 -0.970341 -0.30855
-0.953538 0.109564 0.377867
-0.375464 0.92072 -0.189843
0.00186809 0.991896 -0.143533
0.286382 -0.603748 1.05668
-0.0138772 -0.0223123 1.41715
-0.687556 0.707757 -0.225896
-0.880885 0.416769 -0.2808
-0.651614 0.66675 0.497682
-0.852019 -0.189237 -0.708094
-0.653201 0.182495 -1.0477
-0.512915 0.818641 -0.394843
-0.469841 0.725879 -0.698748
-0.693195 0.451453 -0.799774
0.296575 0.886435 0.475715
0.657443 0.598576 0.637837
0.826666 0.158439 0.771943
0.914901 0.327752 0.320202
0.991498 -0.11072 0.068981
0.200925 -0.886089 0.574462
0.387161 -0.732492 0.782863
0.703765 -0.571112 0.615146
0.915195 -0.214806 0.483963
-0.467954 -0.710169 -0.737122
-0.242714 -0.89664 -0.512972
-0.426345 -0.529181 -1.04229
-0.051211 -0.578568 -1.15078
-0.660443 -0.252064 -1.01126
0.283724 -0.649244 -0.987153
0.623972 -0.611359 -0.691918
0.576238 -0.393618 -1.01096
0.51325 0.0293853 -1.21952
0.467156 -0.840962 -0.365839
-0.175679 0.97768 0.229977
-0.192496 0.841048 -0.719178
0.238374 0.682878 -0.972137
-0.866082 -0.300129 0.555195
-0.630487 -0.358135 0.962066
-0.507278 0.0440737 1.21596
0.470528 -0.858839 0.236916
0.649835 -0.717513 0.370358
0.0134251 0.921208 -0.545709
0.185661 0.835802 -0.746265
0.559592 0.658067 -0.705349
0.661132 0.725829 -0.239957
-0.0175936 0.764576 -0.916331
0.0136618 0.566809 -1.15818
0.359913 0.389104 -1.2006
-0.30412 0.4321 -1.19765
-0.305813 0.0993603 -1.34328
0.0487994 -0.0822418 -1.41222
0.819162 0.420835 -0.533519
0.950776 0.0664999 -0.44635
0.120024 0.399936 1.29123
0.3943 0.0650829 1.30214
-0.0099043 -0.937377 0.478866
-0.335042 -0.860033 0.557889
-0.222718 -0.939645 0.351719
-0.46595 -0.67791 0.801377
-0.2129 0.921465 0.460712
-0.050165 0.964325 0.375994
0.133105 0.950022 0.410678
0.297736 0.936336 0.252542
0.395986 0.918585 -0.0926817
0.204642 0.975561 0.036982
0.149077 0.896937 0.587671
0.376238 0.766356 0.745562
0.0137935 0.825041 0.786129
-0.137173 0.68382 1.00855
0.353424 -0.936119 0.057469
0.406585 -0.901481 -0.158089
0.581367 -0.798984 -0.198792
0.768974 -0.649249 -0.0340454
0.678503 -0.672817 -0.424751
0.920562 -0.395548 0.0117221
0.961698 -0.199623 -0.232857
0.894699 -0.261863 -0.511249
0.765807 -0.381904 -0.717111
0.223136 -0.972553 -0.0976348
-0.172372 0.988394 0.0027331
-0.969787 0.112159 -0.261037
0.53337 -0.528782 0.926616
0.43932 -0.294418 1.20425
0.0708336 -0.384445 1.29761
-0.290764 -0.259561 1.30135
-0.700457 0.358631 0.873609
-0.944732 -0.0850987 -0.462088
-0.982228 -0.162103 -0.192354
-0.900913 -0.413259 -0.140081
-0.829052 -0.549201 0.149138
-0.995873 -0.00461397 0.0181472
-0.985382 -0.0907495 0.244724
-0.915492 -0.32216 0.310565
-0.799647 -0.514183 0.432758
-0.712854 -0.490717 0.705183
-0.941633 -0.100546 0.470065
-0.898191 0.0882296 0.608378
-0.861129 -0.119888 0.696253
-0.752044 -0.159092 0.906202
-0.602756 -0.156649 1.10485
-0.463139 -0.360572 1.14925
-0.674931 0.0697284 1.0358
-0.544048 0.281615 1.11409
-0.231412 0.274661 1.31955
-0.472503 -0.531955 0.986977
-0.822894 0.250795 0.727321
-0.267804 -0.463247 1.20333
-0.043316 -0.561891 1.1677
-0.010916 -0.738437 0.953544
-0.231538 -0.778605 0.828826
-0.710598 -0.677804 0.298232
-0.701307 -0.717116 0.0798749
-0.53876 -0.847929 -0.0810691
-0.47239 -0.855572 -0.335374
-0.794588 -0.307213 0.747507
-0.555442 -0.793354 0.357161
0.209872 0.975458 -0.173787
0.0776675 0.969585 -0.344899
0.361482 0.902918 -0.298523
0.531347 0.7827 -0.467546
0.715468 0.625264 -0.453977
0.818469 0.537657 -0.249128
0.764334 0.636535 0.0780113
-0.111657 0.970844 -0.30012
0.518387 0.844628 -0.213979
0.576115 0.81533 0.00709111
-0.089423 -0.984872 -0.213604
-0.0611844 -0.957636 -0.421969
-0.0298336 -0.875978 -0.676771
0.123742 -0.926514 -0.51165
0.317871 -0.888984 -0.488476
0.455341 -0.763267 -0.63151
0.454984 -0.662889 -0.836662
0.0365438 -0.754407 -0.917295
0.988551 0.0647044 -0.14788
0.990282 0.162918 0.110947
0.966472 0.0485127 0.375616
0.914267 0.404664 0.0762622
-0.223883 -0.942292 -0.334137
0.0463763 -0.9953 -0.0700986
-0.126744 -0.37083 1.30766
-0.013199 -0.220609 1.38005
0.244638 -0.196311 1.34773
-0.178927 -0.117635 1.37513
-0.366678 -0.0701688 1.31026
-0.182488 0.0861801 1.38004
0.018774 0.207705 1.38107
-0.358949 0.128094 1.30968
-0.393304 0.29274 1.2258
-0.256403 0.459777 1.21
0.238412 0.218711 1.34452
0.338785 0.381893 1.21017
0.338961 0.570564 1.05053
0.530386 0.580274 0.868729
0.701143 0.373913 0.869715
0.656563 0.0972154 1.05538
0.81509 0.383293 0.628436
0.786583 0.537254 0.416181
0.204681 0.0109657 1.38719
0.124848 0.576473 1.14036
0.493652 0.227145 1.19203
0.619802 0.718107 0.425908
-0.0810754 0.405577 1.29245
-0.0872658 0.561525 1.16267
0.896762 0.180503 0.552483
0.885821 -0.0407211 0.64878
0.78695 -0.0637862 0.875404
0.826385 -0.272048 0.705558
0.830314 -0.410544 0.535369
0.904076 -0.374117 0.327434
0.966638 -0.171675 0.27668
0.7726 -0.567029 0.430708
0.663359 -0.121803 1.047
0.548106 -0.0210601 1.18955
0.410547 -0.120599 1.2721
0.583196 -0.298521 1.07177
0.462094 -0.449676 1.08936
0.274689 -0.44127 1.20546
0.449653 -0.543384 -0.993071
0.429378 -0.414384 -1.14031
0.538688 -0.199743 -1.14916
0.707981 -0.00884126 -1.00156
0.347987 -0.142739 -1.30743
0.26757 0.14462 -1.35109
0.598895 -0.524977 -0.866604
0.278525 -0.532136 -1.13843
0.1064 -0.48297 -1.223
-0.133681 -0.357377 -1.30933
0.0845167 -0.294867 -1.34568
0.121759 -0.628348 -1.08647
-0.204269 -0.127002 -1.37778
0.672319 -0.211913 -0.992349
0.69945 -0.354593 -0.883695
0.178836 -0.814302 0.78531
0.0142017 1.00119 0.0483396
0.28813 -0.757585 -0.828679
-0.108724 0.0593053 -1.40967
0.0800335 0.110692 -1.39702
-0.170401 0.22245 -1.35337
-0.333322 0.271065 -1.28233
-0.4961 0.12013 -1.20914
-0.49405 0.331649 -1.14161
-0.434776 0.525339 -1.03344
-0.621161 -0.0412329 -1.0993
-0.77747 0.00633279 -0.881827
-0.596954 0.408136 -0.978447
-0.545631 0.571733 -0.869958
-0.625487 0.602999 -0.690987
-0.769215 0.469269 -0.596259
-0.816174 0.299795 -0.715699
-0.716043 0.280577 -0.891161
-0.843265 0.11183 -0.736745
-0.423142 -0.0494471 -1.28303
-0.809793 0.511257 -0.421772
-0.88737 0.336691 -0.45782
0.714923 -0.432991 0.766118
0.603724 -0.576269 0.766338
0.550112 -0.713591 0.617398
0.139572 -0.55472 1.15517
-0.451301 0.747883 0.703769
-0.398914 0.663137 0.907648
-0.552719 0.522213 0.913232
0.519706 0.74496 0.601848
0.470773 0.828833 0.442715
0.637252 -0.759764 0.169986
0.804569 0.110315 -0.813119
0.815206 0.298153 -0.709674
0.696778 0.485225 -0.745295
0.49986 0.526512 -0.970733
0.892707 0.127748 -0.631028
0.911386 -0.0655923 -0.589397
0.909583 0.254605 -0.482637
0.960312 0.198256 -0.303257
0.884223 0.394909 -0.35652
0.950895 -0.114707 -0.416988
-0.317694 -0.951728 0.0586657
-0.183268 -0.96827 0.177948
-0.904237 0.251746 0.502077
-0.92786 0.2905 0.313825
-0.981795 0.149521 0.186661
0.261485 -0.714729 0.913977
0.609716 0.196576 -1.07706
0.466698 0.2222 -1.21229
0.518284 0.364949 -1.09413
-0.54106 -0.204509 -1.14934
-0.532831 -0.376563 -1.07264
-0.640913 -0.43037 -0.898609
-0.382212 -0.40781 -1.17253
-0.246848 -0.547252 -1.12746
-0.151801 -0.675268 -1.01148
-0.758249 -0.360701 -0.751987
-0.846536 -0.337294 -0.575024
-0.769781 -0.509901 -0.559523
-0.739251 -0.610398 -0.383118
-0.916546 -0.264345 -0.418053
-0.624014 -0.74583 -0.323517
-0.758017 -0.215451 -0.861883
-0.546778 -0.583132 -0.848351
-0.387083 -0.66691 -0.901115
0.776358 -0.503748 -0.531249
0.730727 0.661098 0.271824
0.844644 0.505669 0.230511
0.431689 0.897174 0.08662
-0.594865 -0.545438 0.842955
-0.602169 -0.639011 0.686765
-0.487501 -0.764172 0.608285
0.376249 0.736266 -0.805252
0.435465 0.780109 -0.630815
-0.766515 0.578278 0.364492
-0.818671 0.564652 -0.144703
-0.872857 0.498683 0.0424832
-0.433003 -0.817298 -0.535348
-0.303063 -0.817961 -0.681744
-0.1563 -0.894212 0.580525
0.766084 0.647058 -0.107871
0.864639 0.494931 -0.0762084
0.3361 0.685644 0.90645
0.198005 0.823252 0.752691
0.750126 -0.637737 -0.236914
0.849918 -0.513217 -0.136483
-0.710345 0.547815 0.622517
-0.465091 -0.192301 1.21821
-0.542216 0.829008 -0.207202
-0.921775 0.389393 -0.100729
-0.822638 -0.550422 -0.231995
-0.386941 0.839168 -0.552416
-0.00428075 0.851809 -0.747368
0.152261 0.42844 -1.25377
0.255206 0.545815 -1.12237
0.64113 0.275541 1.01307
-0.556848 -0.82333 0.0963856
-0.116071 0.665328 -1.0517
-0.901457 -0.42617 0.0394711
0.29876 -0.928002 -0.30748
-0.897445 -0.0285291 -0.630728
-0.115283 0.449112 -1.24719
0.223047 -0.0309577 -1.38315
0.974144 -0.238016 -0.0572948

1044 1 2
0.319752 0 0
0.215045 0 0
0.219134 0 0
0.18215 0 0
0.31454 0 0
0.241035 0 0
0.241035 0 0
0.196803 0 0
0.313283 0 0
0.242966 0 0
0.245622 0 0
0.277817 0 0
0.222958 0 0
0.222958 0 0
0.20278 0 0
0.320653 0 0
0.20278 0 0
0.211812 0 0
0.186343 0 0
0.186343 0 0
0.181863 0 0
0.204513 0 0
0.204234 0 0
0.241523 0 0
0.241523 0 0
0.231437 0 0
0.274423 0 0
0.274423 0 0
0.190619 0 0
0.190619 0 0
0.190619 0 0
0.280929 0 0
0.214 0 0
0.195126 0 0
0.239484 0 0
0.282771 0 0
0.317933 0 0
0.282771 0 0
0.212026 0 0
0.185528 0 0
0.185528 0 0
0.203905 0 0
0.195176 0 0
0.203905 0 0
0.283221 0 0
0.194611 0 0
0.194611 0 0
0.301001 0 0
0.274423 0 0
0.269397 0 0
0.231094 0 0
0.207868 0 0
0.223971 0 0
0.223971 0 0
0.140651 0 0
0.22978 0 0
0.202232 0 0
0.202232 0 0
0.247913 0 0
0.242544 0 0
0.183383 0 0
0.21127 0 0
0.197084 0 0
0.263759 0 0
0.264971 0 0
0.264971 0 0
0.245622 0 0
0.2093 0 0
0.187522 0 0
0.187522 0 0
0.206667 0 0
0.224703 0 0
0.206667 0 0
0.291133 0 0
0.291133 0 0
0.182485 0 0
0.182485 0 0
0.223826 0 0
0.204128 0 0
0.303812 0 0
0.278916 0 0
0.250712 0 0
0.303652 0 0
0.303652 0 0
0.187547 0 0
0.187547 0 0
0.262934 0 0
0.249905 0 0
0.227787 0 0
0.227787 0 0
0.230354 0 0
0.230354 0 0
0.242966 0 0
0.219284 0 0
0.219284 0 0
0.274434 0 0
0.279429 0 0
0.223826 0 0
0.264696 0 0
0.276278 0 0
0.248326 0 0
0.248326 0 0
0.263249 0 0
0.317933 0 0
0.303744 0 0
0.276626 0 0
0.276626 0 0
0.245622 0 0
0.250482 0 0
0.211792 0 0
0.211792 0 0
0.237104 0 0
0.183383 0 0
0.206667 0 0
0.276425 0 0
0.276425 0 0
0.317383 0 0
0.279515 0 0
0.234865 0 0
0.270059 0 0
0.212586 0 0
0.194399 0 0
0.2093 0 0
0.210834 0 0
0.224047 0 0
0.187071 0 0
0.188406 0 0
0.198457 0 0
0.242524 0 0
0.198457 0 0
0.186673 0 0
0.261303 0 0
0.186673 0 0
0.283005 0 0
0.283005 0 0
0.264445 0 0
0.249905 0 0
0.264445 0 0
0.246208 0 0
0.204193 0 0
0.204193 0 0
0.269175 0 0
0.207379 0 0
0.231107 0 0
0.297592 0 0
0.242632 0 0
0.269965 0 0
0.228929 0 0
0.228929 0 0
0.238021 0 0
0.248376 0 0
0.242966 0 0
0.248376 0 0
0.228929 0 0
0.205294 0 0
0.205294 0 0
0.241523 0 0
0.289318 0 0
0.298473 0 0
0.209174 0 0
0.209174 0 0
0.202899 0 0
0.198457 0 0
0.182221 0 0
0.182221 0 0
0.189464 0 0
0.332299 0 0
0.261066 0 0
0.297029 0 0
0.223954 0 0
0.313539 0 0
0.327555 0 0
0.222062 0 0
0.222062 0 0
0.177591 0 0
0.236503 0 0
0.204067 0 0
0.277817 0 0
0.269117 0 0
0.180017 0 0
0.180017 0 0
0.231827 0 0
0.233739 0 0
0.231827 0 0
0.281277 0 0
0.303652 0 0
0.22692 0 0
0.224703 0 0
0.228134 0 0
0.197849 0 0
0.250083 0 0
0.239823 0 0
0.221211 0 0
0.239823 0 0
0.280929 0 0
0.194552 0 0
0.280041 0 0
0.177591 0 0
0.177591 0 0
0.223527 0 0
0.311797 0 0
0.182139 0 0
0.247433 0 0
0.274045 0 0
0.186343 0 0
0.269175 0 0
0.202899 0 0
0.202899 0 0
0.207516 0 0
0.247433 0 0
0.247433 0 0
0.248499 0 0
0.188406 0 0
0.193011 0 0
0.240383 0 0
0.210386 0 0
0.208039 0 0
0.186673 0 0
0.282306 0 0
0.183998 0 0
0.289318 0 0
0.27684 0 0
0.289318 0 0
0.201183 0 0
0.238697 0 0
0.235108 0 0
0.2628 0 0
0.324247 0 0
0.196036 0 0
0.227376 0 0
0.213807 0 0
0.312335 0 0
0.202979 0 0
0.309728 0 0
0.254297 0 0
0.329159 0 0
0.196803 0 0
0.224216 0 0
0.18442 0 0
0.264177 0 0
0.269117 0 0
0.283005 0 0
0.263249 0 0
0.263249 0 0
0.268896 0 0
0.211299 0 0
0.268896 0 0
0.182485 0 0
0.329632 0 0
0.289032 0 0
0.338597 0 0
0.268896 0 0
0.249905 0 0
0.277556 0 0
0.277556 0 0
0.293932 0 0
0.279366 0 0
0.195746 0 0
0.180332 0 0
0.228134 0 0
0.228134 0 0
0.258954 0 0
0.184267 0 0
0.195968 0 0
0.283683 0 0
0.184267 0 0
0.256296 0 0
0.301001 0 0
0.216314 0 0
0.216314 0 0
0.210834 0 0
0.248499 0 0
0.239823 0 0
0.248499 0 0
0.247913 0 0
0.356628 0 0
0.261853 0 0
0.263509 0 0
0.226438 0 0
0.276538 0 0
0.301001 0 0
0.320653 0 0
0.222045 0 0
0.23748 0 0
0.187897 0 0
0.187897 0 0
0.195746 0 0
0.269397 0 0
0.282771 0 0
0.184054 0 0
0.184054 0 0
0.231437 0 0
0.266997 0 0
0.180478 0 0
0.212952 0 0
0.180478 0 0
0.204425 0 0
0.204425 0 0
0.319059 0 0
0.205735 0 0
0.195121 0 0
0.242637 0 0
0.195121 0 0
0.197369 0 0
0.197369 0 0
0.193645 0 0
0.215045 0 0
0.215045 0 0
0.267175 0 0
0.195176 0 0
0.198301 0 0
0.264177 0 0
0.313785 0 0
0.229631 0 0
0.347405 0 0
0.229631 0 0
0.235968 0 0
0.194482 0 0
0.336278 0 0
0.223971 0 0
0.195624 0 0
0.195624 0 0
0.219284 0 0
0.231437 0 0
0.217882 0 0
0.241394 0 0
0.236205 0 0
0.331047 0 0
0.249503 0 0
0.181366 0 0
0.267541 0 0
0.289032 0 0
0.229757 0 0
0.240865 0 0
0.225638 0 0
0.19798 0 0
0.225638 0 0
0.192493 0 0
0.198139 0 0
0.238057 0 0
0.204633 0 0
0.269175 0 0
0.187897 0 0
0.345336 0 0
0.204425 0 0
0.263818 0 0
0.250494 0 0
0.228687 0 0
0.228687 0 0
0.187071 0 0
0.207516 0 0
0.195121 0 0
0.222062 0 0
0.22978 0 0
0.227521 0 0
0.192493 0 0
0.194399 0 0
0.194399 0 0
0.22692 0 0
0.186665 0 0
0.239903 0 0
0.239903 0 0
0.294772 0 0
0.233739 0 0
0.222045 0 0
0.181366 0 0
0.26057 0 0
0.204925 0 0
0.289032 0 0
0.291682 0 0
0.287283 0 0
0.25539 0 0
0.27684 0 0
0.278946 0 0
0.27684 0 0
0.296791 0 0
0.197084 0 0
0.198233 0 0
0.254827 0 0
0.198486 0 0
0.301576 0 0
0.205735 0 0
0.312055 0 0
0.193645 0 0
0.189359 0 0
0.230073 0 0
0.268096 0 0
0.280989 0 0
0.194746 0 0
0.194746 0 0
0.195952 0 0
0.220613 0 0
0.220613 0 0
0.207516 0 0
0.18395 0 0
0.306631 0 0
0.300403 0 0
0.266119 0 0
0.256597 0 0
0.198846 0 0
0.250795 0 0
0.250541 0 0
0.274293 0 0
0.229757 0 0
0.194482 0 0
0.220613 0 0
0.233991 0 0
0.233991 0 0
0.222931 0 0
0.267092 0 0
0.264971 0 0
0.267092 0 0
0.188406 0 0
0.25904 0 0
0.183411 0 0
0.188625 0 0
0.183411 0 0
0.188554 0 0
0.231827 0 0
0.188625 0 0
0.188625 0 0
0.188554 0 0
0.300706 0 0
0.18723 0 0
0.185472 0 0
0.272008 0 0
0.272008 0 0
0.207868 0 0
0.212026 0 0
0.207868 0 0
0.187547 0 0
0.205305 0 0
0.302164 0 0
0.224255 0 0
0.250541 0 0
0.247781 0 0
0.227206 0 0
0.247781 0 0
0.186665 0 0
0.181382 0 0
0.295217 0 0
0.293614 0 0
0.18642 0 0
0.18642 0 0
0.20305 0 0
0.20305 0 0
0.214702 0 0
0.281371 0 0
0.263509 0 0
0.212952 0 0
0.27405 0 0
0.180062 0 0
0.303462 0 0
0.269397 0 0
0.242624 0 0
0.242624 0 0
0.19834 0 0
0.224703 0 0
0.186137 0 0
0.183383 0 0
0.301576 0 0
0.18395 0 0
0.254297 0 0
0.250712 0 0
0.185472 0 0
0.250712 0 0
0.228807 0 0
0.197369 0 0
0.28487 0 0
0.260988 0 0
0.201739 0 0
0.195176 0 0
0.323826 0 0
0.261341 0 0
0.268096 0 0
0.190198 0 0
0.190198 0 0
0.245496 0 0
0.245496 0 0
0.219456 0 0
0.219456 0 0
0.250494 0 0
0.250494 0 0
0.238057 0 0
0.205735 0 0
0.319059 0 0
0.263897 0 0
0.216547 0 0
0.216547 0 0
0.274878 0 0
0.285952 0 0
0.227787 0 0
0.291491 0 0
0.194611 0 0
0.195968 0 0
0.277556 0 0
0.192019 0 0
0.266756 0 0
0.227533 0 0
0.191135 0 0
0.25539 0 0
0.286878 0 0
0.286878 0 0
0.25539 0 0
0.286878 0 0
0.264177 0 0
0.247147 0 0
0.210386 0 0
0.252929 0 0
0.214702 0 0
0.224255 0 0
0.313972 0 0
0.313972 0 0
0.19691 0 0
0.196484 0 0
0.196484 0 0
0.196803 0 0
0.235108 0 0
0.235108 0 0
0.205294 0 0
0.300585 0 0
0.256334 0 0
0.186716 0 0
0.270928 0 0
0.270928 0 0
0.293027 0 0
0.196907 0 0
0.203368 0 0
0.264445 0 0
0.255278 0 0
0.223618 0 0
0.185472 0 0
0.242632 0 0
0.323769 0 0
0.22978 0 0
0.260178 0 0
0.260178 0 0
0.214702 0 0
0.194552 0 0
0.194552 0 0
0.279429 0 0
0.256597 0 0
0.271616 0 0
0.224808 0 0
0.189464 0 0
0.245454 0 0
0.186189 0 0
0.186189 0 0
0.242632 0 0
0.245454 0 0
0.205164 0 0
0.277243 0 0
0.217932 0 0
0.20406 0 0
0.20406 0 0
0.194538 0 0
0.204234 0 0
0.198414 0 0
0.187952 0 0
0.273718 0 0
0.241035 0 0
0.294772 0 0
0.219681 0 0
0.297441 0 0
0.222931 0 0
0.328717 0 0
0.263759 0 0
0.189464 0 0
0.236205 0 0
0.187071 0 0
0.266821 0 0
0.205164 0 0
0.248326 0 0
0.256597 0 0
0.183926 0 0
0.236894 0 0
0.219681 0 0
0.233991 0 0
0.219681 0 0
0.180062 0 0
0.212952 0 0
0.274486 0 0
0.259211 0 0
0.208678 0 0
0.208678 0 0
0.319255 0 0
0.214748 0 0
0.223098 0 0
0.260988 0 0
0.201739 0 0
0.270749 0 0
0.293027 0 0
0.316066 0 0
0.293027 0 0
0.182726 0 0
0.308779 0 0
0.284368 0 0
0.288142 0 0
0.217979 0 0
0.217979 0 0
0.221289 0 0
0.320653 0 0
0.250482 0 0
0.198846 0 0
0.205305 0 0
0.261581 0 0
0.217979 0 0
0.254297 0 0
0.191135 0 0
0.20003 0 0
0.19798 0 0
0.191379 0 0
0.302164 0 0
0.224255 0 0
0.260178 0 0
0.223826 0 0
0.262934 0 0
0.262934 0 0
0.295949 0 0
0.206433 0 0
0.269117 0 0
0.297495 0 0
0.247147 0 0
0.232269 0 0
0.205814 0 0
0.205814 0 0
0.301728 0 0
0.190352 0 0
0.204067 0 0
0.276425 0 0
0.198301 0 0
0.251105 0 0
0.247781 0 0
0.192355 0 0
0.198486 0 0
0.192355 0 0
0.192355 0 0
0.198486 0 0
0.247147 0 0
0.18442 0 0
0.18723 0 0
0.234136 0 0
0.248291 0 0
0.196907 0 0
0.290281 0 0
0.227462 0 0
0.222958 0 0
0.189359 0 0
0.189359 0 0
0.242973 0 0
0.294772 0 0
0.242973 0 0
0.206385 0 0
0.188547 0 0
0.201993 0 0
0.299061 0 0
0.280771 0 0
0.271974 0 0
0.192493 0 0
0.210834 0 0
0.206385 0 0
0.206385 0 0
0.350062 0 0
0.180017 0 0
0.182726 0 0
0.18395 0 0
0.225638 0 0
0.2093 0 0
0.280464 0 0
0.272008 0 0
0.18215 0 0
0.26582 0 0
0.196899 0 0
0.229631 0 0
0.222045 0 0
0.255491 0 0
0.182726 0 0
0.18701 0 0
0.182221 0 0
0.18701 0 0
0.21258 0 0
0.290701 0 0
0.250541 0 0
0.242624 0 0
0.229757 0 0
0.238057 0 0
0.203056 0 0
0.18357 0 0
0.255778 0 0
0.334968 0 0
0.255778 0 0
0.217932 0 0
0.321434 0 0
0.19107 0 0
0.202934 0 0
0.261735 0 0
0.199144 0 0
0.199144 0 0
0.200298 0 0
0.344937 0 0
0.193645 0 0
0.280898 0 0
0.196899 0 0
0.242973 0 0
0.236205 0 0
0.251097 0 0
0.227521 0 0
0.216407 0 0
0.198233 0 0
0.19798 0 0
0.284368 0 0
0.284368 0 0
0.199496 0 0
0.286245 0 0
0.290289 0 0
0.276626 0 0
0.183998 0 0
0.183998 0 0
0.225172 0 0
0.181382 0 0
0.304676 0 0
0.288484 0 0
0.20406 0 0
0.318915 0 0
0.191135 0 0
0.194538 0 0
0.251477 0 0
0.196465 0 0
0.184006 0 0
0.196899 0 0
0.319059 0 0
0.293257 0 0
0.228393 0 0
0.228393 0 0
0.317933 0 0
0.227521 0 0
0.190352 0 0
0.195952 0 0
0.287944 0 0
0.235899 0 0
0.180332 0 0
0.228393 0 0
0.192019 0 0
0.191379 0 0
0.191379 0 0
0.237104 0 0
0.302138 0 0
0.237104 0 0
0.319752 0 0
0.247213 0 0
0.199077 0 0
0.199077 0 0
0.297097 0 0
0.207379 0 0
0.293221 0 0
0.207379 0 0
0.247913 0 0
0.269375 0 0
0.295205 0 0
0.195126 0 0
0.228687 0 0
0.266196 0 0
0.201183 0 0
0.216811 0 0
0.252104 0 0
0.184071 0 0
0.246208 0 0
0.219499 0 0
0.180332 0 0
0.205814 0 0
0.315734 0 0
0.309377 0 0
0.216314 0 0
0.258587 0 0
0.245496 0 0
0.204925 0 0
0.267851 0 0
0.267851 0 0
0.275618 0 0
0.209558 0 0
0.233 0 0
0.325808 0 0
0.266997 0 0
0.266997 0 0
0.263759 0 0
0.201183 0 0
0.216547 0 0
0.183926 0 0
0.336186 0 0
0.326003 0 0
0.299061 0 0
0.316867 0 0
0.198301 0 0
0.192019 0 0
0.334782 0 0
0.333257 0 0
0.211915 0 0
0.198652 0 0
0.217882 0 0
0.349921 0 0
0.18215 0 0
0.319752 0 0
0.291133 0 0
0.346419 0 0
0.194746 0 0
0.217484 0 0
0.202388 0 0
0.245454 0 0
0.190352 0 0
0.181382 0 0
0.276172 0 0
0.187522 0 0
0.271217 0 0
0.18442 0 0
0.232156 0 0
0.186189 0 0
0.184006 0 0
0.187952 0 0
0.258967 0 0
0.204925 0 0
0.219456 0 0
0.211792 0 0
0.259293 0 0
0.268096 0 0
0.201739 0 0
0.263509 0 0
0.181863 0 0
0.24012 0 0
0.194538 0 0
0.251097 0 0
0.183926 0 0
0.267851 0 0
0.232269 0 0
0.205164 0 0
0.278684 0 0
0.204193 0 0
0.189539 0 0
0.199144 0 0
0.189539 0 0
0.305473 0 0
0.202232 0 0
0.227206 0 0
0.212026 0 0
0.204234 0 0
0.260988 0 0
0.195126 0 0
0.238021 0 0
0.210386 0 0
0.303185 0 0
0.342293 0 0
0.183457 0 0
0.311529 0 0
0.185961 0 0
0.251097 0 0
0.227206 0 0
0.261066 0 0
0.187952 0 0
0.238021 0 0
0.305666 0 0
0.18642 0 0
0.181863 0 0
0.280929 0 0
0.223618 0 0
0.223618 0 0
0.292767 0 0
0.29863 0 0
0.248376 0 0
0.186665 0 0
0.305912 0 0
0.18723 0 0
0.19691 0 0
0.19691 0 0
0.267092 0 0
0.190198 0 0
0.191098 0 0
0.279429 0 0
0.239903 0 0
0.224811 0 0
0.292587 0 0
0.232269 0 0
0.202979 0 0
0.289824 0 0
0.208678 0 0
0.261066 0 0
0.222931 0 0
0.202979 0 0
0.32403 0 0
0.181366 0 0
0.214748 0 0
0.284042 0 0
0.18701 0 0
0.261784 0 0
0.278603 0 0
0.277817 0 0
0.186716 0 0
0.186716 0 0
0.18357 0 0
0.255778 0 0
0.245272 0 0
0.184071 0 0
0.197431 0 0
0.188798 0 0
0.230354 0 0
0.184071 0 0
0.217882 0 0
0.299061 0 0
0.258954 0 0
0.258954 0 0
0.19107 0 0
0.184054 0 0
0.184006 0 0
0.343185 0 0
0.27171 0 0
0.246208 0 0
0.198233 0 0
0.234865 0 0
0.234865 0 0
0.277051 0 0
0.199077 0 0
0.189539 0 0
0.243796 0 0
0.200298 0 0
0.205305 0 0
0.246203 0 0
0.22249 0 0
0.270928 0 0
0.301249 0 0
0.338178 0 0
0.209558 0 0
0.183274 0 0
0.183274 0 0
0.19858 0 0
0.27769 0 0
0.183274 0 0
0.278946 0 0
0.185528 0 0
0.198417 0 0
0.182139 0 0
0.263206 0 0
0.213358 0 0
0.19107 0 0
0.195746 0 0
0.203905 0 0
0.188798 0 0
0.209174 0 0
0.188798 0 0
0.33578 0 0
0.22692 0 0
0.262496 0 0
0.25412 0 0
0.265853 0 0
0.294576 0 0
0.195624 0 0
0.197084 0 0
0.214748 0 0
0.196907 0 0
0.186137 0 0
0.2324 0 0
0.183457 0 0
0.180062 0 0
0.194482 0 0
0.230823 0 0
0.183457 0 0
0.270066 0 0
0.276716 0 0
0.249187 0 0
0.266437 0 0
0.20156 0 0
0.196484 0 0
0.229868 0 0
0.196036 0 0
0.302164 0 0
0.204067 0 0
0.196036 0 0
0.250482 0 0
0.224962 0 0
0.287504 0 0
0.199496 0 0
0.201767 0 0
0.335568 0 0
0.318915 0 0
0.249698 0 0
0.291056 0 0
0.206823 0 0
0.245085 0 0
0.180141 0 0
0.316311 0 0
0.180141 0 0
0.278946 0 0
0.184267 0 0
0.233739 0 0
0.236269 0 0
0.270254 0 0
0.198846 0 0
0.217932 0 0
0.268422 0 0
0.19716 0 0
0.19716 0 0
0.211812 0 0
0.211812 0 0
0.212586 0 0
0.276492 0 0
0.234581 0 0
0.301576 0 0
0.281194 0 0
0.212586 0 0
0.19716 0 0
0.195952 0 0
0.20305 0 0
0.256168 0 0
0.20278 0 0
0.209558 0 0
0.300856 0 0
0.198652 0 0
0.198652 0 0
0.195968 0 0
0.18357 0 0
0.325616 0 0
0.194061 0 0
0.180478 0 0
0.339226 0 0
0.200298 0 0
0.188554 0 0
0.199496 0 0
0.183411 0 0
0.260016 0 0
0.291914 0 0
0.201101 0 0
0.22249 0 0
0.182139 0 0
0.247492 0 0
0.270023 0 0
0.22249 0 0
0.269116 0 0
0.276129 0 0
0.294381 0 0
0.188547 0 0
0.188547 0 0
0.346589 0 0
0.186137 0 0
0.292504 0 0
0.268921 0 0
0.312152 0 0
0.180141 0 0

696 35
1 0 0 1 1 0 0 1 1 1 0 1 1 0 0 0 0 0 0 0 0 0 1 0 0 0 0 0 0 0 0 0 0 0 0 
1 0 0 1 1 0 0 1 1 1 0 1 1 0 0 0 0 0 0 0 0 0 1 0 0 0 0 0 0 0 0 0 0 0 0 
1 0 0 1 1 0 0 1 1 1 0 1 1 0 0 0 0 0 0 0 0 0 1 0 0 0 0 0 0 0 0 0 0 0 0 
1 0 0 1 1 0 0 1 1 1 0 1 1 0 0 0 0 0 0 0 0 0 1 0 0 0 0 0 0 0 0 0 0 0 0 
1 0 0 1 1 0 0 1 1 1 0 1 1 0 0 0 0 0 0 0 0 0 1 0 0 0 0 0 0 0 0 0 0 0 0 
1 0 0 1 1 0 0 1 1 1 0 1 1 0 0 0 0 0 0 0 0 0 1 0 0 0 0 0 0 0 0 0 0 0 0 
1 0 0 1 1 0 0 1 1 1 0 1 1 0 0 0 0 0 0 0 0 0 1 0 0 0 0 0 0 0 0 0 0 0 0 
1 0 0 1 1 0 0 1 1 1 0 1 1 0 0 0 0 0 0 0 0 0 1 0 0 0 0 0 0 0 0 0 0 0 0 
1 0 0 1 1 0 0 1 1 1 0 1 1 0 0 0 0 0 0 0 0 0 1 0 0 0 0 0 0 0 0 0 0 0 0 
1 0 0 1 1 0 0 1 1 1 0 1 1 0 0 0 0 0 0 0 0 0 1 0 0 0 0 0 0 0 0 0 0 0 0 
1 0 0 1 1 0 0 1 1 1 0 1 1 0 0 0 0 0 0 0 0 0 1 0 0 0 0 0 0 0 0 0 0 0 0 
1 0 0 1 1 0 0 1 1 1 0 1 1 0 0 0 0 0 0 0 0 0 1 0 0 0 0 0 0 0 0 0 0 0 0 
1 0 0 1 1 0 0 1 1 1 0 1 1 0 0 0 0 0 0 0 0 0 1 0 0 0 0 0 0 0 0 0 0 0 0 
1 0 0 1 1 0 0 1 1 1 0 1 1 0 0 0 0 0 0 0 0 0 1 0 0 0 0 0 0 0 0 0 0 0 0 
1 0 0 1 1 0 0 1 1 1 0 1 1 0 0 0 0 0 0 0 0 0 1 0 0 0 0 0 0 0 0 0 0 0 0 
1 0 0 1 1 0 0 1 1 1 0 1 1 0 0 0 0 0 0 0 0 0 1 0 0 0 0 0 0 0 0 0 0 0 0 
1 0 0 1 1 0 0 1 1 1 0 1 1 0 0 0 0 0 0 0 0 0 1 0 0 0 0 0 0 0 0 0 0 0 0 
1 0 0 1 1 0 0 1 1 1 0 1 1 0 0 0 0 0 0 0 0 0 1 0 0 0 0 0 0 0 0 0 0 0 0 
1 0 0 1 1 0 0 1 1 1 0 1 1 0 0 0 0 0 0 0 0 0 1 0 0 0 0 0 0 0 0 0 0 0 0 
1 0 0 1 1 0 0 1 1 1 0 1 1 0 0 0 0 0 0 0 0 0 1 0 0 0 0 0 0 0 0 0 0 0 0 
1 0 0 1 1 0 0 1 1 1 0 1 1 0 0 0 0 0 0 0 0 0 1 0 0 0 0 0 0 0 0 0 0 0 0 
1 0 0 1 1 0 0 1 1 1 0 1 1 0 0 0 0 0 0 0 0 0 1 0 0 0 0 0 0 0 0 0 0 0 0 
1 0 0 1 1 0 0 1 1 1 0 1 1 0 0 0 0 0 0 0 0 0 1 0 0 0 0 0 0 0 0 0 0 0 0 
1 0 0 1 1 0 0 1 1 1 0 1 1 0 0 0 0 0 0 0 0 0 1 0 0 0 0 0 0 0 0 0 0 0 0 
1 0 0 1 1 0 0 1 1 1 0 1 1 0 0 0 0 0 0 0 0 0 1 0 0 0 0 0 0 0 0 0 0 0 0 
1 0 0 1 1 0 0 1 1 1 0 1 1 0 0 0 0 0 0 0 0 0 1 0 0 0 0 0 0 0 0 0 0 0 0 
1 0 0 1 1 0 0 1 1 1 0 1 1 0 0 0 0 0 0 0 0 0 1 0 0 0 0 0 0 0 0 0 0 0 0 
1 0 0 1 1 0 0 1 1 1 0 1 1 0 0 0 0 0 0 0 0 0 1 0 0 0 0 0 0 0 0 0 0 0 0 
1 0 0 1 1 0 0 1 1 1 0 1 1 0 0 0 0 0 0 0 0 0 1 0 0 0 0 0 0 0 0 0 0 0 0 
1 0 0 1 1 0 0 1 1 1 0 1 1 0 0 0 0 0 0 0 0 0 1 0 0 0 0 0 0 0 0 0 0 0 0 
1 0 0 1 1 0 0 1 1 1 0 1 1 0 0 0 0 0 0 0 0 0 1 0 0 0 0 0 0 0 0 0 0 0 0 
1 0 0 1 1 0 0 1 1 1 0 1 1 0 0 0 0 0 0 0 0 0 1 0 0 0 0 0 0 0 0 0 0 0 0 
1 0 0 1 1 0 0 1 1 1 0 1 1 0 0 0 0 0 0 0 0 0 1 0 0 0 0 0 0 0 0 0 0 0 0 
1 0 0 1 1 0 0 1 1 1 0 1 1 0 0 0 0 0 0 0 0 0 1 0 0 0 0 0 0 0 0 0 0 0 0 
1 0 0 1 1 0 0 1 1 1 0 1 1 0 0 0 0 0 0 0 0 0 1 0 0 0 0 0 0 0 0 0 0 0 0 
1 0 0 1 1 0 0 1 1 1 0 1 1 0 0 0 0 0 0 0 0 0 1 0 0 0 0 0 0 0 0 0 0 0 0 
1 0 0 1 1 0 0 1 1 1 0 1 1 0 0 0 0 0 0 0 0 0 1 0 0 0 0 0 0 0 0 0 0 0 0 
1 0 0 1 1 0 0 1 1 1 0 1 1 0 0 0 0 0 0 0 0 0 1 0 0 0 0 0 0 0 0 0 0 0 0 
1 0 0 1 1 0 0 1 1 1 0 1 1 0 0 0 0 0 0 0 0 0 1 0 0 0 0 0 0 0 0 0 0 0 0 
1 0 0 1 1 0 0 1 1 1 0 1 1 0 0 0 0 0 0 0 0 0 1 0 0 0 0 0 0 0 0 0 0 0 0 
1 0 0 1 1 0 0 1 1 1 0 1 1 0 0 0 0 0 0 0 0 0 1 0 0 0 0 0 0 0 0 0 0 0 0 
1 0 0 1 1 0 0 1 1 1 0 1 1 0 0 0 0 0 0 0 0 0 1 0 0 0 0 0 0 0 0 0 0 0 0 
1 0 0 1 1 0 0 1 1 1 0 1 1 0 0 0 0 0 0 0 0 0 1 0 0 0 0 0 0 0 0 0 0 0 0 
1 0 0 1 1 0 0 1 1 1 0 1 1 0 0 0 0 0 0 0 0 0 1 0 0 0 0 0 0 0 0 0 0 0 0 
1 0 0 1 1 0 0 1 1 1 0 1 1 0 0 0 0 0 0 0 0 0 1 0 0 0 0 0 0 0 0 0 0 0 0 
1 0 0 1 1 0 0 1 1 1 0 1 1 0 0 0 0 0 0 0 0 0 1 0 0 0 0 0 0 0 0 0 0 0 0 
1 0 0 1 1 0 0 1 1 1 0 1 1 0 0 0 0 0 0 0 0 0 1 0 0 0 0 0 0 0 0 0 0 0 0 
1 0 0 1 1 0 0 1 1 1 0 1 1 0 0 0 0 0 0 0 0 0 1 0 0 0 0 0 0 0 0 0 0 0 0 
1 0 0 1 1 0 0 1 1 1 0 1 1 0 0 0 0 0 0 0 0 0 1 0 0 0 0 0 0 0 0 0 0 0 0 
1 0 0 1 1 0 0 1 1 1 0 1 1 0 0 0 0 0 0 0 0 0 1 0 0 0 0 0 0 0 0 0 0 0 0 
1 0 0 1 1 0 0 1 1 1 0 1 1 0 0 0 0 0 0 0 0 0 1 0 0 0 0 0 0 0 0 0 0 0 0 
1 0 0 1 1 0 0 1 1 1 0 1 1 0 0 0 0 0 0 0 0 0 1 0 0 0 0 0 0 0 0 0 0 0 0 
1 0 0 1 1 0 0 1 1 1 0 1 1 0 0 0 0 0 0 0 0 0 1 0 0 0 0 0 0 0 0 0 0 0 0 
1 0 0 1 1 0 0 1 1 1 0 1 1 0 0 0 0 0 0 0 0 0 1 0 0 0 0 0 0 0 0 0 0 0 0 
1 0 0 1 1 0 0 1 1 1 0 1 1 0 0 0 0 0 0 0 0 0 1 0 0 0 0 0 0 0 0 0 0 0 0 
1 0 0 1 1 0 0 1 1 1 0 1 1 0 0 0 0 0 0 0 0 0 1 0 0 0 0 0 0 0 0 0 0 0 0 
1 0 0 1 1 0 0 1 1 1 0 1 1 0 0 0 0 0 0 0 0 0 1 0 0 0 0 0 0 0 0 0 0 0 0 
1 0 0 1 1 0 0 1 1 1 0 1 1 0 0 0 0 0 0 0 0 0 1 0 0 0 0 0 0 0 0 0 0 0 0 
1 0 0 1 1 0 0 1 1 1 0 1 1 0 0 0 0 0 0 0 0 0 1 0 0 0 0 0 0 0 0 0 0 0 0 
1 0 0 1 1 0 0 1 1 1 0 1 1 0 0 0 0 0 0 0 0 0 1 0 0 0 0 0 0 0 0 0 0 0 0 
1 0 0 1 1 0 0 1 1 1 0 1 1 0 0 0 0 0 0 0 0 0 1 0 0 0 0 0 0 0 0 0 0 0 0 
1 0 0 1 1 0 0 1 1 1 0 1 1 0 0 0 0 0 0 0 0 0 1 0 0 0 0 0 0 0 0 0 0 0 0 
1 0 0 1 1 0 0 1 1 1 0 1 1 0 0 0 0 0 0 0 0 0 1 0 0 0 0 0 0 0 0 0 0 0 0 
1 0 0 1 1 0 0 1 1 1 0 1 1 0 0 0 0 0 0 0 0 0 1 0 0 0 0 0 0 0 0 0 0 0 0 
1 0 0 1 1 0 0 1 1 1 0 1 1 0 0 0 0 0 0 0 0 0 1 0 0 0 0 0 0 0 0 0 0 0 0 
1 0 0 1 1 0 0 1 1 1 0 1 1 0 0 0 0 0 0 0 0 0 1 0 0 0 0 0 0 0 0 0 0 0 0 
1 0 0 1 1 0 0 1 1 1 0 1 1 0 0 0 0 0 0 0 0 0 1 0 0 0 0 0 0 0 0 0 0 0 0 
1 0 0 1 1 0 0 1 1 1 0 1 1 0 0 0 0 0 0 0 0 0 1 0 0 0 0 0 0 0 0 0 0 0 0 
1 0 0 1 1 0 0 1 1 1 0 1 1 0 0 0 0 0 0 0 0 0 1 0 0 0 0 0 0 0 0 0 0 0 0 
1 0 0 1 1 0 0 1 1 1 0 1 1 0 0 0 0 0 0 0 0 0 1 0 0 0 0 0 0 0 0 0 0 0 0 
1 0 0 1 1 0 0 1 1 1 0 1 1 0 0 0 0 0 0 0 0 0 1 0 0 0 0 0 0 0 0 0 0 0 0 
1 0 0 1 1 0 0 1 1 1 0 1 1 0 0 0 0 0 0 0 0 0 1 0 0 0 0 0 0 0 0 0 0 0 0 
1 0 0 1 1 0 0 1 1 1 0 1 1 0 0 0 0 0 0 0 0 0 1 0 0 0 0 0 0 0 0 0 0 0 0 
1 0 0 1 1 0 0 1 1 1 0 1 1 0 0 0 0 0 0 0 0 0 1 0 0 0 0 0 0 0 0 0 0 0 0 
1 0 0 1 1 0 0 1 1 1 0 1 1 0 0 0 0 0 0 0 0 0 1 0 0 0 0 0 0 0 0 0 0 0 0 
1 0 0 1 1 0 0 1 1 1 0 1 1 0 0 0 0 0 0 0 0 0 1 0 0 0 0 0 0 0 0 0 0 0 0 
1 0 0 1 1 0 0 1 1 1 0 1 1 0 0 0 0 0 0 0 0 0 1 0 0 0 0 0 0 0 0 0 0 0 0 
1 0 0 1 1 0 0 1 1 1 0 1 1 0 0 0 0 0 0 0 0 0 1 0 0 0 0 0 0 0 0 0 0 0 0 
1 0 0 1 1 0 0 1 1 1 0 1 1 0 0 0 0 0 0 0 0 0 1 0 0 0 0 0 0 0 0 0 0 0 0 
1 0 0 1 1 0 0 1 1 1 0 1 1 0 0 0 0 0 0 0 0 0 1 0 0 0 0 0 0 0 0 0 0 0 0 
1 0 0 1 1 0 0 1 1 1 0 1 1 0 0 0 0 0 0 0 0 0 1 0 0 0 0 0 0 0 0 0 0 0 0 
1 0 0 1 1 0 0 1 1 1 0 1 1 0 0 0 0 0 0 0 0 0 1 0 0 0 0 0 0 0 0 0 0 0 0 
1 0 0 1 1 0 0 1 1 1 0 1 1 0 0 0 0 0 0 0 0 0 1 0 0 0 0 0 0 0 0 0 0 0 0 
1 0 0 1 1 0 0 1 1 1 0 1 1 0 0 0 0 0 0 0 0 0 1 0 0 0 0 0 0 0 0 0 0 0 0 
1 0 0 1 1 0 0 1 1 1 0 1 1 0 0 0 0 0 0 0 0 0 1 0 0 0 0 0 0 0 0 0 0 0 0 
1 0 0 1 1 0 0 1 1 1 0 1 1 0 0 0 0 0 0 0 0 0 1 0 0 0 0 0 0 0 0 0 0 0 0 
1 0 0 1 1 0 0 1 1 1 0 1 1 0 0 0 0 0 0 0 0 0 1 0 0 0 0 0 0 0 0 0 0 0 0 
1 0 0 1 1 0 0 1 1 1 0 1 1 0 0 0 0 0 0 0 0 0 1 0 0 0 0 0 0 0 0 0 0 0 0 
1 0 0 1 1 0 0 1 1 1 0 1 1 0 0 0 0 0 0 0 0 0 1 0 0 0 0 0 0 0 0 0 0 0 0 
1 0 0 1 1 0 0 1 1 1 0 1 1 0 0 0 0 0 0 0 0 0 1 0 0 0 0 0 0 0 0 0 0 0 0 
1 0 0 1 1 0 0 1 1 1 0 1 1 0 0 0 0 0 0 0 0 0 1 0 0 0 0 0 0 0 0 0 0 0 0 
1 0 0 1 1 0 0 1 1 1 0 1 1 0 0 0 0 0 0 0 0 0 1 0 0 0 0 0 0 0 0 0 0 0 0 
1 0 0 1 1 0 0 1 1 1 0 1 1 0 0 0 0 0 0 0 0 0 1 0 0 0 0 0 0 0 0 0 0 0 0 
1 0 0 1 1 0 0 1 1 1 0 1 1 0 0 0 0 0 0 0 0 0 1 0 0 0 0 0 0 0 0 0 0 0 0 
1 0 0 1 1 0 0 1 1 1 0 1 1 0 0 0 0 0 0 0 0 0 1 0 0 0 0 0 0 0 0 0 0 0 0 
1 0 0 1 1 0 0 1 1 1 0 1 1 0 0 0 0 0 0 0 0 0 1 0 0 0 0 0 0 0 0 0 0 0 0 
1 0 0 1 1 0 0 1 1 1 0 1 1 0 0 0 0 0 0 0 0 0 1 0 0 0 0 0 0 0 0 0 0 0 0 
1 0 0 1 1 0 0 1 1 1 0 1 1 0 0 0 0 0 0 0 0 0 1 0 0 0 0 0 0 0 0 0 0 0 0 
1 0 0 1 1 0 0 1 1 1 0 1 1 0 0 0 0 0 0 0 0 0 1 0 0 0 0 0 0 0 0 0 0 0 0 
1 0 0 1 1 0 0 1 1 1 0 1 1 0 0 0 0 0 0 0 0 0 1 0 0 0 0 0 0 0 0 0 0 0 0 
1 0 0 1 1 0 0 1 1 1 0 1 1 0 0 0 0 0 0 0 0 0 1 0 0 0 0 0 0 0 0 0 0 0 0 
1 0 0 1 1 0 0 1 1 1 0 1 1 0 0 0 0 0 0 0 0 0 1 0 0 0 0 0 0 0 0 0 0 0 0 
1 0 0 1 1 0 0 1 1 1 0 1 1 0 0 0 0 0 0 0 0 0 1 0 0 0 0 0 0 0 0 0 0 0 0 
1 0 0 1 1 0 0 1 1 1 0 1 1 0 0 0 0 0 0 0 0 0 1 0 0 0 0 0 0 0 0 0 0 0 0 
1 0 0 1 1 0 0 1 1 1 0 1 1 0 0 0 0 0 0 0 0 0 1 0 0 0 0 0 0 0 0 0 0 0 0 
1 0 0 1 1 0 0 1 1 1 0 1 1 0 0 0 0 0 0 0 0 0 1 0 0 0 0 0 0 0 0 0 0 0 0 
1 0 0 1 1 0 0 1 1 1 0 1 1 0 0 0 0 0 0 0 0 0 1 0 0 0 0 0 0 0 0 0 0 0 0 
1 0 0 1 1 0 0 1 1 1 0 1 1 0 0 0 0 0 0 0 0 0 1 0 0 0 0 0 0 0 0 0 0 0 0 
1 0 0 1 1 0 0 1 1 1 0 1 1 0 0 0 0 0 0 0 0 0 1 0 0 0 0 0 0 0 0 0 0 0 0 
1 0 0 1 1 0 0 1 1 1 0 1 1 0 0 0 0 0 0 0 0 0 1 0 0 0 0 0 0 0 0 0 0 0 0 
1 0 0 1 1 0 0 1 1 1 0 1 1 0 0 0 0 0 0 0 0 0 1 0 0 0 0 0 0 0 0 0 0 0 0 
1 0 0 1 1 0 0 1 1 1 0 1 1 0 0 0 0 0 0 0 0 0 1 0 0 0 0 0 0 0 0 0 0 0 0 
1 0 0 1 1 0 0 1 1 1 0 1 1 0 0 0 0 0 0 0 0 0 1 0 0 0 0 0 0 0 0 0 0 0 0 
1 0 0 1 1 0 0 1 1 1 0 1 1 0 0 0 0 0 0 0 0 0 1 0 0 0 0 0 0 0 0 0 0 0 0 
1 0 0 1 1 0 0 1 1 1 0 1 1 0 0 0 0 0 0 0 0 0 1 0 0 0 0 0 0 0 0 0 0 0 0 
1 0 0 1 1 0 0 1 1 1 0 1 1 0 0 0 0 0 0 0 0 0 1 0 0 0 0 0 0 0 0 0 0 0 0 
1 0 0 1 1 0 0 1 1 1 0 1 1 0 0 0 0 0 0 0 0 0 1 0 0 0 0 0 0 0 0 0 0 0 0 
1 0 0 1 1 0 0 1 1 1 0 1 1 0 0 0 0 0 0 0 0 0 1 0 0 0 0 0 0 0 0 0 0 0 0 
1 0 0 1 1 0 0 1 1 1 0 1 1 0 0 0 0 0 0 0 0 0 1 0 0 0 0 0 0 0 0 0 0 0 0 
1 0 0 1 1 0 0 1 1 1 0 1 1 0 0 0 0 0 0 0 0 0 1 0 0 0 0 0 0 0 0 0 0 0 0 
1 0 0 1 1 0 0 1 1 1 0 1 1 0 0 0 0 0 0 0 0 0 1 0 0 0 0 0 0 0 0 0 0 0 0 
1 0 0 1 1 0 0 1 1 1 0 1 1 0 0 0 0 0 0 0 0 0 1 0 0 0 0 0 0 0 0 0 0 0 0 
1 0 0 1 1 0 0 1 1 1 0 1 1 0 0 0 0 0 0 0 0 0 1 0 0 0 0 0 0 0 0 0 0 0 0 
1 0 0 1 1 0 0 1 1 1 0 1 1 0 0 0 0 0 0 0 0 0 1 0 0 0 0 0 0 0 0 0 0 0 0 
1 0 0 1 1 0 0 1 1 1 0 1 1 0 0 0 0 0 0 0 0 0 1 0 0 0 0 0 0 0 0 0 0 0 0 
1 0 0 1 1 0 0 1 1 1 0 1 1 0 0 0 0 0 0 0 0 0 1 0 0 0 0 0 0 0 0 0 0 0 0 
1 0 0 1 1 0 0 1 1 1 0 1 1 0 0 0 0 0 0 0 0 0 1 0 0 0 0 0 0 0 0 0 0 0 0 
1 0 0 1 1 0 0 1 1 1 0 1 1 0 0 0 0 0 0 0 0 0 1 0 0 0 0 0 0 0 0 0 0 0 0 
1 0 0 1 1 0 0 1 1 1 0 1 1 0 0 0 0 0 0 0 0 0 1 0 0 0 0 0 0 0 0 0 0 0 0 
1 0 0 1 1 0 0 1 1 1 0 1 1 0 0 0 0 0 0 0 0 0 1 0 0 0 0 0 0 0 0 0 0 0 0 
1 0 0 1 1 0 0 1 1 1 0 1 1 0 0 0 0 0 0 0 0 0 1 0 0 0 0 0 0 0 0 0 0 0 0 
1 0 0 1 1 0 0 1 1 1 0 1 1 0 0 0 0 0 0 0 0 0 1 0 0 0 0 0 0 0 0 0 0 0 0 
1 0 0 1 1 0 0 1 1 1 0 1 1 0 0 0 0 0 0 0 0 0 1 0 0 0 0 0 0 0 0 0 0 0 0 
1 0 0 1 1 0 0 1 1 1 0 1 1 0 0 0 0 0 0 0 0 0 1 0 0 0 0 0 0 0 0 0 0 0 0 
1 0 0 1 1 0 0 1 1 1 0 1 1 0 0 0 0 0 0 0 0 0 1 0 0 0 0 0 0 0 0 0 0 0 0 
1 0 0 1 1 0 0 1 1 1 0 1 1 0 0 0 0 0 0 0 0 0 1 0 0 0 0 0 0 0 0 0 0 0 0 
1 0 0 1 1 0 0 1 1 1 0 1 1 0 0 0 0 0 0 0 0 0 1 0 0 0 0 0 0 0 0 0 0 0 0 
1 0 0 1 1 0 0 1 1 1 0 1 1 0 0 0 0 0 0 0 0 0 1 0 0 0 0 0 0 0 0 0 0 0 0 
1 0 0 1 1 0 0 1 1 1 0 1 1 0 0 0 0 0 0 0 0 0 1 0 0 0 0 0 0 0 0 0 0 0 0 
1 0 0 1 1 0 0 1 1 1 0 1 1 0 0 0 0 0 0 0 0 0 1 0 0 0 0 0 0 0 0 0 0 0 0 
1 0 0 1 1 0 0 1 1 1 0 1 1 0 0 0 0 0 0 0 0 0 1 0 0 0 0 0 0 0 0 0 0 0 0 
1 0 0 1 1 0 0 1 1 1 0 1 1 0 0 0 0 0 0 0 0 0 1 0 0 0 0 0 0 0 0 0 0 0 0 
1 0 0 1 1 0 0 1 1 1 0 1 1 0 0 0 0 0 0 0 0 0 1 0 0 0 0 0 0 0 0 0 0 0 0 
1 0 0 1 1 0 0 1 1 1 0 1 1 0 0 0 0 0 0 0 0 0 1 0 0 0 0 0 0 0 0 0 0 0 0 
1 0 0 1 1 0 0 1 1 1 0 1 1 0 0 0 0 0 0 0 0 0 1 0 0 0 0 0 0 0 0 0 0 0 0 
1 0 0 1 1 0 0 1 1 1 0 1 1 0 0 0 0 0 0 0 0 0 1 0 0 0 0 0 0 0 0 0 0 0 0 
1 0 0 1 1 0 0 1 1 1 0 1 1 0 0 0 0 0 0 0 0 0 1 0 0 0 0 0 0 0 0 0 0 0 0 
1 0 0 1 1 0 0 1 1 1 0 1 1 0 0 0 0 0 0 0 0 0 1 0 0 0 0 0 0 0 0 0 0 0 0 
1 0 0 1 1 0 0 1 1 1 0 1 1 0 0 0 0 0 0 0 0 0 1 0 0 0 0 0 0 0 0 0 0 0 0 
1 0 0 1 1 0 0 1 1 1 0 1 1 0 0 0 0 0 0 0 0 0 1 0 0 0 0 0 0 0 0 0 0 0 0 
1 0 0 1 1 0 0 1 1 1 0 1 1 0 0 0 0 0 0 0 0 0 1 0 0 0 0 0 0 0 0 0 0 0 0 
1 0 0 1 1 0 0 1 1 1 0 1 1 0 0 0 0 0 0 0 0 0 1 0 0 0 0 0 0 0 0 0 0 0 0 
1 0 0 1 1 0 0 1 1 1 0 1 1 0 0 0 0 0 0 0 0 0 1 0 0 0 0 0 0 0 0 0 0 0 0 
1 0 0 1 1 0 0 1 1 1 0 1 1 0 0 0 0 0 0 0 0 0 1 0 0 0 0 0 0 0 0 0 0 0 0 
1 0 0 1 1 0 0 1 1 1 0 1 1 0 0 0 0 0 0 0 0 0 1 0 0 0 0 0 0 0 0 0 0 0 0 
1 0 0 1 1 0 0 1 1 1 0 1 1 0 0 0 0 0 0 0 0 0 1 0 0 0 0 0 0 0 0 0 0 0 0 
1 0 0 1 1 0 0 1 1 1 0 1 1 0 0 0 0 0 0 0 0 0 1 0 0 0 0 0 0 0 0 0 0 0 0 
1 0 0 1 1 0 0 1 1 1 0 1 1 0 0 0 0 0 0 0 0 0 1 0 0 0 0 0 0 0 0 0 0 0 0 
1 0 0 1 1 0 0 1 1 1 0 1 1 0 0 0 0 0 0 0 0 0 1 0 0 0 0 0 0 0 0 0 0 0 0 
1 0 0 1 1 0 0 1 1 1 0 1 1 0 0 0 0 0 0 0 0 0 1 0 0 0 0 0 0 0 0 0 0 0 0 
1 0 0 1 1 0 0 1 1 1 0 1 1 0 0 0 0 0 0 0 0 0 1 0 0 0 0 0 0 0 0 0 0 0 0 
1 0 0 1 1 0 0 1 1 1 0 1 1 0 0 0 0 0 0 0 0 0 1 0 0 0 0 0 0 0 0 0 0 0 0 
1 0 0 1 1 0 0 1 1 1 0 1 1 0 0 0 0 0 0 0 0 0 1 0 0 0 0 0 0 0 0 0 0 0 0 
1 0 0 1 1 0 0 1 1 1 0 1 1 0 0 0 0 0 0 0 0 0 1 0 0 0 0 0 0 0 0 0 0 0 0 
1 0 0 1 1 0 0 1 1 1 0 1 1 0 0 0 0 0 0 0 0 0 1 0 0 0 0 0 0 0 0 0 0 0 0 
1 0 0 1 1 0 0 1 1 1 0 1 1 0 0 0 0 0 0 0 0 0 1 0 0 0 0 0 0 0 0 0 0 0 0 
1 0 0 1 1 0 0 1 1 1 0 1 1 0 0 0 0 0 0 0 0 0 1 0 0 0 0 0 0 0 0 0 0 0 0 
1 0 0 1 1 0 0 1 1 1 0 1 1 0 0 0 0 0 0 0 0 0 1 0 0 0 0 0 0 0 0 0 0 0 0 
1 0 0 1 1 0 0 1 1 1 0 1 1 0 0 0 0 0 0 0 0 0 1 0 0 0 0 0 0 0 0 0 0 0 0 
1 0 0 1 1 0 0 1 1 1 0 1 1 0 0 0 0 0 0 0 0 0 1 0 0 0 0 0 0 0 0 0 0 0 0 
1 0 0 1 1 0 0 1 1 1 0 1 1 0 0 0 0 0 0 0 0 0 1 0 0 0 0 0 0 0 0 0 0 0 0 
1 0 0 1 1 0 0 1 1 1 0 1 1 0 0 0 0 0 0 0 0 0 1 0 0 0 0 0 0 0 0 0 0 0 0 
1 0 0 1 1 0 0 1 1 1 0 1 1 0 0 0 0 0 0 0 0 0 1 0 0 0 0 0 0 0 0 0 0 0 0 
1 0 0 1 1 0 0 1 1 1 0 1 1 0 0 0 0 0 0 0 0 0 1 0 0 0 0 0 0 0 0 0 0 0 0 
1 0 0 1 1 0 0 1 1 1 0 1 1 0 0 0 0 0 0 0 0 0 1 0 0 0 0 0 0 0 0 0 0 0 0 
1 0 0 1 1 0 0 1 1 1 0 1 1 0 0 0 0 0 0 0 0 0 1 0 0 0 0 0 0 0 0 0 0 0 0 
1 0 0 1 1 0 0 1 1 1 0 1 1 0 0 0 0 0 0 0 0 0 1 0 0 0 0 0 0 0 0 0 0 0 0 
1 0 0 1 1 0 0 1 1 1 0 1 1 0 0 0 0 0 0 0 0 0 1 0 0 0 0 0 0 0 0 0 0 0 0 
1 0 0 1 1 0 0 1 1 1 0 1 1 0 0 0 0 0 0 0 0 0 1 0 0 0 0 0 0 0 0 0 0 0 0 
1 0 0 1 1 0 0 1 1 1 0 1 1 0 0 0 0 0 0 0 0 0 1 0 0 0 0 0 0 0 0 0 0 0 0 
1 0 0 1 1 0 0 1 1 1 0 1 1 0 0 0 0 0 0 0 0 0 1 0 0 0 0 0 0 0 0 0 0 0 0 
1 0 0 1 1 0 0 1 1 1 0 1 1 0 0 0 0 0 0 0 0 0 1 0 0 0 0 0 0 0 0 0 0 0 0 
1 0 0 1 1 0 0 1 1 1 0 1 1 0 0 0 0 0 0 0 0 0 1 0 0 0 0 0 0 0 0 0 0 0 0 
1 0 0 1 1 0 0 1 1 1 0 1 1 0 0 0 0 0 0 0 0 0 1 0 0 0 0 0 0 0 0 0 0 0 0 
1 0 0 1 1 0 0 1 1 1 0 1 1 0 0 0 0 0 0 0 0 0 1 0 0 0 0 0 0 0 0 0 0 0 0 
1 0 0 1 1 0 0 1 1 1 0 1 1 0 0 0 0 0 0 0 0 0 1 0 0 0 0 0 0 0 0 0 0 0 0 
1 0 0 1 1 0 0 1 1 1 0 1 1 0 0 0 0 0 0 0 0 0 1 0 0 0 0 0 0 0 0 0 0 0 0 
1 0 0 1 1 0 0 1 1 1 0 1 1 0 0 0 0 0 0 0 0 0 1 0 0 0 0 0 0 0 0 0 0 0 0 
1 0 0 1 1 0 0 1 1 1 0 1 1 0 0 0 0 0 0 0 0 0 1 0 0 0 0 0 0 0 0 0 0 0 0 
1 0 0 1 1 0 0 1 1 1 0 1 1 0 0 0 0 0 0 0 0 0 1 0 0 0 0 0 0 0 0 0 0 0 0 
1 0 0 1 1 0 0 1 1 1 0 1 1 0 0 0 0 0 0 0 0 0 1 0 0 0 0 0 0 0 0 0 0 0 0 
1 0 0 1 1 0 0 1 1 1 0 1 1 0 0 0 0 0 0 0 0 0 1 0 0 0 0 0 0 0 0 0 0 0 0 
1 0 0 1 1 0 0 1 1 1 0 1 1 0 0 0 0 0 0 0 0 0 1 0 0 0 0 0 0 0 0 0 0 0 0 
1 0 0 1 1 0 0 1 1 1 0 1 1 0 0 0 0 0 0 0 0 0 1 0 0 0 0 0 0 0 0 0 0 0 0 
1 0 0 1 1 0 0 1 1 1 0 1 1 0 0 0 0 0 0 0 0 0 1 0 0 0 0 0 0 0 0 0 0 0 0 
1 0 0 1 1 0 0 1 1 1 0 1 1 0 0 0 0 0 0 0 0 0 1 0 0 0 0 0 0 0 0 0 0 0 0 
1 0 0 1 1 0 0 1 1 1 0 1 1 0 0 0 0 0 0 0 0 0 1 0 0 0 0 0 0 0 0 0 0 0 0 
1 0 0 1 1 0 0 1 1 1 0 1 1 0 0 0 0 0 0 0 0 0 1 0 0 0 0 0 0 0 0 0 0 0 0 
1 0 0 1 1 0 0 1 1 1 0 1 1 0 0 0 0 0 0 0 0 0 1 0 0 0 0 0 0 0 0 0 0 0 0 
1 0 0 1 1 0 0 1 1 1 0 1 1 0 0 0 0 0 0 0 0 0 1 0 0 0 0 0 0 0 0 0 0 0 0 
1 0 0 1 1 0 0 1 1 1 0 1 1 0 0 0 0 0 0 0 0 0 1 0 0 0 0 0 0 0 0 0 0 0 0 
1 0 0 1 1 0 0 1 1 1 0 1 1 0 0 0 0 0 0 0 0 0 1 0 0 0 0 0 0 0 0 0 0 0 0 
1 0 0 1 1 0 0 1 1 1 0 1 1 0 0 0 0 0 0 0 0 0 1 0 0 0 0 0 0 0 0 0 0 0 0 
1 0 0 1 1 0 0 1 1 1 0 1 1 0 0 0 0 0 0 0 0 0 1 0 0 0 0 0 0 0 0 0 0 0 0 
1 0 0 1 1 0 0 1 1 1 0 1 1 0 0 0 0 0 0 0 0 0 1 0 0 0 0 0 0 0 0 0 0 0 0 
1 0 0 1 1 0 0 1 1 1 0 1 1 0 0 0 0 0 0 0 0 0 1 0 0 0 0 0 0 0 0 0 0 0 0 
1 0 0 1 1 0 0 1 1 1 0 1 1 0 0 0 0 0 0 0 0 0 1 0 0 0 0 0 0 0 0 0 0 0 0 
1 0 0 1 1 0 0 1 1 1 0 1 1 0 0 0 0 0 0 0 0 0 1 0 0 0 0 0 0 0 0 0 0 0 0 
1 0 0 1 1 0 0 1 1 1 0 1 1 0 0 0 0 0 0 0 0 0 1 0 0 0 0 0 0 0 0 0 0 0 0 
1 0 0 1 1 0 0 1 1 1 0 1 1 0 0 0 0 0 0 0 0 0 1 0 0 0 0 0 0 0 0 0 0 0 0 
1 0 0 1 1 0 0 1 1 1 0 1 1 0 0 0 0 0 0 0 0 0 1 0 0 0 0 0 0 0 0 0 0 0 0 
1 0 0 1 1 0 0 1 1 1 0 1 1 0 0 0 0 0 0 0 0 0 1 0 0 0 0 0 0 0 0 0 0 0 0 
1 0 0 1 1 0 0 1 1 1 0 1 1 0 0 0 0 0 0 0 0 0 1 0 0 0 0 0 0 0 0 0 0 0 0 
1 0 0 1 1 0 0 1 1 1 0 1 1 0 0 0 0 0 0 0 0 0 1 0 0 0 0 0 0 0 0 0 0 0 0 
1 0 0 1 1 0 0 1 1 1 0 1 1 0 0 0 0 0 0 0 0 0 1 0 0 0 0 0 0 0 0 0 0 0 0 
1 0 0 1 1 0 0 1 1 1 0 1 1 0 0 0 0 0 0 0 0 0 1 0 0 0 0 0 0 0 0 0 0 0 0 
1 0 0 1 1 0 0 1 1 1 0 1 1 0 0 0 0 0 0 0 0 0 1 0 0 0 0 0 0 0 0 0 0 0 0 
1 0 0 1 1 0 0 1 1 1 0 1 1 0 0 0 0 0 0 0 0 0 1 0 0 0 0 0 0 0 0 0 0 0 0 
1 0 0 1 1 0 0 1 1 1 0 1 1 0 0 0 0 0 0 0 0 0 1 0 0 0 0 0 0 0 0 0 0 0 0 
1 0 0 1 1 0 0 1 1 1 0 1 1 0 0 0 0 0 0 0 0 0 1 0 0 0 0 0 0 0 0 0 0 0 0 
1 0 0 1 1 0 0 1 1 1 0 1 1 0 0 0 0 0 0 0 0 0 1 0 0 0 0 0 0 0 0 0 0 0 0 
1 0 0 1 1 0 0 1 1 1 0 1 1 0 0 0 0 0 0 0 0 0 1 0 0 0 0 0 0 0 0 0 0 0 0 
1 0 0 1 1 0 0 1 1 1 0 1 1 0 0 0 0 0 0 0 0 0 1 0 0 0 0 0 0 0 0 0 0 0 0 
1 0 0 1 1 0 0 1 1 1 0 1 1 0 0 0 0 0 0 0 0 0 1 0 0 0 0 0 0 0 0 0 0 0 0 
1 0 0 1 1 0 0 1 1 1 0 1 1 0 0 0 0 0 0 0 0 0 1 0 0 0 0 0 0 0 0 0 0 0 0 
1 0 0 1 1 0 0 1 1 1 0 1 1 0 0 0 0 0 0 0 0 0 1 0 0 0 0 0 0 0 0 0 0 0 0 
1 0 0 1 1 0 0 1 1 1 0 1 1 0 0 0 0 0 0 0 0 0 1 0 0 0 0 0 0 0 0 0 0 0 0 
1 0 0 1 1 0 0 1 1 1 0 1 1 0 0 0 0 0 0 0 0 0 1 0 0 0 0 0 0 0 0 0 0 0 0 
1 0 0 1 1 0 0 1 1 1 0 1 1 0 0 0 0 0 0 0 0 0 1 0 0 0 0 0 0 0 0 0 0 0 0 
1 0 0 1 1 0 0 1 1 1 0 1 1 0 0 0 0 0 0 0 0 0 1 0 0 0 0 0 0 0 0 0 0 0 0 
1 0 0 1 1 0 0 1 1 1 0 1 1 0 0 0 0 0 0 0 0 0 1 0 0 0 0 0 0 0 0 0 0 0 0 
1 0 0 1 1 0 0 1 1 1 0 1 1 0 0 0 0 0 0 0 0 0 1 0 0 0 0 0 0 0 0 0 0 0 0 
1 0 0 1 1 0 0 1 1 1 0 1 1 0 0 0 0 0 0 0 0 0 1 0 0 0 0 0 0 0 0 0 0 0 0 
1 0 0 1 1 0 0 1 1 1 0 1 1 0 0 0 0 0 0 0 0 0 1 0 0 0 0 0 0 0 0 0 0 0 0 
1 0 0 1 1 0 0 1 1 1 0 1 1 0 0 0 0 0 0 0 0 0 1 0 0 0 0 0 0 0 0 0 0 0 0 
1 0 0 1 1 0 0 1 1 1 0 1 1 0 0 0 0 0 0 0 0 0 1 0 0 0 0 0 0 0 0 0 0 0 0 
1 0 0 1 1 0 0 1 1 1 0 1 1 0 0 0 0 0 0 0 0 0 1 0 0 0 0 0 0 0 0 0 0 0 0 
1 0 0 1 1 0 0 1 1 1 0 1 1 0 0 0 0 0 0 0 0 0 1 0 0 0 0 0 0 0 0 0 0 0 0 
1 0 0 1 1 0 0 1 1 1 0 1 1 0 0 0 0 0 0 0 0 0 1 0 0 0 0 0 0 0 0 0 0 0 0 
1 0 0 1 1 0 0 1 1 1 0 1 1 0 0 0 0 0 0 0 0 0 1 0 0 0 0 0 0 0 0 0 0 0 0 
1 0 0 1 1 0 0 1 1 1 0 1 1 0 0 0 0 0 0 0 0 0 1 0 0 0 0 0 0 0 0 0 0 0 0 
1 0 0 1 1 0 0 1 1 1 0 1 1 0 0 0 0 0 0 0 0 0 1 0 0 0 0 0 0 0 0 0 0 0 0 
1 0 0 1 1 0 0 1 1 1 0 1 1 0 0 0 0 0 0 0 0 0 1 0 0 0 0 0 0 0 0 0 0 0 0 
1 0 0 1 1 0 0 1 1 1 0 1 1 0 0 0 0 0 0 0 0 0 1 0 0 0 0 0 0 0 0 0 0 0 0 
1 0 0 1 1 0 0 1 1 1 0 1 1 0 0 0 0 0 0 0 0 0 1 0 0 0 0 0 0 0 0 0 0 0 0 
1 0 0 1 1 0 0 1 1 1 0 1 1 0 0 0 0 0 0 0 0 0 1 0 0 0 0 0 0 0 0 0 0 0 0 
1 0 0 1 1 0 0 1 1 1 0 1 1 0 0 0 0 0 0 0 0 0 1 0 0 0 0 0 0 0 0 0 0 0 0 
1 0 0 1 1 0 0 1 1 1 0 1 1 0 0 0 0 0 0 0 0 0 1 0 0 0 0 0 0 0 0 0 0 0 0 
1 0 0 1 1 0 0 1 1 1 0 1 1 0 0 0 0 0 0 0 0 0 1 0 0 0 0 0 0 0 0 0 0 0 0 
1 0 0 1 1 0 0 1 1 1 0 1 1 0 0 0 0 0 0 0 0 0 1 0 0 0 0 0 0 0 0 0 0 0 0 
1 0 0 1 1 0 0 1 1 1 0 1 1 0 0 0 0 0 0 0 0 0 1 0 0 0 0 0 0 0 0 0 0 0 0 
1 0 0 1 1 0 0 1 1 1 0 1 1 0 0 0 0 0 0 0 0 0 1 0 0 0 0 0 0 0 0 0 0 0 0 
1 0 0 1 1 0 0 1 1 1 0 1 1 0 0 0 0 0 0 0 0 0 1 0 0 0 0 0 0 0 0 0 0 0 0 
1 0 0 1 1 0 0 1 1 1 0 1 1 0 0 0 0 0 0 0 0 0 1 0 0 0 0 0 0 0 0 0 0 0 0 
1 0 0 1 1 0 0 1 1 1 0 1 1 0 0 0 0 0 0 0 0 0 1 0 0 0 0 0 0 0 0 0 0 0 0 
1 0 0 1 1 0 0 1 1 1 0 1 1 0 0 0 0 0 0 0 0 0 1 0 0 0 0 0 0 0 0 0 0 0 0 
1 0 0 1 1 0 0 1 1 1 0 1 1 0 0 0 0 0 0 0 0 0 1 0 0 0 0 0 0 0 0 0 0 0 0 
1 0 0 1 1 0 0 1 1 1 0 1 1 0 0 0 0 0 0 0 0 0 1 0 0 0 0 0 0 0 0 0 0 0 0 
1 0 0 1 1 0 0 1 1 1 0 1 1 0 0 0 0 0 0 0 0 0 1 0 0 0 0 0 0 0 0 0 0 0 0 
1 0 0 1 1 0 0 1 1 1 0 1 1 0 0 0 0 0 0 0 0 0 1 0 0 0 0 0 0 0 0 0 0 0 0 
1 0 0 1 1 0 0 1 1 1 0 1 1 0 0 0 0 0 0 0 0 0 1 0 0 0 0 0 0 0 0 0 0 0 0 
1 0 0 1 1 0 0 1 1 1 0 1 1 0 0 0 0 0 0 0 0 0 1 0 0 0 0 0 0 0 0 0 0 0 0 
1 0 0 1 1 0 0 1 1 1 0 1 1 0 0 0 0 0 0 0 0 0 1 0 0 0 0 0 0 0 0 0 0 0 0 
1 0 0 1 1 0 0 1 1 1 0 1 1 0 0 0 0 0 0 0 0 0 1 0 0 0 0 0 0 0 0 0 0 0 0 
1 0 0 1 1 0 0 1 1 1 0 1 1 0 0 0 0 0 0 0 0 0 1 0 0 0 0 0 0 0 0 0 0 0 0 
1 0 0 1 1 0 0 1 1 1 0 1 1 0 0 0 0 0 0 0 0 0 1 0 0 0 0 0 0 0 0 0 0 0 0 
1 0 0 1 1 0 0 1 1 1 0 1 1 0 0 0 0 0 0 0 0 0 1 0 0 0 0 0 0 0 0 0 0 0 0 
1 0 0 1 1 0 0 1 1 1 0 1 1 0 0 0 0 0 0 0 0 0 1 0 0 0 0 0 0 0 0 0 0 0 0 
1 0 0 1 1 0 0 1 1 1 0 1 1 0 0 0 0 0 0 0 0 0 1 0 0 0 0 0 0 0 0 0 0 0 0 
1 0 0 1 1 0 0 1 1 1 0 1 1 0 0 0 0 0 0 0 0 0 1 0 0 0 0 0 0 0 0 0 0 0 0 
1 0 0 1 1 0 0 1 1 1 0 1 1 0 0 0 0 0 0 0 0 0 1 0 0 0 0 0 0 0 0 0 0 0 0 
1 0 0 1 1 0 0 1 1 1 0 1 1 0 0 0 0 0 0 0 0 0 1 0 0 0 0 0 0 0 0 0 0 0 0 
1 0 0 1 1 0 0 1 1 1 0 1 1 0 0 0 0 0 0 0 0 0 1 0 0 0 0 0 0 0 0 0 0 0 0 
1 0 0 1 1 0 0 1 1 1 0 1 1 0 0 0 0 0 0 0 0 0 1 0 0 0 0 0 0 0 0 0 0 0 0 
1 0 0 1 1 0 0 1 1 1 0 1 1 0 0 0 0 0 0 0 0 0 1 0 0 0 0 0 0 0 0 0 0 0 0 
1 0 0 1 1 0 0 1 1 1 0 1 1 0 0 0 0 0 0 0 0 0 1 0 0 0 0 0 0 0 0 0 0 0 0 
1 0 0 1 1 0 0 1 1 1 0 1 1 0 0 0 0 0 0 0 0 0 1 0 0 0 0 0 0 0 0 0 0 0 0 
1 0 0 1 1 0 0 1 1 1 0 1 1 0 0 0 0 0 0 0 0 0 1 0 0 0 0 0 0 0 0 0 0 0 0 
1 0 0 1 1 0 0 1 1 1 0 1 1 0 0 0 0 0 0 0 0 0 1 0 0 0 0 0 0 0 0 0 0 0 0 
1 0 0 1 1 0 0 1 1 1 0 1 1 0 0 0 0 0 0 0 0 0 1 0 0 0 0 0 0 0 0 0 0 0 0 
1 0 0 1 1 0 0 1 1 1 0 1 1 0 0 0 0 0 0 0 0 0 1 0 0 0 0 0 0 0 0 0 0 0 0 
1 0 0 1 1 0 0 1 1 1 0 1 1 0 0 0 0 0 0 0 0 0 1 0 0 0 0 0 0 0 0 0 0 0 0 
1 0 0 1 1 0 0 1 1 1 0 1 1 0 0 0 0 0 0 0 0 0 1 0 0 0 0 0 0 0 0 0 0 0 0 
1 0 0 1 1 0 0 1 1 1 0 1 1 0 0 0 0 0 0 0 0 0 1 0 0 0 0 0 0 0 0 0 0 0 0 
1 0 0 1 1 0 0 1 1 1 0 1 1 0 0 0 0 0 0 0 0 0 1 0 0 0 0 0 0 0 0 0 0 0 0 
1 0 0 1 1 0 0 1 1 1 0 1 1 0 0 0 0 0 0 0 0 0 1 0 0 0 0 0 0 0 0 0 0 0 0 
1 0 0 1 1 0 0 1 1 1 0 1 1 0 0 0 0 0 0 0 0 0 1 0 0 0 0 0 0 0 0 0 0 0 0 
1 0 0 1 1 0 0 1 1 1 0 1 1 0 0 0 0 0 0 0 0 0 1 0 0 0 0 0 0 0 0 0 0 0 0 
1 0 0 1 1 0 0 1 1 1 0 1 1 0 0 0 0 0 0 0 0 0 1 0 0 0 0 0 0 0 0 0 0 0 0 
1 0 0 1 1 0 0 1 1 1 0 1 1 0 0 0 0 0 0 0 0 0 1 0 0 0 0 0 0 0 0 0 0 0 0 
1 0 0 1 1 0 0 1 1 1 0 1 1 0 0 0 0 0 0 0 0 0 1 0 0 0 0 0 0 0 0 0 0 0 0 
1 0 0 1 1 0 0 1 1 1 0 1 1 0 0 0 0 0 0 0 0 0 1 0 0 0 0 0 0 0 0 0 0 0 0 
1 0 0 1 1 0 0 1 1 1 0 1 1 0 0 0 0 0 0 0 0 0 1 0 0 0 0 0 0 0 0 0 0 0 0 
1 0 0 1 1 0 0 1 1 1 0 1 1 0 0 0 0 0 0 0 0 0 1 0 0 0 0 0 0 0 0 0 0 0 0 
1 0 0 1 1 0 0 1 1 1 0 1 1 0 0 0 0 0 0 0 0 0 1 0 0 0 0 0 0 0 0 0 0 0 0 
1 0 0 1 1 0 0 1 1 1 0 1 1 0 0 0 0 0 0 0 0 0 1 0 0 0 0 0 0 0 0 0 0 0 0 
1 0 0 1 1 0 0 1 1 1 0 1 1 0 0 0 0 0 0 0 0 0 1 0 0 0 0 0 0 0 0 0 0 0 0 
1 0 0 1 1 0 0 1 1 1 0 1 1 0 0 0 0 0 0 0 0 0 1 0 0 0 0 0 0 0 0 0 0 0 0 
1 0 0 1 1 0 0 1 1 1 0 1 1 0 0 0 0 0 0 0 0 0 1 0 0 0 0 0 0 0 0 0 0 0 0 
1 0 0 1 1 0 0 1 1 1 0 1 1 0 0 0 0 0 0 0 0 0 1 0 0 0 0 0 0 0 0 0 0 0 0 
1 0 0 1 1 0 0 1 1 1 0 1 1 0 0 0 0 0 0 0 0 0 1 0 0 0 0 0 0 0 0 0 0 0 0 
1 0 0 1 1 0 0 1 1 1 0 1 1 0 0 0 0 0 0 0 0 0 1 0 0 0 0 0 0 0 0 0 0 0 0 
1 0 0 1 1 0 0 1 1 1 0 1 1 0 0 0 0 0 0 0 0 0 1 0 0 0 0 0 0 0 0 0 0 0 0 
1 0 0 1 1 0 0 1 1 1 0 1 1 0 0 0 0 0 0 0 0 0 1 0 0 0 0 0 0 0 0 0 0 0 0 
1 0 0 1 1 0 0 1 1 1 0 1 1 0 0 0 0 0 0 0 0 0 1 0 0 0 0 0 0 0 0 0 0 0 0 
1 0 0 1 1 0 0 1 1 1 0 1 1 0 0 0 0 0 0 0 0 0 1 0 0 0 0 0 0 0 0 0 0 0 0 
1 0 0 1 1 0 0 1 1 1 0 1 1 0 0 0 0 0 0 0 0 0 1 0 0 0 0 0 0 0 0 0 0 0 0 
1 0 0 1 1 0 0 1 1 1 0 1 1 0 0 0 0 0 0 0 0 0 1 0 0 0 0 0 0 0 0 0 0 0 0 
1 0 0 1 1 0 0 1 1 1 0 1 1 0 0 0 0 0 0 0 0 0 1 0 0 0 0 0 0 0 0 0 0 0 0 
1 0 0 1 1 0 0 1 1 1 0 1 1 0 0 0 0 0 0 0 0 0 1 0 0 0 0 0 0 0 0 0 0 0 0 
1 0 0 1 1 0 0 1 1 1 0 1 1 0 0 0 0 0 0 0 0 0 1 0 0 0 0 0 0 0 0 0 0 0 0 
1 0 0 1 1 0 0 1 1 1 0 1 1 0 0 0 0 0 0 0 0 0 1 0 0 0 0 0 0 0 0 0 0 0 0 
1 0 0 1 1 0 0 1 1 1 0 1 1 0 0 0 0 0 0 0 0 0 1 0 0 0 0 0 0 0 0 0 0 0 0 
1 0 0 1 1 0 0 1 1 1 0 1 1 0 0 0 0 0 0 0 0 0 1 0 0 0 0 0 0 0 0 0 0 0 0 
1 0 0 1 1 0 0 1 1 1 0 1 1 0 0 0 0 0 0 0 0 0 1 0 0 0 0 0 0 0 0 0 0 0 0 
1 0 0 1 1 0 0 1 1 1 0 1 1 0 0 0 0 0 0 0 0 0 1 0 0 0 0 0 0 0 0 0 0 0 0 
1 0 0 1 1 0 0 1 1 1 0 1 1 0 0 0 0 0 0 0 0 0 1 0 0 0 0 0 0 0 0 0 0 0 0 
1 0 0 1 1 0 0 1 1 1 0 1 1 0 0 0 0 0 0 0 0 0 1 0 0 0 0 0 0 0 0 0 0 0 0 
1 0 0 1 1 0 0 1 1 1 0 1 1 0 0 0 0 0 0 0 0 0 1 0 0 0 0 0 0 0 0 0 0 0 0 
1 0 0 1 1 0 0 1 1 1 0 1 1 0 0 0 0 0 0 0 0 0 1 0 0 0 0 0 0 0 0 0 0 0 0 
1 0 0 1 1 0 0 1 1 1 0 1 1 0 0 0 0 0 0 0 0 0 1 0 0 0 0 0 0 0 0 0 0 0 0 
1 0 0 1 1 0 0 1 1 1 0 1 1 0 0 0 0 0 0 0 0 0 1 0 0 0 0 0 0 0 0 0 0 0 0 
1 0 0 1 1 0 0 1 1 1 0 1 1 0 0 0 0 0 0 0 0 0 1 0 0 0 0 0 0 0 0 0 0 0 0 
1 0 0 1 1 0 0 1 1 1 0 1 1 0 0 0 0 0 0 0 0 0 1 0 0 0 0 0 0 0 0 0 0 0 0 
1 0 0 1 1 0 0 1 1 1 0 1 1 0 0 0 0 0 0 0 0 0 1 0 0 0 0 0 0 0 0 0 0 0 0 
1 0 0 1 1 0 0 1 1 1 0 1 1 0 0 0 0 0 0 0 0 0 1 0 0 0 0 0 0 0 0 0 0 0 0 
1 0 0 1 1 0 0 1 1 1 0 1 1 0 0 0 0 0 0 0 0 0 1 0 0 0 0 0 0 0 0 0 0 0 0 
1 0 0 1 1 0 0 1 1 1 0 1 1 0 0 0 0 0 0 0 0 0 1 0 0 0 0 0 0 0 0 0 0 0 0 
1 0 0 1 1 0 0 1 1 1 0 1 1 0 0 0 0 0 0 0 0 0 1 0 0 0 0 0 0 0 0 0 0 0 0 
1 0 0 1 1 0 0 1 1 1 0 1 1 0 0 0 0 0 0 0 0 0 1 0 0 0 0 0 0 0 0 0 0 0 0 
1 0 0 1 1 0 0 1 1 1 0 1 1 0 0 0 0 0 0 0 0 0 1 0 0 0 0 0 0 0 0 0 0 0 0 
1 0 0 1 1 0 0 1 1 1 0 1 1 0 0 0 0 0 0 0 0 0 1 0 0 0 0 0 0 0 0 0 0 0 0 
1 0 0 1 1 0 0 1 1 1 0 1 1 0 0 0 0 0 0 0 0 0 1 0 0 0 0 0 0 0 0 0 0 0 0 
1 0 0 1 1 0 0 1 1 1 0 1 1 0 0 0 0 0 0 0 0 0 1 0 0 0 0 0 0 0 0 0 0 0 0 
1 0 0 1 1 0 0 1 1 1 0 1 1 0 0 0 0 0 0 0 0 0 1 0 0 0 0 0 0 0 0 0 0 0 0 
1 0 0 1 1 0 0 1 1 1 0 1 1 0 0 0 0 0 0 0 0 0 1 0 0 0 0 0 0 0 0 0 0 0 0 
1 0 0 1 1 0 0 1 1 1 0 1 1 0 0 0 0 0 0 0 0 0 1 0 0 0 0 0 0 0 0 0 0 0 0 
1 0 0 1 1 0 0 1 1 1 0 1 1 0 0 0 0 0 0 0 0 0 1 0 0 0 0 0 0 0 0 0 0 0 0 
1 0 0 1 1 0 0 1 1 1 0 1 1 0 0 0 0 0 0 0 0 0 1 0 0 0 0 0 0 0 0 0 0 0 0 
1 0 0 1 1 0 0 1 1 1 0 1 1 0 0 0 0 0 0 0 0 0 1 0 0 0 0 0 0 0 0 0 0 0 0 
1 0 0 1 1 0 0 1 1 1 0 1 1 0 0 0 0 0 0 0 0 0 1 0 0 0 0 0 0 0 0 0 0 0 0 
1 0 0 1 1 0 0 1 1 1 0 1 1 0 0 0 0 0 0 0 0 0 1 0 0 0 0 0 0 0 0 0 0 0 0 
1 0 0 1 1 0 0 1 1 1 0 1 1 0 0 0 0 0 0 0 0 0 1 0 0 0 0 0 0 0 0 0 0 0 0 
1 0 0 1 1 0 0 1 1 1 0 1 1 0 0 0 0 0 0 0 0 0 1 0 0 0 0 0 0 0 0 0 0 0 0 
1 0 0 1 1 0 0 1 1 1 0 1 1 0 0 0 0 0 0 0 0 0 1 0 0 0 0 0 0 0 0 0 0 0 0 
1 0 0 1 1 0 0 1 1 1 0 1 1 0 0 0 0 0 0 0 0 0 1 0 0 0 0 0 0 0 0 0 0 0 0 
1 0 0 1 1 0 0 1 1 1 0 1 1 0 0 0 0 0 0 0 0 0 1 0 0 0 0 0 0 0 0 0 0 0 0 
1 0 0 1 1 0 0 1 1 1 0 1 1 0 0 0 0 0 0 0 0 0 1 0 0 0 0 0 0 0 0 0 0 0 0 
1 0 0 1 1 0 0 1 1 1 0 1 1 0 0 0 0 0 0 0 0 0 1 0 0 0 0 0 0 0 0 0 0 0 0 
1 0 0 1 1 0 0 1 1 1 0 1 1 0 0 0 0 0 0 0 0 0 1 0 0 0 0 0 0 0 0 0 0 0 0 
1 0 0 1 1 0 0 1 1 1 0 1 1 0 0 0 0 0 0 0 0 0 1 0 0 0 0 0 0 0 0 0 0 0 0 
1 0 0 1 1 0 0 1 1 1 0 1 1 0 0 0 0 0 0 0 0 0 1 0 0 0 0 0 0 0 0 0 0 0 0 
1 0 0 1 1 0 0 1 1 1 0 1 1 0 0 0 0 0 0 0 0 0 1 0 0 0 0 0 0 0 0 0 0 0 0 
1 0 0 1 1 0 0 1 1 1 0 1 1 0 0 0 0 0 0 0 0 0 1 0 0 0 0 0 0 0 0 0 0 0 0 
1 0 0 1 1 0 0 1 1 1 0 1 1 0 0 0 0 0 0 0 0 0 1 0 0 0 0 0 0 0 0 0 0 0 0 
1 0 0 1 1 0 0 1 1 1 0 1 1 0 0 0 0 0 0 0 0 0 1 0 0 0 0 0 0 0 0 0 0 0 0 
1 0 0 1 1 0 0 1 1 1 0 1 1 0 0 0 0 0 0 0 0 0 1 0 0 0 0 0 0 0 0 0 0 0 0 
1 0 0 1 1 0 0 1 1 1 0 1 1 0 0 0 0 0 0 0 0 0 1 0 0 0 0 0 0 0 0 0 0 0 0 
1 0 0 1 1 0 0 1 1 1 0 1 1 0 0 0 0 0 0 0 0 0 1 0 0 0 0 0 0 0 0 0 0 0 0 
1 0 0 1 1 0 0 1 1 1 0 1 1 0 0 0 0 0 0 0 0 0 1 0 0 0 0 0 0 0 0 0 0 0 0 
1 0 0 1 1 0 0 1 1 1 0 1 1 0 0 0 0 0 0 0 0 0 1 0 0 0 0 0 0 0 0 0 0 0 0 
1 0 0 1 1 0 0 1 1 1 0 1 1 0 0 0 0 0 0 0 0 0 1 0 0 0 0 0 0 0 0 0 0 0 0 
1 0 0 1 1 0 0 1 1 1 0 1 1 0 0 0 0 0 0 0 0 0 1 0 0 0 0 0 0 0 0 0 0 0 0 
1 0 0 1 1 0 0 1 1 1 0 1 1 0 0 0 0 0 0 0 0 0 1 0 0 0 0 0 0 0 0 0 0 0 0 
1 0 0 1 1 0 0 1 1 1 0 1 1 0 0 0 0 0 0 0 0 0 1 0 0 0 0 0 0 0 0 0 0 0 0 
1 0 0 1 1 0 0 1 1 1 0 1 1 0 0 0 0 0 0 0 0 0 1 0 0 0 0 0 0 0 0 0 0 0 0 
1 0 0 1 1 0 0 1 1 1 0 1 1 0 0 0 0 0 0 0 0 0 1 0 0 0 0 0 0 0 0 0 0 0 0 
1 0 0 1 1 0 0 1 1 1 0 1 1 0 0 0 0 0 0 0 0 0 1 0 0 0 0 0 0 0 0 0 0 0 0 
1 0 0 1 1 0 0 1 1 1 0 1 1 0 0 0 0 0 0 0 0 0 1 0 0 0 0 0 0 0 0 0 0 0 0 
1 0 0 1 1 0 0 1 1 1 0 1 1 0 0 0 0 0 0 0 0 0 1 0 0 0 0 0 0 0 0 0 0 0 0 
1 0 0 1 1 0 0 1 1 1 0 1 1 0 0 0 0 0 0 0 0 0 1 0 0 0 0 0 0 0 0 0 0 0 0 
1 0 0 1 1 0 0 1 1 1 0 1 1 0 0 0 0 0 0 0 0 0 1 0 0 0 0 0 0 0 0 0 0 0 0 
1 0 0 1 1 0 0 1 1 1 0 1 1 0 0 0 0 0 0 0 0 0 1 0 0 0 0 0 0 0 0 0 0 0 0 
1 0 0 1 1 0 0 1 1 1 0 1 1 0 0 0 0 0 0 0 0 0 1 0 0 0 0 0 0 0 0 0 0 0 0 
1 0 0 1 1 0 0 1 1 1 0 1 1 0 0 0 0 0 0 0 0 0 1 0 0 0 0 0 0 0 0 0 0 0 0 
1 0 0 1 1 0 0 1 1 1 0 1 1 0 0 0 0 0 0 0 0 0 1 0 0 0 0 0 0 0 0 0 0 0 0 
1 0 0 1 1 0 0 1 1 1 0 1 1 0 0 0 0 0 0 0 0 0 1 0 0 0 0 0 0 0 0 0 0 0 0 
1 0 0 1 1 0 0 1 1 1 0 1 1 0 0 0 0 0 0 0 0 0 1 0 0 0 0 0 0 0 0 0 0 0 0 
1 0 0 1 1 0 0 1 1 1 0 1 1 0 0 0 0 0 0 0 0 0 1 0 0 0 0 0 0 0 0 0 0 0 0 
1 0 0 1 1 0 0 1 1 1 0 1 1 0 0 0 0 0 0 0 0 0 1 0 0 0 0 0 0 0 0 0 0 0 0 
1 0 0 1 1 0 0 1 1 1 0 1 1 0 0 0 0 0 0 0 0 0 1 0 0 0 0 0 0 0 0 0 0 0 0 
1 0 0 1 1 0 0 1 1 1 0 1 1 0 0 0 0 0 0 0 0 0 1 0 0 0 0 0 0 0 0 0 0 0 0 
1 0 0 1 1 0 0 1 1 1 0 1 1 0 0 0 0 0 0 0 0 0 1 0 0 0 0 0 0 0 0 0 0 0 0 
1 0 0 1 1 0 0 1 1 1 0 1 1 0 0 0 0 0 0 0 0 0 1 0 0 0 0 0 0 0 0 0 0 0 0 
1 0 0 1 1 0 0 1 1 1 0 1 1 0 0 0 0 0 0 0 0 0 1 0 0 0 0 0 0 0 0 0 0 0 0 
1 0 0 1 1 0 0 1 1 1 0 1 1 0 0 0 0 0 0 0 0 0 1 0 0 0 0 0 0 0 0 0 0 0 0 
1 0 0 1 1 0 0 1 1 1 0 1 1 0 0 0 0 0 0 0 0 0 1 0 0 0 0 0 0 0 0 0 0 0 0 
1 0 0 1 1 0 0 1 1 1 0 1 1 0 0 0 0 0 0 0 0 0 1 0 0 0 0 0 0 0 0 0 0 0 0 
1 0 0 1 1 0 0 1 1 1 0 1 1 0 0 0 0 0 0 0 0 0 1 0 0 0 0 0 0 0 0 0 0 0 0 
1 0 0 1 1 0 0 1 1 1 0 1 1 0 0 0 0 0 0 0 0 0 1 0 0 0 0 0 0 0 0 0 0 0 0 
1 0 0 1 1 0 0 1 1 1 0 1 1 0 0 0 0 0 0 0 0 0 1 0 0 0 0 0 0 0 0 0 0 0 0 
1 0 0 1 1 0 0 1 1 1 0 1 1 0 0 0 0 0 0 0 0 0 1 0 0 0 0 0 0 0 0 0 0 0 0 
1 0 0 1 1 0 0 1 1 1 0 1 1 0 0 0 0 0 0 0 0 0 1 0 0 0 0 0 0 0 0 0 0 0 0 
1 0 0 1 1 0 0 1 1 1 0 1 1 0 0 0 0 0 0 0 0 0 1 0 0 0 0 0 0 0 0 0 0 0 0 
1 0 0 1 1 0 0 1 1 1 0 1 1 0 0 0 0 0 0 0 0 0 1 0 0 0 0 0 0 0 0 0 0 0 0 
1 0 0 1 1 0 0 1 1 1 0 1 1 0 0 0 0 0 0 0 0 0 1 0 0 0 0 0 0 0 0 0 0 0 0 
1 0 0 1 1 0 0 1 1 1 0 1 1 0 0 0 0 0 0 0 0 0 1 0 0 0 0 0 0 0 0 0 0 0 0 
1 0 0 1 1 0 0 1 1 1 0 1 1 0 0 0 0 0 0 0 0 0 1 0 0 0 0 0 0 0 0 0 0 0 0 
1 0 0 1 1 0 0 1 1 1 0 1 1 0 0 0 0 0 0 0 0 0 1 0 0 0 0 0 0 0 0 0 0 0 0 
1 0 0 1 1 0 0 1 1 1 0 1 1 0 0 0 0 0 0 0 0 0 1 0 0 0 0 0 0 0 0 0 0 0 0 
1 0 0 1 1 0 0 1 1 1 0 1 1 0 0 0 0 0 0 0 0 0 1 0 0 0 0 0 0 0 0 0 0 0 0 
1 0 0 1 1 0 0 1 1 1 0 1 1 0 0 0 0 0 0 0 0 0 1 0 0 0 0 0 0 0 0 0 0 0 0 
1 0 0 1 1 0 0 1 1 1 0 1 1 0 0 0 0 0 0 0 0 0 1 0 0 0 0 0 0 0 0 0 0 0 0 
1 0 0 1 1 0 0 1 1 1 0 1 1 0 0 0 0 0 0 0 0 0 1 0 0 0 0 0 0 0 0 0 0 0 0 
1 0 0 1 1 0 0 1 1 1 0 1 1 0 0 0 0 0 0 0 0 0 1 0 0 0 0 0 0 0 0 0 0 0 0 
1 0 0 1 1 0 0 1 1 1 0 1 1 0 0 0 0 0 0 0 0 0 1 0 0 0 0 0 0 0 0 0 0 0 0 
1 0 0 1 1 0 0 1 1 1 0 1 1 0 0 0 0 0 0 0 0 0 1 0 0 0 0 0 0 0 0 0 0 0 0 
1 0 0 1 1 0 0 1 1 1 0 1 1 0 0 0 0 0 0 0 0 0 1 0 0 0 0 0 0 0 0 0 0 0 0 
1 0 0 1 1 0 0 1 1 1 0 1 1 0 0 0 0 0 0 0 0 0 1 0 0 0 0 0 0 0 0 0 0 0 0 
1 0 0 1 1 0 0 1 1 1 0 1 1 0 0 0 0 0 0 0 0 0 1 0 0 0 0 0 0 0 0 0 0 0 0 
1 0 0 1 1 0 0 1 1 1 0 1 1 0 0 0 0 0 0 0 0 0 1 0 0 0 0 0 0 0 0 0 0 0 0 
1 0 0 1 1 0 0 1 1 1 0 1 1 0 0 0 0 0 0 0 0 0 1 0 0 0 0 0 0 0 0 0 0 0 0 
1 0 0 1 1 0 0 1 1 1 0 1 1 0 0 0 0 0 0 0 0 0 1 0 0 0 0 0 0 0 0 0 0 0 0 
1 0 0 1 1 0 0 1 1 1 0 1 1 0 0 0 0 0 0 0 0 0 1 0 0 0 0 0 0 0 0 0 0 0 0 
1 0 0 1 1 0 0 1 1 1 0 1 1 0 0 0 0 0 0 0 0 0 1 0 0 0 0 0 0 0 0 0 0 0 0 
1 0 0 1 1 0 0 1 1 1 0 1 1 0 0 0 0 0 0 0 0 0 1 0 0 0 0 0 0 0 0 0 0 0 0 
1 0 0 1 1 0 0 1 1 1 0 1 1 0 0 0 0 0 0 0 0 0 1 0 0 0 0 0 0 0 0 0 0 0 0 
1 0 0 1 1 0 0 1 1 1 0 1 1 0 0 0 0 0 0 0 0 0 1 0 0 0 0 0 0 0 0 0 0 0 0 
1 0 0 1 1 0 0 1 1 1 0 1 1 0 0 0 0 0 0 0 0 0 1 0 0 0 0 0 0 0 0 0 0 0 0 
1 0 0 1 1 0 0 1 1 1 0 1 1 0 0 0 0 0 0 0 0 0 1 0 0 0 0 0 0 0 0 0 0 0 0 
1 0 0 1 1 0 0 1 1 1 0 1 1 0 0 0 0 0 0 0 0 0 1 0 0 0 0 0 0 0 0 0 0 0 0 
1 0 0 1 1 0 0 1 1 1 0 1 1 0 0 0 0 0 0 0 0 0 1 0 0 0 0 0 0 0 0 0 0 0 0 
1 0 0 1 1 0 0 1 1 1 0 1 1 0 0 0 0 0 0 0 0 0 1 0 0 0 0 0 0 0 0 0 0 0 0 
1 0 0 1 1 0 0 1 1 1 0 1 1 0 0 0 0 0 0 0 0 0 1 0 0 0 0 0 0 0 0 0 0 0 0 
1 0 0 1 1 0 0 1 1 1 0 1 1 0 0 0 0 0 0 0 0 0 1 0 0 0 0 0 0 0 0 0 0 0 0 
1 0 0 1 1 0 0 1 1 1 0 1 1 0 0 0 0 0 0 0 0 0 1 0 0 0 0 0 0 0 0 0 0 0 0 
1 0 0 1 1 0 0 1 1 1 0 1 1 0 0 0 0 0 0 0 0 0 1 0 0 0 0 0 0 0 0 0 0 0 0 
1 0 0 1 1 0 0 1 1 1 0 1 1 0 0 0 0 0 0 0 0 0 1 0 0 0 0 0 0 0 0 0 0 0 0 
1 0 0 1 1 0 0 1 1 1 0 1 1 0 0 0 0 0 0 0 0 0 1 0 0 0 0 0 0 0 0 0 0 0 0 
1 0 0 1 1 0 0 1 1 1 0 1 1 0 0 0 0 0 0 0 0 0 1 0 0 0 0 0 0 0 0 0 0 0 0 
1 0 0 1 1 0 0 1 1 1 0 1 1 0 0 0 0 0 0 0 0 0 1 0 0 0 0 0 0 0 0 0 0 0 0 
1 0 0 1 1 0 0 1 1 1 0 1 1 0 0 0 0 0 0 0 0 0 1 0 0 0 0 0 0 0 0 0 0 0 0 
1 0 0 1 1 0 0 1 1 1 0 1 1 0 0 0 0 0 0 0 0 0 1 0 0 0 0 0 0 0 0 0 0 0 0 
1 0 0 1 1 0 0 1 1 1 0 1 1 0 0 0 0 0 0 0 0 0 1 0 0 0 0 0 0 0 0 0 0 0 0 
1 0 0 1 1 0 0 1 1 1 0 1 1 0 0 0 0 0 0 0 0 0 1 0 0 0 0 0 0 0 0 0 0 0 0 
1 0 0 1 1 0 0 1 1 1 0 1 1 0 0 0 0 0 0 0 0 0 1 0 0 0 0 0 0 0 0 0 0 0 0 
1 0 0 1 1 0 0 1 1 1 0 1 1 0 0 0 0 0 0 0 0 0 1 0 0 0 0 0 0 0 0 0 0 0 0 
1 0 0 1 1 0 0 1 1 1 0 1 1 0 0 0 0 0 0 0 0 0 1 0 0 0 0 0 0 0 0 0 0 0 0 
1 0 0 1 1 0 0 1 1 1 0 1 1 0 0 0 0 0 0 0 0 0 1 0 0 0 0 0 0 0 0 0 0 0 0 
1 0 0 1 1 0 0 1 1 1 0 1 1 0 0 0 0 0 0 0 0 0 1 0 0 0 0 0 0 0 0 0 0 0 0 
1 0 0 1 1 0 0 1 1 1 0 1 1 0 0 0 0 0 0 0 0 0 1 0 0 0 0 0 0 0 0 0 0 0 0 
1 0 0 1 1 0 0 1 1 1 0 1 1 0 0 0 0 0 0 0 0 0 1 0 0 0 0 0 0 0 0 0 0 0 0 
1 0 0 1 1 0 0 1 1 1 0 1 1 0 0 0 0 0 0 0 0 0 1 0 0 0 0 0 0 0 0 0 0 0 0 
1 0 0 1 1 0 0 1 1 1 0 1 1 0 0 0 0 0 0 0 0 0 1 0 0 0 0 0 0 0 0 0 0 0 0 
1 0 0 1 1 0 0 1 1 1 0 1 1 0 0 0 0 0 0 0 0 0 1 0 0 0 0 0 0 0 0 0 0 0 0 
1 0 0 1 1 0 0 1 1 1 0 1 1 0 0 0 0 0 0 0 0 0 1 0 0 0 0 0 0 0 0 0 0 0 0 
1 0 0 1 1 0 0 1 1 1 0 1 1 0 0 0 0 0 0 0 0 0 1 0 0 0 0 0 0 0 0 0 0 0 0 
1 0 0 1 1 0 0 1 1 1 0 1 1 0 0 0 0 0 0 0 0 0 1 0 0 0 0 0 0 0 0 0 0 0 0 
1 0 0 1 1 0 0 1 1 1 0 1 1 0 0 0 0 0 0 0 0 0 1 0 0 0 0 0 0 0 0 0 0 0 0 
1 0 0 1 1 0 0 1 1 1 0 1 1 0 0 0 0 0 0 0 0 0 1 0 0 0 0 0 0 0 0 0 0 0 0 
1 0 0 1 1 0 0 1 1 1 0 1 1 0 0 0 0 0 0 0 0 0 1 0 0 0 0 0 0 0 0 0 0 0 0 
1 0 0 1 1 0 0 1 1 1 0 1 1 0 0 0 0 0 0 0 0 0 1 0 0 0 0 0 0 0 0 0 0 0 0 
1 0 0 1 1 0 0 1 1 1 0 1 1 0 0 0 0 0 0 0 0 0 1 0 0 0 0 0 0 0 0 0 0 0 0 
1 0 0 1 1 0 0 1 1 1 0 1 1 0 0 0 0 0 0 0 0 0 1 0 0 0 0 0 0 0 0 0 0 0 0 
1 0 0 1 1 0 0 1 1 1 0 1 1 0 0 0 0 0 0 0 0 0 1 0 0 0 0 0 0 0 0 0 0 0 0 
1 0 0 1 1 0 0 1 1 1 0 1 1 0 0 0 0 0 0 0 0 0 1 0 0 0 0 0 0 0 0 0 0 0 0 
1 0 0 1 1 0 0 1 1 1 0 1 1 0 0 0 0 0 0 0 0 0 1 0 0 0 0 0 0 0 0 0 0 0 0 
1 0 0 1 1 0 0 1 1 1 0 1 1 0 0 0 0 0 0 0 0 0 1 0 0 0 0 0 0 0 0 0 0 0 0 
1 0 0 1 1 0 0 1 1 1 0 1 1 0 0 0 0 0 0 0 0 0 1 0 0 0 0 0 0 0 0 0 0 0 0 
1 0 0 1 1 0 0 1 1 1 0 1 1 0 0 0 0 0 0 0 0 0 1 0 0 0 0 0 0 0 0 0 0 0 0 
1 0 0 1 1 0 0 1 1 1 0 1 1 0 0 0 0 0 0 0 0 0 1 0 0 0 0 0 0 0 0 0 0 0 0 
1 0 0 1 1 0 0 1 1 1 0 1 1 0 0 0 0 0 0 0 0 0 1 0 0 0 0 0 0 0 0 0 0 0 0 
1 0 0 1 1 0 0 1 1 1 0 1 1 0 0 0 0 0 0 0 0 0 1 0 0 0 0 0 0 0 0 0 0 0 0 
1 0 0 1 1 0 0 1 1 1 0 1 1 0 0 0 0 0 0 0 0 0 1 0 0 0 0 0 0 0 0 0 0 0 0 
1 0 0 1 1 0 0 1 1 1 0 1 1 0 0 0 0 0 0 0 0 0 1 0 0 0 0 0 0 0 0 0 0 0 0 
1 0 0 1 1 0 0 1 1 1 0 1 1 0 0 0 0 0 0 0 0 0 1 0 0 0 0 0 0 0 0 0 0 0 0 
1 0 0 1 1 0 0 1 1 1 0 1 1 0 0 0 0 0 0 0 0 0 1 0 0 0 0 0 0 0 0 0 0 0 0 
1 0 0 1 1 0 0 1 1 1 0 1 1 0 0 0 0 0 0 0 0 0 1 0 0 0 0 0 0 0 0 0 0 0 0 
1 0 0 1 1 0 0 1 1 1 0 1 1 0 0 0 0 0 0 0 0 0 1 0 0 0 0 0 0 0 0 0 0 0 0 
1 0 0 1 1 0 0 1 1 1 0 1 1 0 0 0 0 0 0 0 0 0 1 0 0 0 0 0 0 0 0 0 0 0 0 
1 0 0 1 1 0 0 1 1 1 0 1 1 0 0 0 0 0 0 0 0 0 1 0 0 0 0 0 0 0 0 0 0 0 0 
1 0 0 1 1 0 0 1 1 1 0 1 1 0 0 0 0 0 0 0 0 0 1 0 0 0 0 0 0 0 0 0 0 0 0 
1 0 0 1 1 0 0 1 1 1 0 1 1 0 0 0 0 0 0 0 0 0 1 0 0 0 0 0 0 0 0 0 0 0 0 
1 0 0 1 1 0 0 1 1 1 0 1 1 0 0 0 0 0 0 0 0 0 1 0 0 0 0 0 0 0 0 0 0 0 0 
1 0 0 1 1 0 0 1 1 1 0 1 1 0 0 0 0 0 0 0 0 0 1 0 0 0 0 0 0 0 0 0 0 0 0 
1 0 0 1 1 0 0 1 1 1 0 1 1 0 0 0 0 0 0 0 0 0 1 0 0 0 0 0 0 0 0 0 0 0 0 
1 0 0 1 1 0 0 1 1 1 0 1 1 0 0 0 0 0 0 0 0 0 1 0 0 0 0 0 0 0 0 0 0 0 0 
1 0 0 1 1 0 0 1 1 1 0 1 1 0 0 0 0 0 0 0 0 0 1 0 0 0 0 0 0 0 0 0 0 0 0 
1 0 0 1 1 0 0 1 1 1 0 1 1 0 0 0 0 0 0 0 0 0 1 0 0 0 0 0 0 0 0 0 0 0 0 
1 0 0 1 1 0 0 1 1 1 0 1 1 0 0 0 0 0 0 0 0 0 1 0 0 0 0 0 0 0 0 0 0 0 0 
1 0 0 1 1 0 0 1 1 1 0 1 1 0 0 0 0 0 0 0 0 0 1 0 0 0 0 0 0 0 0 0 0 0 0 
1 0 0 1 1 0 0 1 1 1 0 1 1 0 0 0 0 0 0 0 0 0 1 0 0 0 0 0 0 0 0 0 0 0 0 
1 0 0 1 1 0 0 1 1 1 0 1 1 0 0 0 0 0 0 0 0 0 1 0 0 0 0 0 0 0 0 0 0 0 0 
1 0 0 1 1 0 0 1 1 1 0 1 1 0 0 0 0 0 0 0 0 0 1 0 0 0 0 0 0 0 0 0 0 0 0 
1 0 0 1 1 0 0 1 1 1 0 1 1 0 0 0 0 0 0 0 0 0 1 0 0 0 0 0 0 0 0 0 0 0 0 
1 0 0 1 1 0 0 1 1 1 0 1 1 0 0 0 0 0 0 0 0 0 1 0 0 0 0 0 0 0 0 0 0 0 0 
1 0 0 1 1 0 0 1 1 1 0 1 1 0 0 0 0 0 0 0 0 0 1 0 0 0 0 0 0 0 0 0 0 0 0 
1 0 0 1 1 0 0 1 1 1 0 1 1 0 0 0 0 0 0 0 0 0 1 0 0 0 0 0 0 0 0 0 0 0 0 
1 0 0 1 1 0 0 1 1 1 0 1 1 0 0 0 0 0 0 0 0 0 1 0 0 0 0 0 0 0 0 0 0 0 0 
1 0 0 1 1 0 0 1 1 1 0 1 1 0 0 0 0 0 0 0 0 0 1 0 0 0 0 0 0 0 0 0 0 0 0 
1 0 0 1 1 0 0 1 1 1 0 1 1 0 0 0 0 0 0 0 0 0 1 0 0 0 0 0 0 0 0 0 0 0 0 
1 0 0 1 1 0 0 1 1 1 0 1 1 0 0 0 0 0 0 0 0 0 1 0 0 0 0 0 0 0 0 0 0 0 0 
1 0 0 1 1 0 0 1 1 1 0 1 1 0 0 0 0 0 0 0 0 0 1 0 0 0 0 0 0 0 0 0 0 0 0 
1 0 0 1 1 0 0 1 1 1 0 1 1 0 0 0 0 0 0 0 0 0 1 0 0 0 0 0 0 0 0 0 0 0 0 
1 0 0 1 1 0 0 1 1 1 0 1 1 0 0 0 0 0 0 0 0 0 1 0 0 0 0 0 0 0 0 0 0 0 0 
1 0 0 1 1 0 0 1 1 1 0 1 1 0 0 0 0 0 0 0 0 0 1 0 0 0 0 0 0 0 0 0 0 0 0 
1 0 0 1 1 0 0 1 1 1 0 1 1 0 0 0 0 0 0 0 0 0 1 0 0 0 0 0 0 0 0 0 0 0 0 
1 0 0 1 1 0 0 1 1 1 0 1 1 0 0 0 0 0 0 0 0 0 1 0 0 0 0 0 0 0 0 0 0 0 0 
1 0 0 1 1 0 0 1 1 1 0 1 1 0 0 0 0 0 0 0 0 0 1 0 0 0 0 0 0 0 0 0 0 0 0 
1 0 0 1 1 0 0 1 1 1 0 1 1 0 0 0 0 0 0 0 0 0 1 0 0 0 0 0 0 0 0 0 0 0 0 
1 0 0 1 1 0 0 1 1 1 0 1 1 0 0 0 0 0 0 0 0 0 1 0 0 0 0 0 0 0 0 0 0 0 0 
1 0 0 1 1 0 0 1 1 1 0 1 1 0 0 0 0 0 0 0 0 0 1 0 0 0 0 0 0 0 0 0 0 0 0 
1 0 0 1 1 0 0 1 1 1 0 1 1 0 0 0 0 0 0 0 0 0 1 0 0 0 0 0 0 0 0 0 0 0 0 
1 0 0 1 1 0 0 1 1 1 0 1 1 0 0 0 0 0 0 0 0 0 1 0 0 0 0 0 0 0 0 0 0 0 0 
1 0 0 1 1 0 0 1 1 1 0 1 1 0 0 0 0 0 0 0 0 0 1 0 0 0 0 0 0 0 0 0 0 0 0 
1 0 0 1 1 0 0 1 1 1 0 1 1 0 0 0 0 0 0 0 0 0 1 0 0 0 0 0 0 0 0 0 0 0 0 
1 0 0 1 1 0 0 1 1 1 0 1 1 0 0 0 0 0 0 0 0 0 1 0 0 0 0 0 0 0 0 0 0 0 0 
1 0 0 1 1 0 0 1 1 1 0 1 1 0 0 0 0 0 0 0 0 0 1 0 0 0 0 0 0 0 0 0 0 0 0 
1 0 0 1 1 0 0 1 1 1 0 1 1 0 0 0 0 0 0 0 0 0 1 0 0 0 0 0 0 0 0 0 0 0 0 
1 0 0 1 1 0 0 1 1 1 0 1 1 0 0 0 0 0 0 0 0 0 1 0 0 0 0 0 0 0 0 0 0 0 0 
1 0 0 1 1 0 0 1 1 1 0 1 1 0 0 0 0 0 0 0 0 0 1 0 0 0 0 0 0 0 0 0 0 0 0 
1 0 0 1 1 0 0 1 1 1 0 1 1 0 0 0 0 0 0 0 0 0 1 0 0 0 0 0 0 0 0 0 0 0 0 
1 0 0 1 1 0 0 1 1 1 0 1 1 0 0 0 0 0 0 0 0 0 1 0 0 0 0 0 0 0 0 0 0 0 0 
1 0 0 1 1 0 0 1 1 1 0 1 1 0 0 0 0 0 0 0 0 0 1 0 0 0 0 0 0 0 0 0 0 0 0 
1 0 0 1 1 0 0 1 1 1 0 1 1 0 0 0 0 0 0 0 0 0 1 0 0 0 0 0 0 0 0 0 0 0 0 
1 0 0 1 1 0 0 1 1 1 0 1 1 0 0 0 0 0 0 0 0 0 1 0 0 0 0 0 0 0 0 0 0 0 0 
1 0 0 1 1 0 0 1 1 1 0 1 1 0 0 0 0 0 0 0 0 0 1 0 0 0 0 0 0 0 0 0 0 0 0 
1 0 0 1 1 0 0 1 1 1 0 1 1 0 0 0 0 0 0 0 0 0 1 0 0 0 0 0 0 0 0 0 0 0 0 
1 0 0 1 1 0 0 1 1 1 0 1 1 0 0 0 0 0 0 0 0 0 1 0 0 0 0 0 0 0 0 0 0 0 0 
1 0 0 1 1 0 0 1 1 1 0 1 1 0 0 0 0 0 0 0 0 0 1 0 0 0 0 0 0 0 0 0 0 0 0 
1 0 0 1 1 0 0 1 1 1 0 1 1 0 0 0 0 0 0 0 0 0 1 0 0 0 0 0 0 0 0 0 0 0 0 
1 0 0 1 1 0 0 1 1 1 0 1 1 0 0 0 0 0 0 0 0 0 1 0 0 0 0 0 0 0 0 0 0 0 0 
1 0 0 1 1 0 0 1 1 1 0 1 1 0 0 0 0 0 0 0 0 0 1 0 0 0 0 0 0 0 0 0 0 0 0 
1 0 0 1 1 0 0 1 1 1 0 1 1 0 0 0 0 0 0 0 0 0 1 0 0 0 0 0 0 0 0 0 0 0 0 
1 0 0 1 1 0 0 1 1 1 0 1 1 0 0 0 0 0 0 0 0 0 1 0 0 0 0 0 0 0 0 0 0 0 0 
1 0 0 1 1 0 0 1 1 1 0 1 1 0 0 0 0 0 0 0 0 0 1 0 0 0 0 0 0 0 0 0 0 0 0 
1 0 0 1 1 0 0 1 1 1 0 1 1 0 0 0 0 0 0 0 0 0 1 0 0 0 0 0 0 0 0 0 0 0 0 
1 0 0 1 1 0 0 1 1 1 0 1 1 0 0 0 0 0 0 0 0 0 1 0 0 0 0 0 0 0 0 0 0 0 0 
1 0 0 1 1 0 0 1 1 1 0 1 1 0 0 0 0 0 0 0 0 0 1 0 0 0 0 0 0 0 0 0 0 0 0 
1 0 0 1 1 0 0 1 1 1 0 1 1 0 0 0 0 0 0 0 0 0 1 0 0 0 0 0 0 0 0 0 0 0 0 
1 0 0 1 1 0 0 1 1 1 0 1 1 0 0 0 0 0 0 0 0 0 1 0 0 0 0 0 0 0 0 0 0 0 0 
1 0 0 1 1 0 0 1 1 1 0 1 1 0 0 0 0 0 0 0 0 0 1 0 0 0 0 0 0 0 0 0 0 0 0 
1 0 0 1 1 0 0 1 1 1 0 1 1 0 0 0 0 0 0 0 0 0 1 0 0 0 0 0 0 0 0 0 0 0 0 
1 0 0 1 1 0 0 1 1 1 0 1 1 0 0 0 0 0 0 0 0 0 1 0 0 0 0 0 0 0 0 0 0 0 0 
1 0 0 1 1 0 0 1 1 1 0 1 1 0 0 0 0 0 0 0 0 0 1 0 0 0 0 0 0 0 0 0 0 0 0 
1 0 0 1 1 0 0 1 1 1 0 1 1 0 0 0 0 0 0 0 0 0 1 0 0 0 0 0 0 0 0 0 0 0 0 
1 0 0 1 1 0 0 1 1 1 0 1 1 0 0 0 0 0 0 0 0 0 1 0 0 0 0 0 0 0 0 0 0 0 0 
1 0 0 1 1 0 0 1 1 1 0 1 1 0 0 0 0 0 0 0 0 0 1 0 0 0 0 0 0 0 0 0 0 0 0 
1 0 0 1 1 0 0 1 1 1 0 1 1 0 0 0 0 0 0 0 0 0 1 0 0 0 0 0 0 0 0 0 0 0 0 
1 0 0 1 1 0 0 1 1 1 0 1 1 0 0 0 0 0 0 0 0 0 1 0 0 0 0 0 0 0 0 0 0 0 0 
1 0 0 1 1 0 0 1 1 1 0 1 1 0 0 0 0 0 0 0 0 0 1 0 0 0 0 0 0 0 0 0 0 0 0 
1 0 0 1 1 0 0 1 1 1 0 1 1 0 0 0 0 0 0 0 0 0 1 0 0 0 0 0 0 0 0 0 0 0 0 
1 0 0 1 1 0 0 1 1 1 0 1 1 0 0 0 0 0 0 0 0 0 1 0 0 0 0 0 0 0 0 0 0 0 0 
1 0 0 1 1 0 0 1 1 1 0 1 1 0 0 0 0 0 0 0 0 0 1 0 0 0 0 0 0 0 0 0 0 0 0 
1 0 0 1 1 0 0 1 1 1 0 1 1 0 0 0 0 0 0 0 0 0 1 0 0 0 0 0 0 0 0 0 0 0 0 
1 0 0 1 1 0 0 1 1 1 0 1 1 0 0 0 0 0 0 0 0 0 1 0 0 0 0 0 0 0 0 0 0 0 0 
1 0 0 1 1 0 0 1 1 1 0 1 1 0 0 0 0 0 0 0 0 0 1 0 0 0 0 0 0 0 0 0 0 0 0 
1 0 0 1 1 0 0 1 1 1 0 1 1 0 0 0 0 0 0 0 0 0 1 0 0 0 0 0 0 0 0 0 0 0 0 
1 0 0 1 1 0 0 1 1 1 0 1 1 0 0 0 0 0 0 0 0 0 1 0 0 0 0 0 0 0 0 0 0 0 0 
1 0 0 1 1 0 0 1 1 1 0 1 1 0 0 0 0 0 0 0 0 0 1 0 0 0 0 0 0 0 0 0 0 0 0 
1 0 0 1 1 0 0 1 1 1 0 1 1 0 0 0 0 0 0 0 0 0 1 0 0 0 0 0 0 0 0 0 0 0 0 
1 0 0 1 1 0 0 1 1 1 0 1 1 0 0 0 0 0 0 0 0 0 1 0 0 0 0 0 0 0 0 0 0 0 0 
1 0 0 1 1 0 0 1 1 1 0 1 1 0 0 0 0 0 0 0 0 0 1 0 0 0 0 0 0 0 0 0 0 0 0 
1 0 0 1 1 0 0 1 1 1 0 1 1 0 0 0 0 0 0 0 0 0 1 0 0 0 0 0 0 0 0 0 0 0 0 
1 0 0 1 1 0 0 1 1 1 0 1 1 0 0 0 0 0 0 0 0 0 1 0 0 0 0 0 0 0 0 0 0 0 0 
1 0 0 1 1 0 0 1 1 1 0 1 1 0 0 0 0 0 0 0 0 0 1 0 0 0 0 0 0 0 0 0 0 0 0 
1 0 0 1 1 0 0 1 1 1 0 1 1 0 0 0 0 0 0 0 0 0 1 0 0 0 0 0 0 0 0 0 0 0 0 
1 0 0 1 1 0 0 1 1 1 0 1 1 0 0 0 0 0 0 0 0 0 1 0 0 0 0 0 0 0 0 0 0 0 0 
1 0 0 1 1 0 0 1 1 1 0 1 1 0 0 0 0 0 0 0 0 0 1 0 0 0 0 0 0 0 0 0 0 0 0 
1 0 0 1 1 0 0 1 1 1 0 1 1 0 0 0 0 0 0 0 0 0 1 0 0 0 0 0 0 0 0 0 0 0 0 
1 0 0 1 1 0 0 1 1 1 0 1 1 0 0 0 0 0 0 0 0 0 1 0 0 0 0 0 0 0 0 0 0 0 0 
1 0 0 1 1 0 0 1 1 1 0 1 1 0 0 0 0 0 0 0 0 0 1 0 0 0 0 0 0 0 0 0 0 0 0 
1 0 0 1 1 0 0 1 1 1 0 1 1 0 0 0 0 0 0 0 0 0 1 0 0 0 0 0 0 0 0 0 0 0 0 
1 0 0 1 1 0 0 1 1 1 0 1 1 0 0 0 0 0 0 0 0 0 1 0 0 0 0 0 0 0 0 0 0 0 0 
1 0 0 1 1 0 0 1 1 1 0 1 1 0 0 0 0 0 0 0 0 0 1 0 0 0 0 0 0 0 0 0 0 0 0 
1 0 0 1 1 0 0 1 1 1 0 1 1 0 0 0 0 0 0 0 0 0 1 0 0 0 0 0 0 0 0 0 0 0 0 
1 0 0 1 1 0 0 1 1 1 0 1 1 0 0 0 0 0 0 0 0 0 1 0 0 0 0 0 0 0 0 0 0 0 0 
1 0 0 1 1 0 0 1 1 1 0 1 1 0 0 0 0 0 0 0 0 0 1 0 0 0 0 0 0 0 0 0 0 0 0 
1 0 0 1 1 0 0 1 1 1 0 1 1 0 0 0 0 0 0 0 0 0 1 0 0 0 0 0 0 0 0 0 0 0 0 
1 0 0 1 1 0 0 1 1 1 0 1 1 0 0 0 0 0 0 0 0 0 1 0 0 0 0 0 0 0 0 0 0 0 0 
1 0 0 1 1 0 0 1 1 1 0 1 1 0 0 0 0 0 0 0 0 0 1 0 0 0 0 0 0 0 0 0 0 0 0 
1 0 0 1 1 0 0 1 1 1 0 1 1 0 0 0 0 0 0 0 0 0 1 0 0 0 0 0 0 0 0 0 0 0 0 
1 0 0 1 1 0 0 1 1 1 0 1 1 0 0 0 0 0 0 0 0 0 1 0 0 0 0 0 0 0 0 0 0 0 0 
1 0 0 1 1 0 0 1 1 1 0 1 1 0 0 0 0 0 0 0 0 0 1 0 0 0 0 0 0 0 0 0 0 0 0 
1 0 0 1 1 0 0 1 1 1 0 1 1 0 0 0 0 0 0 0 0 0 1 0 0 0 0 0 0 0 0 0 0 0 0 
1 0 0 1 1 0 0 1 1 1 0 1 1 0 0 0 0 0 0 0 0 0 1 0 0 0 0 0 0 0 0 0 0 0 0 
1 0 0 1 1 0 0 1 1 1 0 1 1 0 0 0 0 0 0 0 0 0 1 0 0 0 0 0 0 0 0 0 0 0 0 
1 0 0 1 1 0 0 1 1 1 0 1 1 0 0 0 0 0 0 0 0 0 1 0 0 0 0 0 0 0 0 0 0 0 0 
1 0 0 1 1 0 0 1 1 1 0 1 1 0 0 0 0 0 0 0 0 0 1 0 0 0 0 0 0 0 0 0 0 0 0 
1 0 0 1 1 0 0 1 1 1 0 1 1 0 0 0 0 0 0 0 0 0 1 0 0 0 0 0 0 0 0 0 0 0 0 
1 0 0 1 1 0 0 1 1 1 0 1 1 0 0 0 0 0 0 0 0 0 1 0 0 0 0 0 0 0 0 0 0 0 0 
1 0 0 1 1 0 0 1 1 1 0 1 1 0 0 0 0 0 0 0 0 0 1 0 0 0 0 0 0 0 0 0 0 0 0 
1 0 0 1 1 0 0 1 1 1 0 1 1 0 0 0 0 0 0 0 0 0 1 0 0 0 0 0 0 0 0 0 0 0 0 
1 0 0 1 1 0 0 1 1 1 0 1 1 0 0 0 0 0 0 0 0 0 1 0 0 0 0 0 0 0 0 0 0 0 0 
1 0 0 1 1 0 0 1 1 1 0 1 1 0 0 0 0 0 0 0 0 0 1 0 0 0 0 0 0 0 0 0 0 0 0 
1 0 0 1 1 0 0 1 1 1 0 1 1 0 0 0 0 0 0 0 0 0 1 0 0 0 0 0 0 0 0 0 0 0 0 
1 0 0 1 1 0 0 1 1 1 0 1 1 0 0 0 0 0 0 0 0 0 1 0 0 0 0 0 0 0 0 0 0 0 0 
1 0 0 1 1 0 0 1 1 1 0 1 1 0 0 0 0 0 0 0 0 0 1 0 0 0 0 0 0 0 0 0 0 0 0 
1 0 0 1 1 0 0 1 1 1 0 1 1 0 0 0 0 0 0 0 0 0 1 0 0 0 0 0 0 0 0 0 0 0 0 
1 0 0 1 1 0 0 1 1 1 0 1 1 0 0 0 0 0 0 0 0 0 1 0 0 0 0 0 0 0 0 0 0 0 0 
1 0 0 1 1 0 0 1 1 1 0 1 1 0 0 0 0 0 0 0 0 0 1 0 0 0 0 0 0 0 0 0 0 0 0 
1 0 0 1 1 0 0 1 1 1 0 1 1 0 0 0 0 0 0 0 0 0 1 0 0 0 0 0 0 0 0 0 0 0 0 
1 0 0 1 1 0 0 1 1 1 0 1 1 0 0 0 0 0 0 0 0 0 1 0 0 0 0 0 0 0 0 0 0 0 0 
1 0 0 1 1 0 0 1 1 1 0 1 1 0 0 0 0 0 0 0 0 0 1 0 0 0 0 0 0 0 0 0 0 0 0 
1 0 0 1 1 0 0 1 1 1 0 1 1 0 0 0 0 0 0 0 0 0 1 0 0 0 0 0 0 0 0 0 0 0 0 
1 0 0 1 1 0 0 1 1 1 0 1 1 0 0 0 0 0 0 0 0 0 1 0 0 0 0 0 0 0 0 0 0 0 0 
1 0 0 1 1 0 0 1 1 1 0 1 1 0 0 0 0 0 0 0 0 0 1 0 0 0 0 0 0 0 0 0 0 0 0 
1 0 0 1 1 0 0 1 1 1 0 1 1 0 0 0 0 0 0 0 0 0 1 0 0 0 0 0 0 0 0 0 0 0 0 
1 0 0 1 1 0 0 1 1 1 0 1 1 0 0 0 0 0 0 0 0 0 1 0 0 0 0 0 0 0 0 0 0 0 0 
1 0 0 1 1 0 0 1 1 1 0 1 1 0 0 0 0 0 0 0 0 0 1 0 0 0 0 0 0 0 0 0 0 0 0 
1 0 0 1 1 0 0 1 1 1 0 1 1 0 0 0 0 0 0 0 0 0 1 0 0 0 0 0 0 0 0 0 0 0 0 
1 0 0 1 1 0 0 1 1 1 0 1 1 0 0 0 0 0 0 0 0 0 1 0 0 0 0 0 0 0 0 0 0 0 0 
1 0 0 1 1 0 0 1 1 1 0 1 1 0 0 0 0 0 0 0 0 0 1 0 0 0 0 0 0 0 0 0 0 0 0 
1 0 0 1 1 0 0 1 1 1 0 1 1 0 0 0 0 0 0 0 0 0 1 0 0 0 0 0 0 0 0 0 0 0 0 
1 0 0 1 1 0 0 1 1 1 0 1 1 0 0 0 0 0 0 0 0 0 1 0 0 0 0 0 0 0 0 0 0 0 0 
1 0 0 1 1 0 0 1 1 1 0 1 1 0 0 0 0 0 0 0 0 0 1 0 0 0 0 0 0 0 0 0 0 0 0 
1 0 0 1 1 0 0 1 1 1 0 1 1 0 0 0 0 0 0 0 0 0 1 0 0 0 0 0 0 0 0 0 0 0 0 
1 0 0 1 1 0 0 1 1 1 0 1 1 0 0 0 0 0 0 0 0 0 1 0 0 0 0 0 0 0 0 0 0 0 0 
1 0 0 1 1 0 0 1 1 1 0 1 1 0 0 0 0 0 0 0 0 0 1 0 0 0 0 0 0 0 0 0 0 0 0 
1 0 0 1 1 0 0 1 1 1 0 1 1 0 0 0 0 0 0 0 0 0 1 0 0 0 0 0 0 0 0 0 0 0 0 
1 0 0 1 1 0 0 1 1 1 0 1 1 0 0 0 0 0 0 0 0 0 1 0 0 0 0 0 0 0 0 0 0 0 0 
1 0 0 1 1 0 0 1 1 1 0 1 1 0 0 0 0 0 0 0 0 0 1 0 0 0 0 0 0 0 0 0 0 0 0 
1 0 0 1 1 0 0 1 1 1 0 1 1 0 0 0 0 0 0 0 0 0 1 0 0 0 0 0 0 0 0 0 0 0 0 
1 0 0 1 1 0 0 1 1 1 0 1 1 0 0 0 0 0 0 0 0 0 1 0 0 0 0 0 0 0 0 0 0 0 0 
1 0 0 1 1 0 0 1 1 1 0 1 1 0 0 0 0 0 0 0 0 0 1 0 0 0 0 0 0 0 0 0 0 0 0 
1 0 0 1 1 0 0 1 1 1 0 1 1 0 0 0 0 0 0 0 0 0 1 0 0 0 0 0 0 0 0 0 0 0 0 
1 0 0 1 1 0 0 1 1 1 0 1 1 0 0 0 0 0 0 0 0 0 1 0 0 0 0 0 0 0 0 0 0 0 0 
1 0 0 1 1 0 0 1 1 1 0 1 1 0 0 0 0 0 0 0 0 0 1 0 0 0 0 0 0 0 0 0 0 0 0 
1 0 0 1 1 0 0 1 1 1 0 1 1 0 0 0 0 0 0 0 0 0 1 0 0 0 0 0 0 0 0 0 0 0 0 
1 0 0 1 1 0 0 1 1 1 0 1 1 0 0 0 0 0 0 0 0 0 1 0 0 0 0 0 0 0 0 0 0 0 0 
1 0 0 1 1 0 0 1 1 1 0 1 1 0 0 0 0 0 0 0 0 0 1 0 0 0 0 0 0 0 0 0 0 0 0 
1 0 0 1 1 0 0 1 1 1 0 1 1 0 0 0 0 0 0 0 0 0 1 0 0 0 0 0 0 0 0 0 0 0 0 
1 0 0 1 1 0 0 1 1 1 0 1 1 0 0 0 0 0 0 0 0 0 1 0 0 0 0 0 0 0 0 0 0 0 0 
1 0 0 1 1 0 0 1 1 1 0 1 1 0 0 0 0 0 0 0 0 0 1 0 0 0 0 0 0 0 0 0 0 0 0 
1 0 0 1 1 0 0 1 1 1 0 1 1 0 0 0 0 0 0 0 0 0 1 0 0 0 0 0 0 0 0 0 0 0 0 
1 0 0 1 1 0 0 1 1 1 0 1 1 0 0 0 0 0 0 0 0 0 1 0 0 0 0 0 0 0 0 0 0 0 0 
1 0 0 1 1 0 0 1 1 1 0 1 1 0 0 0 0 0 0 0 0 0 1 0 0 0 0 0 0 0 0 0 0 0 0 
1 0 0 1 1 0 0 1 1 1 0 1 1 0 0 0 0 0 0 0 0 0 1 0 0 0 0 0 0 0 0 0 0 0 0 
1 0 0 1 1 0 0 1 1 1 0 1 1 0 0 0 0 0 0 0 0 0 1 0 0 0 0 0 0 0 0 0 0 0 0 
1 0 0 1 1 0 0 1 1 1 0 1 1 0 0 0 0 0 0 0 0 0 1 0 0 0 0 0 0 0 0 0 0 0 0 
1 0 0 1 1 0 0 1 1 1 0 1 1 0 0 0 0 0 0 0 0 0 1 0 0 0 0 0 0 0 0 0 0 0 0 
1 0 0 1 1 0 0 1 1 1 0 1 1 0 0 0 0 0 0 0 0 0 1 0 0 0 0 0 0 0 0 0 0 0 0 
1 0 0 1 1 0 0 1 1 1 0 1 1 0 0 0 0 0 0 0 0 0 1 0 0 0 0 0 0 0 0 0 0 0 0 
1 0 0 1 1 0 0 1 1 1 0 1 1 0 0 0 0 0 0 0 0 0 1 0 0 0 0 0 0 0 0 0 0 0 0 
1 0 0 1 1 0 0 1 1 1 0 1 1 0 0 0 0 0 0 0 0 0 1 0 0 0 0 0 0 0 0 0 0 0 0 
1 0 0 1 1 0 0 1 1 1 0 1 1 0 0 0 0 0 0 0 0 0 1 0 0 0 0 0 0 0 0 0 0 0 0 
1 0 0 1 1 0 0 1 1 1 0 1 1 0 0 0 0 0 0 0 0 0 1 0 0 0 0 0 0 0 0 0 0 0 0 
1 0 0 1 1 0 0 1 1 1 0 1 1 0 0 0 0 0 0 0 0 0 1 0 0 0 0 0 0 0 0 0 0 0 0 
1 0 0 1 1 0 0 1 1 1 0 1 1 0 0 0 0 0 0 0 0 0 1 0 0 0 0 0 0 0 0 0 0 0 0 
1 0 0 1 1 0 0 1 1 1 0 1 1 0 0 0 0 0 0 0 0 0 1 0 0 0 0 0 0 0 0 0 0 0 0 
1 0 0 1 1 0 0 1 1 1 0 1 1 0 0 0 0 0 0 0 0 0 1 0 0 0 0 0 0 0 0 0 0 0 0 
1 0 0 1 1 0 0 1 1 1 0 1 1 0 0 0 0 0 0 0 0 0 1 0 0 0 0 0 0 0 0 0 0 0 0 
1 0 0 1 1 0 0 1 1 1 0 1 1 0 0 0 0 0 0 0 0 0 1 0 0 0 0 0 0 0 0 0 0 0 0 
1 0 0 1 1 0 0 1 1 1 0 1 1 0 0 0 0 0 0 0 0 0 1 0 0 0 0 0 0 0 0 0 0 0 0 
1 0 0 1 1 0 0 1 1 1 0 1 1 0 0 0 0 0 0 0 0 0 1 0 0 0 0 0 0 0 0 0 0 0 0 
1 0 0 1 1 0 0 1 1 1 0 1 1 0 0 0 0 0 0 0 0 0 1 0 0 0 0 0 0 0 0 0 0 0 0 
1 0 0 1 1 0 0 1 1 1 0 1 1 0 0 0 0 0 0 0 0 0 1 0 0 0 0 0 0 0 0 0 0 0 0 
1 0 0 1 1 0 0 1 1 1 0 1 1 0 0 0 0 0 0 0 0 0 1 0 0 0 0 0 0 0 0 0 0 0 0 
1 0 0 1 1 0 0 1 1 1 0 1 1 0 0 0 0 0 0 0 0 0 1 0 0 0 0 0 0 0 0 0 0 0 0 
1 0 0 1 1 0 0 1 1 1 0 1 1 0 0 0 0 0 0 0 0 0 1 0 0 0 0 0 0 0 0 0 0 0 0 
1 0 0 1 1 0 0 1 1 1 0 1 1 0 0 0 0 0 0 0 0 0 1 0 0 0 0 0 0 0 0 0 0 0 0 
1 0 0 1 1 0 0 1 1 1 0 1 1 0 0 0 0 0 0 0 0 0 1 0 0 0 0 0 0 0 0 0 0 0 0 
1 0 0 1 1 0 0 1 1 1 0 1 1 0 0 0 0 0 0 0 0 0 1 0 0 0 0 0 0 0 0 0 0 0 0 
1 0 0 1 1 0 0 1 1 1 0 1 1 0 0 0 0 0 0 0 0 0 1 0 0 0 0 0 0 0 0 0 0 0 0 
1 0 0 1 1 0 0 1 1 1 0 1 1 0 0 0 0 0 0 0 0 0 1 0 0 0 0 0 0 0 0 0 0 0 0 
1 0 0 1 1 0 0 1 1 1 0 1 1 0 0 0 0 0 0 0 0 0 1 0 0 0 0 0 0 0 0 0 0 0 0 
1 0 0 1 1 0 0 1 1 1 0 1 1 0 0 0 0 0 0 0 0 0 1 0 0 0 0 0 0 0 0 0 0 0 0 
1 0 0 1 1 0 0 1 1 1 0 1 1 0 0 0 0 0 0 0 0 0 1 0 0 0 0 0 0 0 0 0 0 0 0 
1 0 0 1 1 0 0 1 1 1 0 1 1 0 0 0 0 0 0 0 0 0 1 0 0 0 0 0 0 0 0 0 0 0 0 
1 0 0 1 1 0 0 1 1 1 0 1 1 0 0 0 0 0 0 0 0 0 1 0 0 0 0 0 0 0 0 0 0 0 0 
1 0 0 1 1 0 0 1 1 1 0 1 1 0 0 0 0 0 0 0 0 0 1 0 0 0 0 0 0 0 0 0 0 0 0 
1 0 0 1 1 0 0 1 1 1 0 1 1 0 0 0 0 0 0 0 0 0 1 0 0 0 0 0 0 0 0 0 0 0 0 
1 0 0 1 1 0 0 1 1 1 0 1 1 0 0 0 0 0 0 0 0 0 1 0 0 0 0 0 0 0 0 0 0 0 0 
1 0 0 1 1 0 0 1 1 1 0 1 1 0 0 0 0 0 0 0 0 0 1 0 0 0 0 0 0 0 0 0 0 0 0 
1 0 0 1 1 0 0 1 1 1 0 1 1 0 0 0 0 0 0 0 0 0 1 0 0 0 0 0 0 0 0 0 0 0 0 
1 0 0 1 1 0 0 1 1 1 0 1 1 0 0 0 0 0 0 0 0 0 1 0 0 0 0 0 0 0 0 0 0 0 0 
1 0 0 1 1 0 0 1 1 1 0 1 1 0 0 0 0 0 0 0 0 0 1 0 0 0 0 0 0 0 0 0 0 0 0 
1 0 0 1 1 0 0 1 1 1 0 1 1 0 0 0 0 0 0 0 0 0 1 0 0 0 0 0 0 0 0 0 0 0 0 
1 0 0 1 1 0 0 1 1 1 0 1 1 0 0 0 0 0 0 0 0 0 1 0 0 0 0 0 0 0 0 0 0 0 0 
1 0 0 1 1 0 0 1 1 1 0 1 1 0 0 0 0 0 0 0 0 0 1 0 0 0 0 0 0 0 0 0 0 0 0 
1 0 0 1 1 0 0 1 1 1 0 1 1 0 0 0 0 0 0 0 0 0 1 0 0 0 0 0 0 0 0 0 0 0 0 
1 0 0 1 1 0 0 1 1 1 0 1 1 0 0 0 0 0 0 0 0 0 1 0 0 0 0 0 0 0 0 0 0 0 0 
1 0 0 1 1 0 0 1 1 1 0 1 1 0 0 0 0 0 0 0 0 0 1 0 0 0 0 0 0 0 0 0 0 0 0 
1 0 0 1 1 0 0 1 1 1 0 1 1 0 0 0 0 0 0 0 0 0 1 0 0 0 0 0 0 0 0 0 0 0 0 
1 0 0 1 1 0 0 1 1 1 0 1 1 0 0 0 0 0 0 0 0 0 1 0 0 0 0 0 0 0 0 0 0 0 0 
1 0 0 1 1 0 0 1 1 1 0 1 1 0 0 0 0 0 0 0 0 0 1 0 0 0 0 0 0 0 0 0 0 0 0 
1 0 0 1 1 0 0 1 1 1 0 1 1 0 0 0 0 0 0 0 0 0 1 0 0 0 0 0 0 0 0 0 0 0 0 
1 0 0 1 1 0 0 1 1 1 0 1 1 0 0 0 0 0 0 0 0 0 1 0 0 0 0 0 0 0 0 0 0 0 0 
1 0 0 1 1 0 0 1 1 1 0 1 1 0 0 0 0 0 0 0 0 0 1 0 0 0 0 0 0 0 0 0 0 0 0 
1 0 0 1 1 0 0 1 1 1 0 1 1 0 0 0 0 0 0 0 0 0 1 0 0 0 0 0 0 0 0 0 0 0 0 
1 0 0 1 1 0 0 1 1 1 0 1 1 0 0 0 0 0 0 0 0 0 1 0 0 0 0 0 0 0 0 0 0 0 0 
1 0 0 1 1 0 0 1 1 1 0 1 1 0 0 0 0 0 0 0 0 0 1 0 0 0 0 0 0 0 0 0 0 0 0 
1 0 0 1 1 0 0 1 1 1 0 1 1 0 0 0 0 0 0 0 0 0 1 0 0 0 0 0 0 0 0 0 0 0 0 
1 0 0 1 1 0 0 1 1 1 0 1 1 0 0 0 0 0 0 0 0 0 1 0 0 0 0 0 0 0 0 0 0 0 0 
1 0 0 1 1 0 0 1 1 1 0 1 1 0 0 0 0 0 0 0 0 0 1 0 0 0 0 0 0 0 0 0 0 0 0 
1 0 0 1 1 0 0 1 1 1 0 1 1 0 0 0 0 0 0 0 0 0 1 0 0 0 0 0 0 0 0 0 0 0 0 
1 0 0 1 1 0 0 1 1 1 0 1 1 0 0 0 0 0 0 0 0 0 1 0 0 0 0 0 0 0 0 0 0 0 0 
1 0 0 1 1 0 0 1 1 1 0 1 1 0 0 0 0 0 0 0 0 0 1 0 0 0 0 0 0 0 0 0 0 0 0 
1 0 0 1 1 0 0 1 1 1 0 1 1 0 0 0 0 0 0 0 0 0 1 0 0 0 0 0 0 0 0 0 0 0 0 
1 0 0 1 1 0 0 1 1 1 0 1 1 0 0 0 0 0 0 0 0 0 1 0 0 0 0 0 0 0 0 0 0 0 0 
1 0 0 1 1 0 0 1 1 1 0 1 1 0 0 0 0 0 0 0 0 0 1 0 0 0 0 0 0 0 0 0 0 0 0 
1 0 0 1 1 0 0 1 1 1 0 1 1 0 0 0 0 0 0 0 0 0 1 0 0 0 0 0 0 0 0 0 0 0 0 
1 0 0 1 1 0 0 1 1 1 0 1 1 0 0 0 0 0 0 0 0 0 1 0 0 0 0 0 0 0 0 0 0 0 0 
1 0 0 1 1 0 0 1 1 1 0 1 1 0 0 0 0 0 0 0 0 0 1 0 0 0 0 0 0 0 0 0 0 0 0 
1 0 0 1 1 0 0 1 1 1 0 1 1 0 0 0 0 0 0 0 0 0 1 0 0 0 0 0 0 0 0 0 0 0 0 
1 0 0 1 1 0 0 1 1 1 0 1 1 0 0 0 0 0 0 0 0 0 1 0 0 0 0 0 0 0 0 0 0 0 0 
