# Supplementary material for: Stress and Strain Provide Positional and Directional Cues in Development
Source: PLoS Comput Biol. 2014 Jan 9;10(1):e1003410. doi: 10.1371/journal.pcbi.1003410 (PMC3886884; doi:10.1371/journal.pcbi.1003410)
Supplement: Software S1 — Archive file (tar.gz) including source code for the in-house developed C++ simulation software used in this study. Also provided are instructions and scripts for generating all results of the paper. Follow instructions in the README.txt file in the top directory for how to compile the software and generate the results. (GZ) [file pcbi.1003410.s007.gz › software/scripts/fig5/ABC/3/iso/ellipsoid_3.init]

810 1215 407
0 0 441 267 37  
1 0 135 37 268
2 0 338 268 267
3 1 178 294 180
4 1 679 180 307
5 1 604 307 294
6 2 265 79 82
7 2 291 82 8
8 2 234 8 79
9 3 4 156 368
10 3 312 368 158
11 3 242 158 156
12 4 805 403 156
13 4 284 368 403
14 5 6 58 165
15 5 260 165 164
16 5 506 164 58
17 6 492 165 168
18 6 197 168 58
19 7 201 34 145
20 7 57 145 59
21 7 211 59 34
22 8 305 236 315
23 8 241 315 11
24 8 428 11 236
25 9 226 291 262
26 9 438 262 127
27 9 275 127 291
28 10 46 226 227
29 10 228 227 228
30 10 603 228 226
31 11 123 385 77
32 11 166 77 191
33 11 624 191 385
34 12 439 264 141
35 12 83 141 261
36 12 433 261 264
37 13 594 130 367
38 13 29 367 293
39 13 416 293 130
40 14 146 21 95
41 14 283 95 28
42 14 306 28 21
43 15 294 209 42
44 15 98 42 208
45 15 243 208 209
46 16 484 68 317
47 16 261 317 316
48 16 553 316 68
49 17 18 41 215
50 17 576 215 216
51 17 537 216 41
52 18 218 215 380
53 18 84 380 41
54 19 20 151 148
55 19 186 148 147
56 19 163 147 151
57 20 472 148 61
58 20 220 61 151
59 21 169 10 31
60 21 117 31 9
61 21 304 9 10
62 22 63 9 90
63 22 176 90 98
64 22 117 98 9
65 23 173 313 152
66 23 480 152 314
67 23 731 314 313
68 24 25 256 178
69 24 77 178 383
70 24 59 383 256
71 25 391 256 177
72 25 223 177 178
73 26 169 31 100
74 26 335 100 54
75 26 53 54 31
76 27 762 126 356
77 27 371 356 267
78 27 338 267 126
79 28 144 179 180
80 28 154 180 293
81 28 29 293 179
82 29 358 367 179
83 30 550 189 195
84 30 103 195 69
85 30 97 69 189
86 31 270 50 184
87 31 309 184 185
88 31 355 185 50
89 32 130 52 16
90 32 37 16 117
91 32 195 117 52
92 33 34 132 238
93 33 429 238 235
94 33 633 235 132
95 34 292 238 239
96 34 425 239 132
97 35 639 257 252
98 35 388 252 350
99 35 170 350 257
100 36 85 117 53
101 36 266 53 121
102 36 195 121 117
103 37 360 16 118
104 37 86 118 117
105 38 70 49 47
106 38 424 47 5
107 38 396 5 49
108 39 40 22 230
109 39 554 230 54
110 39 53 54 22
111 40 535 230 109
112 40 315 109 22
113 41 42 30 95
114 41 333 95 76
115 41 443 76 30
116 42 561 393 30
117 42 256 95 393
118 43 44 91 90
119 43 176 90 19
120 43 323 19 91
121 44 522 91 48
122 44 137 48 90
123 45 281 248 406
124 45 581 406 303
125 45 725 303 248
126 46 58 23 226
127 46 601 227 23
128 47 48 376 300
129 47 212 300 270
130 47 114 270 376
131 48 644 300 81
132 48 724 81 376
133 49 251 73 348
134 49 249 348 347
135 49 572 347 73
136 50 603 226 225
137 50 112 225 36
138 50 51 36 226
139 51 58 226 224
140 51 340 224 36
141 52 539 190 189
142 52 97 189 188
143 52 575 188 190
144 53 210 31 22
145 54 471 150 149
146 54 183 149 184
147 54 270 184 150
148 55 620 252 43
149 55 662 43 272
150 55 388 272 252
151 56 57 145 35
152 56 478 35 49
153 56 70 49 145
154 57 67 35 59
155 58 380 224 23
156 59 788 383 133
157 59 206 133 256
158 60 454 258 259
159 60 607 259 181
160 60 431 181 258
161 61 764 174 354
162 61 177 354 13
163 61 564 13 174
164 62 469 45 191
165 62 166 191 190
166 62 589 190 45
167 63 303 9 86
168 63 137 86 90
169 64 154 292 293
170 64 416 293 291
171 64 149 291 292
172 65 66 229 312
173 65 613 312 225
174 65 182 225 229
175 66 390 229 111
176 66 204 111 312
177 67 254 35 146
178 67 92 146 59
179 68 258 52 24
180 68 530 24 44
181 68 125 44 52
182 69 500 19 167
183 69 462 167 325
184 69 334 325 19
185 70 102 47 145
186 71 269 280 142
187 71 775 142 281
188 71 647 281 280
189 72 73 243 242
190 72 397 242 241
191 72 369 241 243
192 73 788 133 243
193 73 205 242 133
194 74 75 340 175
195 74 538 175 341
196 74 746 341 340
197 75 749 330 340
198 75 318 175 330
199 76 700 63 387
200 76 704 387 128
201 76 420 128 63
202 77 271 137 178
203 77 155 383 137
204 78 79 199 202
205 78 560 202 201
206 78 339 201 199
207 79 370 320 199
208 79 359 202 320
209 80 469 191 207
210 80 98 207 42
211 80 624 42 191
212 81 523 260 127
213 81 275 127 290
214 81 113 290 260
215 82 337 336 209
216 82 243 209 106
217 82 750 106 336
218 83 373 141 262
219 83 438 262 261
220 84 162 41 381
221 84 789 381 380
222 85 86 306 117
223 85 133 53 306
224 86 671 118 306
225 87 195 52 121
226 87 207 121 70
227 87 258 70 52
228 88 389 34 12
229 88 127 12 7
230 88 201 7 34
231 89 713 119 285
232 89 147 285 284
233 89 685 284 119
234 90 657 108 329
235 90 501 329 328
236 90 402 328 108
237 91 744 331 332
238 91 121 332 29
239 91 483 29 331
240 92 464 60 59
241 92 225 146 60
242 93 181 229 20
243 93 173 20 313
244 93 529 313 229
245 94 165 288 345
246 94 368 345 120
247 94 708 120 288
248 95 351 25 188
249 95 514 188 187
250 95 356 187 25
251 96 131 197 122
252 96 545 122 342
253 96 497 342 197
254 97 514 69 188
255 98 276 207 208
256 99 215 99 94
257 99 100 94 10
258 99 332 10 99
259 100 237 85 94
260 100 304 10 85
261 101 102 47 7
262 101 127 7 44
263 101 531 44 47
264 102 201 7 145
265 103 194 195 197
266 103 498 197 69
267 104 729 0 308
268 104 717 308 238
269 104 292 238 0
270 105 207 70 79
271 105 233 79 3
272 105 268 3 70
273 106 263 203 193
274 106 366 193 204
275 106 566 204 203
276 107 310 198 46
277 107 544 46 196
278 107 139 196 198
279 108 109 101 99
280 108 332 99 100
281 108 336 100 101
282 109 278 76 101
283 109 215 99 76
284 110 297 324 144
285 110 598 144 64
286 110 463 64 324
287 111 312 158 143
288 111 140 143 231
289 111 116 231 158
290 112 613 225 388
291 112 160 388 36
292 113 607 290 259
293 113 655 259 260
294 114 115 268 376
295 114 320 270 268
296 115 724 376 377
297 115 347 377 268
298 116 401 158 122
299 116 138 122 231
300 117 192 98 31
301 118 676 39 166
302 118 492 166 168
303 118 209 168 39
304 119 686 6 352
305 119 688 352 351
306 119 432 351 6
307 120 167 245 246
308 120 627 246 344
309 120 157 344 245
310 121 122 29 48
311 121 142 48 332
312 122 522 48 358
313 122 694 358 29
314 123 565 77 205
315 123 124 205 385
316 124 567 192 205
317 124 552 385 192
318 125 127 44 12
319 125 130 12 52
320 126 649 372 384
321 126 765 384 56
322 126 773 56 372
323 128 780 287 286
324 128 221 286 33
325 128 618 33 287
326 129 378 114 391
327 129 224 391 392
328 129 185 392 114
329 130 248 12 16
330 131 138 196 122
331 131 194 197 196
332 132 390 361 229
333 132 529 229 153
334 132 393 153 361
335 133 632 305 306
336 133 290 53 305
337 134 412 389 62
338 134 758 62 123
339 134 461 123 389
340 135 203 37 396
341 135 347 396 268
342 136 597 325 75
343 136 197 75 58
344 136 506 58 325
345 137 311 48 86
346 138 139 196 231
347 139 140 198 231
348 140 365 198 143
349 141 142 332 87
350 141 737 87 88
351 141 145 88 332
352 142 311 87 48
353 143 272 172 171
354 143 450 171 173
355 143 663 173 172
356 144 271 179 137
357 144 679 137 180
358 145 744 332 333
359 145 246 333 88
360 146 759 96 21
361 146 256 95 96
362 147 222 285 120
363 147 460 120 284
364 148 642 275 43
365 148 672 43 274
366 148 413 274 275
367 149 275 290 291
368 149 175 292 290
369 150 316 68 319
370 150 513 319 320
371 150 359 320 68
372 151 173 152 20
373 151 240 20 151
374 151 220 151 152
375 152 440 134 253
376 152 426 253 244
377 152 442 244 134
378 153 171 169 14
379 153 591 14 170
380 153 509 170 169
381 154 178 180 292
382 155 788 383 243
383 155 156 243 137
384 156 440 253 243
385 156 710 137 253
386 157 741 344 247
387 157 628 247 245
388 158 577 217 107
389 158 276 107 207
390 158 349 207 217
391 159 160 36 119
392 159 168 119 138
393 159 448 138 36
394 160 713 388 119
395 161 441 266 267
396 161 371 267 360
397 161 748 360 266
398 162 790 41 382
399 162 376 382 381
400 163 240 151 60
401 163 225 60 147
402 164 500 93 167
403 164 172 167 67
404 164 485 67 93
405 165 627 345 344
406 165 740 344 288
407 166 539 77 190
408 167 455 245 135
409 167 619 135 246
410 168 447 119 118
411 168 360 118 138
412 169 332 10 100
413 170 614 350 260
414 170 655 260 257
415 171 593 72 14
416 171 328 169 72
417 172 462 167 164
418 172 214 164 67
419 174 606 64 322
420 174 699 322 323
421 174 463 323 64
422 175 179 292 181
423 175 607 181 290
424 176 202 98 19
425 177 760 354 351
426 177 432 351 13
427 178 179 294 292
428 179 524 181 294
429 180 467 80 349
430 180 521 349 298
431 180 528 298 80
432 181 182 228 229
433 181 228 20 228
434 182 603 228 225
435 183 254 149 35
436 183 478 35 184
437 184 185 170 392
438 184 190 392 115
439 184 510 115 170
440 185 590 114 170
441 186 187 32 148
442 186 255 147 32
443 187 755 155 32
444 187 452 148 155
445 188 302 88 339
446 188 782 339 104
447 188 189 104 88
448 189 737 88 395
449 189 736 395 104
450 190 344 392 182
451 190 533 182 115
452 191 329 71 314
453 191 480 314 154
454 191 326 154 71
455 192 210 57 31
456 192 202 98 57
457 193 749 78 330
458 193 658 330 363
459 193 719 363 78
460 194 544 195 196
461 196 382 75 113
462 196 209 113 168
463 196 197 168 75
464 198 330 165 71
465 198 327 71 160
466 198 260 160 165
467 199 314 335 66
468 199 245 66 334
469 199 217 334 335
470 200 315 22 75
471 200 597 75 57
472 200 210 57 22
473 202 334 19 57
474 203 446 37 295
475 203 287 295 396
476 204 458 111 287
477 204 618 287 312
478 205 293 255 242
479 205 206 133 255
480 206 621 256 255
481 207 265 79 121
482 208 600 400 233
483 208 612 233 210
484 208 473 210 400
485 209 726 113 39
486 211 380 23 34
487 211 464 59 23
488 212 664 300 18
489 212 691 18 270
490 213 214 67 160
491 213 489 160 162
492 213 486 162 67
493 214 260 160 164
494 215 333 76 94
495 216 342 234 11
496 216 535 11 230
497 216 608 230 234
498 217 592 338 335
499 217 247 334 338
500 218 787 380 17
501 218 353 17 215
502 219 474 154 61
503 219 220 61 152
504 219 480 152 154
505 221 222 286 285
506 221 630 285 33
507 222 708 120 286
508 223 409 38 177
509 223 229 178 38
510 224 308 391 5
511 224 344 5 392
512 225 244 147 146
513 226 465 262 369
514 226 279 369 291
515 227 678 379 72
516 227 503 72 27
517 227 681 27 379
518 228 573 227 20
519 229 660 179 38
520 229 271 178 179
521 230 756 370 371
522 230 434 371 343
523 230 430 343 370
524 231 759 395 21
525 231 306 21 87
526 231 737 87 395
527 232 757 343 375
528 232 343 375 103
529 232 434 103 343
530 233 234 79 80
531 233 466 80 3
532 234 289 80 8
533 235 680 352 126
534 235 320 126 270
535 235 688 270 352
536 236 237 28 85
537 236 303 85 86
538 236 307 86 28
539 237 283 94 28
540 238 239 38 129
541 238 395 129 311
542 238 660 311 38
543 239 409 176 38
544 239 451 129 176
545 240 573 20 60
546 241 535 109 11
547 241 611 315 109
548 242 452 156 155
549 242 401 155 158
550 243 253 208 106
551 244 254 146 149
552 244 255 149 147
553 245 246 334 88
554 245 302 88 66
555 246 499 333 334
556 247 499 334 89
557 247 536 89 338
558 248 389 12 116
559 248 449 116 16
560 249 466 348 3
561 249 386 3 347
562 250 251 349 73
563 250 272 73 172
564 250 521 172 349
565 251 467 348 349
566 252 615 55 254
567 252 363 254 234
568 252 609 234 55
569 253 277 208 212
570 253 808 212 106
571 255 471 149 32
572 256 257 393 96
573 257 799 399 393
574 257 496 96 399
575 258 384 70 24
576 259 614 260 140
577 259 433 140 261
578 259 523 261 260
579 261 331 326 317
580 261 262 316 326
581 262 546 326 92
582 262 285 92 316
583 263 362 201 193
584 263 560 203 201
585 264 758 26 123
586 264 301 123 375
587 264 757 375 26
588 265 266 82 121
589 266 617 53 82
590 267 645 398 105
591 267 800 105 401
592 267 479 401 398
593 268 384 183 70
594 268 532 3 183
595 269 643 280 279
596 269 702 279 142
597 270 547 50 150
598 272 387 73 171
599 273 324 263 125
600 273 706 125 310
601 273 437 310 263
602 274 599 223 221
603 274 516 221 222
604 274 734 222 223
605 276 277 208 107
606 277 585 212 107
607 278 398 101 373
608 278 443 373 76
609 279 436 369 130
610 279 416 130 291
611 280 470 218 216
612 280 537 216 25
613 280 351 25 218
614 281 695 397 248
615 281 282 406 397
616 282 669 397 251
617 282 752 251 406
618 283 333 95 94
619 284 806 157 403
620 284 313 368 157
621 285 675 316 163
622 285 317 163 92
623 286 641 136 257
624 286 454 257 258
625 286 602 258 136
626 287 288 295 269
627 287 348 269 396
628 288 701 278 295
629 288 650 269 278
630 289 435 297 8
631 289 528 80 297
632 290 541 309 305
633 290 617 53 309
634 291 341 299 82
635 291 716 8 299
636 292 616 239 0
637 293 364 55 255
638 293 615 242 55
639 294 538 209 341
640 294 491 341 42
641 295 383 51 185
642 295 300 185 390
643 295 477 390 51
644 296 632 305 40
645 296 643 40 279
646 296 727 279 305
647 297 766 324 398
648 297 645 398 144
649 298 406 237 289
650 298 507 289 301
651 298 653 301 237
652 299 781 103 372
653 299 444 372 371
654 299 434 371 103
655 300 309 185 49
656 300 396 49 390
657 301 783 123 374
658 301 343 374 375
659 302 490 66 339
660 303 304 9 85
661 305 493 236 110
662 305 610 110 315
663 306 307 28 87
664 307 311 86 87
665 308 477 391 390
666 308 396 390 5
667 309 478 184 49
668 310 556 200 198
669 310 379 46 200
670 312 313 368 143
671 313 325 143 157
672 314 337 335 336
673 314 751 336 66
674 315 382 109 75
675 316 732 318 319
676 316 553 68 318
677 317 485 93 163
678 317 494 92 93
679 318 592 175 338
680 318 536 338 330
681 319 747 327 359
682 319 494 359 92
683 319 546 92 327
684 320 338 126 268
685 321 322 214 220
686 321 346 220 213
687 321 422 213 214
688 322 353 214 17
689 322 579 17 220
690 323 500 19 93
691 323 770 93 91
692 324 372 360 125
693 324 748 263 360
694 325 732 319 157
695 325 513 143 319
696 326 327 71 159
697 326 475 159 154
698 327 488 159 160
699 328 387 169 171
700 328 503 171 72
701 329 330 166 71
702 329 520 314 166
703 330 492 165 166
704 331 402 108 326
705 331 404 317 108
706 334 597 57 325
707 335 336 4 100
708 335 518 54 4
709 336 398 101 4
710 337 580 335 209
711 339 556 199 200
712 339 361 200 201
713 340 448 36 116
714 340 374 116 224
715 341 540 299 309
716 341 617 309 82
717 342 363 234 235
718 342 428 235 11
719 343 711 374 103
720 344 424 5 182
721 345 346 213 219
722 345 595 219 65
723 345 549 65 213
724 346 517 220 219
725 347 348 396 377
726 348 786 377 269
727 349 574 45 217
728 349 469 207 45
729 350 558 386 112
730 350 740 112 288
731 350 793 288 386
732 351 575 218 188
733 352 576 215 217
734 352 577 217 214
735 352 353 214 215
736 354 568 50 187
737 354 356 187 186
738 354 355 186 50
739 355 383 185 186
740 356 357 186 25
741 357 383 186 51
742 357 482 51 25
743 358 594 311 367
744 358 660 179 311
745 359 484 68 202
746 360 449 138 16
747 361 362 201 378
748 361 379 378 200
749 362 418 378 193
750 363 633 254 235
751 364 612 210 55
752 364 621 255 210
753 365 370 199 143
754 365 556 198 199
755 366 418 193 205
756 366 567 205 204
757 367 703 282 2
758 367 368 2 120
759 367 460 120 282
760 368 767 345 2
761 369 629 241 134
762 369 440 134 243
763 370 513 320 143
764 371 372 360 356
765 372 802 356 125
766 373 666 141 263
767 373 465 263 262
768 374 389 116 34
769 374 380 34 224
770 375 381 303 250
771 375 457 250 249
772 375 725 249 303
773 376 378 382 114
774 376 590 114 381
775 377 378 391 382
776 377 482 382 51
777 377 477 51 391
778 379 605 46 378
779 381 602 303 258
780 381 431 258 250
781 382 611 109 113
782 384 534 183 24
783 385 388 350 272
784 385 665 272 140
785 385 614 140 350
786 386 510 115 347
787 386 532 3 115
788 387 572 169 73
789 390 682 361 111
790 391 765 56 177
791 391 622 256 56
792 392 758 62 26
793 392 723 26 346
794 392 638 346 62
795 393 408 153 357
796 393 394 357 361
797 394 682 361 302
798 394 677 302 357
799 395 651 311 310
800 395 705 310 129
801 397 623 242 132
802 397 425 132 241
803 398 399 373 4
804 399 600 4 400
805 399 542 400 373
806 400 605 194 46
807 400 544 46 195
808 400 550 195 194
809 401 545 155 122
810 402 487 328 326
811 403 719 363 202
812 403 404 202 108
813 403 657 108 363
814 404 484 317 202
815 405 730 237 247
816 405 741 247 112
817 405 406 112 237
818 406 558 112 289
819 407 638 62 322
820 407 505 322 13
821 407 555 13 62
822 408 731 153 314
823 408 520 314 357
824 409 792 177 176
825 410 662 273 272
826 410 665 272 271
827 410 411 271 273
828 411 659 273 139
829 411 667 139 271
830 412 555 6 62
831 412 583 389 6
832 413 697 84 275
833 413 423 274 84
834 414 616 240 239
835 414 629 239 134
836 414 442 134 240
837 415 628 245 0
838 415 616 0 240
839 415 455 240 245
840 417 605 194 378
841 417 418 378 205
842 417 565 205 194
843 419 667 271 264
844 419 433 264 140
845 419 665 140 271
846 420 421 124 63
847 420 656 128 124
848 421 461 124 123
849 421 783 123 63
850 422 577 107 214
851 422 585 213 107
852 423 721 84 83
853 423 459 83 274
854 424 531 47 182
855 425 629 241 239
856 426 427 244 131
857 426 707 131 253
858 427 525 249 244
859 427 457 131 249
860 428 429 235 236
861 429 717 236 238
862 430 712 370 30
863 430 738 30 343
864 431 524 181 250
865 432 555 13 6
866 435 716 296 8
867 435 687 297 296
868 436 651 130 310
869 436 437 310 369
870 437 465 369 263
871 438 523 127 261
872 439 689 264 265
873 439 668 265 141
874 441 661 266 37
875 442 456 244 240
876 443 712 373 30
877 444 773 404 372
878 444 445 371 404
879 445 543 404 102
880 445 756 102 371
881 446 661 37 265
882 446 715 265 295
883 447 685 119 40
884 447 671 40 118
885 448 449 138 116
886 450 503 27 171
887 450 515 173 27
888 451 700 387 176
889 451 631 129 387
890 452 468 156 148
891 453 626 364 365
892 453 752 365 251
893 453 714 251 364
894 454 655 257 259
895 455 456 240 135
896 456 525 244 135
897 457 652 250 131
898 458 507 111 289
899 458 745 289 287
900 459 634 83 276
901 459 673 276 274
902 460 683 282 284
903 461 728 124 389
904 462 506 325 164
905 463 739 323 324
906 464 601 60 23
907 466 467 348 80
908 468 805 156 161
909 468 472 161 148
910 470 589 218 45
911 470 574 45 216
912 471 754 150 32
913 472 474 61 161
914 473 648 404 210
915 473 543 400 404
916 474 475 161 154
917 475 476 159 161
918 476 488 15 159
919 476 804 161 15
920 479 801 1 401
921 479 766 398 1
922 481 612 233 55
923 481 609 55 232
924 481 519 232 233
925 482 790 382 25
926 483 501 328 331
927 483 551 29 328
928 485 486 67 163
929 486 690 162 163
930 487 546 327 326
931 487 551 328 327
932 488 489 15 160
933 489 778 162 15
934 490 751 66 337
935 490 776 337 339
936 491 746 341 192
937 491 552 192 42
938 493 717 236 308
939 493 635 308 110
940 494 770 359 93
941 495 744 333 331
942 495 504 331 89
943 495 499 89 333
944 496 796 1 399
945 496 584 96 1
946 497 498 197 206
947 497 753 206 342
948 498 569 206 69
949 501 504 329 331
950 502 723 323 26
951 502 722 26 97
952 502 739 97 323
953 504 588 329 89
954 505 606 322 321
955 505 564 321 13
956 507 508 111 301
957 508 682 302 111
958 508 527 301 302
959 509 510 347 170
960 509 572 169 347
961 511 656 124 355
962 511 512 355 353
963 511 728 353 124
964 512 762 126 355
965 512 680 353 126
966 514 569 69 187
967 515 681 27 174
968 515 764 174 173
969 516 571 221 74
970 516 779 74 222
971 517 578 220 74
972 517 571 74 219
973 518 600 4 233
974 518 519 233 54
975 519 554 54 232
976 520 676 166 357
977 521 692 172 298
978 522 769 358 91
979 524 652 250 294
980 525 526 135 249
981 526 619 248 135
982 526 725 249 248
983 527 625 304 301
984 527 696 302 304
985 528 718 298 297
986 529 731 313 153
987 530 531 182 44
988 530 534 24 182
989 532 533 115 183
990 533 534 182 183
991 536 588 89 330
992 537 790 25 41
993 538 580 175 209
994 539 548 77 189
995 540 721 299 84
996 540 541 84 309
997 541 727 305 84
998 542 543 102 400
999 542 570 373 102
1000 545 755 155 342
1001 547 753 150 206
1002 547 568 206 50
1003 548 565 77 194
1004 548 550 194 189
1005 549 585 212 213
1006 549 807 65 212
1007 551 694 327 29
1008 552 624 385 42
1009 553 675 316 318
1010 554 608 232 230
1011 557 779 222 379
1012 557 681 379 174
1013 557 733 174 222
1014 558 745 386 289
1015 559 566 78 203
1016 559 560 203 202
1017 559 719 202 78
1018 561 738 394 30
1019 561 799 393 394
1020 562 563 283 364
1021 562 626 364 252
1022 562 620 252 283
1023 563 636 142 283
1024 563 775 364 142
1025 564 733 321 174
1026 566 587 204 78
1027 567 586 192 204
1028 568 569 187 206
1029 570 712 373 370
1030 570 756 370 102
1031 571 595 221 219
1032 573 601 227 60
1033 574 576 217 216
1034 575 589 218 190
1035 578 579 220 72
1036 578 678 72 74
1037 579 593 17 72
1038 580 592 335 175
1039 581 582 406 136
1040 581 602 136 303
1041 582 752 406 365
1042 582 641 365 136
1043 583 728 389 353
1044 583 686 353 6
1045 584 736 96 104
1046 584 801 104 1
1047 586 587 204 340
1048 586 746 340 192
1049 587 749 340 78
1050 588 658 329 330
1051 590 591 381 170
1052 591 789 14 381
1053 593 787 14 17
1054 594 651 130 311
1055 595 596 221 65
1056 596 646 144 65
1057 596 599 221 144
1058 598 599 144 223
1059 598 735 223 64
1060 604 707 307 131
1061 604 652 131 294
1062 606 735 321 64
1063 608 609 232 234
1064 610 611 315 113
1065 610 654 113 110
1066 613 743 388 312
1067 615 623 254 242
1068 618 743 33 312
1069 619 695 246 248
1070 620 642 283 43
1071 621 622 256 210
1072 622 648 210 56
1073 623 633 254 132
1074 625 653 301 110
1075 625 654 110 304
1076 626 639 252 365
1077 627 768 345 246
1078 628 729 247 0
1079 630 743 33 388
1080 630 713 388 285
1081 631 705 129 402
1082 631 704 402 387
1083 632 671 40 306
1084 634 698 276 277
1085 634 684 277 83
1086 635 730 308 237
1087 635 653 237 110
1088 636 702 142 275
1089 636 642 275 283
1090 637 701 278 139
1091 637 659 139 276
1092 637 698 276 278
1093 638 699 346 322
1094 639 641 257 365
1095 640 647 282 280
1096 640 643 280 40
1097 640 683 40 282
1098 644 718 81 298
1099 644 692 298 300
1100 645 646 144 105
1101 646 794 105 65
1102 647 703 282 281
1103 648 773 56 404
1104 649 791 211 384
1105 649 781 372 211
1106 650 693 277 269
1107 650 698 278 277
1108 654 726 304 113
1109 656 761 355 128
1110 657 658 329 363
1111 659 673 273 276
1112 661 668 266 265
1113 662 672 43 273
1114 663 763 173 18
1115 663 664 18 172
1116 664 692 172 300
1117 666 668 141 266
1118 666 748 266 263
1119 667 689 139 264
1120 669 767 2 397
1121 669 670 251 2
1122 670 703 2 281
1123 670 714 281 251
1124 672 673 274 273
1125 674 675 163 318
1126 674 742 318 366
1127 674 690 366 163
1128 676 677 357 39
1129 677 696 302 39
1130 678 779 379 74
1131 679 710 137 307
1132 680 686 352 353
1133 683 685 40 284
1134 684 720 83 296
1135 684 687 296 277
1136 687 771 297 277
1137 688 691 270 351
1138 689 715 139 265
1139 690 778 366 162
1140 691 760 18 351
1141 693 786 362 269
1142 693 771 277 362
1143 694 747 327 358
1144 695 768 246 397
1145 696 726 39 304
1146 697 727 84 279
1147 697 702 279 275
1148 699 723 346 323
1149 700 709 63 176
1150 701 715 295 139
1151 704 774 402 128
1152 705 706 310 402
1153 706 802 125 402
1154 707 710 307 253
1155 708 793 286 288
1156 709 791 176 211
1157 709 784 211 63
1158 711 784 374 211
1159 711 781 211 103
1160 714 775 281 364
1161 716 720 299 296
1162 718 772 81 297
1163 720 721 299 83
1164 722 795 97 343
1165 722 757 343 26
1166 724 785 81 377
1167 729 730 247 308
1168 732 742 318 157
1169 733 734 321 222
1170 734 735 321 223
1171 736 759 96 395
1172 738 795 394 343
1173 739 797 97 324
1174 740 741 112 344
1175 742 806 366 157
1176 745 780 386 287
1177 747 769 358 359
1178 750 751 336 337
1179 750 809 337 106
1180 753 754 342 150
1181 754 755 32 342
1182 760 763 18 354
1183 761 774 128 356
1184 761 762 356 355
1185 763 764 354 173
1186 765 792 384 177
1187 766 796 324 1
1188 767 768 397 345
1189 769 770 91 359
1190 771 772 297 362
1191 772 785 362 81
1192 774 802 356 402
1193 776 777 337 105
1194 776 800 105 339
1195 777 809 337 405
1196 777 794 405 105
1197 778 803 366 15
1198 780 793 386 286
1199 782 801 401 104
1200 782 800 339 401
1201 783 784 374 63
1202 785 786 377 362
1203 787 789 14 380
1204 791 792 384 176
1205 794 807 405 65
1206 795 798 97 394
1207 796 797 324 399
1208 797 798 97 399
1209 798 799 399 394
1210 803 806 366 403
1211 803 804 403 15
1212 804 805 161 403
1213 807 808 212 405
1214 808 809 106 405

407 3
0.795266 -0.453332 0.682126
-0.822334 -0.523065 -0.379571
0.794068 0.300068 0.91889
-0.264808 0.954547 0.168835
0.00244589 -1.00054 0.0933253
-0.0761811 0.974359 -0.40928
-0.941385 -0.0826052 0.564146
0.328137 0.938508 -0.221322
-0.272295 0.894421 0.606166
0.0669383 -0.956883 -0.450093
0.014554 -0.980028 -0.323768
0.617019 -0.785257 0.20028
0.378636 0.926292 -0.0916875
-0.989923 0.00448684 0.292445
-0.672003 0.698518 -0.427988
0.756554 -0.0933419 -1.11016
0.401 0.910407 0.141945
-0.783638 0.522839 -0.569069
-0.898602 0.369594 0.422615
0.412494 -0.8036 -0.720231
0.900967 0.362802 -0.423488
-0.434707 -0.833345 -0.559337
0.440666 -0.882533 -0.20535
0.68367 0.713592 -0.305786
0.0335221 0.999353 -0.0255919
-0.316365 0.751109 -0.998978
-0.811539 -0.575997 0.228651
-0.91445 0.40026 -0.0888294
-0.200796 -0.944288 -0.482665
-0.0918073 -0.78376 -1.0583
-0.468562 -0.885303 -0.0558227
0.242998 -0.954809 -0.300561
0.542479 0.602426 -1.0173
0.907522 0.401397 0.255749
0.520727 0.837133 -0.23067
0.377658 0.83934 -0.663915
0.705713 0.708136 0.0668831
-0.573304 0.353521 1.26923
-0.258089 -0.690534 1.16697
0.920362 -0.347711 -0.289348
0.613129 0.712801 0.607025
-0.554278 0.704576 -0.752776
-0.687535 0.042585 -1.24911
0.168806 0.656464 1.27179
0.203105 0.980269 -0.0934518
-0.623185 0.455037 -1.10898
0.034656 0.30194 -1.65226
0.121816 0.974435 -0.302914
-0.0289434 -0.89301 -0.756346
0.138411 0.930744 -0.571239
0.0951343 0.816652 -0.970663
-0.16186 0.895788 -0.730659
0.192768 0.985004 0.127893
0.256833 0.910444 0.530614
0.248256 -0.962751 -0.0252198
0.285651 -0.939885 0.379755
-0.253775 -0.896225 0.614219
0.423351 -0.861671 -0.465466
0.728591 -0.59941 -0.552926
0.527451 0.801477 -0.473322
0.731535 0.579632 -0.600341
0.849512 0.232671 -0.836249
-0.926706 -0.30214 0.337008
-0.69262 -0.547057 0.808993
-0.97748 -0.212746 -0.0978945
-0.931239 -0.0243797 -0.634447
-0.686902 -0.47061 -0.953655
0.637697 -0.515532 -0.99043
0.286888 -0.331945 -1.55453
-0.0598271 0.621702 -1.34752
-0.0326187 0.991164 0.202291
0.88622 -0.219265 -0.708896
-0.837857 0.528291 -0.308866
-0.657784 0.754483 0.046026
-0.952581 0.206702 -0.375325
0.639091 -0.74731 -0.339184
-0.240041 -0.960045 -0.203623
-0.398134 0.313697 -1.48813
-0.302607 -0.265087 -1.5805
-0.175745 0.954532 0.39322
-0.458934 0.862717 0.375749
-0.645908 0.620532 0.753501
-0.00389208 0.930917 0.601317
-0.116712 0.807183 0.993377
0.201637 0.844894 0.865099
-0.0715981 -0.961616 -0.432264
-0.0784922 -0.938279 -0.600341
-0.266929 -0.862004 -0.730497
-0.517226 -0.703881 -0.832114
-0.405198 -0.596993 -1.18642
0.105603 -0.923632 -0.63006
0.201676 -0.85074 -0.85327
0.288323 -0.639023 -1.23164
0.407562 -0.711949 -0.986798
-0.184638 -0.969881 -0.339112
-0.392411 -0.893422 -0.350195
-0.637208 -0.743692 -0.375153
-0.761695 -0.654323 -0.0855604
0.246396 -0.921123 -0.50214
-0.094002 -0.98467 -0.221547
0.0870056 -0.992321 -0.138527
-0.147712 -0.988774 -0.0326947
-0.277195 -0.945461 0.278651
-0.575886 -0.780088 0.447447
-0.698583 -0.612183 -0.625777
-0.864246 -0.337924 -0.637984
-0.827502 -0.16287 -0.926459
-0.828226 0.212647 -0.907538
-0.0692255 -0.58413 -1.406
0.643139 -0.765014 -0.0687456
0.876308 -0.464778 0.113026
0.993607 -0.0111076 0.0372311
0.956768 -0.00807162 0.532554
0.805172 -0.580306 -0.194907
-0.391464 0.878359 -0.483471
-0.307054 0.949633 -0.165287
0.553415 0.82804 -0.0206933
0.284397 0.947669 0.319763
0.522732 0.821343 0.371477
0.752806 0.63395 0.356957
0.851428 0.405831 0.595847
0.0871761 0.966448 0.407809
0.353274 0.469863 -1.3949
-0.806868 -0.509683 0.527463
-0.850371 -0.305229 0.738687
-0.654015 -0.207695 1.26163
-0.824425 0.080679 0.964399
0.0118472 -0.0233824 1.73331
-0.743822 -0.338746 1.01236
-0.520043 -0.496846 1.19012
-0.213621 -0.400098 1.54409
0.486143 -0.41351 1.34091
0.559475 -0.750752 0.586015
0.167282 -0.8588 0.834148
0.546499 -0.609412 0.977949
0.758336 -0.243895 1.05526
0.555665 0.15097 1.41947
0.213064 -0.687089 1.20379
0.573322 0.809715 0.177894
-0.238098 0.592325 1.32795
0.0430569 0.391407 1.59675
-0.3414 0.189596 1.59769
0.52116 0.611559 1.03111
0.397103 0.0830371 -1.57746
-0.952472 -0.195589 -0.39305
0.284988 0.932829 -0.42428
0.570322 0.718864 -0.681348
0.675478 0.569098 -0.827463
0.705675 0.376584 -1.02685
0.435736 0.746345 -0.869026
0.305122 0.705257 -1.10558
0.80496 0.420238 -0.731794
0.897341 0.2505 -0.617732
0.97662 0.0104093 -0.350785
0.912337 0.0257232 -0.717894
0.551274 0.445524 -1.22609
0.678304 0.167939 -1.24921
0.584142 -0.115024 -1.3909
0.512972 0.274333 -1.40813
0.847325 -0.0980729 -0.899637
0.778745 -0.335132 -0.898436
0.805788 0.0933324 -1.00231
0.69038 -0.322144 -1.11943
0.511096 -0.490644 -1.22504
0.729226 -0.527863 -0.775575
0.833944 -0.414195 -0.615929
0.925356 -0.252722 -0.491498
0.564291 -0.659809 -0.840162
0.838023 -0.483625 -0.421383
-0.708562 0.695851 -0.186052
-0.525158 0.832218 -0.28058
-0.812341 0.591239 -0.00791617
-0.766037 0.611711 0.292862
-0.904772 0.425658 0.169281
-0.98493 0.174606 0.0665033
-0.609305 -0.309926 -1.26815
-0.47451 -0.683263 0.961118
-0.215729 -0.820556 0.901021
-0.0138579 -0.784277 1.08357
-0.0333942 -0.643748 1.3204
0.207874 -0.49744 1.44915
0.340164 -0.169799 1.59894
-0.0568033 0.996185 -0.207901
-0.159393 0.98295 -0.0432844
0.25206 0.84255 -0.832793
0.0503445 0.894365 -0.773606
-0.0869217 0.845491 -0.904474
-0.0805523 0.755447 -1.13747
-0.294215 0.64171 -1.23476
-0.257066 0.506533 -1.43532
-0.464903 0.466851 -1.30214
-0.587861 0.253002 -1.33823
-0.494502 -0.010626 -1.50757
-0.203857 0.0507135 -1.68969
-0.190653 0.346845 -1.5965
-0.02148 0.478369 -1.52001
0.19095 0.411782 -1.53673
0.156683 0.578809 -1.39022
0.236787 0.220915 -1.63298
0.151248 -0.081568 -1.70674
0.0821624 0.11144 -1.71142
-0.0368118 -0.040366 -1.72357
-0.00946094 -0.334628 -1.64004
-0.195857 -0.141902 -1.68361
-0.349029 -0.0497468 -1.6219
-0.355766 0.151582 -1.60175
0.0948054 0.698913 -1.2328
-0.706938 0.244518 -1.14273
-0.794413 0.0633244 -1.06136
-0.743233 -0.143707 -1.1348
-0.0146739 -0.967751 0.435813
-0.536318 -0.737686 0.70761
-0.859568 0.0231434 -0.883575
-0.891503 0.146731 -0.729781
-0.823404 0.3677 -0.735962
-0.704008 0.546939 -0.770735
-0.577637 0.597783 -0.945615
-0.741347 0.408031 -0.930631
-0.466118 0.593897 -1.12371
-0.942633 0.141923 -0.550214
-0.890184 0.345489 -0.522907
-0.97014 0.00632895 -0.401831
-0.992911 0.0796047 -0.164246
-0.983253 -0.0898014 -0.242256
0.683734 0.733494 -0.118472
0.889269 0.457557 -0.0848787
0.799444 0.593398 -0.19834
0.790403 0.565761 -0.402839
0.878015 0.44506 -0.264535
0.970953 0.208992 -0.16332
0.465706 -0.884344 0.0415911
0.358738 0.317033 -1.51722
0.313002 -0.94156 0.172465
0.128588 -0.979998 0.253899
0.460197 -0.873697 0.296794
0.595244 -0.770689 0.394432
0.771309 -0.605136 0.302913
0.912064 -0.333195 0.405907
0.714384 -0.63579 0.502806
0.672634 -0.622424 0.708764
0.707666 -0.489238 0.8832
0.501753 -0.730206 0.798362
0.34233 -0.860363 0.652608
0.3357 -0.749573 0.988754
0.640116 -0.43633 1.09606
0.826079 -0.299288 0.845882
0.853718 0.000768357 0.898413
0.900469 -0.248421 0.626804
0.723897 0.0407311 1.18006
0.638054 -0.265407 1.25073
0.519376 -0.203655 1.4469
0.647497 0.343325 1.19123
0.400637 0.446901 1.39285
0.476321 -0.55442 1.17596
0.425644 -0.864802 0.482694
0.123376 -0.926981 0.617227
-0.0477519 -0.898752 0.766611
0.312903 0.230076 1.60303
0.465025 -0.0117813 1.52552
0.303315 0.0280626 1.64919
0.131231 0.152468 1.69176
-0.113054 0.184563 1.6901
-0.244818 -0.0437329 1.67479
-0.501253 -0.0603559 1.49361
-0.191798 0.371564 1.5664
-0.403599 0.36955 1.44441
-0.540166 0.169433 1.4245
-0.70939 0.120332 1.2121
-0.726266 0.337755 1.03139
-0.526808 0.593423 1.05479
-0.855728 0.307934 0.736868
-0.0724947 0.533774 1.4675
0.14992 0.51968 1.44782
-0.0400233 0.660054 1.30163
0.0435482 0.758093 1.12886
0.279707 0.738415 1.07039
-0.188542 0.712657 1.16491
-0.349073 0.742059 0.987038
-0.371315 0.627195 1.17974
0.413673 0.752546 0.881669
0.604021 0.644699 0.82289
0.675995 0.481367 0.948769
0.750822 0.508698 0.751967
0.383152 0.593559 1.21632
0.751078 0.575277 0.563899
0.836276 0.482373 0.426474
0.920858 0.288868 0.434119
0.980056 0.160492 0.223524
0.907687 0.188318 0.639245
0.983858 -0.0945534 0.286058
0.179906 -0.115664 1.69644
-0.0254968 -0.27284 1.67051
0.180541 -0.317881 1.61427
0.0180219 -0.448837 1.54732
0.352473 -0.354203 1.49978
-0.401809 0.504595 1.31638
-0.248139 0.845576 0.820145
-0.466388 0.787763 0.717658
-0.622573 0.729736 0.522281
-0.0362515 0.880236 0.807798
-0.776935 0.538282 0.558856
0.969158 -0.243121 0.0970625
0.981616 -0.178602 -0.132415
0.601294 -0.0363972 1.38756
0.927681 -0.378949 -0.0770069
0.34315 0.851163 0.71146
0.435188 0.838058 0.542497
0.346714 -0.548847 1.32187
0.827282 -0.496373 0.445934
0.166473 0.906209 0.693093
-0.459591 -0.330688 1.42479
-0.322544 -0.534233 1.35722
0.950999 0.306825 0.0623941
0.952437 0.177229 -0.44678
0.954686 0.0132429 -0.536328
0.760311 -0.653536 0.085209
0.34783 -0.479843 -1.38799
0.135373 -0.500442 -1.48863
0.509078 -0.325236 -1.37568
0.436082 -0.190394 -1.51762
0.293656 -0.165416 -1.6291
-0.999827 -0.0335861 0.0176639
-0.968266 -0.228647 0.127364
-0.90056 -0.446223 -0.00414386
-0.910491 -0.388632 -0.221728
0.586231 -0.720545 -0.642983
0.113414 -0.623297 -1.33043
0.111605 -0.741101 -1.14051
-0.0484374 -0.696204 -1.24569
-0.231709 -0.620293 -1.28953
-0.389571 -0.435744 -1.39671
-0.264016 -0.716212 -1.12208
-0.258267 -0.805977 -0.932514
-0.426157 -0.686685 -1.00912
-0.555657 -0.554777 -1.07028
-0.650815 -0.408109 -1.12069
-0.752965 -0.30893 -1.00654
-0.795711 -0.36901 -0.821952
-0.520273 -0.464569 -1.23379
-0.714113 -0.525658 -0.783682
-0.490642 -0.236286 -1.45103
-0.618925 -0.122532 -1.3437
0.304751 0.608958 -1.27172
-0.637562 -0.771896 0.134261
0.91383 0.0140452 0.717475
0.865967 0.160147 0.813236
-0.904877 -0.398117 0.177212
-0.491882 0.870253 -0.0585327
-0.503317 0.860599 0.160623
-0.625191 0.764463 0.298865
0.223939 0.385817 1.55368
-0.952083 0.14374 0.484466
-0.911456 0.0938712 0.699397
-0.894049 -0.103028 0.766389
-0.960477 0.218016 0.282024
-0.832491 -0.216064 0.902276
-0.760901 -0.139519 1.08903
0.968146 -0.173393 -0.329711
0.0707204 -0.822622 -0.980137
0.239318 -0.769806 -1.01642
-0.625936 0.0044272 1.35169
0.996507 0.0147531 -0.156438
-0.508324 0.689173 0.883306
-0.203959 -0.448086 -1.51204
0.512055 0.461008 1.24348
0.52801 0.320818 1.35905
0.63219 -0.242591 -1.2715
-0.119638 -0.534655 1.44923
0.584551 0.0858719 -1.40769
-0.344047 -0.222287 1.58305
-0.452681 -0.885543 0.162439
-0.439428 -0.876128 0.353329
-0.426012 -0.851794 0.542932
-0.292255 -0.958545 0.0885977
-0.675112 -0.658143 0.57921
-0.720646 -0.658342 0.385433
-0.772985 0.479394 0.739882
-0.675577 0.502788 0.919546
-0.116089 0.208279 -1.68478
-0.961033 0.258554 -0.198062
-0.666733 0.66182 -0.610549
-0.524332 0.78509 -0.582896
-0.369818 0.823517 -0.735005
0.156785 -0.797343 1.00978
-0.389085 -0.787248 0.822484
-0.504924 0.167588 -1.47514
0.963299 0.115414 0.399038
-0.629785 -0.517764 1.00962
0.818194 0.568505 0.171258
-0.901363 -0.283165 0.540442
-0.0470667 0.935524 -0.589262
-0.227777 0.915072 -0.559684
-0.255248 0.94618 -0.380971
-0.538227 -0.835125 -0.232376
-0.624707 -0.782411 -0.0741191
-0.562716 -0.736625 -0.6543
-0.61449 0.449082 1.12075
0.791384 0.136043 1.02406
-0.892476 -0.364097 -0.45323
-0.745016 -0.64396 -0.266932
-0.0902344 -0.983811 0.260332
-0.80843 -0.487978 -0.555615
-0.640082 -0.361048 1.16197
0.680361 -0.0183083 -1.26331
-0.198009 -0.947053 0.445571
-0.880418 -0.176261 -0.741634
0.65862 0.181952 1.27335

1215 1 2
0.275972 0 0
0.283217 0 0
0.283217 0 0
0.209735 0 0
0.19524 0 0
0.263761 0 0
0.270916 0 0
0.270916 0 0
0.241415 0 0
0.201597 0 0
0.201597 0 0
0.252806 0 0
0.186792 0 0
0.202181 0 0
0.222201 0 0
0.222201 0 0
0.233864 0 0
0.206604 0 0
0.206604 0 0
0.319712 0 0
0.280083 0 0
0.24535 0 0
0.223291 0 0
0.226107 0 0
0.258423 0 0
0.317191 0 0
0.264036 0 0
0.259936 0 0
0.206556 0 0
0.203402 0 0
0.180442 0 0
0.18144 0 0
0.249302 0 0
0.18144 0 0
0.237638 0 0
0.24639 0 0
0.237638 0 0
0.189572 0 0
0.189572 0 0
0.236737 0 0
0.221672 0 0
0.238436 0 0
0.270002 0 0
0.225554 0 0
0.217032 0 0
0.225554 0 0
0.235991 0 0
0.235991 0 0
0.230922 0 0
0.218154 0 0
0.22167 0 0
0.22167 0 0
0.200616 0 0
0.186287 0 0
0.314359 0 0
0.278799 0 0
0.219266 0 0
0.278799 0 0
0.219266 0 0
0.231001 0 0
0.231001 0 0
0.1387 0 0
0.187053 0 0
0.190243 0 0
0.190243 0 0
0.193982 0 0
0.257306 0 0
0.186857 0 0
0.338698 0 0
0.186372 0 0
0.333543 0 0
0.228904 0 0
0.274576 0 0
0.228026 0 0
0.199285 0 0
0.275506 0 0
0.260875 0 0
0.292098 0 0
0.275972 0 0
0.310152 0 0
0.219189 0 0
0.303529 0 0
0.189572 0 0
0.251928 0 0
0.227526 0 0
0.244694 0 0
0.210487 0 0
0.216511 0 0
0.216511 0 0
0.221636 0 0
0.215879 0 0
0.215879 0 0
0.210088 0 0
0.210088 0 0
0.195911 0 0
0.210571 0 0
0.210571 0 0
0.314459 0 0
0.24662 0 0
0.186023 0 0
0.215879 0 0
0.216797 0 0
0.216797 0 0
0.274656 0 0
0.274656 0 0
0.272365 0 0
0.224759 0 0
0.272365 0 0
0.248214 0 0
0.240616 0 0
0.275506 0 0
0.240616 0 0
0.271048 0 0
0.304171 0 0
0.221672 0 0
0.282228 0 0
0.196322 0 0
0.196322 0 0
0.253705 0 0
0.341644 0 0
0.253705 0 0
0.253705 0 0
0.187053 0 0
0.181408 0 0
0.252995 0 0
0.253061 0 0
0.198481 0 0
0.206556 0 0
0.190405 0 0
0.301591 0 0
0.190405 0 0
0.248636 0 0
0.190405 0 0
0.219666 0 0
0.219666 0 0
0.227725 0 0
0.198481 0 0
0.345708 0 0
0.303799 0 0
0.198481 0 0
0.188368 0 0
0.250012 0 0
0.244694 0 0
0.253476 0 0
0.231001 0 0
0.273324 0 0
0.210487 0 0
0.309965 0 0
0.335138 0 0
0.223728 0 0
0.266791 0 0
0.273409 0 0
0.272365 0 0
0.207572 0 0
0.24535 0 0
0.188368 0 0
0.186372 0 0
0.228904 0 0
0.207443 0 0
0.207443 0 0
0.21436 0 0
0.221205 0 0
0.215802 0 0
0.28287 0 0
0.307607 0 0
0.249302 0 0
0.250012 0 0
0.20993 0 0
0.187053 0 0
0.219189 0 0
0.219189 0 0
0.218273 0 0
0.246812 0 0
0.219591 0 0
0.273148 0 0
0.298627 0 0
0.32176 0 0
0.227898 0 0
0.227898 0 0
0.221636 0 0
0.183651 0 0
0.221636 0 0
0.241043 0 0
0.207485 0 0
0.207485 0 0
0.207572 0 0
0.226535 0 0
0.218411 0 0
0.218411 0 0
0.353995 0 0
0.252192 0 0
0.253374 0 0
0.253374 0 0
0.252192 0 0
0.230108 0 0
0.202279 0 0
0.202279 0 0
0.230108 0 0
0.283975 0 0
0.212272 0 0
0.212272 0 0
0.29559 0 0
0.274576 0 0
0.230137 0 0
0.307108 0 0
0.307108 0 0
0.193255 0 0
0.182587 0 0
0.347321 0 0
0.229067 0 0
0.229067 0 0
0.249302 0 0
0.216568 0 0
0.195241 0 0
0.272554 0 0
0.209392 0 0
0.225554 0 0
0.182486 0 0
0.264036 0 0
0.264036 0 0
0.190364 0 0
0.190364 0 0
0.290453 0 0
0.19285 0 0
0.19285 0 0
0.299745 0 0
0.239164 0 0
0.237428 0 0
0.217842 0 0
0.139659 0 0
0.217842 0 0
0.186482 0 0
0.186482 0 0
0.215105 0 0
0.203158 0 0
0.203158 0 0
0.196705 0 0
0.209821 0 0
0.209821 0 0
0.195668 0 0
0.327108 0 0
0.227898 0 0
0.31023 0 0
0.193982 0 0
0.285834 0 0
0.181127 0 0
0.328375 0 0
0.228824 0 0
0.26087 0 0
0.26087 0 0
0.27351 0 0
0.224809 0 0
0.192029 0 0
0.192029 0 0
0.26087 0 0
0.217032 0 0
0.149182 0 0
0.200039 0 0
0.149182 0 0
0.146709 0 0
0.139759 0 0
0.224759 0 0
0.183651 0 0
0.224759 0 0
0.207572 0 0
0.242234 0 0
0.224809 0 0
0.242207 0 0
0.188195 0 0
0.268307 0 0
0.241415 0 0
0.241415 0 0
0.237428 0 0
0.192878 0 0
0.189111 0 0
0.189111 0 0
0.218618 0 0
0.223249 0 0
0.218618 0 0
0.196384 0 0
0.199285 0 0
0.257498 0 0
0.196384 0 0
0.149182 0 0
0.261494 0 0
0.296709 0 0
0.225296 0 0
0.280518 0 0
0.244652 0 0
0.193678 0 0
0.28804 0 0
0.207468 0 0
0.195241 0 0
0.216568 0 0
0.32745 0 0
0.323102 0 0
0.205706 0 0
0.205706 0 0
0.252806 0 0
0.195828 0 0
0.204403 0 0
0.223411 0 0
0.256631 0 0
0.206604 0 0
0.224349 0 0
0.224349 0 0
0.240199 0 0
0.305872 0 0
0.191124 0 0
0.349809 0 0
0.327207 0 0
0.301992 0 0
0.254891 0 0
0.184486 0 0
0.202446 0 0
0.196296 0 0
0.233298 0 0
0.18144 0 0
0.183651 0 0
0.293615 0 0
0.289273 0 0
0.271218 0 0
0.191629 0 0
0.253644 0 0
0.211321 0 0
0.253644 0 0
0.184254 0 0
0.183468 0 0
0.183468 0 0
0.235237 0 0
0.223249 0 0
0.224809 0 0
0.196034 0 0
0.273148 0 0
0.19541 0 0
0.19285 0 0
0.208974 0 0
0.205883 0 0
0.306118 0 0
0.245781 0 0
0.181309 0 0
0.181309 0 0
0.309522 0 0
0.2749 0 0
0.207485 0 0
0.169829 0 0
0.193678 0 0
0.193678 0 0
0.218618 0 0
0.209821 0 0
0.313014 0 0
0.295911 0 0
0.241385 0 0
0.305009 0 0
0.259537 0 0
0.262937 0 0
0.276073 0 0
0.310152 0 0
0.21974 0 0
0.199801 0 0
0.288041 0 0
0.288041 0 0
0.186482 0 0
0.199506 0 0
0.244084 0 0
0.215517 0 0
0.244084 0 0
0.259936 0 0
0.218273 0 0
0.208945 0 0
0.182587 0 0
0.182587 0 0
0.2244 0 0
0.327976 0 0
0.2244 0 0
0.21716 0 0
0.21716 0 0
0.229504 0 0
0.244697 0 0
0.247322 0 0
0.247322 0 0
0.245466 0 0
0.186372 0 0
0.255314 0 0
0.304805 0 0
0.296108 0 0
0.278008 0 0
0.236889 0 0
0.215072 0 0
0.266533 0 0
0.270009 0 0
0.303091 0 0
0.308499 0 0
0.200422 0 0
0.207468 0 0
0.275972 0 0
0.19971 0 0
0.19971 0 0
0.220201 0 0
0.220201 0 0
0.219266 0 0
0.234174 0 0
0.220872 0 0
0.220872 0 0
0.30258 0 0
0.181127 0 0
0.191124 0 0
0.250012 0 0
0.226925 0 0
0.305872 0 0
0.297087 0 0
0.200422 0 0
0.199285 0 0
0.286551 0 0
0.216568 0 0
0.265847 0 0
0.244697 0 0
0.220872 0 0
0.233864 0 0
0.226007 0 0
0.263092 0 0
0.263092 0 0
0.218273 0 0
0.195241 0 0
0.298269 0 0
0.215802 0 0
0.240199 0 0
0.209735 0 0
0.209735 0 0
0.207862 0 0
0.226113 0 0
0.256775 0 0
0.273148 0 0
0.180442 0 0
0.180442 0 0
0.232576 0 0
0.210487 0 0
0.309705 0 0
0.221846 0 0
0.273218 0 0
0.247322 0 0
0.278799 0 0
0.234174 0 0
0.261325 0 0
0.261325 0 0
0.269951 0 0
0.180725 0 0
0.28961 0 0
0.186438 0 0
0.186438 0 0
0.268019 0 0
0.258086 0 0
0.297535 0 0
0.186857 0 0
0.24654 0 0
0.261525 0 0
0.190243 0 0
0.265453 0 0
0.218874 0 0
0.218874 0 0
0.223249 0 0
0.276204 0 0
0.24843 0 0
0.340382 0 0
0.222201 0 0
0.246782 0 0
0.29851 0 0
0.181956 0 0
0.194705 0 0
0.181956 0 0
0.2749 0 0
0.2749 0 0
0.261525 0 0
0.261525 0 0
0.233361 0 0
0.294253 0 0
0.253644 0 0
0.219591 0 0
0.231584 0 0
0.231584 0 0
0.228904 0 0
0.263595 0 0
0.21895 0 0
0.231876 0 0
0.191731 0 0
0.276204 0 0
0.217842 0 0
0.24535 0 0
0.248636 0 0
0.323102 0 0
0.246782 0 0
0.23836 0 0
0.23836 0 0
0.233864 0 0
0.146709 0 0
0.204279 0 0
0.240616 0 0
0.255484 0 0
0.181719 0 0
0.190068 0 0
0.186287 0 0
0.218154 0 0
0.24654 0 0
0.2244 0 0
0.24654 0 0
0.211321 0 0
0.201941 0 0
0.211321 0 0
0.299046 0 0
0.274576 0 0
0.221625 0 0
0.183468 0 0
0.234174 0 0
0.223931 0 0
0.334186 0 0
0.316558 0 0
0.265847 0 0
0.184885 0 0
0.232041 0 0
0.276073 0 0
0.276073 0 0
0.19158 0 0
0.313229 0 0
0.218839 0 0
0.186438 0 0
0.241385 0 0
0.330176 0 0
0.287897 0 0
0.199055 0 0
0.319306 0 0
0.298213 0 0
0.298213 0 0
0.298213 0 0
0.279239 0 0
0.323102 0 0
0.224349 0 0
0.139759 0 0
0.169829 0 0
0.169829 0 0
0.146709 0 0
0.326604 0 0
0.261392 0 0
0.254516 0 0
0.298774 0 0
0.298774 0 0
0.327108 0 0
0.271048 0 0
0.223291 0 0
0.306145 0 0
0.252806 0 0
0.265439 0 0
0.232576 0 0
0.301032 0 0
0.283603 0 0
0.313014 0 0
0.194705 0 0
0.194705 0 0
0.181719 0 0
0.2127 0 0
0.237625 0 0
0.256476 0 0
0.33221 0 0
0.255127 0 0
0.305009 0 0
0.207862 0 0
0.207862 0 0
0.189293 0 0
0.189293 0 0
0.204279 0 0
0.193567 0 0
0.193567 0 0
0.232576 0 0
0.196322 0 0
0.283725 0 0
0.182431 0 0
0.237428 0 0
0.271832 0 0
0.275443 0 0
0.24639 0 0
0.201498 0 0
0.280789 0 0
0.201498 0 0
0.230922 0 0
0.193255 0 0
0.192878 0 0
0.306118 0 0
0.22295 0 0
0.199055 0 0
0.216797 0 0
0.270916 0 0
0.188723 0 0
0.180044 0 0
0.181364 0 0
0.27649 0 0
0.238566 0 0
0.226535 0 0
0.231866 0 0
0.273324 0 0
0.231184 0 0
0.314422 0 0
0.282048 0 0
0.282048 0 0
0.186754 0 0
0.249668 0 0
0.186754 0 0
0.217032 0 0
0.193567 0 0
0.191098 0 0
0.296853 0 0
0.223931 0 0
0.259936 0 0
0.210165 0 0
0.307603 0 0
0.250398 0 0
0.194866 0 0
0.286146 0 0
0.302679 0 0
0.181408 0 0
0.221672 0 0
0.186792 0 0
0.201597 0 0
0.230922 0 0
0.267746 0 0
0.314459 0 0
0.296046 0 0
0.21436 0 0
0.303222 0 0
0.181309 0 0
0.186096 0 0
0.202311 0 0
0.247949 0 0
0.350108 0 0
0.185963 0 0
0.185963 0 0
0.215059 0 0
0.310763 0 0
0.210571 0 0
0.287911 0 0
0.289802 0 0
0.244005 0 0
0.202279 0 0
0.216511 0 0
0.212522 0 0
0.186412 0 0
0.320842 0 0
0.341748 0 0
0.208974 0 0
0.233494 0 0
0.188723 0 0
0.276528 0 0
0.240848 0 0
0.326738 0 0
0.191629 0 0
0.191629 0 0
0.19158 0 0
0.223677 0 0
0.186412 0 0
0.205128 0 0
0.199055 0 0
0.180725 0 0
0.139759 0 0
0.258423 0 0
0.223291 0 0
0.269378 0 0
0.241385 0 0
0.184254 0 0
0.186412 0 0
0.298504 0 0
0.205053 0 0
0.205053 0 0
0.252914 0 0
0.330171 0 0
0.182486 0 0
0.182486 0 0
0.271048 0 0
0.208945 0 0
0.285312 0 0
0.341253 0 0
0.281926 0 0
0.181719 0 0
0.210847 0 0
0.180364 0 0
0.25656 0 0
0.223504 0 0
0.283217 0 0
0.224378 0 0
0.286886 0 0
0.231307 0 0
0.231307 0 0
0.211981 0 0
0.281926 0 0
0.281926 0 0
0.232154 0 0
0.19971 0 0
0.208945 0 0
0.282603 0 0
0.229309 0 0
0.229309 0 0
0.246782 0 0
0.231184 0 0
0.30852 0 0
0.223411 0 0
0.271306 0 0
0.223411 0 0
0.201498 0 0
0.235991 0 0
0.279211 0 0
0.246928 0 0
0.275506 0 0
0.196384 0 0
0.280443 0 0
0.205053 0 0
0.193255 0 0
0.2127 0 0
0.188368 0 0
0.23437 0 0
0.195084 0 0
0.195911 0 0
0.195911 0 0
0.205128 0 0
0.203483 0 0
0.186766 0 0
0.186766 0 0
0.199866 0 0
0.211981 0 0
0.217027 0 0
0.220543 0 0
0.219041 0 0
0.229067 0 0
0.181984 0 0
0.228824 0 0
0.257113 0 0
0.210165 0 0
0.215072 0 0
0.215072 0 0
0.218154 0 0
0.249875 0 0
0.249875 0 0
0.19585 0 0
0.19585 0 0
0.265487 0 0
0.19585 0 0
0.341759 0 0
0.222794 0 0
0.311379 0 0
0.308451 0 0
0.202796 0 0
0.263845 0 0
0.222241 0 0
0.180427 0 0
0.2131 0 0
0.30678 0 0
0.231584 0 0
0.322883 0 0
0.322883 0 0
0.202446 0 0
0.202446 0 0
0.270665 0 0
0.344721 0 0
0.212313 0 0
0.189499 0 0
0.221009 0 0
0.253374 0 0
0.27404 0 0
0.32852 0 0
0.214153 0 0
0.314422 0 0
0.314422 0 0
0.2127 0 0
0.223384 0 0
0.195465 0 0
0.237441 0 0
0.269294 0 0
0.258351 0 0
0.190364 0 0
0.243506 0 0
0.220201 0 0
0.184254 0 0
0.180427 0 0
0.195465 0 0
0.21436 0 0
0.276204 0 0
0.194418 0 0
0.186023 0 0
0.223728 0 0
0.186023 0 0
0.227725 0 0
0.336818 0 0
0.244697 0 0
0.19541 0 0
0.299046 0 0
0.256272 0 0
0.316232 0 0
0.207363 0 0
0.187678 0 0
0.185201 0 0
0.257345 0 0
0.19541 0 0
0.197823 0 0
0.254516 0 0
0.293828 0 0
0.252192 0 0
0.221009 0 0
0.297715 0 0
0.191731 0 0
0.266352 0 0
0.236411 0 0
0.227526 0 0
0.227526 0 0
0.261325 0 0
0.196705 0 0
0.259009 0 0
0.347271 0 0
0.218874 0 0
0.267201 0 0
0.236889 0 0
0.264236 0 0
0.351771 0 0
0.262628 0 0
0.226007 0 0
0.286483 0 0
0.316232 0 0
0.186857 0 0
0.278756 0 0
0.299046 0 0
0.277767 0 0
0.223728 0 0
0.210982 0 0
0.210982 0 0
0.224336 0 0
0.316232 0 0
0.205883 0 0
0.244084 0 0
0.319523 0 0
0.222248 0 0
0.297557 0 0
0.222248 0 0
0.226925 0 0
0.222248 0 0
0.226925 0 0
0.180427 0 0
0.259912 0 0
0.255769 0 0
0.224336 0 0
0.237638 0 0
0.224336 0 0
0.297169 0 0
0.29559 0 0
0.297169 0 0
0.306118 0 0
0.231307 0 0
0.199866 0 0
0.345287 0 0
0.215517 0 0
0.203483 0 0
0.221009 0 0
0.290133 0 0
0.21716 0 0
0.230526 0 0
0.230526 0 0
0.258423 0 0
0.210088 0 0
0.218839 0 0
0.278485 0 0
0.237441 0 0
0.289417 0 0
0.220809 0 0
0.247949 0 0
0.282048 0 0
0.223931 0 0
0.242763 0 0
0.24639 0 0
0.244429 0 0
0.244429 0 0
0.243093 0 0
0.229504 0 0
0.239386 0 0
0.265591 0 0
0.267996 0 0
0.184758 0 0
0.19158 0 0
0.244429 0 0
0.186096 0 0
0.297087 0 0
0.274656 0 0
0.200422 0 0
0.231184 0 0
0.259537 0 0
0.232062 0 0
0.212272 0 0
0.306145 0 0
0.182383 0 0
0.207233 0 0
0.186879 0 0
0.207443 0 0
0.303914 0 0
0.229504 0 0
0.237441 0 0
0.262628 0 0
0.262628 0 0
0.20861 0 0
0.239228 0 0
0.199506 0 0
0.205883 0 0
0.274144 0 0
0.225296 0 0
0.327108 0 0
0.219666 0 0
0.287709 0 0
0.301424 0 0
0.210165 0 0
0.22167 0 0
0.273324 0 0
0.221141 0 0
0.184758 0 0
0.21744 0 0
0.311153 0 0
0.221141 0 0
0.229309 0 0
0.221141 0 0
0.180044 0 0
0.188723 0 0
0.205226 0 0
0.209094 0 0
0.205226 0 0
0.278894 0 0
0.249308 0 0
0.211331 0 0
0.267746 0 0
0.267746 0 0
0.223504 0 0
0.196705 0 0
0.322153 0 0
0.23836 0 0
0.198765 0 0
0.180725 0 0
0.234219 0 0
0.326945 0 0
0.188195 0 0
0.337979 0 0
0.180364 0 0
0.199801 0 0
0.195668 0 0
0.199801 0 0
0.182431 0 0
0.288041 0 0
0.207446 0 0
0.231697 0 0
0.207446 0 0
0.195668 0 0
0.280997 0 0
0.32764 0 0
0.263092 0 0
0.203158 0 0
0.226007 0 0
0.277583 0 0
0.240848 0 0
0.238701 0 0
0.238701 0 0
0.227725 0 0
0.305987 0 0
0.187168 0 0
0.187168 0 0
0.208711 0 0
0.303283 0 0
0.278933 0 0
0.249875 0 0
0.28287 0 0
0.28287 0 0
0.202879 0 0
0.249668 0 0
0.211981 0 0
0.186766 0 0
0.205226 0 0
0.30418 0 0
0.209094 0 0
0.185201 0 0
0.295203 0 0
0.184486 0 0
0.230906 0 0
0.230526 0 0
0.312686 0 0
0.325707 0 0
0.224655 0 0
0.214752 0 0
0.256775 0 0
0.193982 0 0
0.284437 0 0
0.203483 0 0
0.194418 0 0
0.194418 0 0
0.265453 0 0
0.345518 0 0
0.251687 0 0
0.244694 0 0
0.247232 0 0
0.185963 0 0
0.208974 0 0
0.191731 0 0
0.191098 0 0
0.299275 0 0
0.245883 0 0
0.287365 0 0
0.236411 0 0
0.236411 0 0
0.199866 0 0
0.263553 0 0
0.223504 0 0
0.316326 0 0
0.223731 0 0
0.209094 0 0
0.184885 0 0
0.278591 0 0
0.249668 0 0
0.239319 0 0
0.192878 0 0
0.271633 0 0
0.307108 0 0
0.187891 0 0
0.187891 0 0
0.186879 0 0
0.186879 0 0
0.23017 0 0
0.231674 0 0
0.260484 0 0
0.214363 0 0
0.224144 0 0
0.189111 0 0
0.207446 0 0
0.191098 0 0
0.218839 0 0
0.202879 0 0
0.206556 0 0
0.25106 0 0
0.219045 0 0
0.286301 0 0
0.347848 0 0
0.265847 0 0
0.181956 0 0
0.181408 0 0
0.195465 0 0
0.209013 0 0
0.182383 0 0
0.289058 0 0
0.208711 0 0
0.28961 0 0
0.28961 0 0
0.289908 0 0
0.232668 0 0
0.230108 0 0
0.265453 0 0
0.305969 0 0
0.230863 0 0
0.251454 0 0
0.254516 0 0
0.237838 0 0
0.296709 0 0
0.202879 0 0
0.186754 0 0
0.189707 0 0
0.19524 0 0
0.21593 0 0
0.214363 0 0
0.204279 0 0
0.292985 0 0
0.336497 0 0
0.312994 0 0
0.189293 0 0
0.219591 0 0
0.312686 0 0
0.23017 0 0
0.339533 0 0
0.30678 0 0
0.203944 0 0
0.240848 0 0
0.214752 0 0
0.182383 0 0
0.181127 0 0
0.236889 0 0
0.207468 0 0
0.269965 0 0
0.183419 0 0
0.218805 0 0
0.226972 0 0
0.241398 0 0
0.241398 0 0
0.188195 0 0
0.323066 0 0
0.275563 0 0
0.23017 0 0
0.202311 0 0
0.20861 0 0
0.202311 0 0
0.187678 0 0
0.337683 0 0
0.212313 0 0
0.226535 0 0
0.285702 0 0
0.256775 0 0
0.248636 0 0
0.296709 0 0
0.320641 0 0
0.212313 0 0
0.184758 0 0
0.193209 0 0
0.228707 0 0
0.241398 0 0
0.225438 0 0
0.263541 0 0
0.187168 0 0
0.282729 0 0
0.20861 0 0
0.243093 0 0
0.210982 0 0
0.259537 0 0
0.305009 0 0
0.276158 0 0
0.264405 0 0
0.243093 0 0
0.328234 0 0
0.194866 0 0
0.312289 0 0
0.218411 0 0
0.280457 0 0
0.215517 0 0
0.223731 0 0
0.181217 0 0
0.279915 0 0
0.185201 0 0
0.238701 0 0
0.184885 0 0
0.225646 0 0
0.208711 0 0
0.199506 0 0
0.220809 0 0
0.220809 0 0
0.29735 0 0
0.31615 0 0
0.300968 0 0
0.181217 0 0
0.240199 0 0
0.197276 0 0
0.197276 0 0
0.184486 0 0
0.194866 0 0
0.214752 0 0
0.231866 0 0
0.231866 0 0
0.187678 0 0
0.298774 0 0
0.186096 0 0
0.183419 0 0
0.320271 0 0
0.183419 0 0
0.19524 0 0
0.228824 0 0
0.266549 0 0
0.266549 0 0
0.205128 0 0
0.266549 0 0
0.337855 0 0
0.215059 0 0
0.247949 0 0
0.215059 0 0
0.278485 0 0
0.278485 0 0
0.205706 0 0
0.315516 0 0
0.223731 0 0
0.214363 0 0
0.266445 0 0
0.289002 0 0
0.209041 0 0
0.333577 0 0
0.191124 0 0
0.181217 0 0
0.181984 0 0
0.180364 0 0
0.198765 0 0
0.233294 0 0
0.192029 0 0
0.348262 0 0
0.215802 0 0
0.214153 0 0
0.214153 0 0
0.242753 0 0
0.193209 0 0
0.225296 0 0
0.224926 0 0
0.185972 0 0
0.197276 0 0
0.201222 0 0
0.262664 0 0
0.198765 0 0
0.28109 0 0
0.22534 0 0
0.192717 0 0
0.25253 0 0
0.181984 0 0
0.180044 0 0
0.249659 0 0
0.255825 0 0
0.253035 0 0
0.186287 0 0
0.193209 0 0
0.192717 0 0
0.187891 0 0
0.3076 0 0
0.182431 0 0
0.26612 0 0
0.229543 0 0
0.186792 0 0
0.310353 0 0
0.245651 0 0
0.192717 0 0

810 35
1 0 0 1 1 0 0 1 1 1 0 1 1 0 0 0 0 0 0 0 0 0 1 0 0 0 0 0 0 0 0 0 0 0 0 
1 0 0 1 1 0 0 1 1 1 0 1 1 0 0 0 0 0 0 0 0 0 1 0 0 0 0 0 0 0 0 0 0 0 0 
1 0 0 1 1 0 0 1 1 1 0 1 1 0 0 0 0 0 0 0 0 0 1 0 0 0 0 0 0 0 0 0 0 0 0 
1 0 0 1 1 0 0 1 1 1 0 1 1 0 0 0 0 0 0 0 0 0 1 0 0 0 0 0 0 0 0 0 0 0 0 
1 0 0 1 1 0 0 1 1 1 0 1 1 0 0 0 0 0 0 0 0 0 1 0 0 0 0 0 0 0 0 0 0 0 0 
1 0 0 1 1 0 0 1 1 1 0 1 1 0 0 0 0 0 0 0 0 0 1 0 0 0 0 0 0 0 0 0 0 0 0 
1 0 0 1 1 0 0 1 1 1 0 1 1 0 0 0 0 0 0 0 0 0 1 0 0 0 0 0 0 0 0 0 0 0 0 
1 0 0 1 1 0 0 1 1 1 0 1 1 0 0 0 0 0 0 0 0 0 1 0 0 0 0 0 0 0 0 0 0 0 0 
1 0 0 1 1 0 0 1 1 1 0 1 1 0 0 0 0 0 0 0 0 0 1 0 0 0 0 0 0 0 0 0 0 0 0 
1 0 0 1 1 0 0 1 1 1 0 1 1 0 0 0 0 0 0 0 0 0 1 0 0 0 0 0 0 0 0 0 0 0 0 
1 0 0 1 1 0 0 1 1 1 0 1 1 0 0 0 0 0 0 0 0 0 1 0 0 0 0 0 0 0 0 0 0 0 0 
1 0 0 1 1 0 0 1 1 1 0 1 1 0 0 0 0 0 0 0 0 0 1 0 0 0 0 0 0 0 0 0 0 0 0 
1 0 0 1 1 0 0 1 1 1 0 1 1 0 0 0 0 0 0 0 0 0 1 0 0 0 0 0 0 0 0 0 0 0 0 
1 0 0 1 1 0 0 1 1 1 0 1 1 0 0 0 0 0 0 0 0 0 1 0 0 0 0 0 0 0 0 0 0 0 0 
1 0 0 1 1 0 0 1 1 1 0 1 1 0 0 0 0 0 0 0 0 0 1 0 0 0 0 0 0 0 0 0 0 0 0 
1 0 0 1 1 0 0 1 1 1 0 1 1 0 0 0 0 0 0 0 0 0 1 0 0 0 0 0 0 0 0 0 0 0 0 
1 0 0 1 1 0 0 1 1 1 0 1 1 0 0 0 0 0 0 0 0 0 1 0 0 0 0 0 0 0 0 0 0 0 0 
1 0 0 1 1 0 0 1 1 1 0 1 1 0 0 0 0 0 0 0 0 0 1 0 0 0 0 0 0 0 0 0 0 0 0 
1 0 0 1 1 0 0 1 1 1 0 1 1 0 0 0 0 0 0 0 0 0 1 0 0 0 0 0 0 0 0 0 0 0 0 
1 0 0 1 1 0 0 1 1 1 0 1 1 0 0 0 0 0 0 0 0 0 1 0 0 0 0 0 0 0 0 0 0 0 0 
1 0 0 1 1 0 0 1 1 1 0 1 1 0 0 0 0 0 0 0 0 0 1 0 0 0 0 0 0 0 0 0 0 0 0 
1 0 0 1 1 0 0 1 1 1 0 1 1 0 0 0 0 0 0 0 0 0 1 0 0 0 0 0 0 0 0 0 0 0 0 
1 0 0 1 1 0 0 1 1 1 0 1 1 0 0 0 0 0 0 0 0 0 1 0 0 0 0 0 0 0 0 0 0 0 0 
1 0 0 1 1 0 0 1 1 1 0 1 1 0 0 0 0 0 0 0 0 0 1 0 0 0 0 0 0 0 0 0 0 0 0 
1 0 0 1 1 0 0 1 1 1 0 1 1 0 0 0 0 0 0 0 0 0 1 0 0 0 0 0 0 0 0 0 0 0 0 
1 0 0 1 1 0 0 1 1 1 0 1 1 0 0 0 0 0 0 0 0 0 1 0 0 0 0 0 0 0 0 0 0 0 0 
1 0 0 1 1 0 0 1 1 1 0 1 1 0 0 0 0 0 0 0 0 0 1 0 0 0 0 0 0 0 0 0 0 0 0 
1 0 0 1 1 0 0 1 1 1 0 1 1 0 0 0 0 0 0 0 0 0 1 0 0 0 0 0 0 0 0 0 0 0 0 
1 0 0 1 1 0 0 1 1 1 0 1 1 0 0 0 0 0 0 0 0 0 1 0 0 0 0 0 0 0 0 0 0 0 0 
1 0 0 1 1 0 0 1 1 1 0 1 1 0 0 0 0 0 0 0 0 0 1 0 0 0 0 0 0 0 0 0 0 0 0 
1 0 0 1 1 0 0 1 1 1 0 1 1 0 0 0 0 0 0 0 0 0 1 0 0 0 0 0 0 0 0 0 0 0 0 
1 0 0 1 1 0 0 1 1 1 0 1 1 0 0 0 0 0 0 0 0 0 1 0 0 0 0 0 0 0 0 0 0 0 0 
1 0 0 1 1 0 0 1 1 1 0 1 1 0 0 0 0 0 0 0 0 0 1 0 0 0 0 0 0 0 0 0 0 0 0 
1 0 0 1 1 0 0 1 1 1 0 1 1 0 0 0 0 0 0 0 0 0 1 0 0 0 0 0 0 0 0 0 0 0 0 
1 0 0 1 1 0 0 1 1 1 0 1 1 0 0 0 0 0 0 0 0 0 1 0 0 0 0 0 0 0 0 0 0 0 0 
1 0 0 1 1 0 0 1 1 1 0 1 1 0 0 0 0 0 0 0 0 0 1 0 0 0 0 0 0 0 0 0 0 0 0 
1 0 0 1 1 0 0 1 1 1 0 1 1 0 0 0 0 0 0 0 0 0 1 0 0 0 0 0 0 0 0 0 0 0 0 
1 0 0 1 1 0 0 1 1 1 0 1 1 0 0 0 0 0 0 0 0 0 1 0 0 0 0 0 0 0 0 0 0 0 0 
1 0 0 1 1 0 0 1 1 1 0 1 1 0 0 0 0 0 0 0 0 0 1 0 0 0 0 0 0 0 0 0 0 0 0 
1 0 0 1 1 0 0 1 1 1 0 1 1 0 0 0 0 0 0 0 0 0 1 0 0 0 0 0 0 0 0 0 0 0 0 
1 0 0 1 1 0 0 1 1 1 0 1 1 0 0 0 0 0 0 0 0 0 1 0 0 0 0 0 0 0 0 0 0 0 0 
1 0 0 1 1 0 0 1 1 1 0 1 1 0 0 0 0 0 0 0 0 0 1 0 0 0 0 0 0 0 0 0 0 0 0 
1 0 0 1 1 0 0 1 1 1 0 1 1 0 0 0 0 0 0 0 0 0 1 0 0 0 0 0 0 0 0 0 0 0 0 
1 0 0 1 1 0 0 1 1 1 0 1 1 0 0 0 0 0 0 0 0 0 1 0 0 0 0 0 0 0 0 0 0 0 0 
1 0 0 1 1 0 0 1 1 1 0 1 1 0 0 0 0 0 0 0 0 0 1 0 0 0 0 0 0 0 0 0 0 0 0 
1 0 0 1 1 0 0 1 1 1 0 1 1 0 0 0 0 0 0 0 0 0 1 0 0 0 0 0 0 0 0 0 0 0 0 
1 0 0 1 1 0 0 1 1 1 0 1 1 0 0 0 0 0 0 0 0 0 1 0 0 0 0 0 0 0 0 0 0 0 0 
1 0 0 1 1 0 0 1 1 1 0 1 1 0 0 0 0 0 0 0 0 0 1 0 0 0 0 0 0 0 0 0 0 0 0 
1 0 0 1 1 0 0 1 1 1 0 1 1 0 0 0 0 0 0 0 0 0 1 0 0 0 0 0 0 0 0 0 0 0 0 
1 0 0 1 1 0 0 1 1 1 0 1 1 0 0 0 0 0 0 0 0 0 1 0 0 0 0 0 0 0 0 0 0 0 0 
1 0 0 1 1 0 0 1 1 1 0 1 1 0 0 0 0 0 0 0 0 0 1 0 0 0 0 0 0 0 0 0 0 0 0 
1 0 0 1 1 0 0 1 1 1 0 1 1 0 0 0 0 0 0 0 0 0 1 0 0 0 0 0 0 0 0 0 0 0 0 
1 0 0 1 1 0 0 1 1 1 0 1 1 0 0 0 0 0 0 0 0 0 1 0 0 0 0 0 0 0 0 0 0 0 0 
1 0 0 1 1 0 0 1 1 1 0 1 1 0 0 0 0 0 0 0 0 0 1 0 0 0 0 0 0 0 0 0 0 0 0 
1 0 0 1 1 0 0 1 1 1 0 1 1 0 0 0 0 0 0 0 0 0 1 0 0 0 0 0 0 0 0 0 0 0 0 
1 0 0 1 1 0 0 1 1 1 0 1 1 0 0 0 0 0 0 0 0 0 1 0 0 0 0 0 0 0 0 0 0 0 0 
1 0 0 1 1 0 0 1 1 1 0 1 1 0 0 0 0 0 0 0 0 0 1 0 0 0 0 0 0 0 0 0 0 0 0 
1 0 0 1 1 0 0 1 1 1 0 1 1 0 0 0 0 0 0 0 0 0 1 0 0 0 0 0 0 0 0 0 0 0 0 
1 0 0 1 1 0 0 1 1 1 0 1 1 0 0 0 0 0 0 0 0 0 1 0 0 0 0 0 0 0 0 0 0 0 0 
1 0 0 1 1 0 0 1 1 1 0 1 1 0 0 0 0 0 0 0 0 0 1 0 0 0 0 0 0 0 0 0 0 0 0 
1 0 0 1 1 0 0 1 1 1 0 1 1 0 0 0 0 0 0 0 0 0 1 0 0 0 0 0 0 0 0 0 0 0 0 
1 0 0 1 1 0 0 1 1 1 0 1 1 0 0 0 0 0 0 0 0 0 1 0 0 0 0 0 0 0 0 0 0 0 0 
1 0 0 1 1 0 0 1 1 1 0 1 1 0 0 0 0 0 0 0 0 0 1 0 0 0 0 0 0 0 0 0 0 0 0 
1 0 0 1 1 0 0 1 1 1 0 1 1 0 0 0 0 0 0 0 0 0 1 0 0 0 0 0 0 0 0 0 0 0 0 
1 0 0 1 1 0 0 1 1 1 0 1 1 0 0 0 0 0 0 0 0 0 1 0 0 0 0 0 0 0 0 0 0 0 0 
1 0 0 1 1 0 0 1 1 1 0 1 1 0 0 0 0 0 0 0 0 0 1 0 0 0 0 0 0 0 0 0 0 0 0 
1 0 0 1 1 0 0 1 1 1 0 1 1 0 0 0 0 0 0 0 0 0 1 0 0 0 0 0 0 0 0 0 0 0 0 
1 0 0 1 1 0 0 1 1 1 0 1 1 0 0 0 0 0 0 0 0 0 1 0 0 0 0 0 0 0 0 0 0 0 0 
1 0 0 1 1 0 0 1 1 1 0 1 1 0 0 0 0 0 0 0 0 0 1 0 0 0 0 0 0 0 0 0 0 0 0 
1 0 0 1 1 0 0 1 1 1 0 1 1 0 0 0 0 0 0 0 0 0 1 0 0 0 0 0 0 0 0 0 0 0 0 
1 0 0 1 1 0 0 1 1 1 0 1 1 0 0 0 0 0 0 0 0 0 1 0 0 0 0 0 0 0 0 0 0 0 0 
1 0 0 1 1 0 0 1 1 1 0 1 1 0 0 0 0 0 0 0 0 0 1 0 0 0 0 0 0 0 0 0 0 0 0 
1 0 0 1 1 0 0 1 1 1 0 1 1 0 0 0 0 0 0 0 0 0 1 0 0 0 0 0 0 0 0 0 0 0 0 
1 0 0 1 1 0 0 1 1 1 0 1 1 0 0 0 0 0 0 0 0 0 1 0 0 0 0 0 0 0 0 0 0 0 0 
1 0 0 1 1 0 0 1 1 1 0 1 1 0 0 0 0 0 0 0 0 0 1 0 0 0 0 0 0 0 0 0 0 0 0 
1 0 0 1 1 0 0 1 1 1 0 1 1 0 0 0 0 0 0 0 0 0 1 0 0 0 0 0 0 0 0 0 0 0 0 
1 0 0 1 1 0 0 1 1 1 0 1 1 0 0 0 0 0 0 0 0 0 1 0 0 0 0 0 0 0 0 0 0 0 0 
1 0 0 1 1 0 0 1 1 1 0 1 1 0 0 0 0 0 0 0 0 0 1 0 0 0 0 0 0 0 0 0 0 0 0 
1 0 0 1 1 0 0 1 1 1 0 1 1 0 0 0 0 0 0 0 0 0 1 0 0 0 0 0 0 0 0 0 0 0 0 
1 0 0 1 1 0 0 1 1 1 0 1 1 0 0 0 0 0 0 0 0 0 1 0 0 0 0 0 0 0 0 0 0 0 0 
1 0 0 1 1 0 0 1 1 1 0 1 1 0 0 0 0 0 0 0 0 0 1 0 0 0 0 0 0 0 0 0 0 0 0 
1 0 0 1 1 0 0 1 1 1 0 1 1 0 0 0 0 0 0 0 0 0 1 0 0 0 0 0 0 0 0 0 0 0 0 
1 0 0 1 1 0 0 1 1 1 0 1 1 0 0 0 0 0 0 0 0 0 1 0 0 0 0 0 0 0 0 0 0 0 0 
1 0 0 1 1 0 0 1 1 1 0 1 1 0 0 0 0 0 0 0 0 0 1 0 0 0 0 0 0 0 0 0 0 0 0 
1 0 0 1 1 0 0 1 1 1 0 1 1 0 0 0 0 0 0 0 0 0 1 0 0 0 0 0 0 0 0 0 0 0 0 
1 0 0 1 1 0 0 1 1 1 0 1 1 0 0 0 0 0 0 0 0 0 1 0 0 0 0 0 0 0 0 0 0 0 0 
1 0 0 1 1 0 0 1 1 1 0 1 1 0 0 0 0 0 0 0 0 0 1 0 0 0 0 0 0 0 0 0 0 0 0 
1 0 0 1 1 0 0 1 1 1 0 1 1 0 0 0 0 0 0 0 0 0 1 0 0 0 0 0 0 0 0 0 0 0 0 
1 0 0 1 1 0 0 1 1 1 0 1 1 0 0 0 0 0 0 0 0 0 1 0 0 0 0 0 0 0 0 0 0 0 0 
1 0 0 1 1 0 0 1 1 1 0 1 1 0 0 0 0 0 0 0 0 0 1 0 0 0 0 0 0 0 0 0 0 0 0 
1 0 0 1 1 0 0 1 1 1 0 1 1 0 0 0 0 0 0 0 0 0 1 0 0 0 0 0 0 0 0 0 0 0 0 
1 0 0 1 1 0 0 1 1 1 0 1 1 0 0 0 0 0 0 0 0 0 1 0 0 0 0 0 0 0 0 0 0 0 0 
1 0 0 1 1 0 0 1 1 1 0 1 1 0 0 0 0 0 0 0 0 0 1 0 0 0 0 0 0 0 0 0 0 0 0 
1 0 0 1 1 0 0 1 1 1 0 1 1 0 0 0 0 0 0 0 0 0 1 0 0 0 0 0 0 0 0 0 0 0 0 
1 0 0 1 1 0 0 1 1 1 0 1 1 0 0 0 0 0 0 0 0 0 1 0 0 0 0 0 0 0 0 0 0 0 0 
1 0 0 1 1 0 0 1 1 1 0 1 1 0 0 0 0 0 0 0 0 0 1 0 0 0 0 0 0 0 0 0 0 0 0 
1 0 0 1 1 0 0 1 1 1 0 1 1 0 0 0 0 0 0 0 0 0 1 0 0 0 0 0 0 0 0 0 0 0 0 
1 0 0 1 1 0 0 1 1 1 0 1 1 0 0 0 0 0 0 0 0 0 1 0 0 0 0 0 0 0 0 0 0 0 0 
1 0 0 1 1 0 0 1 1 1 0 1 1 0 0 0 0 0 0 0 0 0 1 0 0 0 0 0 0 0 0 0 0 0 0 
1 0 0 1 1 0 0 1 1 1 0 1 1 0 0 0 0 0 0 0 0 0 1 0 0 0 0 0 0 0 0 0 0 0 0 
1 0 0 1 1 0 0 1 1 1 0 1 1 0 0 0 0 0 0 0 0 0 1 0 0 0 0 0 0 0 0 0 0 0 0 
1 0 0 1 1 0 0 1 1 1 0 1 1 0 0 0 0 0 0 0 0 0 1 0 0 0 0 0 0 0 0 0 0 0 0 
1 0 0 1 1 0 0 1 1 1 0 1 1 0 0 0 0 0 0 0 0 0 1 0 0 0 0 0 0 0 0 0 0 0 0 
1 0 0 1 1 0 0 1 1 1 0 1 1 0 0 0 0 0 0 0 0 0 1 0 0 0 0 0 0 0 0 0 0 0 0 
1 0 0 1 1 0 0 1 1 1 0 1 1 0 0 0 0 0 0 0 0 0 1 0 0 0 0 0 0 0 0 0 0 0 0 
1 0 0 1 1 0 0 1 1 1 0 1 1 0 0 0 0 0 0 0 0 0 1 0 0 0 0 0 0 0 0 0 0 0 0 
1 0 0 1 1 0 0 1 1 1 0 1 1 0 0 0 0 0 0 0 0 0 1 0 0 0 0 0 0 0 0 0 0 0 0 
1 0 0 1 1 0 0 1 1 1 0 1 1 0 0 0 0 0 0 0 0 0 1 0 0 0 0 0 0 0 0 0 0 0 0 
1 0 0 1 1 0 0 1 1 1 0 1 1 0 0 0 0 0 0 0 0 0 1 0 0 0 0 0 0 0 0 0 0 0 0 
1 0 0 1 1 0 0 1 1 1 0 1 1 0 0 0 0 0 0 0 0 0 1 0 0 0 0 0 0 0 0 0 0 0 0 
1 0 0 1 1 0 0 1 1 1 0 1 1 0 0 0 0 0 0 0 0 0 1 0 0 0 0 0 0 0 0 0 0 0 0 
1 0 0 1 1 0 0 1 1 1 0 1 1 0 0 0 0 0 0 0 0 0 1 0 0 0 0 0 0 0 0 0 0 0 0 
1 0 0 1 1 0 0 1 1 1 0 1 1 0 0 0 0 0 0 0 0 0 1 0 0 0 0 0 0 0 0 0 0 0 0 
1 0 0 1 1 0 0 1 1 1 0 1 1 0 0 0 0 0 0 0 0 0 1 0 0 0 0 0 0 0 0 0 0 0 0 
1 0 0 1 1 0 0 1 1 1 0 1 1 0 0 0 0 0 0 0 0 0 1 0 0 0 0 0 0 0 0 0 0 0 0 
1 0 0 1 1 0 0 1 1 1 0 1 1 0 0 0 0 0 0 0 0 0 1 0 0 0 0 0 0 0 0 0 0 0 0 
1 0 0 1 1 0 0 1 1 1 0 1 1 0 0 0 0 0 0 0 0 0 1 0 0 0 0 0 0 0 0 0 0 0 0 
1 0 0 1 1 0 0 1 1 1 0 1 1 0 0 0 0 0 0 0 0 0 1 0 0 0 0 0 0 0 0 0 0 0 0 
1 0 0 1 1 0 0 1 1 1 0 1 1 0 0 0 0 0 0 0 0 0 1 0 0 0 0 0 0 0 0 0 0 0 0 
1 0 0 1 1 0 0 1 1 1 0 1 1 0 0 0 0 0 0 0 0 0 1 0 0 0 0 0 0 0 0 0 0 0 0 
1 0 0 1 1 0 0 1 1 1 0 1 1 0 0 0 0 0 0 0 0 0 1 0 0 0 0 0 0 0 0 0 0 0 0 
1 0 0 1 1 0 0 1 1 1 0 1 1 0 0 0 0 0 0 0 0 0 1 0 0 0 0 0 0 0 0 0 0 0 0 
1 0 0 1 1 0 0 1 1 1 0 1 1 0 0 0 0 0 0 0 0 0 1 0 0 0 0 0 0 0 0 0 0 0 0 
1 0 0 1 1 0 0 1 1 1 0 1 1 0 0 0 0 0 0 0 0 0 1 0 0 0 0 0 0 0 0 0 0 0 0 
1 0 0 1 1 0 0 1 1 1 0 1 1 0 0 0 0 0 0 0 0 0 1 0 0 0 0 0 0 0 0 0 0 0 0 
1 0 0 1 1 0 0 1 1 1 0 1 1 0 0 0 0 0 0 0 0 0 1 0 0 0 0 0 0 0 0 0 0 0 0 
1 0 0 1 1 0 0 1 1 1 0 1 1 0 0 0 0 0 0 0 0 0 1 0 0 0 0 0 0 0 0 0 0 0 0 
1 0 0 1 1 0 0 1 1 1 0 1 1 0 0 0 0 0 0 0 0 0 1 0 0 0 0 0 0 0 0 0 0 0 0 
1 0 0 1 1 0 0 1 1 1 0 1 1 0 0 0 0 0 0 0 0 0 1 0 0 0 0 0 0 0 0 0 0 0 0 
1 0 0 1 1 0 0 1 1 1 0 1 1 0 0 0 0 0 0 0 0 0 1 0 0 0 0 0 0 0 0 0 0 0 0 
1 0 0 1 1 0 0 1 1 1 0 1 1 0 0 0 0 0 0 0 0 0 1 0 0 0 0 0 0 0 0 0 0 0 0 
1 0 0 1 1 0 0 1 1 1 0 1 1 0 0 0 0 0 0 0 0 0 1 0 0 0 0 0 0 0 0 0 0 0 0 
1 0 0 1 1 0 0 1 1 1 0 1 1 0 0 0 0 0 0 0 0 0 1 0 0 0 0 0 0 0 0 0 0 0 0 
1 0 0 1 1 0 0 1 1 1 0 1 1 0 0 0 0 0 0 0 0 0 1 0 0 0 0 0 0 0 0 0 0 0 0 
1 0 0 1 1 0 0 1 1 1 0 1 1 0 0 0 0 0 0 0 0 0 1 0 0 0 0 0 0 0 0 0 0 0 0 
1 0 0 1 1 0 0 1 1 1 0 1 1 0 0 0 0 0 0 0 0 0 1 0 0 0 0 0 0 0 0 0 0 0 0 
1 0 0 1 1 0 0 1 1 1 0 1 1 0 0 0 0 0 0 0 0 0 1 0 0 0 0 0 0 0 0 0 0 0 0 
1 0 0 1 1 0 0 1 1 1 0 1 1 0 0 0 0 0 0 0 0 0 1 0 0 0 0 0 0 0 0 0 0 0 0 
1 0 0 1 1 0 0 1 1 1 0 1 1 0 0 0 0 0 0 0 0 0 1 0 0 0 0 0 0 0 0 0 0 0 0 
1 0 0 1 1 0 0 1 1 1 0 1 1 0 0 0 0 0 0 0 0 0 1 0 0 0 0 0 0 0 0 0 0 0 0 
1 0 0 1 1 0 0 1 1 1 0 1 1 0 0 0 0 0 0 0 0 0 1 0 0 0 0 0 0 0 0 0 0 0 0 
1 0 0 1 1 0 0 1 1 1 0 1 1 0 0 0 0 0 0 0 0 0 1 0 0 0 0 0 0 0 0 0 0 0 0 
1 0 0 1 1 0 0 1 1 1 0 1 1 0 0 0 0 0 0 0 0 0 1 0 0 0 0 0 0 0 0 0 0 0 0 
1 0 0 1 1 0 0 1 1 1 0 1 1 0 0 0 0 0 0 0 0 0 1 0 0 0 0 0 0 0 0 0 0 0 0 
1 0 0 1 1 0 0 1 1 1 0 1 1 0 0 0 0 0 0 0 0 0 1 0 0 0 0 0 0 0 0 0 0 0 0 
1 0 0 1 1 0 0 1 1 1 0 1 1 0 0 0 0 0 0 0 0 0 1 0 0 0 0 0 0 0 0 0 0 0 0 
1 0 0 1 1 0 0 1 1 1 0 1 1 0 0 0 0 0 0 0 0 0 1 0 0 0 0 0 0 0 0 0 0 0 0 
1 0 0 1 1 0 0 1 1 1 0 1 1 0 0 0 0 0 0 0 0 0 1 0 0 0 0 0 0 0 0 0 0 0 0 
1 0 0 1 1 0 0 1 1 1 0 1 1 0 0 0 0 0 0 0 0 0 1 0 0 0 0 0 0 0 0 0 0 0 0 
1 0 0 1 1 0 0 1 1 1 0 1 1 0 0 0 0 0 0 0 0 0 1 0 0 0 0 0 0 0 0 0 0 0 0 
1 0 0 1 1 0 0 1 1 1 0 1 1 0 0 0 0 0 0 0 0 0 1 0 0 0 0 0 0 0 0 0 0 0 0 
1 0 0 1 1 0 0 1 1 1 0 1 1 0 0 0 0 0 0 0 0 0 1 0 0 0 0 0 0 0 0 0 0 0 0 
1 0 0 1 1 0 0 1 1 1 0 1 1 0 0 0 0 0 0 0 0 0 1 0 0 0 0 0 0 0 0 0 0 0 0 
1 0 0 1 1 0 0 1 1 1 0 1 1 0 0 0 0 0 0 0 0 0 1 0 0 0 0 0 0 0 0 0 0 0 0 
1 0 0 1 1 0 0 1 1 1 0 1 1 0 0 0 0 0 0 0 0 0 1 0 0 0 0 0 0 0 0 0 0 0 0 
1 0 0 1 1 0 0 1 1 1 0 1 1 0 0 0 0 0 0 0 0 0 1 0 0 0 0 0 0 0 0 0 0 0 0 
1 0 0 1 1 0 0 1 1 1 0 1 1 0 0 0 0 0 0 0 0 0 1 0 0 0 0 0 0 0 0 0 0 0 0 
1 0 0 1 1 0 0 1 1 1 0 1 1 0 0 0 0 0 0 0 0 0 1 0 0 0 0 0 0 0 0 0 0 0 0 
1 0 0 1 1 0 0 1 1 1 0 1 1 0 0 0 0 0 0 0 0 0 1 0 0 0 0 0 0 0 0 0 0 0 0 
1 0 0 1 1 0 0 1 1 1 0 1 1 0 0 0 0 0 0 0 0 0 1 0 0 0 0 0 0 0 0 0 0 0 0 
1 0 0 1 1 0 0 1 1 1 0 1 1 0 0 0 0 0 0 0 0 0 1 0 0 0 0 0 0 0 0 0 0 0 0 
1 0 0 1 1 0 0 1 1 1 0 1 1 0 0 0 0 0 0 0 0 0 1 0 0 0 0 0 0 0 0 0 0 0 0 
1 0 0 1 1 0 0 1 1 1 0 1 1 0 0 0 0 0 0 0 0 0 1 0 0 0 0 0 0 0 0 0 0 0 0 
1 0 0 1 1 0 0 1 1 1 0 1 1 0 0 0 0 0 0 0 0 0 1 0 0 0 0 0 0 0 0 0 0 0 0 
1 0 0 1 1 0 0 1 1 1 0 1 1 0 0 0 0 0 0 0 0 0 1 0 0 0 0 0 0 0 0 0 0 0 0 
1 0 0 1 1 0 0 1 1 1 0 1 1 0 0 0 0 0 0 0 0 0 1 0 0 0 0 0 0 0 0 0 0 0 0 
1 0 0 1 1 0 0 1 1 1 0 1 1 0 0 0 0 0 0 0 0 0 1 0 0 0 0 0 0 0 0 0 0 0 0 
1 0 0 1 1 0 0 1 1 1 0 1 1 0 0 0 0 0 0 0 0 0 1 0 0 0 0 0 0 0 0 0 0 0 0 
1 0 0 1 1 0 0 1 1 1 0 1 1 0 0 0 0 0 0 0 0 0 1 0 0 0 0 0 0 0 0 0 0 0 0 
1 0 0 1 1 0 0 1 1 1 0 1 1 0 0 0 0 0 0 0 0 0 1 0 0 0 0 0 0 0 0 0 0 0 0 
1 0 0 1 1 0 0 1 1 1 0 1 1 0 0 0 0 0 0 0 0 0 1 0 0 0 0 0 0 0 0 0 0 0 0 
1 0 0 1 1 0 0 1 1 1 0 1 1 0 0 0 0 0 0 0 0 0 1 0 0 0 0 0 0 0 0 0 0 0 0 
1 0 0 1 1 0 0 1 1 1 0 1 1 0 0 0 0 0 0 0 0 0 1 0 0 0 0 0 0 0 0 0 0 0 0 
1 0 0 1 1 0 0 1 1 1 0 1 1 0 0 0 0 0 0 0 0 0 1 0 0 0 0 0 0 0 0 0 0 0 0 
1 0 0 1 1 0 0 1 1 1 0 1 1 0 0 0 0 0 0 0 0 0 1 0 0 0 0 0 0 0 0 0 0 0 0 
1 0 0 1 1 0 0 1 1 1 0 1 1 0 0 0 0 0 0 0 0 0 1 0 0 0 0 0 0 0 0 0 0 0 0 
1 0 0 1 1 0 0 1 1 1 0 1 1 0 0 0 0 0 0 0 0 0 1 0 0 0 0 0 0 0 0 0 0 0 0 
1 0 0 1 1 0 0 1 1 1 0 1 1 0 0 0 0 0 0 0 0 0 1 0 0 0 0 0 0 0 0 0 0 0 0 
1 0 0 1 1 0 0 1 1 1 0 1 1 0 0 0 0 0 0 0 0 0 1 0 0 0 0 0 0 0 0 0 0 0 0 
1 0 0 1 1 0 0 1 1 1 0 1 1 0 0 0 0 0 0 0 0 0 1 0 0 0 0 0 0 0 0 0 0 0 0 
1 0 0 1 1 0 0 1 1 1 0 1 1 0 0 0 0 0 0 0 0 0 1 0 0 0 0 0 0 0 0 0 0 0 0 
1 0 0 1 1 0 0 1 1 1 0 1 1 0 0 0 0 0 0 0 0 0 1 0 0 0 0 0 0 0 0 0 0 0 0 
1 0 0 1 1 0 0 1 1 1 0 1 1 0 0 0 0 0 0 0 0 0 1 0 0 0 0 0 0 0 0 0 0 0 0 
1 0 0 1 1 0 0 1 1 1 0 1 1 0 0 0 0 0 0 0 0 0 1 0 0 0 0 0 0 0 0 0 0 0 0 
1 0 0 1 1 0 0 1 1 1 0 1 1 0 0 0 0 0 0 0 0 0 1 0 0 0 0 0 0 0 0 0 0 0 0 
1 0 0 1 1 0 0 1 1 1 0 1 1 0 0 0 0 0 0 0 0 0 1 0 0 0 0 0 0 0 0 0 0 0 0 
1 0 0 1 1 0 0 1 1 1 0 1 1 0 0 0 0 0 0 0 0 0 1 0 0 0 0 0 0 0 0 0 0 0 0 
1 0 0 1 1 0 0 1 1 1 0 1 1 0 0 0 0 0 0 0 0 0 1 0 0 0 0 0 0 0 0 0 0 0 0 
1 0 0 1 1 0 0 1 1 1 0 1 1 0 0 0 0 0 0 0 0 0 1 0 0 0 0 0 0 0 0 0 0 0 0 
1 0 0 1 1 0 0 1 1 1 0 1 1 0 0 0 0 0 0 0 0 0 1 0 0 0 0 0 0 0 0 0 0 0 0 
1 0 0 1 1 0 0 1 1 1 0 1 1 0 0 0 0 0 0 0 0 0 1 0 0 0 0 0 0 0 0 0 0 0 0 
1 0 0 1 1 0 0 1 1 1 0 1 1 0 0 0 0 0 0 0 0 0 1 0 0 0 0 0 0 0 0 0 0 0 0 
1 0 0 1 1 0 0 1 1 1 0 1 1 0 0 0 0 0 0 0 0 0 1 0 0 0 0 0 0 0 0 0 0 0 0 
1 0 0 1 1 0 0 1 1 1 0 1 1 0 0 0 0 0 0 0 0 0 1 0 0 0 0 0 0 0 0 0 0 0 0 
1 0 0 1 1 0 0 1 1 1 0 1 1 0 0 0 0 0 0 0 0 0 1 0 0 0 0 0 0 0 0 0 0 0 0 
1 0 0 1 1 0 0 1 1 1 0 1 1 0 0 0 0 0 0 0 0 0 1 0 0 0 0 0 0 0 0 0 0 0 0 
1 0 0 1 1 0 0 1 1 1 0 1 1 0 0 0 0 0 0 0 0 0 1 0 0 0 0 0 0 0 0 0 0 0 0 
1 0 0 1 1 0 0 1 1 1 0 1 1 0 0 0 0 0 0 0 0 0 1 0 0 0 0 0 0 0 0 0 0 0 0 
1 0 0 1 1 0 0 1 1 1 0 1 1 0 0 0 0 0 0 0 0 0 1 0 0 0 0 0 0 0 0 0 0 0 0 
1 0 0 1 1 0 0 1 1 1 0 1 1 0 0 0 0 0 0 0 0 0 1 0 0 0 0 0 0 0 0 0 0 0 0 
1 0 0 1 1 0 0 1 1 1 0 1 1 0 0 0 0 0 0 0 0 0 1 0 0 0 0 0 0 0 0 0 0 0 0 
1 0 0 1 1 0 0 1 1 1 0 1 1 0 0 0 0 0 0 0 0 0 1 0 0 0 0 0 0 0 0 0 0 0 0 
1 0 0 1 1 0 0 1 1 1 0 1 1 0 0 0 0 0 0 0 0 0 1 0 0 0 0 0 0 0 0 0 0 0 0 
1 0 0 1 1 0 0 1 1 1 0 1 1 0 0 0 0 0 0 0 0 0 1 0 0 0 0 0 0 0 0 0 0 0 0 
1 0 0 1 1 0 0 1 1 1 0 1 1 0 0 0 0 0 0 0 0 0 1 0 0 0 0 0 0 0 0 0 0 0 0 
1 0 0 1 1 0 0 1 1 1 0 1 1 0 0 0 0 0 0 0 0 0 1 0 0 0 0 0 0 0 0 0 0 0 0 
1 0 0 1 1 0 0 1 1 1 0 1 1 0 0 0 0 0 0 0 0 0 1 0 0 0 0 0 0 0 0 0 0 0 0 
1 0 0 1 1 0 0 1 1 1 0 1 1 0 0 0 0 0 0 0 0 0 1 0 0 0 0 0 0 0 0 0 0 0 0 
1 0 0 1 1 0 0 1 1 1 0 1 1 0 0 0 0 0 0 0 0 0 1 0 0 0 0 0 0 0 0 0 0 0 0 
1 0 0 1 1 0 0 1 1 1 0 1 1 0 0 0 0 0 0 0 0 0 1 0 0 0 0 0 0 0 0 0 0 0 0 
1 0 0 1 1 0 0 1 1 1 0 1 1 0 0 0 0 0 0 0 0 0 1 0 0 0 0 0 0 0 0 0 0 0 0 
1 0 0 1 1 0 0 1 1 1 0 1 1 0 0 0 0 0 0 0 0 0 1 0 0 0 0 0 0 0 0 0 0 0 0 
1 0 0 1 1 0 0 1 1 1 0 1 1 0 0 0 0 0 0 0 0 0 1 0 0 0 0 0 0 0 0 0 0 0 0 
1 0 0 1 1 0 0 1 1 1 0 1 1 0 0 0 0 0 0 0 0 0 1 0 0 0 0 0 0 0 0 0 0 0 0 
1 0 0 1 1 0 0 1 1 1 0 1 1 0 0 0 0 0 0 0 0 0 1 0 0 0 0 0 0 0 0 0 0 0 0 
1 0 0 1 1 0 0 1 1 1 0 1 1 0 0 0 0 0 0 0 0 0 1 0 0 0 0 0 0 0 0 0 0 0 0 
1 0 0 1 1 0 0 1 1 1 0 1 1 0 0 0 0 0 0 0 0 0 1 0 0 0 0 0 0 0 0 0 0 0 0 
1 0 0 1 1 0 0 1 1 1 0 1 1 0 0 0 0 0 0 0 0 0 1 0 0 0 0 0 0 0 0 0 0 0 0 
1 0 0 1 1 0 0 1 1 1 0 1 1 0 0 0 0 0 0 0 0 0 1 0 0 0 0 0 0 0 0 0 0 0 0 
1 0 0 1 1 0 0 1 1 1 0 1 1 0 0 0 0 0 0 0 0 0 1 0 0 0 0 0 0 0 0 0 0 0 0 
1 0 0 1 1 0 0 1 1 1 0 1 1 0 0 0 0 0 0 0 0 0 1 0 0 0 0 0 0 0 0 0 0 0 0 
1 0 0 1 1 0 0 1 1 1 0 1 1 0 0 0 0 0 0 0 0 0 1 0 0 0 0 0 0 0 0 0 0 0 0 
1 0 0 1 1 0 0 1 1 1 0 1 1 0 0 0 0 0 0 0 0 0 1 0 0 0 0 0 0 0 0 0 0 0 0 
1 0 0 1 1 0 0 1 1 1 0 1 1 0 0 0 0 0 0 0 0 0 1 0 0 0 0 0 0 0 0 0 0 0 0 
1 0 0 1 1 0 0 1 1 1 0 1 1 0 0 0 0 0 0 0 0 0 1 0 0 0 0 0 0 0 0 0 0 0 0 
1 0 0 1 1 0 0 1 1 1 0 1 1 0 0 0 0 0 0 0 0 0 1 0 0 0 0 0 0 0 0 0 0 0 0 
1 0 0 1 1 0 0 1 1 1 0 1 1 0 0 0 0 0 0 0 0 0 1 0 0 0 0 0 0 0 0 0 0 0 0 
1 0 0 1 1 0 0 1 1 1 0 1 1 0 0 0 0 0 0 0 0 0 1 0 0 0 0 0 0 0 0 0 0 0 0 
1 0 0 1 1 0 0 1 1 1 0 1 1 0 0 0 0 0 0 0 0 0 1 0 0 0 0 0 0 0 0 0 0 0 0 
1 0 0 1 1 0 0 1 1 1 0 1 1 0 0 0 0 0 0 0 0 0 1 0 0 0 0 0 0 0 0 0 0 0 0 
1 0 0 1 1 0 0 1 1 1 0 1 1 0 0 0 0 0 0 0 0 0 1 0 0 0 0 0 0 0 0 0 0 0 0 
1 0 0 1 1 0 0 1 1 1 0 1 1 0 0 0 0 0 0 0 0 0 1 0 0 0 0 0 0 0 0 0 0 0 0 
1 0 0 1 1 0 0 1 1 1 0 1 1 0 0 0 0 0 0 0 0 0 1 0 0 0 0 0 0 0 0 0 0 0 0 
1 0 0 1 1 0 0 1 1 1 0 1 1 0 0 0 0 0 0 0 0 0 1 0 0 0 0 0 0 0 0 0 0 0 0 
1 0 0 1 1 0 0 1 1 1 0 1 1 0 0 0 0 0 0 0 0 0 1 0 0 0 0 0 0 0 0 0 0 0 0 
1 0 0 1 1 0 0 1 1 1 0 1 1 0 0 0 0 0 0 0 0 0 1 0 0 0 0 0 0 0 0 0 0 0 0 
1 0 0 1 1 0 0 1 1 1 0 1 1 0 0 0 0 0 0 0 0 0 1 0 0 0 0 0 0 0 0 0 0 0 0 
1 0 0 1 1 0 0 1 1 1 0 1 1 0 0 0 0 0 0 0 0 0 1 0 0 0 0 0 0 0 0 0 0 0 0 
1 0 0 1 1 0 0 1 1 1 0 1 1 0 0 0 0 0 0 0 0 0 1 0 0 0 0 0 0 0 0 0 0 0 0 
1 0 0 1 1 0 0 1 1 1 0 1 1 0 0 0 0 0 0 0 0 0 1 0 0 0 0 0 0 0 0 0 0 0 0 
1 0 0 1 1 0 0 1 1 1 0 1 1 0 0 0 0 0 0 0 0 0 1 0 0 0 0 0 0 0 0 0 0 0 0 
1 0 0 1 1 0 0 1 1 1 0 1 1 0 0 0 0 0 0 0 0 0 1 0 0 0 0 0 0 0 0 0 0 0 0 
1 0 0 1 1 0 0 1 1 1 0 1 1 0 0 0 0 0 0 0 0 0 1 0 0 0 0 0 0 0 0 0 0 0 0 
1 0 0 1 1 0 0 1 1 1 0 1 1 0 0 0 0 0 0 0 0 0 1 0 0 0 0 0 0 0 0 0 0 0 0 
1 0 0 1 1 0 0 1 1 1 0 1 1 0 0 0 0 0 0 0 0 0 1 0 0 0 0 0 0 0 0 0 0 0 0 
1 0 0 1 1 0 0 1 1 1 0 1 1 0 0 0 0 0 0 0 0 0 1 0 0 0 0 0 0 0 0 0 0 0 0 
1 0 0 1 1 0 0 1 1 1 0 1 1 0 0 0 0 0 0 0 0 0 1 0 0 0 0 0 0 0 0 0 0 0 0 
1 0 0 1 1 0 0 1 1 1 0 1 1 0 0 0 0 0 0 0 0 0 1 0 0 0 0 0 0 0 0 0 0 0 0 
1 0 0 1 1 0 0 1 1 1 0 1 1 0 0 0 0 0 0 0 0 0 1 0 0 0 0 0 0 0 0 0 0 0 0 
1 0 0 1 1 0 0 1 1 1 0 1 1 0 0 0 0 0 0 0 0 0 1 0 0 0 0 0 0 0 0 0 0 0 0 
1 0 0 1 1 0 0 1 1 1 0 1 1 0 0 0 0 0 0 0 0 0 1 0 0 0 0 0 0 0 0 0 0 0 0 
1 0 0 1 1 0 0 1 1 1 0 1 1 0 0 0 0 0 0 0 0 0 1 0 0 0 0 0 0 0 0 0 0 0 0 
1 0 0 1 1 0 0 1 1 1 0 1 1 0 0 0 0 0 0 0 0 0 1 0 0 0 0 0 0 0 0 0 0 0 0 
1 0 0 1 1 0 0 1 1 1 0 1 1 0 0 0 0 0 0 0 0 0 1 0 0 0 0 0 0 0 0 0 0 0 0 
1 0 0 1 1 0 0 1 1 1 0 1 1 0 0 0 0 0 0 0 0 0 1 0 0 0 0 0 0 0 0 0 0 0 0 
1 0 0 1 1 0 0 1 1 1 0 1 1 0 0 0 0 0 0 0 0 0 1 0 0 0 0 0 0 0 0 0 0 0 0 
1 0 0 1 1 0 0 1 1 1 0 1 1 0 0 0 0 0 0 0 0 0 1 0 0 0 0 0 0 0 0 0 0 0 0 
1 0 0 1 1 0 0 1 1 1 0 1 1 0 0 0 0 0 0 0 0 0 1 0 0 0 0 0 0 0 0 0 0 0 0 
1 0 0 1 1 0 0 1 1 1 0 1 1 0 0 0 0 0 0 0 0 0 1 0 0 0 0 0 0 0 0 0 0 0 0 
1 0 0 1 1 0 0 1 1 1 0 1 1 0 0 0 0 0 0 0 0 0 1 0 0 0 0 0 0 0 0 0 0 0 0 
1 0 0 1 1 0 0 1 1 1 0 1 1 0 0 0 0 0 0 0 0 0 1 0 0 0 0 0 0 0 0 0 0 0 0 
1 0 0 1 1 0 0 1 1 1 0 1 1 0 0 0 0 0 0 0 0 0 1 0 0 0 0 0 0 0 0 0 0 0 0 
1 0 0 1 1 0 0 1 1 1 0 1 1 0 0 0 0 0 0 0 0 0 1 0 0 0 0 0 0 0 0 0 0 0 0 
1 0 0 1 1 0 0 1 1 1 0 1 1 0 0 0 0 0 0 0 0 0 1 0 0 0 0 0 0 0 0 0 0 0 0 
1 0 0 1 1 0 0 1 1 1 0 1 1 0 0 0 0 0 0 0 0 0 1 0 0 0 0 0 0 0 0 0 0 0 0 
1 0 0 1 1 0 0 1 1 1 0 1 1 0 0 0 0 0 0 0 0 0 1 0 0 0 0 0 0 0 0 0 0 0 0 
1 0 0 1 1 0 0 1 1 1 0 1 1 0 0 0 0 0 0 0 0 0 1 0 0 0 0 0 0 0 0 0 0 0 0 
1 0 0 1 1 0 0 1 1 1 0 1 1 0 0 0 0 0 0 0 0 0 1 0 0 0 0 0 0 0 0 0 0 0 0 
1 0 0 1 1 0 0 1 1 1 0 1 1 0 0 0 0 0 0 0 0 0 1 0 0 0 0 0 0 0 0 0 0 0 0 
1 0 0 1 1 0 0 1 1 1 0 1 1 0 0 0 0 0 0 0 0 0 1 0 0 0 0 0 0 0 0 0 0 0 0 
1 0 0 1 1 0 0 1 1 1 0 1 1 0 0 0 0 0 0 0 0 0 1 0 0 0 0 0 0 0 0 0 0 0 0 
1 0 0 1 1 0 0 1 1 1 0 1 1 0 0 0 0 0 0 0 0 0 1 0 0 0 0 0 0 0 0 0 0 0 0 
1 0 0 1 1 0 0 1 1 1 0 1 1 0 0 0 0 0 0 0 0 0 1 0 0 0 0 0 0 0 0 0 0 0 0 
1 0 0 1 1 0 0 1 1 1 0 1 1 0 0 0 0 0 0 0 0 0 1 0 0 0 0 0 0 0 0 0 0 0 0 
1 0 0 1 1 0 0 1 1 1 0 1 1 0 0 0 0 0 0 0 0 0 1 0 0 0 0 0 0 0 0 0 0 0 0 
1 0 0 1 1 0 0 1 1 1 0 1 1 0 0 0 0 0 0 0 0 0 1 0 0 0 0 0 0 0 0 0 0 0 0 
1 0 0 1 1 0 0 1 1 1 0 1 1 0 0 0 0 0 0 0 0 0 1 0 0 0 0 0 0 0 0 0 0 0 0 
1 0 0 1 1 0 0 1 1 1 0 1 1 0 0 0 0 0 0 0 0 0 1 0 0 0 0 0 0 0 0 0 0 0 0 
1 0 0 1 1 0 0 1 1 1 0 1 1 0 0 0 0 0 0 0 0 0 1 0 0 0 0 0 0 0 0 0 0 0 0 
1 0 0 1 1 0 0 1 1 1 0 1 1 0 0 0 0 0 0 0 0 0 1 0 0 0 0 0 0 0 0 0 0 0 0 
1 0 0 1 1 0 0 1 1 1 0 1 1 0 0 0 0 0 0 0 0 0 1 0 0 0 0 0 0 0 0 0 0 0 0 
1 0 0 1 1 0 0 1 1 1 0 1 1 0 0 0 0 0 0 0 0 0 1 0 0 0 0 0 0 0 0 0 0 0 0 
1 0 0 1 1 0 0 1 1 1 0 1 1 0 0 0 0 0 0 0 0 0 1 0 0 0 0 0 0 0 0 0 0 0 0 
1 0 0 1 1 0 0 1 1 1 0 1 1 0 0 0 0 0 0 0 0 0 1 0 0 0 0 0 0 0 0 0 0 0 0 
1 0 0 1 1 0 0 1 1 1 0 1 1 0 0 0 0 0 0 0 0 0 1 0 0 0 0 0 0 0 0 0 0 0 0 
1 0 0 1 1 0 0 1 1 1 0 1 1 0 0 0 0 0 0 0 0 0 1 0 0 0 0 0 0 0 0 0 0 0 0 
1 0 0 1 1 0 0 1 1 1 0 1 1 0 0 0 0 0 0 0 0 0 1 0 0 0 0 0 0 0 0 0 0 0 0 
1 0 0 1 1 0 0 1 1 1 0 1 1 0 0 0 0 0 0 0 0 0 1 0 0 0 0 0 0 0 0 0 0 0 0 
1 0 0 1 1 0 0 1 1 1 0 1 1 0 0 0 0 0 0 0 0 0 1 0 0 0 0 0 0 0 0 0 0 0 0 
1 0 0 1 1 0 0 1 1 1 0 1 1 0 0 0 0 0 0 0 0 0 1 0 0 0 0 0 0 0 0 0 0 0 0 
1 0 0 1 1 0 0 1 1 1 0 1 1 0 0 0 0 0 0 0 0 0 1 0 0 0 0 0 0 0 0 0 0 0 0 
1 0 0 1 1 0 0 1 1 1 0 1 1 0 0 0 0 0 0 0 0 0 1 0 0 0 0 0 0 0 0 0 0 0 0 
1 0 0 1 1 0 0 1 1 1 0 1 1 0 0 0 0 0 0 0 0 0 1 0 0 0 0 0 0 0 0 0 0 0 0 
1 0 0 1 1 0 0 1 1 1 0 1 1 0 0 0 0 0 0 0 0 0 1 0 0 0 0 0 0 0 0 0 0 0 0 
1 0 0 1 1 0 0 1 1 1 0 1 1 0 0 0 0 0 0 0 0 0 1 0 0 0 0 0 0 0 0 0 0 0 0 
1 0 0 1 1 0 0 1 1 1 0 1 1 0 0 0 0 0 0 0 0 0 1 0 0 0 0 0 0 0 0 0 0 0 0 
1 0 0 1 1 0 0 1 1 1 0 1 1 0 0 0 0 0 0 0 0 0 1 0 0 0 0 0 0 0 0 0 0 0 0 
1 0 0 1 1 0 0 1 1 1 0 1 1 0 0 0 0 0 0 0 0 0 1 0 0 0 0 0 0 0 0 0 0 0 0 
1 0 0 1 1 0 0 1 1 1 0 1 1 0 0 0 0 0 0 0 0 0 1 0 0 0 0 0 0 0 0 0 0 0 0 
1 0 0 1 1 0 0 1 1 1 0 1 1 0 0 0 0 0 0 0 0 0 1 0 0 0 0 0 0 0 0 0 0 0 0 
1 0 0 1 1 0 0 1 1 1 0 1 1 0 0 0 0 0 0 0 0 0 1 0 0 0 0 0 0 0 0 0 0 0 0 
1 0 0 1 1 0 0 1 1 1 0 1 1 0 0 0 0 0 0 0 0 0 1 0 0 0 0 0 0 0 0 0 0 0 0 
1 0 0 1 1 0 0 1 1 1 0 1 1 0 0 0 0 0 0 0 0 0 1 0 0 0 0 0 0 0 0 0 0 0 0 
1 0 0 1 1 0 0 1 1 1 0 1 1 0 0 0 0 0 0 0 0 0 1 0 0 0 0 0 0 0 0 0 0 0 0 
1 0 0 1 1 0 0 1 1 1 0 1 1 0 0 0 0 0 0 0 0 0 1 0 0 0 0 0 0 0 0 0 0 0 0 
1 0 0 1 1 0 0 1 1 1 0 1 1 0 0 0 0 0 0 0 0 0 1 0 0 0 0 0 0 0 0 0 0 0 0 
1 0 0 1 1 0 0 1 1 1 0 1 1 0 0 0 0 0 0 0 0 0 1 0 0 0 0 0 0 0 0 0 0 0 0 
1 0 0 1 1 0 0 1 1 1 0 1 1 0 0 0 0 0 0 0 0 0 1 0 0 0 0 0 0 0 0 0 0 0 0 
1 0 0 1 1 0 0 1 1 1 0 1 1 0 0 0 0 0 0 0 0 0 1 0 0 0 0 0 0 0 0 0 0 0 0 
1 0 0 1 1 0 0 1 1 1 0 1 1 0 0 0 0 0 0 0 0 0 1 0 0 0 0 0 0 0 0 0 0 0 0 
1 0 0 1 1 0 0 1 1 1 0 1 1 0 0 0 0 0 0 0 0 0 1 0 0 0 0 0 0 0 0 0 0 0 0 
1 0 0 1 1 0 0 1 1 1 0 1 1 0 0 0 0 0 0 0 0 0 1 0 0 0 0 0 0 0 0 0 0 0 0 
1 0 0 1 1 0 0 1 1 1 0 1 1 0 0 0 0 0 0 0 0 0 1 0 0 0 0 0 0 0 0 0 0 0 0 
1 0 0 1 1 0 0 1 1 1 0 1 1 0 0 0 0 0 0 0 0 0 1 0 0 0 0 0 0 0 0 0 0 0 0 
1 0 0 1 1 0 0 1 1 1 0 1 1 0 0 0 0 0 0 0 0 0 1 0 0 0 0 0 0 0 0 0 0 0 0 
1 0 0 1 1 0 0 1 1 1 0 1 1 0 0 0 0 0 0 0 0 0 1 0 0 0 0 0 0 0 0 0 0 0 0 
1 0 0 1 1 0 0 1 1 1 0 1 1 0 0 0 0 0 0 0 0 0 1 0 0 0 0 0 0 0 0 0 0 0 0 
1 0 0 1 1 0 0 1 1 1 0 1 1 0 0 0 0 0 0 0 0 0 1 0 0 0 0 0 0 0 0 0 0 0 0 
1 0 0 1 1 0 0 1 1 1 0 1 1 0 0 0 0 0 0 0 0 0 1 0 0 0 0 0 0 0 0 0 0 0 0 
1 0 0 1 1 0 0 1 1 1 0 1 1 0 0 0 0 0 0 0 0 0 1 0 0 0 0 0 0 0 0 0 0 0 0 
1 0 0 1 1 0 0 1 1 1 0 1 1 0 0 0 0 0 0 0 0 0 1 0 0 0 0 0 0 0 0 0 0 0 0 
1 0 0 1 1 0 0 1 1 1 0 1 1 0 0 0 0 0 0 0 0 0 1 0 0 0 0 0 0 0 0 0 0 0 0 
1 0 0 1 1 0 0 1 1 1 0 1 1 0 0 0 0 0 0 0 0 0 1 0 0 0 0 0 0 0 0 0 0 0 0 
1 0 0 1 1 0 0 1 1 1 0 1 1 0 0 0 0 0 0 0 0 0 1 0 0 0 0 0 0 0 0 0 0 0 0 
1 0 0 1 1 0 0 1 1 1 0 1 1 0 0 0 0 0 0 0 0 0 1 0 0 0 0 0 0 0 0 0 0 0 0 
1 0 0 1 1 0 0 1 1 1 0 1 1 0 0 0 0 0 0 0 0 0 1 0 0 0 0 0 0 0 0 0 0 0 0 
1 0 0 1 1 0 0 1 1 1 0 1 1 0 0 0 0 0 0 0 0 0 1 0 0 0 0 0 0 0 0 0 0 0 0 
1 0 0 1 1 0 0 1 1 1 0 1 1 0 0 0 0 0 0 0 0 0 1 0 0 0 0 0 0 0 0 0 0 0 0 
1 0 0 1 1 0 0 1 1 1 0 1 1 0 0 0 0 0 0 0 0 0 1 0 0 0 0 0 0 0 0 0 0 0 0 
1 0 0 1 1 0 0 1 1 1 0 1 1 0 0 0 0 0 0 0 0 0 1 0 0 0 0 0 0 0 0 0 0 0 0 
1 0 0 1 1 0 0 1 1 1 0 1 1 0 0 0 0 0 0 0 0 0 1 0 0 0 0 0 0 0 0 0 0 0 0 
1 0 0 1 1 0 0 1 1 1 0 1 1 0 0 0 0 0 0 0 0 0 1 0 0 0 0 0 0 0 0 0 0 0 0 
1 0 0 1 1 0 0 1 1 1 0 1 1 0 0 0 0 0 0 0 0 0 1 0 0 0 0 0 0 0 0 0 0 0 0 
1 0 0 1 1 0 0 1 1 1 0 1 1 0 0 0 0 0 0 0 0 0 1 0 0 0 0 0 0 0 0 0 0 0 0 
1 0 0 1 1 0 0 1 1 1 0 1 1 0 0 0 0 0 0 0 0 0 1 0 0 0 0 0 0 0 0 0 0 0 0 
1 0 0 1 1 0 0 1 1 1 0 1 1 0 0 0 0 0 0 0 0 0 1 0 0 0 0 0 0 0 0 0 0 0 0 
1 0 0 1 1 0 0 1 1 1 0 1 1 0 0 0 0 0 0 0 0 0 1 0 0 0 0 0 0 0 0 0 0 0 0 
1 0 0 1 1 0 0 1 1 1 0 1 1 0 0 0 0 0 0 0 0 0 1 0 0 0 0 0 0 0 0 0 0 0 0 
1 0 0 1 1 0 0 1 1 1 0 1 1 0 0 0 0 0 0 0 0 0 1 0 0 0 0 0 0 0 0 0 0 0 0 
1 0 0 1 1 0 0 1 1 1 0 1 1 0 0 0 0 0 0 0 0 0 1 0 0 0 0 0 0 0 0 0 0 0 0 
1 0 0 1 1 0 0 1 1 1 0 1 1 0 0 0 0 0 0 0 0 0 1 0 0 0 0 0 0 0 0 0 0 0 0 
1 0 0 1 1 0 0 1 1 1 0 1 1 0 0 0 0 0 0 0 0 0 1 0 0 0 0 0 0 0 0 0 0 0 0 
1 0 0 1 1 0 0 1 1 1 0 1 1 0 0 0 0 0 0 0 0 0 1 0 0 0 0 0 0 0 0 0 0 0 0 
1 0 0 1 1 0 0 1 1 1 0 1 1 0 0 0 0 0 0 0 0 0 1 0 0 0 0 0 0 0 0 0 0 0 0 
1 0 0 1 1 0 0 1 1 1 0 1 1 0 0 0 0 0 0 0 0 0 1 0 0 0 0 0 0 0 0 0 0 0 0 
1 0 0 1 1 0 0 1 1 1 0 1 1 0 0 0 0 0 0 0 0 0 1 0 0 0 0 0 0 0 0 0 0 0 0 
1 0 0 1 1 0 0 1 1 1 0 1 1 0 0 0 0 0 0 0 0 0 1 0 0 0 0 0 0 0 0 0 0 0 0 
1 0 0 1 1 0 0 1 1 1 0 1 1 0 0 0 0 0 0 0 0 0 1 0 0 0 0 0 0 0 0 0 0 0 0 
1 0 0 1 1 0 0 1 1 1 0 1 1 0 0 0 0 0 0 0 0 0 1 0 0 0 0 0 0 0 0 0 0 0 0 
1 0 0 1 1 0 0 1 1 1 0 1 1 0 0 0 0 0 0 0 0 0 1 0 0 0 0 0 0 0 0 0 0 0 0 
1 0 0 1 1 0 0 1 1 1 0 1 1 0 0 0 0 0 0 0 0 0 1 0 0 0 0 0 0 0 0 0 0 0 0 
1 0 0 1 1 0 0 1 1 1 0 1 1 0 0 0 0 0 0 0 0 0 1 0 0 0 0 0 0 0 0 0 0 0 0 
1 0 0 1 1 0 0 1 1 1 0 1 1 0 0 0 0 0 0 0 0 0 1 0 0 0 0 0 0 0 0 0 0 0 0 
1 0 0 1 1 0 0 1 1 1 0 1 1 0 0 0 0 0 0 0 0 0 1 0 0 0 0 0 0 0 0 0 0 0 0 
1 0 0 1 1 0 0 1 1 1 0 1 1 0 0 0 0 0 0 0 0 0 1 0 0 0 0 0 0 0 0 0 0 0 0 
1 0 0 1 1 0 0 1 1 1 0 1 1 0 0 0 0 0 0 0 0 0 1 0 0 0 0 0 0 0 0 0 0 0 0 
1 0 0 1 1 0 0 1 1 1 0 1 1 0 0 0 0 0 0 0 0 0 1 0 0 0 0 0 0 0 0 0 0 0 0 
1 0 0 1 1 0 0 1 1 1 0 1 1 0 0 0 0 0 0 0 0 0 1 0 0 0 0 0 0 0 0 0 0 0 0 
1 0 0 1 1 0 0 1 1 1 0 1 1 0 0 0 0 0 0 0 0 0 1 0 0 0 0 0 0 0 0 0 0 0 0 
1 0 0 1 1 0 0 1 1 1 0 1 1 0 0 0 0 0 0 0 0 0 1 0 0 0 0 0 0 0 0 0 0 0 0 
1 0 0 1 1 0 0 1 1 1 0 1 1 0 0 0 0 0 0 0 0 0 1 0 0 0 0 0 0 0 0 0 0 0 0 
1 0 0 1 1 0 0 1 1 1 0 1 1 0 0 0 0 0 0 0 0 0 1 0 0 0 0 0 0 0 0 0 0 0 0 
1 0 0 1 1 0 0 1 1 1 0 1 1 0 0 0 0 0 0 0 0 0 1 0 0 0 0 0 0 0 0 0 0 0 0 
1 0 0 1 1 0 0 1 1 1 0 1 1 0 0 0 0 0 0 0 0 0 1 0 0 0 0 0 0 0 0 0 0 0 0 
1 0 0 1 1 0 0 1 1 1 0 1 1 0 0 0 0 0 0 0 0 0 1 0 0 0 0 0 0 0 0 0 0 0 0 
1 0 0 1 1 0 0 1 1 1 0 1 1 0 0 0 0 0 0 0 0 0 1 0 0 0 0 0 0 0 0 0 0 0 0 
1 0 0 1 1 0 0 1 1 1 0 1 1 0 0 0 0 0 0 0 0 0 1 0 0 0 0 0 0 0 0 0 0 0 0 
1 0 0 1 1 0 0 1 1 1 0 1 1 0 0 0 0 0 0 0 0 0 1 0 0 0 0 0 0 0 0 0 0 0 0 
1 0 0 1 1 0 0 1 1 1 0 1 1 0 0 0 0 0 0 0 0 0 1 0 0 0 0 0 0 0 0 0 0 0 0 
1 0 0 1 1 0 0 1 1 1 0 1 1 0 0 0 0 0 0 0 0 0 1 0 0 0 0 0 0 0 0 0 0 0 0 
1 0 0 1 1 0 0 1 1 1 0 1 1 0 0 0 0 0 0 0 0 0 1 0 0 0 0 0 0 0 0 0 0 0 0 
1 0 0 1 1 0 0 1 1 1 0 1 1 0 0 0 0 0 0 0 0 0 1 0 0 0 0 0 0 0 0 0 0 0 0 
1 0 0 1 1 0 0 1 1 1 0 1 1 0 0 0 0 0 0 0 0 0 1 0 0 0 0 0 0 0 0 0 0 0 0 
1 0 0 1 1 0 0 1 1 1 0 1 1 0 0 0 0 0 0 0 0 0 1 0 0 0 0 0 0 0 0 0 0 0 0 
1 0 0 1 1 0 0 1 1 1 0 1 1 0 0 0 0 0 0 0 0 0 1 0 0 0 0 0 0 0 0 0 0 0 0 
1 0 0 1 1 0 0 1 1 1 0 1 1 0 0 0 0 0 0 0 0 0 1 0 0 0 0 0 0 0 0 0 0 0 0 
1 0 0 1 1 0 0 1 1 1 0 1 1 0 0 0 0 0 0 0 0 0 1 0 0 0 0 0 0 0 0 0 0 0 0 
1 0 0 1 1 0 0 1 1 1 0 1 1 0 0 0 0 0 0 0 0 0 1 0 0 0 0 0 0 0 0 0 0 0 0 
1 0 0 1 1 0 0 1 1 1 0 1 1 0 0 0 0 0 0 0 0 0 1 0 0 0 0 0 0 0 0 0 0 0 0 
1 0 0 1 1 0 0 1 1 1 0 1 1 0 0 0 0 0 0 0 0 0 1 0 0 0 0 0 0 0 0 0 0 0 0 
1 0 0 1 1 0 0 1 1 1 0 1 1 0 0 0 0 0 0 0 0 0 1 0 0 0 0 0 0 0 0 0 0 0 0 
1 0 0 1 1 0 0 1 1 1 0 1 1 0 0 0 0 0 0 0 0 0 1 0 0 0 0 0 0 0 0 0 0 0 0 
1 0 0 1 1 0 0 1 1 1 0 1 1 0 0 0 0 0 0 0 0 0 1 0 0 0 0 0 0 0 0 0 0 0 0 
1 0 0 1 1 0 0 1 1 1 0 1 1 0 0 0 0 0 0 0 0 0 1 0 0 0 0 0 0 0 0 0 0 0 0 
1 0 0 1 1 0 0 1 1 1 0 1 1 0 0 0 0 0 0 0 0 0 1 0 0 0 0 0 0 0 0 0 0 0 0 
1 0 0 1 1 0 0 1 1 1 0 1 1 0 0 0 0 0 0 0 0 0 1 0 0 0 0 0 0 0 0 0 0 0 0 
1 0 0 1 1 0 0 1 1 1 0 1 1 0 0 0 0 0 0 0 0 0 1 0 0 0 0 0 0 0 0 0 0 0 0 
1 0 0 1 1 0 0 1 1 1 0 1 1 0 0 0 0 0 0 0 0 0 1 0 0 0 0 0 0 0 0 0 0 0 0 
1 0 0 1 1 0 0 1 1 1 0 1 1 0 0 0 0 0 0 0 0 0 1 0 0 0 0 0 0 0 0 0 0 0 0 
1 0 0 1 1 0 0 1 1 1 0 1 1 0 0 0 0 0 0 0 0 0 1 0 0 0 0 0 0 0 0 0 0 0 0 
1 0 0 1 1 0 0 1 1 1 0 1 1 0 0 0 0 0 0 0 0 0 1 0 0 0 0 0 0 0 0 0 0 0 0 
1 0 0 1 1 0 0 1 1 1 0 1 1 0 0 0 0 0 0 0 0 0 1 0 0 0 0 0 0 0 0 0 0 0 0 
1 0 0 1 1 0 0 1 1 1 0 1 1 0 0 0 0 0 0 0 0 0 1 0 0 0 0 0 0 0 0 0 0 0 0 
1 0 0 1 1 0 0 1 1 1 0 1 1 0 0 0 0 0 0 0 0 0 1 0 0 0 0 0 0 0 0 0 0 0 0 
1 0 0 1 1 0 0 1 1 1 0 1 1 0 0 0 0 0 0 0 0 0 1 0 0 0 0 0 0 0 0 0 0 0 0 
1 0 0 1 1 0 0 1 1 1 0 1 1 0 0 0 0 0 0 0 0 0 1 0 0 0 0 0 0 0 0 0 0 0 0 
1 0 0 1 1 0 0 1 1 1 0 1 1 0 0 0 0 0 0 0 0 0 1 0 0 0 0 0 0 0 0 0 0 0 0 
1 0 0 1 1 0 0 1 1 1 0 1 1 0 0 0 0 0 0 0 0 0 1 0 0 0 0 0 0 0 0 0 0 0 0 
1 0 0 1 1 0 0 1 1 1 0 1 1 0 0 0 0 0 0 0 0 0 1 0 0 0 0 0 0 0 0 0 0 0 0 
1 0 0 1 1 0 0 1 1 1 0 1 1 0 0 0 0 0 0 0 0 0 1 0 0 0 0 0 0 0 0 0 0 0 0 
1 0 0 1 1 0 0 1 1 1 0 1 1 0 0 0 0 0 0 0 0 0 1 0 0 0 0 0 0 0 0 0 0 0 0 
1 0 0 1 1 0 0 1 1 1 0 1 1 0 0 0 0 0 0 0 0 0 1 0 0 0 0 0 0 0 0 0 0 0 0 
1 0 0 1 1 0 0 1 1 1 0 1 1 0 0 0 0 0 0 0 0 0 1 0 0 0 0 0 0 0 0 0 0 0 0 
1 0 0 1 1 0 0 1 1 1 0 1 1 0 0 0 0 0 0 0 0 0 1 0 0 0 0 0 0 0 0 0 0 0 0 
1 0 0 1 1 0 0 1 1 1 0 1 1 0 0 0 0 0 0 0 0 0 1 0 0 0 0 0 0 0 0 0 0 0 0 
1 0 0 1 1 0 0 1 1 1 0 1 1 0 0 0 0 0 0 0 0 0 1 0 0 0 0 0 0 0 0 0 0 0 0 
1 0 0 1 1 0 0 1 1 1 0 1 1 0 0 0 0 0 0 0 0 0 1 0 0 0 0 0 0 0 0 0 0 0 0 
1 0 0 1 1 0 0 1 1 1 0 1 1 0 0 0 0 0 0 0 0 0 1 0 0 0 0 0 0 0 0 0 0 0 0 
1 0 0 1 1 0 0 1 1 1 0 1 1 0 0 0 0 0 0 0 0 0 1 0 0 0 0 0 0 0 0 0 0 0 0 
1 0 0 1 1 0 0 1 1 1 0 1 1 0 0 0 0 0 0 0 0 0 1 0 0 0 0 0 0 0 0 0 0 0 0 
1 0 0 1 1 0 0 1 1 1 0 1 1 0 0 0 0 0 0 0 0 0 1 0 0 0 0 0 0 0 0 0 0 0 0 
1 0 0 1 1 0 0 1 1 1 0 1 1 0 0 0 0 0 0 0 0 0 1 0 0 0 0 0 0 0 0 0 0 0 0 
1 0 0 1 1 0 0 1 1 1 0 1 1 0 0 0 0 0 0 0 0 0 1 0 0 0 0 0 0 0 0 0 0 0 0 
1 0 0 1 1 0 0 1 1 1 0 1 1 0 0 0 0 0 0 0 0 0 1 0 0 0 0 0 0 0 0 0 0 0 0 
1 0 0 1 1 0 0 1 1 1 0 1 1 0 0 0 0 0 0 0 0 0 1 0 0 0 0 0 0 0 0 0 0 0 0 
1 0 0 1 1 0 0 1 1 1 0 1 1 0 0 0 0 0 0 0 0 0 1 0 0 0 0 0 0 0 0 0 0 0 0 
1 0 0 1 1 0 0 1 1 1 0 1 1 0 0 0 0 0 0 0 0 0 1 0 0 0 0 0 0 0 0 0 0 0 0 
1 0 0 1 1 0 0 1 1 1 0 1 1 0 0 0 0 0 0 0 0 0 1 0 0 0 0 0 0 0 0 0 0 0 0 
1 0 0 1 1 0 0 1 1 1 0 1 1 0 0 0 0 0 0 0 0 0 1 0 0 0 0 0 0 0 0 0 0 0 0 
1 0 0 1 1 0 0 1 1 1 0 1 1 0 0 0 0 0 0 0 0 0 1 0 0 0 0 0 0 0 0 0 0 0 0 
1 0 0 1 1 0 0 1 1 1 0 1 1 0 0 0 0 0 0 0 0 0 1 0 0 0 0 0 0 0 0 0 0 0 0 
1 0 0 1 1 0 0 1 1 1 0 1 1 0 0 0 0 0 0 0 0 0 1 0 0 0 0 0 0 0 0 0 0 0 0 
1 0 0 1 1 0 0 1 1 1 0 1 1 0 0 0 0 0 0 0 0 0 1 0 0 0 0 0 0 0 0 0 0 0 0 
1 0 0 1 1 0 0 1 1 1 0 1 1 0 0 0 0 0 0 0 0 0 1 0 0 0 0 0 0 0 0 0 0 0 0 
1 0 0 1 1 0 0 1 1 1 0 1 1 0 0 0 0 0 0 0 0 0 1 0 0 0 0 0 0 0 0 0 0 0 0 
1 0 0 1 1 0 0 1 1 1 0 1 1 0 0 0 0 0 0 0 0 0 1 0 0 0 0 0 0 0 0 0 0 0 0 
1 0 0 1 1 0 0 1 1 1 0 1 1 0 0 0 0 0 0 0 0 0 1 0 0 0 0 0 0 0 0 0 0 0 0 
1 0 0 1 1 0 0 1 1 1 0 1 1 0 0 0 0 0 0 0 0 0 1 0 0 0 0 0 0 0 0 0 0 0 0 
1 0 0 1 1 0 0 1 1 1 0 1 1 0 0 0 0 0 0 0 0 0 1 0 0 0 0 0 0 0 0 0 0 0 0 
1 0 0 1 1 0 0 1 1 1 0 1 1 0 0 0 0 0 0 0 0 0 1 0 0 0 0 0 0 0 0 0 0 0 0 
1 0 0 1 1 0 0 1 1 1 0 1 1 0 0 0 0 0 0 0 0 0 1 0 0 0 0 0 0 0 0 0 0 0 0 
1 0 0 1 1 0 0 1 1 1 0 1 1 0 0 0 0 0 0 0 0 0 1 0 0 0 0 0 0 0 0 0 0 0 0 
1 0 0 1 1 0 0 1 1 1 0 1 1 0 0 0 0 0 0 0 0 0 1 0 0 0 0 0 0 0 0 0 0 0 0 
1 0 0 1 1 0 0 1 1 1 0 1 1 0 0 0 0 0 0 0 0 0 1 0 0 0 0 0 0 0 0 0 0 0 0 
1 0 0 1 1 0 0 1 1 1 0 1 1 0 0 0 0 0 0 0 0 0 1 0 0 0 0 0 0 0 0 0 0 0 0 
1 0 0 1 1 0 0 1 1 1 0 1 1 0 0 0 0 0 0 0 0 0 1 0 0 0 0 0 0 0 0 0 0 0 0 
1 0 0 1 1 0 0 1 1 1 0 1 1 0 0 0 0 0 0 0 0 0 1 0 0 0 0 0 0 0 0 0 0 0 0 
1 0 0 1 1 0 0 1 1 1 0 1 1 0 0 0 0 0 0 0 0 0 1 0 0 0 0 0 0 0 0 0 0 0 0 
1 0 0 1 1 0 0 1 1 1 0 1 1 0 0 0 0 0 0 0 0 0 1 0 0 0 0 0 0 0 0 0 0 0 0 
1 0 0 1 1 0 0 1 1 1 0 1 1 0 0 0 0 0 0 0 0 0 1 0 0 0 0 0 0 0 0 0 0 0 0 
1 0 0 1 1 0 0 1 1 1 0 1 1 0 0 0 0 0 0 0 0 0 1 0 0 0 0 0 0 0 0 0 0 0 0 
1 0 0 1 1 0 0 1 1 1 0 1 1 0 0 0 0 0 0 0 0 0 1 0 0 0 0 0 0 0 0 0 0 0 0 
1 0 0 1 1 0 0 1 1 1 0 1 1 0 0 0 0 0 0 0 0 0 1 0 0 0 0 0 0 0 0 0 0 0 0 
1 0 0 1 1 0 0 1 1 1 0 1 1 0 0 0 0 0 0 0 0 0 1 0 0 0 0 0 0 0 0 0 0 0 0 
1 0 0 1 1 0 0 1 1 1 0 1 1 0 0 0 0 0 0 0 0 0 1 0 0 0 0 0 0 0 0 0 0 0 0 
1 0 0 1 1 0 0 1 1 1 0 1 1 0 0 0 0 0 0 0 0 0 1 0 0 0 0 0 0 0 0 0 0 0 0 
1 0 0 1 1 0 0 1 1 1 0 1 1 0 0 0 0 0 0 0 0 0 1 0 0 0 0 0 0 0 0 0 0 0 0 
1 0 0 1 1 0 0 1 1 1 0 1 1 0 0 0 0 0 0 0 0 0 1 0 0 0 0 0 0 0 0 0 0 0 0 
1 0 0 1 1 0 0 1 1 1 0 1 1 0 0 0 0 0 0 0 0 0 1 0 0 0 0 0 0 0 0 0 0 0 0 
1 0 0 1 1 0 0 1 1 1 0 1 1 0 0 0 0 0 0 0 0 0 1 0 0 0 0 0 0 0 0 0 0 0 0 
1 0 0 1 1 0 0 1 1 1 0 1 1 0 0 0 0 0 0 0 0 0 1 0 0 0 0 0 0 0 0 0 0 0 0 
1 0 0 1 1 0 0 1 1 1 0 1 1 0 0 0 0 0 0 0 0 0 1 0 0 0 0 0 0 0 0 0 0 0 0 
1 0 0 1 1 0 0 1 1 1 0 1 1 0 0 0 0 0 0 0 0 0 1 0 0 0 0 0 0 0 0 0 0 0 0 
1 0 0 1 1 0 0 1 1 1 0 1 1 0 0 0 0 0 0 0 0 0 1 0 0 0 0 0 0 0 0 0 0 0 0 
1 0 0 1 1 0 0 1 1 1 0 1 1 0 0 0 0 0 0 0 0 0 1 0 0 0 0 0 0 0 0 0 0 0 0 
1 0 0 1 1 0 0 1 1 1 0 1 1 0 0 0 0 0 0 0 0 0 1 0 0 0 0 0 0 0 0 0 0 0 0 
1 0 0 1 1 0 0 1 1 1 0 1 1 0 0 0 0 0 0 0 0 0 1 0 0 0 0 0 0 0 0 0 0 0 0 
1 0 0 1 1 0 0 1 1 1 0 1 1 0 0 0 0 0 0 0 0 0 1 0 0 0 0 0 0 0 0 0 0 0 0 
1 0 0 1 1 0 0 1 1 1 0 1 1 0 0 0 0 0 0 0 0 0 1 0 0 0 0 0 0 0 0 0 0 0 0 
1 0 0 1 1 0 0 1 1 1 0 1 1 0 0 0 0 0 0 0 0 0 1 0 0 0 0 0 0 0 0 0 0 0 0 
1 0 0 1 1 0 0 1 1 1 0 1 1 0 0 0 0 0 0 0 0 0 1 0 0 0 0 0 0 0 0 0 0 0 0 
1 0 0 1 1 0 0 1 1 1 0 1 1 0 0 0 0 0 0 0 0 0 1 0 0 0 0 0 0 0 0 0 0 0 0 
1 0 0 1 1 0 0 1 1 1 0 1 1 0 0 0 0 0 0 0 0 0 1 0 0 0 0 0 0 0 0 0 0 0 0 
1 0 0 1 1 0 0 1 1 1 0 1 1 0 0 0 0 0 0 0 0 0 1 0 0 0 0 0 0 0 0 0 0 0 0 
1 0 0 1 1 0 0 1 1 1 0 1 1 0 0 0 0 0 0 0 0 0 1 0 0 0 0 0 0 0 0 0 0 0 0 
1 0 0 1 1 0 0 1 1 1 0 1 1 0 0 0 0 0 0 0 0 0 1 0 0 0 0 0 0 0 0 0 0 0 0 
1 0 0 1 1 0 0 1 1 1 0 1 1 0 0 0 0 0 0 0 0 0 1 0 0 0 0 0 0 0 0 0 0 0 0 
1 0 0 1 1 0 0 1 1 1 0 1 1 0 0 0 0 0 0 0 0 0 1 0 0 0 0 0 0 0 0 0 0 0 0 
1 0 0 1 1 0 0 1 1 1 0 1 1 0 0 0 0 0 0 0 0 0 1 0 0 0 0 0 0 0 0 0 0 0 0 
1 0 0 1 1 0 0 1 1 1 0 1 1 0 0 0 0 0 0 0 0 0 1 0 0 0 0 0 0 0 0 0 0 0 0 
1 0 0 1 1 0 0 1 1 1 0 1 1 0 0 0 0 0 0 0 0 0 1 0 0 0 0 0 0 0 0 0 0 0 0 
1 0 0 1 1 0 0 1 1 1 0 1 1 0 0 0 0 0 0 0 0 0 1 0 0 0 0 0 0 0 0 0 0 0 0 
1 0 0 1 1 0 0 1 1 1 0 1 1 0 0 0 0 0 0 0 0 0 1 0 0 0 0 0 0 0 0 0 0 0 0 
1 0 0 1 1 0 0 1 1 1 0 1 1 0 0 0 0 0 0 0 0 0 1 0 0 0 0 0 0 0 0 0 0 0 0 
1 0 0 1 1 0 0 1 1 1 0 1 1 0 0 0 0 0 0 0 0 0 1 0 0 0 0 0 0 0 0 0 0 0 0 
1 0 0 1 1 0 0 1 1 1 0 1 1 0 0 0 0 0 0 0 0 0 1 0 0 0 0 0 0 0 0 0 0 0 0 
1 0 0 1 1 0 0 1 1 1 0 1 1 0 0 0 0 0 0 0 0 0 1 0 0 0 0 0 0 0 0 0 0 0 0 
1 0 0 1 1 0 0 1 1 1 0 1 1 0 0 0 0 0 0 0 0 0 1 0 0 0 0 0 0 0 0 0 0 0 0 
1 0 0 1 1 0 0 1 1 1 0 1 1 0 0 0 0 0 0 0 0 0 1 0 0 0 0 0 0 0 0 0 0 0 0 
1 0 0 1 1 0 0 1 1 1 0 1 1 0 0 0 0 0 0 0 0 0 1 0 0 0 0 0 0 0 0 0 0 0 0 
1 0 0 1 1 0 0 1 1 1 0 1 1 0 0 0 0 0 0 0 0 0 1 0 0 0 0 0 0 0 0 0 0 0 0 
1 0 0 1 1 0 0 1 1 1 0 1 1 0 0 0 0 0 0 0 0 0 1 0 0 0 0 0 0 0 0 0 0 0 0 
1 0 0 1 1 0 0 1 1 1 0 1 1 0 0 0 0 0 0 0 0 0 1 0 0 0 0 0 0 0 0 0 0 0 0 
1 0 0 1 1 0 0 1 1 1 0 1 1 0 0 0 0 0 0 0 0 0 1 0 0 0 0 0 0 0 0 0 0 0 0 
1 0 0 1 1 0 0 1 1 1 0 1 1 0 0 0 0 0 0 0 0 0 1 0 0 0 0 0 0 0 0 0 0 0 0 
1 0 0 1 1 0 0 1 1 1 0 1 1 0 0 0 0 0 0 0 0 0 1 0 0 0 0 0 0 0 0 0 0 0 0 
1 0 0 1 1 0 0 1 1 1 0 1 1 0 0 0 0 0 0 0 0 0 1 0 0 0 0 0 0 0 0 0 0 0 0 
1 0 0 1 1 0 0 1 1 1 0 1 1 0 0 0 0 0 0 0 0 0 1 0 0 0 0 0 0 0 0 0 0 0 0 
1 0 0 1 1 0 0 1 1 1 0 1 1 0 0 0 0 0 0 0 0 0 1 0 0 0 0 0 0 0 0 0 0 0 0 
1 0 0 1 1 0 0 1 1 1 0 1 1 0 0 0 0 0 0 0 0 0 1 0 0 0 0 0 0 0 0 0 0 0 0 
1 0 0 1 1 0 0 1 1 1 0 1 1 0 0 0 0 0 0 0 0 0 1 0 0 0 0 0 0 0 0 0 0 0 0 
1 0 0 1 1 0 0 1 1 1 0 1 1 0 0 0 0 0 0 0 0 0 1 0 0 0 0 0 0 0 0 0 0 0 0 
1 0 0 1 1 0 0 1 1 1 0 1 1 0 0 0 0 0 0 0 0 0 1 0 0 0 0 0 0 0 0 0 0 0 0 
1 0 0 1 1 0 0 1 1 1 0 1 1 0 0 0 0 0 0 0 0 0 1 0 0 0 0 0 0 0 0 0 0 0 0 
1 0 0 1 1 0 0 1 1 1 0 1 1 0 0 0 0 0 0 0 0 0 1 0 0 0 0 0 0 0 0 0 0 0 0 
1 0 0 1 1 0 0 1 1 1 0 1 1 0 0 0 0 0 0 0 0 0 1 0 0 0 0 0 0 0 0 0 0 0 0 
1 0 0 1 1 0 0 1 1 1 0 1 1 0 0 0 0 0 0 0 0 0 1 0 0 0 0 0 0 0 0 0 0 0 0 
1 0 0 1 1 0 0 1 1 1 0 1 1 0 0 0 0 0 0 0 0 0 1 0 0 0 0 0 0 0 0 0 0 0 0 
1 0 0 1 1 0 0 1 1 1 0 1 1 0 0 0 0 0 0 0 0 0 1 0 0 0 0 0 0 0 0 0 0 0 0 
1 0 0 1 1 0 0 1 1 1 0 1 1 0 0 0 0 0 0 0 0 0 1 0 0 0 0 0 0 0 0 0 0 0 0 
1 0 0 1 1 0 0 1 1 1 0 1 1 0 0 0 0 0 0 0 0 0 1 0 0 0 0 0 0 0 0 0 0 0 0 
1 0 0 1 1 0 0 1 1 1 0 1 1 0 0 0 0 0 0 0 0 0 1 0 0 0 0 0 0 0 0 0 0 0 0 
1 0 0 1 1 0 0 1 1 1 0 1 1 0 0 0 0 0 0 0 0 0 1 0 0 0 0 0 0 0 0 0 0 0 0 
1 0 0 1 1 0 0 1 1 1 0 1 1 0 0 0 0 0 0 0 0 0 1 0 0 0 0 0 0 0 0 0 0 0 0 
1 0 0 1 1 0 0 1 1 1 0 1 1 0 0 0 0 0 0 0 0 0 1 0 0 0 0 0 0 0 0 0 0 0 0 
1 0 0 1 1 0 0 1 1 1 0 1 1 0 0 0 0 0 0 0 0 0 1 0 0 0 0 0 0 0 0 0 0 0 0 
1 0 0 1 1 0 0 1 1 1 0 1 1 0 0 0 0 0 0 0 0 0 1 0 0 0 0 0 0 0 0 0 0 0 0 
1 0 0 1 1 0 0 1 1 1 0 1 1 0 0 0 0 0 0 0 0 0 1 0 0 0 0 0 0 0 0 0 0 0 0 
1 0 0 1 1 0 0 1 1 1 0 1 1 0 0 0 0 0 0 0 0 0 1 0 0 0 0 0 0 0 0 0 0 0 0 
1 0 0 1 1 0 0 1 1 1 0 1 1 0 0 0 0 0 0 0 0 0 1 0 0 0 0 0 0 0 0 0 0 0 0 
1 0 0 1 1 0 0 1 1 1 0 1 1 0 0 0 0 0 0 0 0 0 1 0 0 0 0 0 0 0 0 0 0 0 0 
1 0 0 1 1 0 0 1 1 1 0 1 1 0 0 0 0 0 0 0 0 0 1 0 0 0 0 0 0 0 0 0 0 0 0 
1 0 0 1 1 0 0 1 1 1 0 1 1 0 0 0 0 0 0 0 0 0 1 0 0 0 0 0 0 0 0 0 0 0 0 
1 0 0 1 1 0 0 1 1 1 0 1 1 0 0 0 0 0 0 0 0 0 1 0 0 0 0 0 0 0 0 0 0 0 0 
1 0 0 1 1 0 0 1 1 1 0 1 1 0 0 0 0 0 0 0 0 0 1 0 0 0 0 0 0 0 0 0 0 0 0 
1 0 0 1 1 0 0 1 1 1 0 1 1 0 0 0 0 0 0 0 0 0 1 0 0 0 0 0 0 0 0 0 0 0 0 
1 0 0 1 1 0 0 1 1 1 0 1 1 0 0 0 0 0 0 0 0 0 1 0 0 0 0 0 0 0 0 0 0 0 0 
1 0 0 1 1 0 0 1 1 1 0 1 1 0 0 0 0 0 0 0 0 0 1 0 0 0 0 0 0 0 0 0 0 0 0 
1 0 0 1 1 0 0 1 1 1 0 1 1 0 0 0 0 0 0 0 0 0 1 0 0 0 0 0 0 0 0 0 0 0 0 
1 0 0 1 1 0 0 1 1 1 0 1 1 0 0 0 0 0 0 0 0 0 1 0 0 0 0 0 0 0 0 0 0 0 0 
1 0 0 1 1 0 0 1 1 1 0 1 1 0 0 0 0 0 0 0 0 0 1 0 0 0 0 0 0 0 0 0 0 0 0 
1 0 0 1 1 0 0 1 1 1 0 1 1 0 0 0 0 0 0 0 0 0 1 0 0 0 0 0 0 0 0 0 0 0 0 
1 0 0 1 1 0 0 1 1 1 0 1 1 0 0 0 0 0 0 0 0 0 1 0 0 0 0 0 0 0 0 0 0 0 0 
1 0 0 1 1 0 0 1 1 1 0 1 1 0 0 0 0 0 0 0 0 0 1 0 0 0 0 0 0 0 0 0 0 0 0 
1 0 0 1 1 0 0 1 1 1 0 1 1 0 0 0 0 0 0 0 0 0 1 0 0 0 0 0 0 0 0 0 0 0 0 
1 0 0 1 1 0 0 1 1 1 0 1 1 0 0 0 0 0 0 0 0 0 1 0 0 0 0 0 0 0 0 0 0 0 0 
1 0 0 1 1 0 0 1 1 1 0 1 1 0 0 0 0 0 0 0 0 0 1 0 0 0 0 0 0 0 0 0 0 0 0 
1 0 0 1 1 0 0 1 1 1 0 1 1 0 0 0 0 0 0 0 0 0 1 0 0 0 0 0 0 0 0 0 0 0 0 
1 0 0 1 1 0 0 1 1 1 0 1 1 0 0 0 0 0 0 0 0 0 1 0 0 0 0 0 0 0 0 0 0 0 0 
1 0 0 1 1 0 0 1 1 1 0 1 1 0 0 0 0 0 0 0 0 0 1 0 0 0 0 0 0 0 0 0 0 0 0 
1 0 0 1 1 0 0 1 1 1 0 1 1 0 0 0 0 0 0 0 0 0 1 0 0 0 0 0 0 0 0 0 0 0 0 
1 0 0 1 1 0 0 1 1 1 0 1 1 0 0 0 0 0 0 0 0 0 1 0 0 0 0 0 0 0 0 0 0 0 0 
1 0 0 1 1 0 0 1 1 1 0 1 1 0 0 0 0 0 0 0 0 0 1 0 0 0 0 0 0 0 0 0 0 0 0 
1 0 0 1 1 0 0 1 1 1 0 1 1 0 0 0 0 0 0 0 0 0 1 0 0 0 0 0 0 0 0 0 0 0 0 
1 0 0 1 1 0 0 1 1 1 0 1 1 0 0 0 0 0 0 0 0 0 1 0 0 0 0 0 0 0 0 0 0 0 0 
1 0 0 1 1 0 0 1 1 1 0 1 1 0 0 0 0 0 0 0 0 0 1 0 0 0 0 0 0 0 0 0 0 0 0 
1 0 0 1 1 0 0 1 1 1 0 1 1 0 0 0 0 0 0 0 0 0 1 0 0 0 0 0 0 0 0 0 0 0 0 
1 0 0 1 1 0 0 1 1 1 0 1 1 0 0 0 0 0 0 0 0 0 1 0 0 0 0 0 0 0 0 0 0 0 0 
1 0 0 1 1 0 0 1 1 1 0 1 1 0 0 0 0 0 0 0 0 0 1 0 0 0 0 0 0 0 0 0 0 0 0 
1 0 0 1 1 0 0 1 1 1 0 1 1 0 0 0 0 0 0 0 0 0 1 0 0 0 0 0 0 0 0 0 0 0 0 
1 0 0 1 1 0 0 1 1 1 0 1 1 0 0 0 0 0 0 0 0 0 1 0 0 0 0 0 0 0 0 0 0 0 0 
1 0 0 1 1 0 0 1 1 1 0 1 1 0 0 0 0 0 0 0 0 0 1 0 0 0 0 0 0 0 0 0 0 0 0 
1 0 0 1 1 0 0 1 1 1 0 1 1 0 0 0 0 0 0 0 0 0 1 0 0 0 0 0 0 0 0 0 0 0 0 
1 0 0 1 1 0 0 1 1 1 0 1 1 0 0 0 0 0 0 0 0 0 1 0 0 0 0 0 0 0 0 0 0 0 0 
1 0 0 1 1 0 0 1 1 1 0 1 1 0 0 0 0 0 0 0 0 0 1 0 0 0 0 0 0 0 0 0 0 0 0 
1 0 0 1 1 0 0 1 1 1 0 1 1 0 0 0 0 0 0 0 0 0 1 0 0 0 0 0 0 0 0 0 0 0 0 
1 0 0 1 1 0 0 1 1 1 0 1 1 0 0 0 0 0 0 0 0 0 1 0 0 0 0 0 0 0 0 0 0 0 0 
1 0 0 1 1 0 0 1 1 1 0 1 1 0 0 0 0 0 0 0 0 0 1 0 0 0 0 0 0 0 0 0 0 0 0 
1 0 0 1 1 0 0 1 1 1 0 1 1 0 0 0 0 0 0 0 0 0 1 0 0 0 0 0 0 0 0 0 0 0 0 
1 0 0 1 1 0 0 1 1 1 0 1 1 0 0 0 0 0 0 0 0 0 1 0 0 0 0 0 0 0 0 0 0 0 0 
1 0 0 1 1 0 0 1 1 1 0 1 1 0 0 0 0 0 0 0 0 0 1 0 0 0 0 0 0 0 0 0 0 0 0 
1 0 0 1 1 0 0 1 1 1 0 1 1 0 0 0 0 0 0 0 0 0 1 0 0 0 0 0 0 0 0 0 0 0 0 
1 0 0 1 1 0 0 1 1 1 0 1 1 0 0 0 0 0 0 0 0 0 1 0 0 0 0 0 0 0 0 0 0 0 0 
1 0 0 1 1 0 0 1 1 1 0 1 1 0 0 0 0 0 0 0 0 0 1 0 0 0 0 0 0 0 0 0 0 0 0 
1 0 0 1 1 0 0 1 1 1 0 1 1 0 0 0 0 0 0 0 0 0 1 0 0 0 0 0 0 0 0 0 0 0 0 
1 0 0 1 1 0 0 1 1 1 0 1 1 0 0 0 0 0 0 0 0 0 1 0 0 0 0 0 0 0 0 0 0 0 0 
1 0 0 1 1 0 0 1 1 1 0 1 1 0 0 0 0 0 0 0 0 0 1 0 0 0 0 0 0 0 0 0 0 0 0 
1 0 0 1 1 0 0 1 1 1 0 1 1 0 0 0 0 0 0 0 0 0 1 0 0 0 0 0 0 0 0 0 0 0 0 
1 0 0 1 1 0 0 1 1 1 0 1 1 0 0 0 0 0 0 0 0 0 1 0 0 0 0 0 0 0 0 0 0 0 0 
1 0 0 1 1 0 0 1 1 1 0 1 1 0 0 0 0 0 0 0 0 0 1 0 0 0 0 0 0 0 0 0 0 0 0 
1 0 0 1 1 0 0 1 1 1 0 1 1 0 0 0 0 0 0 0 0 0 1 0 0 0 0 0 0 0 0 0 0 0 0 
1 0 0 1 1 0 0 1 1 1 0 1 1 0 0 0 0 0 0 0 0 0 1 0 0 0 0 0 0 0 0 0 0 0 0 
1 0 0 1 1 0 0 1 1 1 0 1 1 0 0 0 0 0 0 0 0 0 1 0 0 0 0 0 0 0 0 0 0 0 0 
1 0 0 1 1 0 0 1 1 1 0 1 1 0 0 0 0 0 0 0 0 0 1 0 0 0 0 0 0 0 0 0 0 0 0 
1 0 0 1 1 0 0 1 1 1 0 1 1 0 0 0 0 0 0 0 0 0 1 0 0 0 0 0 0 0 0 0 0 0 0 
1 0 0 1 1 0 0 1 1 1 0 1 1 0 0 0 0 0 0 0 0 0 1 0 0 0 0 0 0 0 0 0 0 0 0 
1 0 0 1 1 0 0 1 1 1 0 1 1 0 0 0 0 0 0 0 0 0 1 0 0 0 0 0 0 0 0 0 0 0 0 
1 0 0 1 1 0 0 1 1 1 0 1 1 0 0 0 0 0 0 0 0 0 1 0 0 0 0 0 0 0 0 0 0 0 0 
1 0 0 1 1 0 0 1 1 1 0 1 1 0 0 0 0 0 0 0 0 0 1 0 0 0 0 0 0 0 0 0 0 0 0 
1 0 0 1 1 0 0 1 1 1 0 1 1 0 0 0 0 0 0 0 0 0 1 0 0 0 0 0 0 0 0 0 0 0 0 
1 0 0 1 1 0 0 1 1 1 0 1 1 0 0 0 0 0 0 0 0 0 1 0 0 0 0 0 0 0 0 0 0 0 0 
1 0 0 1 1 0 0 1 1 1 0 1 1 0 0 0 0 0 0 0 0 0 1 0 0 0 0 0 0 0 0 0 0 0 0 
1 0 0 1 1 0 0 1 1 1 0 1 1 0 0 0 0 0 0 0 0 0 1 0 0 0 0 0 0 0 0 0 0 0 0 
1 0 0 1 1 0 0 1 1 1 0 1 1 0 0 0 0 0 0 0 0 0 1 0 0 0 0 0 0 0 0 0 0 0 0 
1 0 0 1 1 0 0 1 1 1 0 1 1 0 0 0 0 0 0 0 0 0 1 0 0 0 0 0 0 0 0 0 0 0 0 
1 0 0 1 1 0 0 1 1 1 0 1 1 0 0 0 0 0 0 0 0 0 1 0 0 0 0 0 0 0 0 0 0 0 0 
1 0 0 1 1 0 0 1 1 1 0 1 1 0 0 0 0 0 0 0 0 0 1 0 0 0 0 0 0 0 0 0 0 0 0 
1 0 0 1 1 0 0 1 1 1 0 1 1 0 0 0 0 0 0 0 0 0 1 0 0 0 0 0 0 0 0 0 0 0 0 
1 0 0 1 1 0 0 1 1 1 0 1 1 0 0 0 0 0 0 0 0 0 1 0 0 0 0 0 0 0 0 0 0 0 0 
1 0 0 1 1 0 0 1 1 1 0 1 1 0 0 0 0 0 0 0 0 0 1 0 0 0 0 0 0 0 0 0 0 0 0 
1 0 0 1 1 0 0 1 1 1 0 1 1 0 0 0 0 0 0 0 0 0 1 0 0 0 0 0 0 0 0 0 0 0 0 
1 0 0 1 1 0 0 1 1 1 0 1 1 0 0 0 0 0 0 0 0 0 1 0 0 0 0 0 0 0 0 0 0 0 0 
1 0 0 1 1 0 0 1 1 1 0 1 1 0 0 0 0 0 0 0 0 0 1 0 0 0 0 0 0 0 0 0 0 0 0 
1 0 0 1 1 0 0 1 1 1 0 1 1 0 0 0 0 0 0 0 0 0 1 0 0 0 0 0 0 0 0 0 0 0 0 
1 0 0 1 1 0 0 1 1 1 0 1 1 0 0 0 0 0 0 0 0 0 1 0 0 0 0 0 0 0 0 0 0 0 0 
1 0 0 1 1 0 0 1 1 1 0 1 1 0 0 0 0 0 0 0 0 0 1 0 0 0 0 0 0 0 0 0 0 0 0 
1 0 0 1 1 0 0 1 1 1 0 1 1 0 0 0 0 0 0 0 0 0 1 0 0 0 0 0 0 0 0 0 0 0 0 
1 0 0 1 1 0 0 1 1 1 0 1 1 0 0 0 0 0 0 0 0 0 1 0 0 0 0 0 0 0 0 0 0 0 0 
1 0 0 1 1 0 0 1 1 1 0 1 1 0 0 0 0 0 0 0 0 0 1 0 0 0 0 0 0 0 0 0 0 0 0 
1 0 0 1 1 0 0 1 1 1 0 1 1 0 0 0 0 0 0 0 0 0 1 0 0 0 0 0 0 0 0 0 0 0 0 
1 0 0 1 1 0 0 1 1 1 0 1 1 0 0 0 0 0 0 0 0 0 1 0 0 0 0 0 0 0 0 0 0 0 0 
1 0 0 1 1 0 0 1 1 1 0 1 1 0 0 0 0 0 0 0 0 0 1 0 0 0 0 0 0 0 0 0 0 0 0 
1 0 0 1 1 0 0 1 1 1 0 1 1 0 0 0 0 0 0 0 0 0 1 0 0 0 0 0 0 0 0 0 0 0 0 
1 0 0 1 1 0 0 1 1 1 0 1 1 0 0 0 0 0 0 0 0 0 1 0 0 0 0 0 0 0 0 0 0 0 0 
1 0 0 1 1 0 0 1 1 1 0 1 1 0 0 0 0 0 0 0 0 0 1 0 0 0 0 0 0 0 0 0 0 0 0 
1 0 0 1 1 0 0 1 1 1 0 1 1 0 0 0 0 0 0 0 0 0 1 0 0 0 0 0 0 0 0 0 0 0 0 
1 0 0 1 1 0 0 1 1 1 0 1 1 0 0 0 0 0 0 0 0 0 1 0 0 0 0 0 0 0 0 0 0 0 0 
1 0 0 1 1 0 0 1 1 1 0 1 1 0 0 0 0 0 0 0 0 0 1 0 0 0 0 0 0 0 0 0 0 0 0 
1 0 0 1 1 0 0 1 1 1 0 1 1 0 0 0 0 0 0 0 0 0 1 0 0 0 0 0 0 0 0 0 0 0 0 
1 0 0 1 1 0 0 1 1 1 0 1 1 0 0 0 0 0 0 0 0 0 1 0 0 0 0 0 0 0 0 0 0 0 0 
1 0 0 1 1 0 0 1 1 1 0 1 1 0 0 0 0 0 0 0 0 0 1 0 0 0 0 0 0 0 0 0 0 0 0 
1 0 0 1 1 0 0 1 1 1 0 1 1 0 0 0 0 0 0 0 0 0 1 0 0 0 0 0 0 0 0 0 0 0 0 
1 0 0 1 1 0 0 1 1 1 0 1 1 0 0 0 0 0 0 0 0 0 1 0 0 0 0 0 0 0 0 0 0 0 0 
1 0 0 1 1 0 0 1 1 1 0 1 1 0 0 0 0 0 0 0 0 0 1 0 0 0 0 0 0 0 0 0 0 0 0 
1 0 0 1 1 0 0 1 1 1 0 1 1 0 0 0 0 0 0 0 0 0 1 0 0 0 0 0 0 0 0 0 0 0 0 
1 0 0 1 1 0 0 1 1 1 0 1 1 0 0 0 0 0 0 0 0 0 1 0 0 0 0 0 0 0 0 0 0 0 0 
1 0 0 1 1 0 0 1 1 1 0 1 1 0 0 0 0 0 0 0 0 0 1 0 0 0 0 0 0 0 0 0 0 0 0 
1 0 0 1 1 0 0 1 1 1 0 1 1 0 0 0 0 0 0 0 0 0 1 0 0 0 0 0 0 0 0 0 0 0 0 
1 0 0 1 1 0 0 1 1 1 0 1 1 0 0 0 0 0 0 0 0 0 1 0 0 0 0 0 0 0 0 0 0 0 0 
1 0 0 1 1 0 0 1 1 1 0 1 1 0 0 0 0 0 0 0 0 0 1 0 0 0 0 0 0 0 0 0 0 0 0 
1 0 0 1 1 0 0 1 1 1 0 1 1 0 0 0 0 0 0 0 0 0 1 0 0 0 0 0 0 0 0 0 0 0 0 
1 0 0 1 1 0 0 1 1 1 0 1 1 0 0 0 0 0 0 0 0 0 1 0 0 0 0 0 0 0 0 0 0 0 0 
1 0 0 1 1 0 0 1 1 1 0 1 1 0 0 0 0 0 0 0 0 0 1 0 0 0 0 0 0 0 0 0 0 0 0 
1 0 0 1 1 0 0 1 1 1 0 1 1 0 0 0 0 0 0 0 0 0 1 0 0 0 0 0 0 0 0 0 0 0 0 
1 0 0 1 1 0 0 1 1 1 0 1 1 0 0 0 0 0 0 0 0 0 1 0 0 0 0 0 0 0 0 0 0 0 0 
1 0 0 1 1 0 0 1 1 1 0 1 1 0 0 0 0 0 0 0 0 0 1 0 0 0 0 0 0 0 0 0 0 0 0 
1 0 0 1 1 0 0 1 1 1 0 1 1 0 0 0 0 0 0 0 0 0 1 0 0 0 0 0 0 0 0 0 0 0 0 
1 0 0 1 1 0 0 1 1 1 0 1 1 0 0 0 0 0 0 0 0 0 1 0 0 0 0 0 0 0 0 0 0 0 0 
1 0 0 1 1 0 0 1 1 1 0 1 1 0 0 0 0 0 0 0 0 0 1 0 0 0 0 0 0 0 0 0 0 0 0 
1 0 0 1 1 0 0 1 1 1 0 1 1 0 0 0 0 0 0 0 0 0 1 0 0 0 0 0 0 0 0 0 0 0 0 
1 0 0 1 1 0 0 1 1 1 0 1 1 0 0 0 0 0 0 0 0 0 1 0 0 0 0 0 0 0 0 0 0 0 0 
1 0 0 1 1 0 0 1 1 1 0 1 1 0 0 0 0 0 0 0 0 0 1 0 0 0 0 0 0 0 0 0 0 0 0 
1 0 0 1 1 0 0 1 1 1 0 1 1 0 0 0 0 0 0 0 0 0 1 0 0 0 0 0 0 0 0 0 0 0 0 
1 0 0 1 1 0 0 1 1 1 0 1 1 0 0 0 0 0 0 0 0 0 1 0 0 0 0 0 0 0 0 0 0 0 0 
1 0 0 1 1 0 0 1 1 1 0 1 1 0 0 0 0 0 0 0 0 0 1 0 0 0 0 0 0 0 0 0 0 0 0 
1 0 0 1 1 0 0 1 1 1 0 1 1 0 0 0 0 0 0 0 0 0 1 0 0 0 0 0 0 0 0 0 0 0 0 
1 0 0 1 1 0 0 1 1 1 0 1 1 0 0 0 0 0 0 0 0 0 1 0 0 0 0 0 0 0 0 0 0 0 0 
1 0 0 1 1 0 0 1 1 1 0 1 1 0 0 0 0 0 0 0 0 0 1 0 0 0 0 0 0 0 0 0 0 0 0 
1 0 0 1 1 0 0 1 1 1 0 1 1 0 0 0 0 0 0 0 0 0 1 0 0 0 0 0 0 0 0 0 0 0 0 
1 0 0 1 1 0 0 1 1 1 0 1 1 0 0 0 0 0 0 0 0 0 1 0 0 0 0 0 0 0 0 0 0 0 0 
1 0 0 1 1 0 0 1 1 1 0 1 1 0 0 0 0 0 0 0 0 0 1 0 0 0 0 0 0 0 0 0 0 0 0 
1 0 0 1 1 0 0 1 1 1 0 1 1 0 0 0 0 0 0 0 0 0 1 0 0 0 0 0 0 0 0 0 0 0 0 
1 0 0 1 1 0 0 1 1 1 0 1 1 0 0 0 0 0 0 0 0 0 1 0 0 0 0 0 0 0 0 0 0 0 0 
1 0 0 1 1 0 0 1 1 1 0 1 1 0 0 0 0 0 0 0 0 0 1 0 0 0 0 0 0 0 0 0 0 0 0 
1 0 0 1 1 0 0 1 1 1 0 1 1 0 0 0 0 0 0 0 0 0 1 0 0 0 0 0 0 0 0 0 0 0 0 
1 0 0 1 1 0 0 1 1 1 0 1 1 0 0 0 0 0 0 0 0 0 1 0 0 0 0 0 0 0 0 0 0 0 0 
1 0 0 1 1 0 0 1 1 1 0 1 1 0 0 0 0 0 0 0 0 0 1 0 0 0 0 0 0 0 0 0 0 0 0 
1 0 0 1 1 0 0 1 1 1 0 1 1 0 0 0 0 0 0 0 0 0 1 0 0 0 0 0 0 0 0 0 0 0 0 
1 0 0 1 1 0 0 1 1 1 0 1 1 0 0 0 0 0 0 0 0 0 1 0 0 0 0 0 0 0 0 0 0 0 0 
1 0 0 1 1 0 0 1 1 1 0 1 1 0 0 0 0 0 0 0 0 0 1 0 0 0 0 0 0 0 0 0 0 0 0 
1 0 0 1 1 0 0 1 1 1 0 1 1 0 0 0 0 0 0 0 0 0 1 0 0 0 0 0 0 0 0 0 0 0 0 
1 0 0 1 1 0 0 1 1 1 0 1 1 0 0 0 0 0 0 0 0 0 1 0 0 0 0 0 0 0 0 0 0 0 0 
1 0 0 1 1 0 0 1 1 1 0 1 1 0 0 0 0 0 0 0 0 0 1 0 0 0 0 0 0 0 0 0 0 0 0 
1 0 0 1 1 0 0 1 1 1 0 1 1 0 0 0 0 0 0 0 0 0 1 0 0 0 0 0 0 0 0 0 0 0 0 
1 0 0 1 1 0 0 1 1 1 0 1 1 0 0 0 0 0 0 0 0 0 1 0 0 0 0 0 0 0 0 0 0 0 0 
1 0 0 1 1 0 0 1 1 1 0 1 1 0 0 0 0 0 0 0 0 0 1 0 0 0 0 0 0 0 0 0 0 0 0 
1 0 0 1 1 0 0 1 1 1 0 1 1 0 0 0 0 0 0 0 0 0 1 0 0 0 0 0 0 0 0 0 0 0 0 
1 0 0 1 1 0 0 1 1 1 0 1 1 0 0 0 0 0 0 0 0 0 1 0 0 0 0 0 0 0 0 0 0 0 0 
1 0 0 1 1 0 0 1 1 1 0 1 1 0 0 0 0 0 0 0 0 0 1 0 0 0 0 0 0 0 0 0 0 0 0 
1 0 0 1 1 0 0 1 1 1 0 1 1 0 0 0 0 0 0 0 0 0 1 0 0 0 0 0 0 0 0 0 0 0 0 
1 0 0 1 1 0 0 1 1 1 0 1 1 0 0 0 0 0 0 0 0 0 1 0 0 0 0 0 0 0 0 0 0 0 0 
1 0 0 1 1 0 0 1 1 1 0 1 1 0 0 0 0 0 0 0 0 0 1 0 0 0 0 0 0 0 0 0 0 0 0 
1 0 0 1 1 0 0 1 1 1 0 1 1 0 0 0 0 0 0 0 0 0 1 0 0 0 0 0 0 0 0 0 0 0 0 
1 0 0 1 1 0 0 1 1 1 0 1 1 0 0 0 0 0 0 0 0 0 1 0 0 0 0 0 0 0 0 0 0 0 0 
1 0 0 1 1 0 0 1 1 1 0 1 1 0 0 0 0 0 0 0 0 0 1 0 0 0 0 0 0 0 0 0 0 0 0 
1 0 0 1 1 0 0 1 1 1 0 1 1 0 0 0 0 0 0 0 0 0 1 0 0 0 0 0 0 0 0 0 0 0 0 
1 0 0 1 1 0 0 1 1 1 0 1 1 0 0 0 0 0 0 0 0 0 1 0 0 0 0 0 0 0 0 0 0 0 0 
1 0 0 1 1 0 0 1 1 1 0 1 1 0 0 0 0 0 0 0 0 0 1 0 0 0 0 0 0 0 0 0 0 0 0 
1 0 0 1 1 0 0 1 1 1 0 1 1 0 0 0 0 0 0 0 0 0 1 0 0 0 0 0 0 0 0 0 0 0 0 
1 0 0 1 1 0 0 1 1 1 0 1 1 0 0 0 0 0 0 0 0 0 1 0 0 0 0 0 0 0 0 0 0 0 0 
1 0 0 1 1 0 0 1 1 1 0 1 1 0 0 0 0 0 0 0 0 0 1 0 0 0 0 0 0 0 0 0 0 0 0 
1 0 0 1 1 0 0 1 1 1 0 1 1 0 0 0 0 0 0 0 0 0 1 0 0 0 0 0 0 0 0 0 0 0 0 
1 0 0 1 1 0 0 1 1 1 0 1 1 0 0 0 0 0 0 0 0 0 1 0 0 0 0 0 0 0 0 0 0 0 0 
1 0 0 1 1 0 0 1 1 1 0 1 1 0 0 0 0 0 0 0 0 0 1 0 0 0 0 0 0 0 0 0 0 0 0 
1 0 0 1 1 0 0 1 1 1 0 1 1 0 0 0 0 0 0 0 0 0 1 0 0 0 0 0 0 0 0 0 0 0 0 
1 0 0 1 1 0 0 1 1 1 0 1 1 0 0 0 0 0 0 0 0 0 1 0 0 0 0 0 0 0 0 0 0 0 0 
1 0 0 1 1 0 0 1 1 1 0 1 1 0 0 0 0 0 0 0 0 0 1 0 0 0 0 0 0 0 0 0 0 0 0 
1 0 0 1 1 0 0 1 1 1 0 1 1 0 0 0 0 0 0 0 0 0 1 0 0 0 0 0 0 0 0 0 0 0 0 
1 0 0 1 1 0 0 1 1 1 0 1 1 0 0 0 0 0 0 0 0 0 1 0 0 0 0 0 0 0 0 0 0 0 0 
1 0 0 1 1 0 0 1 1 1 0 1 1 0 0 0 0 0 0 0 0 0 1 0 0 0 0 0 0 0 0 0 0 0 0 
1 0 0 1 1 0 0 1 1 1 0 1 1 0 0 0 0 0 0 0 0 0 1 0 0 0 0 0 0 0 0 0 0 0 0 
1 0 0 1 1 0 0 1 1 1 0 1 1 0 0 0 0 0 0 0 0 0 1 0 0 0 0 0 0 0 0 0 0 0 0 
1 0 0 1 1 0 0 1 1 1 0 1 1 0 0 0 0 0 0 0 0 0 1 0 0 0 0 0 0 0 0 0 0 0 0 
1 0 0 1 1 0 0 1 1 1 0 1 1 0 0 0 0 0 0 0 0 0 1 0 0 0 0 0 0 0 0 0 0 0 0 
1 0 0 1 1 0 0 1 1 1 0 1 1 0 0 0 0 0 0 0 0 0 1 0 0 0 0 0 0 0 0 0 0 0 0 
1 0 0 1 1 0 0 1 1 1 0 1 1 0 0 0 0 0 0 0 0 0 1 0 0 0 0 0 0 0 0 0 0 0 0 
1 0 0 1 1 0 0 1 1 1 0 1 1 0 0 0 0 0 0 0 0 0 1 0 0 0 0 0 0 0 0 0 0 0 0 
1 0 0 1 1 0 0 1 1 1 0 1 1 0 0 0 0 0 0 0 0 0 1 0 0 0 0 0 0 0 0 0 0 0 0 
1 0 0 1 1 0 0 1 1 1 0 1 1 0 0 0 0 0 0 0 0 0 1 0 0 0 0 0 0 0 0 0 0 0 0 
1 0 0 1 1 0 0 1 1 1 0 1 1 0 0 0 0 0 0 0 0 0 1 0 0 0 0 0 0 0 0 0 0 0 0 
1 0 0 1 1 0 0 1 1 1 0 1 1 0 0 0 0 0 0 0 0 0 1 0 0 0 0 0 0 0 0 0 0 0 0 
1 0 0 1 1 0 0 1 1 1 0 1 1 0 0 0 0 0 0 0 0 0 1 0 0 0 0 0 0 0 0 0 0 0 0 
1 0 0 1 1 0 0 1 1 1 0 1 1 0 0 0 0 0 0 0 0 0 1 0 0 0 0 0 0 0 0 0 0 0 0 
1 0 0 1 1 0 0 1 1 1 0 1 1 0 0 0 0 0 0 0 0 0 1 0 0 0 0 0 0 0 0 0 0 0 0 
1 0 0 1 1 0 0 1 1 1 0 1 1 0 0 0 0 0 0 0 0 0 1 0 0 0 0 0 0 0 0 0 0 0 0 
1 0 0 1 1 0 0 1 1 1 0 1 1 0 0 0 0 0 0 0 0 0 1 0 0 0 0 0 0 0 0 0 0 0 0 
1 0 0 1 1 0 0 1 1 1 0 1 1 0 0 0 0 0 0 0 0 0 1 0 0 0 0 0 0 0 0 0 0 0 0 
1 0 0 1 1 0 0 1 1 1 0 1 1 0 0 0 0 0 0 0 0 0 1 0 0 0 0 0 0 0 0 0 0 0 0 
1 0 0 1 1 0 0 1 1 1 0 1 1 0 0 0 0 0 0 0 0 0 1 0 0 0 0 0 0 0 0 0 0 0 0 
1 0 0 1 1 0 0 1 1 1 0 1 1 0 0 0 0 0 0 0 0 0 1 0 0 0 0 0 0 0 0 0 0 0 0 
1 0 0 1 1 0 0 1 1 1 0 1 1 0 0 0 0 0 0 0 0 0 1 0 0 0 0 0 0 0 0 0 0 0 0 
1 0 0 1 1 0 0 1 1 1 0 1 1 0 0 0 0 0 0 0 0 0 1 0 0 0 0 0 0 0 0 0 0 0 0 
1 0 0 1 1 0 0 1 1 1 0 1 1 0 0 0 0 0 0 0 0 0 1 0 0 0 0 0 0 0 0 0 0 0 0 
1 0 0 1 1 0 0 1 1 1 0 1 1 0 0 0 0 0 0 0 0 0 1 0 0 0 0 0 0 0 0 0 0 0 0 
1 0 0 1 1 0 0 1 1 1 0 1 1 0 0 0 0 0 0 0 0 0 1 0 0 0 0 0 0 0 0 0 0 0 0 
1 0 0 1 1 0 0 1 1 1 0 1 1 0 0 0 0 0 0 0 0 0 1 0 0 0 0 0 0 0 0 0 0 0 0 
1 0 0 1 1 0 0 1 1 1 0 1 1 0 0 0 0 0 0 0 0 0 1 0 0 0 0 0 0 0 0 0 0 0 0 
1 0 0 1 1 0 0 1 1 1 0 1 1 0 0 0 0 0 0 0 0 0 1 0 0 0 0 0 0 0 0 0 0 0 0 
1 0 0 1 1 0 0 1 1 1 0 1 1 0 0 0 0 0 0 0 0 0 1 0 0 0 0 0 0 0 0 0 0 0 0 
1 0 0 1 1 0 0 1 1 1 0 1 1 0 0 0 0 0 0 0 0 0 1 0 0 0 0 0 0 0 0 0 0 0 0 
1 0 0 1 1 0 0 1 1 1 0 1 1 0 0 0 0 0 0 0 0 0 1 0 0 0 0 0 0 0 0 0 0 0 0 
1 0 0 1 1 0 0 1 1 1 0 1 1 0 0 0 0 0 0 0 0 0 1 0 0 0 0 0 0 0 0 0 0 0 0 
1 0 0 1 1 0 0 1 1 1 0 1 1 0 0 0 0 0 0 0 0 0 1 0 0 0 0 0 0 0 0 0 0 0 0 
1 0 0 1 1 0 0 1 1 1 0 1 1 0 0 0 0 0 0 0 0 0 1 0 0 0 0 0 0 0 0 0 0 0 0 
1 0 0 1 1 0 0 1 1 1 0 1 1 0 0 0 0 0 0 0 0 0 1 0 0 0 0 0 0 0 0 0 0 0 0 
1 0 0 1 1 0 0 1 1 1 0 1 1 0 0 0 0 0 0 0 0 0 1 0 0 0 0 0 0 0 0 0 0 0 0 
1 0 0 1 1 0 0 1 1 1 0 1 1 0 0 0 0 0 0 0 0 0 1 0 0 0 0 0 0 0 0 0 0 0 0 
1 0 0 1 1 0 0 1 1 1 0 1 1 0 0 0 0 0 0 0 0 0 1 0 0 0 0 0 0 0 0 0 0 0 0 
1 0 0 1 1 0 0 1 1 1 0 1 1 0 0 0 0 0 0 0 0 0 1 0 0 0 0 0 0 0 0 0 0 0 0 
1 0 0 1 1 0 0 1 1 1 0 1 1 0 0 0 0 0 0 0 0 0 1 0 0 0 0 0 0 0 0 0 0 0 0 
1 0 0 1 1 0 0 1 1 1 0 1 1 0 0 0 0 0 0 0 0 0 1 0 0 0 0 0 0 0 0 0 0 0 0 
1 0 0 1 1 0 0 1 1 1 0 1 1 0 0 0 0 0 0 0 0 0 1 0 0 0 0 0 0 0 0 0 0 0 0 
1 0 0 1 1 0 0 1 1 1 0 1 1 0 0 0 0 0 0 0 0 0 1 0 0 0 0 0 0 0 0 0 0 0 0 
1 0 0 1 1 0 0 1 1 1 0 1 1 0 0 0 0 0 0 0 0 0 1 0 0 0 0 0 0 0 0 0 0 0 0 
1 0 0 1 1 0 0 1 1 1 0 1 1 0 0 0 0 0 0 0 0 0 1 0 0 0 0 0 0 0 0 0 0 0 0 
1 0 0 1 1 0 0 1 1 1 0 1 1 0 0 0 0 0 0 0 0 0 1 0 0 0 0 0 0 0 0 0 0 0 0 
1 0 0 1 1 0 0 1 1 1 0 1 1 0 0 0 0 0 0 0 0 0 1 0 0 0 0 0 0 0 0 0 0 0 0 
1 0 0 1 1 0 0 1 1 1 0 1 1 0 0 0 0 0 0 0 0 0 1 0 0 0 0 0 0 0 0 0 0 0 0 
1 0 0 1 1 0 0 1 1 1 0 1 1 0 0 0 0 0 0 0 0 0 1 0 0 0 0 0 0 0 0 0 0 0 0 
1 0 0 1 1 0 0 1 1 1 0 1 1 0 0 0 0 0 0 0 0 0 1 0 0 0 0 0 0 0 0 0 0 0 0 
1 0 0 1 1 0 0 1 1 1 0 1 1 0 0 0 0 0 0 0 0 0 1 0 0 0 0 0 0 0 0 0 0 0 0 
1 0 0 1 1 0 0 1 1 1 0 1 1 0 0 0 0 0 0 0 0 0 1 0 0 0 0 0 0 0 0 0 0 0 0 
1 0 0 1 1 0 0 1 1 1 0 1 1 0 0 0 0 0 0 0 0 0 1 0 0 0 0 0 0 0 0 0 0 0 0 
1 0 0 1 1 0 0 1 1 1 0 1 1 0 0 0 0 0 0 0 0 0 1 0 0 0 0 0 0 0 0 0 0 0 0 
1 0 0 1 1 0 0 1 1 1 0 1 1 0 0 0 0 0 0 0 0 0 1 0 0 0 0 0 0 0 0 0 0 0 0 
1 0 0 1 1 0 0 1 1 1 0 1 1 0 0 0 0 0 0 0 0 0 1 0 0 0 0 0 0 0 0 0 0 0 0 
1 0 0 1 1 0 0 1 1 1 0 1 1 0 0 0 0 0 0 0 0 0 1 0 0 0 0 0 0 0 0 0 0 0 0 
1 0 0 1 1 0 0 1 1 1 0 1 1 0 0 0 0 0 0 0 0 0 1 0 0 0 0 0 0 0 0 0 0 0 0 
1 0 0 1 1 0 0 1 1 1 0 1 1 0 0 0 0 0 0 0 0 0 1 0 0 0 0 0 0 0 0 0 0 0 0 
1 0 0 1 1 0 0 1 1 1 0 1 1 0 0 0 0 0 0 0 0 0 1 0 0 0 0 0 0 0 0 0 0 0 0 
1 0 0 1 1 0 0 1 1 1 0 1 1 0 0 0 0 0 0 0 0 0 1 0 0 0 0 0 0 0 0 0 0 0 0 
1 0 0 1 1 0 0 1 1 1 0 1 1 0 0 0 0 0 0 0 0 0 1 0 0 0 0 0 0 0 0 0 0 0 0 
1 0 0 1 1 0 0 1 1 1 0 1 1 0 0 0 0 0 0 0 0 0 1 0 0 0 0 0 0 0 0 0 0 0 0 
1 0 0 1 1 0 0 1 1 1 0 1 1 0 0 0 0 0 0 0 0 0 1 0 0 0 0 0 0 0 0 0 0 0 0 
1 0 0 1 1 0 0 1 1 1 0 1 1 0 0 0 0 0 0 0 0 0 1 0 0 0 0 0 0 0 0 0 0 0 0 
1 0 0 1 1 0 0 1 1 1 0 1 1 0 0 0 0 0 0 0 0 0 1 0 0 0 0 0 0 0 0 0 0 0 0 
1 0 0 1 1 0 0 1 1 1 0 1 1 0 0 0 0 0 0 0 0 0 1 0 0 0 0 0 0 0 0 0 0 0 0 
1 0 0 1 1 0 0 1 1 1 0 1 1 0 0 0 0 0 0 0 0 0 1 0 0 0 0 0 0 0 0 0 0 0 0 
1 0 0 1 1 0 0 1 1 1 0 1 1 0 0 0 0 0 0 0 0 0 1 0 0 0 0 0 0 0 0 0 0 0 0 
1 0 0 1 1 0 0 1 1 1 0 1 1 0 0 0 0 0 0 0 0 0 1 0 0 0 0 0 0 0 0 0 0 0 0 
1 0 0 1 1 0 0 1 1 1 0 1 1 0 0 0 0 0 0 0 0 0 1 0 0 0 0 0 0 0 0 0 0 0 0 
1 0 0 1 1 0 0 1 1 1 0 1 1 0 0 0 0 0 0 0 0 0 1 0 0 0 0 0 0 0 0 0 0 0 0 
1 0 0 1 1 0 0 1 1 1 0 1 1 0 0 0 0 0 0 0 0 0 1 0 0 0 0 0 0 0 0 0 0 0 0 
1 0 0 1 1 0 0 1 1 1 0 1 1 0 0 0 0 0 0 0 0 0 1 0 0 0 0 0 0 0 0 0 0 0 0 
1 0 0 1 1 0 0 1 1 1 0 1 1 0 0 0 0 0 0 0 0 0 1 0 0 0 0 0 0 0 0 0 0 0 0 
1 0 0 1 1 0 0 1 1 1 0 1 1 0 0 0 0 0 0 0 0 0 1 0 0 0 0 0 0 0 0 0 0 0 0 
1 0 0 1 1 0 0 1 1 1 0 1 1 0 0 0 0 0 0 0 0 0 1 0 0 0 0 0 0 0 0 0 0 0 0 
1 0 0 1 1 0 0 1 1 1 0 1 1 0 0 0 0 0 0 0 0 0 1 0 0 0 0 0 0 0 0 0 0 0 0 
1 0 0 1 1 0 0 1 1 1 0 1 1 0 0 0 0 0 0 0 0 0 1 0 0 0 0 0 0 0 0 0 0 0 0 
1 0 0 1 1 0 0 1 1 1 0 1 1 0 0 0 0 0 0 0 0 0 1 0 0 0 0 0 0 0 0 0 0 0 0 
1 0 0 1 1 0 0 1 1 1 0 1 1 0 0 0 0 0 0 0 0 0 1 0 0 0 0 0 0 0 0 0 0 0 0 
1 0 0 1 1 0 0 1 1 1 0 1 1 0 0 0 0 0 0 0 0 0 1 0 0 0 0 0 0 0 0 0 0 0 0 
1 0 0 1 1 0 0 1 1 1 0 1 1 0 0 0 0 0 0 0 0 0 1 0 0 0 0 0 0 0 0 0 0 0 0 
1 0 0 1 1 0 0 1 1 1 0 1 1 0 0 0 0 0 0 0 0 0 1 0 0 0 0 0 0 0 0 0 0 0 0 
1 0 0 1 1 0 0 1 1 1 0 1 1 0 0 0 0 0 0 0 0 0 1 0 0 0 0 0 0 0 0 0 0 0 0 
1 0 0 1 1 0 0 1 1 1 0 1 1 0 0 0 0 0 0 0 0 0 1 0 0 0 0 0 0 0 0 0 0 0 0 
1 0 0 1 1 0 0 1 1 1 0 1 1 0 0 0 0 0 0 0 0 0 1 0 0 0 0 0 0 0 0 0 0 0 0 
1 0 0 1 1 0 0 1 1 1 0 1 1 0 0 0 0 0 0 0 0 0 1 0 0 0 0 0 0 0 0 0 0 0 0 
1 0 0 1 1 0 0 1 1 1 0 1 1 0 0 0 0 0 0 0 0 0 1 0 0 0 0 0 0 0 0 0 0 0 0 
1 0 0 1 1 0 0 1 1 1 0 1 1 0 0 0 0 0 0 0 0 0 1 0 0 0 0 0 0 0 0 0 0 0 0 
1 0 0 1 1 0 0 1 1 1 0 1 1 0 0 0 0 0 0 0 0 0 1 0 0 0 0 0 0 0 0 0 0 0 0 
1 0 0 1 1 0 0 1 1 1 0 1 1 0 0 0 0 0 0 0 0 0 1 0 0 0 0 0 0 0 0 0 0 0 0 
1 0 0 1 1 0 0 1 1 1 0 1 1 0 0 0 0 0 0 0 0 0 1 0 0 0 0 0 0 0 0 0 0 0 0 
1 0 0 1 1 0 0 1 1 1 0 1 1 0 0 0 0 0 0 0 0 0 1 0 0 0 0 0 0 0 0 0 0 0 0 
1 0 0 1 1 0 0 1 1 1 0 1 1 0 0 0 0 0 0 0 0 0 1 0 0 0 0 0 0 0 0 0 0 0 0 
1 0 0 1 1 0 0 1 1 1 0 1 1 0 0 0 0 0 0 0 0 0 1 0 0 0 0 0 0 0 0 0 0 0 0 
1 0 0 1 1 0 0 1 1 1 0 1 1 0 0 0 0 0 0 0 0 0 1 0 0 0 0 0 0 0 0 0 0 0 0 
1 0 0 1 1 0 0 1 1 1 0 1 1 0 0 0 0 0 0 0 0 0 1 0 0 0 0 0 0 0 0 0 0 0 0 
1 0 0 1 1 0 0 1 1 1 0 1 1 0 0 0 0 0 0 0 0 0 1 0 0 0 0 0 0 0 0 0 0 0 0 
1 0 0 1 1 0 0 1 1 1 0 1 1 0 0 0 0 0 0 0 0 0 1 0 0 0 0 0 0 0 0 0 0 0 0 
1 0 0 1 1 0 0 1 1 1 0 1 1 0 0 0 0 0 0 0 0 0 1 0 0 0 0 0 0 0 0 0 0 0 0 
1 0 0 1 1 0 0 1 1 1 0 1 1 0 0 0 0 0 0 0 0 0 1 0 0 0 0 0 0 0 0 0 0 0 0 
1 0 0 1 1 0 0 1 1 1 0 1 1 0 0 0 0 0 0 0 0 0 1 0 0 0 0 0 0 0 0 0 0 0 0 
1 0 0 1 1 0 0 1 1 1 0 1 1 0 0 0 0 0 0 0 0 0 1 0 0 0 0 0 0 0 0 0 0 0 0 
1 0 0 1 1 0 0 1 1 1 0 1 1 0 0 0 0 0 0 0 0 0 1 0 0 0 0 0 0 0 0 0 0 0 0 
1 0 0 1 1 0 0 1 1 1 0 1 1 0 0 0 0 0 0 0 0 0 1 0 0 0 0 0 0 0 0 0 0 0 0 
1 0 0 1 1 0 0 1 1 1 0 1 1 0 0 0 0 0 0 0 0 0 1 0 0 0 0 0 0 0 0 0 0 0 0 
1 0 0 1 1 0 0 1 1 1 0 1 1 0 0 0 0 0 0 0 0 0 1 0 0 0 0 0 0 0 0 0 0 0 0 
1 0 0 1 1 0 0 1 1 1 0 1 1 0 0 0 0 0 0 0 0 0 1 0 0 0 0 0 0 0 0 0 0 0 0 
1 0 0 1 1 0 0 1 1 1 0 1 1 0 0 0 0 0 0 0 0 0 1 0 0 0 0 0 0 0 0 0 0 0 0 
1 0 0 1 1 0 0 1 1 1 0 1 1 0 0 0 0 0 0 0 0 0 1 0 0 0 0 0 0 0 0 0 0 0 0 
1 0 0 1 1 0 0 1 1 1 0 1 1 0 0 0 0 0 0 0 0 0 1 0 0 0 0 0 0 0 0 0 0 0 0 
1 0 0 1 1 0 0 1 1 1 0 1 1 0 0 0 0 0 0 0 0 0 1 0 0 0 0 0 0 0 0 0 0 0 0 
1 0 0 1 1 0 0 1 1 1 0 1 1 0 0 0 0 0 0 0 0 0 1 0 0 0 0 0 0 0 0 0 0 0 0 
1 0 0 1 1 0 0 1 1 1 0 1 1 0 0 0 0 0 0 0 0 0 1 0 0 0 0 0 0 0 0 0 0 0 0 
1 0 0 1 1 0 0 1 1 1 0 1 1 0 0 0 0 0 0 0 0 0 1 0 0 0 0 0 0 0 0 0 0 0 0 
1 0 0 1 1 0 0 1 1 1 0 1 1 0 0 0 0 0 0 0 0 0 1 0 0 0 0 0 0 0 0 0 0 0 0 
1 0 0 1 1 0 0 1 1 1 0 1 1 0 0 0 0 0 0 0 0 0 1 0 0 0 0 0 0 0 0 0 0 0 0 
1 0 0 1 1 0 0 1 1 1 0 1 1 0 0 0 0 0 0 0 0 0 1 0 0 0 0 0 0 0 0 0 0 0 0 
1 0 0 1 1 0 0 1 1 1 0 1 1 0 0 0 0 0 0 0 0 0 1 0 0 0 0 0 0 0 0 0 0 0 0 
1 0 0 1 1 0 0 1 1 1 0 1 1 0 0 0 0 0 0 0 0 0 1 0 0 0 0 0 0 0 0 0 0 0 0 
1 0 0 1 1 0 0 1 1 1 0 1 1 0 0 0 0 0 0 0 0 0 1 0 0 0 0 0 0 0 0 0 0 0 0 
1 0 0 1 1 0 0 1 1 1 0 1 1 0 0 0 0 0 0 0 0 0 1 0 0 0 0 0 0 0 0 0 0 0 0 
1 0 0 1 1 0 0 1 1 1 0 1 1 0 0 0 0 0 0 0 0 0 1 0 0 0 0 0 0 0 0 0 0 0 0 
1 0 0 1 1 0 0 1 1 1 0 1 1 0 0 0 0 0 0 0 0 0 1 0 0 0 0 0 0 0 0 0 0 0 0 
1 0 0 1 1 0 0 1 1 1 0 1 1 0 0 0 0 0 0 0 0 0 1 0 0 0 0 0 0 0 0 0 0 0 0 
1 0 0 1 1 0 0 1 1 1 0 1 1 0 0 0 0 0 0 0 0 0 1 0 0 0 0 0 0 0 0 0 0 0 0 
1 0 0 1 1 0 0 1 1 1 0 1 1 0 0 0 0 0 0 0 0 0 1 0 0 0 0 0 0 0 0 0 0 0 0 
1 0 0 1 1 0 0 1 1 1 0 1 1 0 0 0 0 0 0 0 0 0 1 0 0 0 0 0 0 0 0 0 0 0 0 
1 0 0 1 1 0 0 1 1 1 0 1 1 0 0 0 0 0 0 0 0 0 1 0 0 0 0 0 0 0 0 0 0 0 0 
1 0 0 1 1 0 0 1 1 1 0 1 1 0 0 0 0 0 0 0 0 0 1 0 0 0 0 0 0 0 0 0 0 0 0 
1 0 0 1 1 0 0 1 1 1 0 1 1 0 0 0 0 0 0 0 0 0 1 0 0 0 0 0 0 0 0 0 0 0 0 
1 0 0 1 1 0 0 1 1 1 0 1 1 0 0 0 0 0 0 0 0 0 1 0 0 0 0 0 0 0 0 0 0 0 0 
1 0 0 1 1 0 0 1 1 1 0 1 1 0 0 0 0 0 0 0 0 0 1 0 0 0 0 0 0 0 0 0 0 0 0 
1 0 0 1 1 0 0 1 1 1 0 1 1 0 0 0 0 0 0 0 0 0 1 0 0 0 0 0 0 0 0 0 0 0 0 
1 0 0 1 1 0 0 1 1 1 0 1 1 0 0 0 0 0 0 0 0 0 1 0 0 0 0 0 0 0 0 0 0 0 0 
1 0 0 1 1 0 0 1 1 1 0 1 1 0 0 0 0 0 0 0 0 0 1 0 0 0 0 0 0 0 0 0 0 0 0 
1 0 0 1 1 0 0 1 1 1 0 1 1 0 0 0 0 0 0 0 0 0 1 0 0 0 0 0 0 0 0 0 0 0 0 
1 0 0 1 1 0 0 1 1 1 0 1 1 0 0 0 0 0 0 0 0 0 1 0 0 0 0 0 0 0 0 0 0 0 0 
1 0 0 1 1 0 0 1 1 1 0 1 1 0 0 0 0 0 0 0 0 0 1 0 0 0 0 0 0 0 0 0 0 0 0 
