# Supplementary material for: Stress and Strain Provide Positional and Directional Cues in Development
Source: PLoS Comput Biol. 2014 Jan 9;10(1):e1003410. doi: 10.1371/journal.pcbi.1003410 (PMC3886884; doi:10.1371/journal.pcbi.1003410)
Supplement: Software S1 — Archive file (tar.gz) including source code for the in-house developed C++ simulation software used in this study. Also provided are instructions and scripts for generating all results of the paper. Follow instructions in the README.txt file in the top directory for how to compile the software and generate the results. (GZ) [file pcbi.1003410.s007.gz › software/scripts/fig5/ABC/4/iso/ellipsoid_4.init]

900 1350 452
0 0 518 247 232  
1 0 116 232 237
2 0 584 237 247
3 1 2 154 157
4 1 728 157 31
5 1 127 31 154
6 2 357 154 448
7 2 281 448 157
8 3 505 346 15
9 3 828 15 348
10 3 4 348 346
11 4 545 346 347
12 4 99 347 348
13 5 854 369 1
14 5 391 1 98
15 5 657 98 369
16 6 503 378 375
17 6 56 375 376
18 6 7 376 378
19 7 645 378 23
20 7 106 23 376
21 8 134 161 441
22 8 533 441 440
23 8 704 440 161
24 9 276 251 321
25 9 10 321 320
26 9 290 320 251
27 10 242 227 321
28 10 711 320 227
29 11 705 277 142
30 11 876 142 411
31 11 746 411 277
32 12 13 284 91
33 12 265 91 416
34 12 519 416 284
35 13 642 284 283
36 13 221 283 91
37 14 15 150 147
38 14 16 147 35
39 14 398 35 150
40 15 271 147 148
41 15 554 148 150
42 16 486 147 143
43 16 658 143 35
44 17 243 326 226
45 17 552 226 312
46 17 804 312 326
47 18 19 219 211
48 18 649 211 218
49 18 623 218 219
50 19 88 219 24
51 19 95 24 211
52 20 106 385 376
53 20 84 376 61
54 20 859 61 385
55 21 378 305 302
56 21 291 302 87
57 21 399 87 305
58 22 589 213 171
59 22 763 171 39
60 22 579 39 213
61 23 24 71 241
62 23 549 241 240
63 23 535 240 71
64 24 569 172 71
65 24 482 241 172
66 25 252 352 353
67 25 107 353 22
68 25 138 22 352
69 26 562 40 155
70 26 359 155 448
71 26 357 448 40
72 27 846 334 377
73 27 84 377 61
74 27 28 61 334
75 28 215 381 334
76 28 578 61 381
77 29 754 139 403
78 29 297 403 59
79 29 30 59 139
80 30 422 139 265
81 30 747 265 59
82 31 376 174 243
83 31 594 243 279
84 31 368 279 174
85 32 536 74 374
86 32 224 374 373
87 32 858 373 74
88 33 116 237 97
89 33 672 97 326
90 33 580 326 237
91 34 110 259 94
92 34 665 94 258
93 34 255 258 259
94 35 460 122 358
95 35 836 358 356
96 35 839 356 122
97 36 222 246 245
98 36 706 245 126
99 36 738 126 246
100 37 48 396 110
101 37 384 110 3
102 37 65 3 396
103 38 286 315 314
104 38 212 314 80
105 38 295 80 315
106 39 175 172 400
107 39 74 400 2
108 39 314 2 172
109 40 192 118 145
110 40 382 145 146
111 40 377 146 118
112 41 42 286 82
113 41 713 82 309
114 41 302 309 286
115 42 882 286 422
116 42 250 422 82
117 43 56 376 62
118 43 632 62 377
119 43 84 377 376
120 44 45 344 22
121 44 107 22 354
122 44 415 354 344
123 45 431 344 345
124 45 866 345 22
125 46 505 15 48
126 46 464 48 6
127 46 599 6 15
128 47 556 340 268
129 47 680 268 101
130 47 467 101 340
131 48 49 396 127
132 48 86 127 110
133 49 380 127 128
134 49 396 128 396
135 50 62 67 65
136 50 870 65 13
137 50 193 13 67
138 51 220 207 113
139 51 517 113 151
140 51 92 151 207
141 52 141 374 210
142 52 126 210 20
143 52 224 20 374
144 53 747 265 264
145 53 54 264 273
146 53 480 273 265
147 54 85 266 264
148 54 677 273 266
149 55 270 193 8
150 55 689 8 76
151 55 245 76 193
152 56 478 375 62
153 57 385 107 108
154 57 384 108 3
155 57 58 3 107
156 58 374 107 11
157 58 227 11 3
158 59 510 69 364
159 59 879 364 421
160 59 458 421 69
161 60 421 222 223
162 60 489 223 70
163 60 79 70 222
164 61 792 149 187
165 61 709 187 189
166 61 167 189 149
167 62 877 67 66
168 62 63 66 65
169 63 592 21 66
170 63 108 65 21
171 64 733 290 73
172 64 788 73 291
173 64 719 291 290
174 65 395 395 396
175 65 826 3 395
176 66 867 16 369
177 66 657 369 370
178 66 413 370 16
179 67 560 162 161
180 67 134 161 53
181 67 241 53 162
182 68 548 323 226
183 68 243 226 324
184 68 789 324 323
185 69 863 386 119
186 69 358 119 120
187 69 70 120 386
188 70 620 77 386
189 70 865 120 77
190 71 111 255 92
191 71 437 92 402
192 71 310 402 255
193 72 527 249 248
194 72 467 248 340
195 72 73 340 249
196 73 724 249 60
197 73 556 60 340
198 74 75 245 2
199 74 222 400 245
200 75 324 245 244
201 75 210 244 2
202 76 617 383 55
203 76 862 55 382
204 76 840 382 383
205 77 78 53 228
206 77 534 228 441
207 77 134 441 53
208 78 240 53 436
209 78 470 436 228
210 79 80 224 70
211 79 495 222 224
212 80 666 225 224
213 80 526 70 225
214 81 673 332 160
215 81 473 160 230
216 81 102 230 332
217 82 830 25 347
218 82 99 347 188
219 82 83 188 25
220 83 889 431 25
221 83 607 188 431
222 85 740 100 264
223 85 263 266 100
224 86 450 45 127
225 86 832 110 45
226 87 405 393 392
227 87 350 392 6
228 87 463 6 393
229 88 453 219 397
230 88 183 397 24
231 89 436 363 18
232 89 347 18 364
233 89 509 364 363
234 90 829 350 49
235 90 576 49 351
236 90 200 351 350
237 91 103 114 151
238 91 92 151 335
239 91 629 335 114
240 92 206 335 207
241 93 94 325 428
242 93 394 428 160
243 93 673 160 325
244 94 796 325 97
245 94 123 97 428
246 95 484 24 206
247 95 360 206 211
248 96 97 372 20
249 96 105 20 208
250 96 835 208 372
251 97 383 373 372
252 97 224 20 373
253 98 312 197 56
254 98 203 56 198
255 98 490 198 197
256 99 356 348 188
257 100 230 205 140
258 100 587 140 179
259 100 101 179 205
260 101 615 178 205
261 101 565 179 178
262 102 679 32 332
263 102 371 230 32
264 103 397 151 150
265 103 803 150 114
266 104 220 207 208
267 104 105 208 209
268 104 146 209 207
269 105 126 209 20
270 106 236 385 23
271 107 128 353 354
272 108 869 65 36
273 108 133 36 21
274 109 110 259 260
275 109 471 260 99
276 109 875 99 259
277 110 472 260 94
278 111 671 254 92
279 111 112 255 254
280 112 512 253 254
281 112 674 255 253
282 113 680 267 268
283 113 572 268 100
284 113 263 100 267
285 114 326 229 169
286 114 470 169 228
287 114 170 228 229
288 115 674 255 60
289 115 691 60 256
290 115 310 256 255
291 116 123 232 97
292 117 118 144 130
293 117 247 130 343
294 117 602 343 144
295 118 838 130 145
296 118 192 145 144
297 119 795 318 317
298 119 305 317 89
299 119 120 89 318
300 120 277 319 318
301 120 591 89 319
302 121 762 250 417
303 121 452 417 249
304 121 122 249 250
305 122 675 96 250
306 122 527 249 96
307 123 403 232 428
308 124 585 420 7
309 124 386 7 244
310 124 257 244 420
311 125 379 10 34
312 125 296 34 104
313 125 216 104 10
314 126 352 210 209
315 127 494 31 84
316 127 855 84 154
317 128 189 354 68
318 128 156 68 353
319 129 130 204 215
320 129 439 215 28
321 129 630 28 204
322 130 458 215 69
323 130 635 69 204
324 131 195 115 45
325 131 531 45 109
326 131 820 109 115
327 132 519 338 416
328 132 665 416 94
329 132 363 94 338
330 133 699 36 38
331 133 465 38 21
332 135 854 368 1
333 135 462 1 132
334 135 174 132 368
335 136 196 17 121
336 136 137 121 89
337 136 305 89 17
338 137 712 387 121
339 137 176 89 387
340 138 873 22 48
341 138 139 48 352
342 139 505 346 48
343 139 143 352 346
344 140 736 270 269
345 140 479 269 336
346 140 797 336 270
347 141 857 75 374
348 141 496 210 75
349 142 696 43 280
350 142 750 280 281
351 142 708 281 43
352 143 252 352 49
353 143 545 49 346
354 144 799 439 46
355 144 825 46 401
356 144 145 401 439
357 145 895 439 38
358 145 699 38 401
359 146 206 207 152
360 146 352 152 209
361 147 603 196 298
362 147 278 298 299
363 147 771 299 196
364 148 149 119 445
365 148 842 445 42
366 148 358 42 119
367 149 237 119 98
368 149 646 98 445
369 150 358 42 120
370 150 712 120 387
371 150 238 387 42
372 151 778 329 88
373 151 275 88 194
374 151 718 194 329
375 152 218 184 185
376 152 592 185 21
377 152 465 21 184
378 153 282 79 30
379 153 721 30 83
380 153 166 83 79
381 154 155 318 288
382 154 757 288 72
383 154 277 72 318
384 155 795 318 81
385 155 759 81 288
386 156 157 68 351
387 156 576 351 353
388 157 185 357 68
389 157 491 351 357
390 158 598 409 410
391 158 499 410 165
392 158 214 165 409
393 159 222 400 246
394 159 213 246 165
395 159 175 165 400
396 160 471 260 261
397 160 298 261 262
398 160 161 262 260
399 161 472 260 337
400 161 749 337 262
401 162 163 27 175
402 162 182 175 446
403 162 739 446 27
404 163 388 27 177
405 163 231 177 175
406 164 165 291 292
407 164 304 292 141
408 164 719 141 291
409 165 723 291 305
410 165 400 305 292
411 166 692 85 83
412 166 355 79 85
413 167 469 189 408
414 167 293 408 149
415 168 756 282 287
416 168 881 287 281
417 168 750 281 282
418 169 498 204 176
419 169 848 176 365
420 169 635 365 204
421 170 371 32 229
422 170 816 228 32
423 171 714 99 263
424 171 741 263 261
425 171 471 261 99
426 172 666 216 224
427 172 496 224 75
428 172 492 75 216
429 173 820 342 109
430 173 819 109 341
431 173 341 341 342
432 174 259 134 132
433 174 626 368 134
434 175 499 165 172
435 176 591 89 424
436 176 238 424 387
437 177 178 104 11
438 177 204 11 415
439 177 457 415 104
440 178 374 11 106
441 178 296 106 104
442 179 180 293 14
443 179 186 14 296
444 179 773 296 293
445 180 400 292 293
446 180 786 14 292
447 181 408 271 272
448 181 468 272 101
449 181 476 101 271
450 182 872 175 392
451 182 406 392 446
452 183 690 379 24
453 183 516 397 379
454 184 189 355 68
455 184 185 68 356
456 184 839 356 355
457 185 619 356 357
458 186 278 298 14
459 186 508 296 298
460 187 188 108 427
461 187 832 427 110
462 187 384 110 108
463 188 531 427 109
464 188 751 109 108
465 189 631 355 354
466 190 191 451 181
467 190 587 181 140
468 190 767 140 451
469 191 309 166 451
470 191 639 181 166
471 192 500 118 144
472 193 734 67 399
473 193 814 399 13
474 194 259 132 116
475 194 409 116 131
476 194 461 131 132
477 195 461 131 115
478 195 450 45 131
479 196 328 17 418
480 196 524 418 121
481 197 198 202 177
482 197 506 177 57
483 197 628 57 202
484 198 232 202 178
485 198 388 178 177
486 199 610 64 278
487 199 705 278 277
488 199 321 277 64
489 200 491 351 146
490 200 574 146 350
491 201 773 294 293
492 201 399 293 87
493 201 783 87 294
494 202 203 198 199
495 202 811 199 55
496 202 617 55 198
497 203 577 56 199
498 204 540 415 206
499 204 227 206 11
500 205 587 181 179
501 205 564 179 180
502 205 443 180 181
503 206 253 335 152
504 207 699 401 36
505 207 702 36 4
506 207 824 4 401
507 208 304 306 141
508 208 774 141 307
509 208 410 307 306
510 209 791 311 313
511 209 725 313 196
512 209 729 196 311
513 210 481 243 2
514 210 257 244 243
515 211 303 159 328
516 211 273 328 327
517 211 784 327 159
518 212 787 314 316
519 212 683 316 80
520 213 214 205 165
521 213 701 246 205
522 214 230 409 205
523 215 216 10 334
524 215 810 381 10
525 216 457 334 104
526 217 218 39 184
527 217 466 184 183
528 217 582 183 39
529 218 667 39 185
530 219 591 424 319
531 219 307 319 90
532 219 806 90 424
533 220 586 208 113
534 221 758 283 282
535 221 550 282 91
536 223 269 300 295
537 223 274 295 294
538 223 783 294 300
539 225 387 336 274
540 225 299 274 125
541 225 801 125 336
542 226 811 55 385
543 226 859 385 384
544 226 862 384 55
545 227 826 206 3
546 228 659 143 128
547 228 380 128 111
548 228 229 111 143
549 229 486 143 144
550 229 602 144 111
551 230 767 140 409
552 231 827 176 175
553 231 506 177 176
554 232 565 47 178
555 232 627 202 47
556 233 605 191 192
557 233 270 192 8
558 233 234 8 191
559 234 604 191 190
560 234 497 190 8
561 235 707 393 50
562 235 369 50 394
563 235 463 394 393
564 236 514 23 199
565 236 811 199 385
566 237 391 98 117
567 237 329 117 119
568 238 808 424 42
569 239 798 412 450
570 239 254 450 252
571 239 844 252 412
572 240 542 436 167
573 240 241 167 53
574 241 537 162 167
575 242 647 322 321
576 242 735 227 322
577 243 672 324 326
578 244 246 30 76
579 244 734 76 67
580 244 776 67 30
581 245 547 193 78
582 245 246 78 76
583 246 282 30 78
584 247 248 116 130
585 247 818 343 116
586 248 258 135 116
587 248 392 130 135
588 249 555 168 234
589 249 668 234 238
590 249 693 238 168
591 250 881 422 287
592 250 761 287 82
593 251 625 57 203
594 251 280 203 201
595 251 573 201 57
596 252 576 49 353
597 253 629 335 223
598 253 421 223 152
599 254 746 277 252
600 254 766 450 277
601 255 437 92 259
602 255 311 258 92
603 256 677 273 9
604 256 387 9 274
605 256 348 274 273
606 257 376 243 420
607 258 259 116 134
608 258 449 134 135
609 260 872 175 367
610 260 553 367 26
611 260 827 26 175
612 261 668 33 238
613 261 722 238 279
614 261 367 279 33
615 262 573 200 201
616 262 404 201 56
617 262 312 56 200
618 263 648 267 266
619 264 265 258 91
620 264 550 91 280
621 264 698 280 258
622 265 665 416 258
623 266 267 235 276
624 266 424 276 102
625 266 856 102 235
626 267 441 235 236
627 267 566 236 276
628 268 448 413 54
629 268 530 54 295
630 268 269 295 413
631 269 764 413 300
632 270 420 192 193
633 271 272 148 118
634 271 500 118 147
635 272 377 118 426
636 272 752 426 148
637 273 807 328 63
638 273 650 63 327
639 274 275 295 88
640 274 525 88 294
641 275 530 295 194
642 276 365 251 250
643 276 647 250 321
644 277 306 72 319
645 278 732 14 299
646 279 883 429 203
647 279 280 203 153
648 279 809 153 429
649 280 404 153 201
650 281 764 413 157
651 281 359 448 413
652 282 682 78 79
653 283 473 230 231
654 283 285 231 103
655 283 532 103 230
656 284 771 196 303
657 284 528 303 304
658 284 729 304 196
659 285 670 231 236
660 285 441 236 103
661 286 793 73 314
662 286 794 315 73
663 287 491 357 146
664 287 382 146 12
665 287 619 12 357
666 288 690 379 437
667 288 539 437 105
668 288 289 105 379
669 289 632 377 379
670 289 846 105 377
671 290 315 320 64
672 290 321 64 251
673 291 292 301 87
674 291 717 302 301
675 292 768 301 300
676 292 783 300 87
677 293 294 408 333
678 293 884 333 149
679 294 744 408 114
680 294 803 114 333
681 295 611 449 315
682 295 337 80 449
683 296 381 106 34
684 297 741 261 59
685 297 298 403 261
686 298 731 262 403
687 299 427 125 275
688 299 300 275 274
689 300 348 274 124
690 300 346 124 275
691 301 822 361 360
692 301 446 360 19
693 301 529 19 361
694 302 769 308 309
695 302 327 286 308
696 303 362 330 328
697 303 353 159 330
698 304 786 292 306
699 305 742 17 317
700 306 758 72 283
701 306 307 283 319
702 307 642 90 283
703 308 419 434 164
704 308 779 164 451
705 308 309 451 434
706 309 891 166 434
707 310 616 402 256
708 311 698 258 257
709 311 671 257 92
710 312 372 197 200
711 313 322 139 138
712 313 434 138 388
713 313 755 388 139
714 314 482 172 242
715 314 481 242 2
716 315 711 312 320
717 315 772 64 312
718 316 317 233 339
719 316 541 339 169
720 316 326 169 233
721 317 522 339 168
722 317 555 168 233
723 318 452 253 417
724 318 762 417 95
725 318 512 95 253
726 319 845 412 43
727 319 696 43 257
728 319 320 257 412
729 320 511 254 412
730 320 671 257 254
731 321 766 251 277
732 322 422 139 123
733 322 823 123 138
734 323 324 50 244
735 323 386 244 419
736 323 342 419 50
737 324 707 245 50
738 325 584 247 96
739 325 527 96 248
740 325 475 248 247
741 326 343 229 233
742 327 485 142 286
743 327 720 308 142
744 328 442 79 17
745 328 682 418 79
746 329 863 119 52
747 329 330 52 117
748 330 821 117 342
749 330 341 342 52
750 331 570 186 414
751 331 709 414 187
752 331 402 187 186
753 332 429 406 407
754 332 333 407 275
755 332 427 275 406
756 333 431 344 407
757 333 841 275 344
758 334 797 270 404
759 334 335 404 398
760 334 633 398 270
761 335 367 33 404
762 335 655 398 33
763 336 479 269 9
764 336 648 9 267
765 336 477 267 269
766 337 683 435 80
767 337 338 449 435
768 338 355 85 435
769 338 899 449 85
770 339 818 129 343
771 339 602 343 111
772 339 340 111 129
773 340 417 129 127
774 340 380 127 111
775 341 601 341 52
776 342 428 419 345
777 342 369 345 50
778 343 371 229 230
779 343 532 230 233
780 344 621 423 44
781 344 345 44 66
782 344 877 66 423
783 345 686 185 44
784 345 592 66 185
785 346 543 362 124
786 346 841 275 362
787 347 402 18 186
788 347 879 186 364
789 348 480 124 273
790 349 555 234 233
791 349 532 233 103
792 349 676 103 234
793 350 872 392 367
794 350 351 367 6
795 351 553 366 367
796 351 599 6 366
797 352 575 210 152
798 353 785 331 159
799 353 609 330 331
800 354 795 81 317
801 354 742 317 316
802 354 787 316 81
803 355 442 435 79
804 356 898 443 348
805 356 607 188 443
806 357 833 154 40
807 359 448 155 413
808 360 361 211 395
809 360 826 395 206
810 361 649 112 211
811 361 395 395 112
812 362 718 329 330
813 362 807 328 329
814 363 472 94 337
815 363 817 337 338
816 364 365 450 250
817 364 762 250 95
818 364 798 95 450
819 365 766 251 450
820 366 481 242 243
821 366 594 243 173
822 366 593 173 242
823 367 368 279 404
824 368 654 404 174
825 369 866 394 345
826 370 571 421 225
827 370 666 225 216
828 370 438 216 421
829 372 627 200 47
830 372 373 47 197
831 373 564 180 47
832 373 622 197 180
833 374 445 106 107
834 375 585 420 405
835 375 654 405 174
836 375 376 174 420
837 377 770 146 426
838 378 780 310 302
839 378 723 305 310
840 379 454 5 34
841 379 860 10 5
842 381 813 34 58
843 381 502 58 106
844 382 440 12 145
845 383 515 372 62
846 383 478 62 373
847 385 751 108 29
848 385 504 29 107
849 386 430 7 419
850 387 479 336 9
851 388 615 178 27
852 389 805 28 217
853 389 492 217 216
854 389 439 216 28
855 390 462 1 115
856 390 821 115 117
857 390 391 117 1
858 392 393 359 135
859 392 838 130 359
860 393 425 135 137
861 393 451 137 359
862 394 403 428 231
863 394 473 231 160
864 395 396 112 396
865 396 660 128 112
866 397 517 220 151
867 397 398 150 220
868 398 661 220 35
869 399 400 305 293
870 401 661 221 220
871 401 624 220 218
872 401 634 218 221
873 402 651 187 18
874 403 523 232 231
875 404 577 153 56
876 405 406 126 392
877 405 706 393 126
878 406 738 126 446
879 407 566 51 276
880 407 408 276 272
881 407 595 272 51
882 408 424 271 276
883 409 417 131 129
884 409 818 129 116
885 410 411 307 195
886 410 782 195 306
887 411 769 308 307
888 411 681 195 308
889 412 413 370 338
890 412 748 338 93
891 412 597 93 370
892 413 817 338 16
893 414 841 362 344
894 414 415 344 19
895 414 529 19 362
896 415 631 19 354
897 416 543 361 124
898 416 480 124 265
899 416 423 265 361
900 417 450 127 131
901 418 419 163 164
902 418 569 164 71
903 418 483 71 163
904 419 890 163 434
905 420 620 192 77
906 420 547 77 193
907 421 575 222 152
908 422 423 265 123
909 423 822 123 361
910 424 730 271 102
911 425 435 41 137
912 425 449 135 41
913 426 427 406 125
914 426 653 125 405
915 426 695 405 406
916 428 431 407 345
917 428 430 419 407
918 429 430 407 7
919 429 695 7 406
920 432 853 133 369
921 432 867 369 390
922 432 433 390 133
923 433 850 133 389
924 433 868 389 390
925 434 435 138 41
926 434 567 41 388
927 435 459 138 137
928 436 664 363 349
929 436 600 349 18
930 437 875 402 259
931 438 439 216 215
932 438 458 215 421
933 440 837 359 12
934 440 838 145 359
935 441 676 103 235
936 442 743 17 435
937 443 893 180 37
938 443 444 37 181
939 444 639 181 182
940 444 588 182 37
941 445 502 106 190
942 445 504 190 107
943 446 501 360 355
944 446 631 355 19
945 447 448 155 54
946 447 896 54 442
947 447 897 442 155
948 449 669 134 41
949 451 460 137 358
950 451 837 358 359
951 452 724 253 249
952 453 835 208 397
953 453 586 219 208
954 454 812 34 391
955 454 703 391 5
956 455 753 171 371
957 455 652 371 433
958 455 763 433 171
959 456 540 415 105
960 456 846 105 334
961 456 457 334 415
962 459 834 138 122
963 459 460 122 137
964 461 462 115 132
965 463 464 394 6
966 464 873 48 394
967 465 466 184 38
968 466 895 38 183
969 467 468 101 248
970 468 475 248 272
971 469 744 223 408
972 469 489 189 223
973 470 541 169 436
974 474 593 241 173
975 474 694 173 239
976 474 549 239 241
977 475 595 272 247
978 476 680 101 267
979 476 477 267 271
980 477 730 271 269
981 478 858 375 373
982 482 593 241 242
983 483 537 163 167
984 483 535 167 71
985 484 539 206 437
986 484 690 437 24
987 485 876 142 285
988 485 882 285 286
989 486 500 144 147
990 487 737 82 289
991 487 733 289 290
992 487 713 290 82
993 488 709 414 189
994 488 489 189 70
995 488 526 70 414
996 490 618 198 46
997 490 622 46 197
998 492 857 75 217
999 493 899 85 438
1000 493 494 438 84
1001 493 871 84 85
1002 494 874 31 438
1003 495 575 222 210
1004 495 496 210 224
1005 497 745 58 8
1006 497 502 190 58
1007 498 625 57 204
1008 498 506 176 57
1009 499 688 410 172
1010 501 839 355 122
1011 501 834 122 360
1012 503 538 378 74
1013 503 858 74 375
1014 504 604 29 190
1015 507 508 297 296
1016 507 525 296 88
1017 507 778 88 297
1018 508 603 298 297
1019 509 849 363 365
1020 509 510 365 364
1021 510 635 69 365
1022 511 798 412 95
1023 511 512 95 254
1024 513 710 156 158
1025 513 896 158 442
1026 513 700 442 156
1027 514 577 199 153
1028 514 645 153 23
1029 515 516 379 372
1030 515 632 62 379
1031 516 835 397 372
1032 517 624 113 220
1033 518 523 51 232
1034 518 595 247 51
1035 519 748 338 284
1036 520 521 371 447
1037 520 621 447 44
1038 520 652 44 371
1039 521 871 447 84
1040 521 855 84 371
1041 522 551 168 240
1042 522 685 240 339
1043 523 670 51 231
1044 524 878 77 418
1045 524 865 121 77
1046 525 773 296 294
1047 526 570 225 414
1048 528 726 303 278
1049 528 610 278 304
1050 529 543 362 361
1051 530 596 54 194
1052 531 832 427 45
1053 533 534 441 156
1054 533 700 156 440
1055 534 765 228 156
1056 535 685 167 240
1057 536 563 217 74
1058 536 857 374 217
1059 537 559 162 163
1060 538 563 153 74
1061 538 645 378 153
1062 539 540 206 105
1063 541 542 436 339
1064 542 685 339 167
1065 544 721 83 423
1066 544 621 423 447
1067 544 692 447 83
1068 545 829 347 49
1069 546 676 234 235
1070 546 655 235 33
1071 546 668 33 234
1072 547 878 77 78
1073 548 697 323 313
1074 548 791 313 226
1075 549 551 239 240
1076 550 750 282 280
1077 551 693 239 168
1078 552 791 226 311
1079 552 581 311 312
1080 553 663 366 26
1081 554 885 333 148
1082 554 803 150 333
1083 556 691 60 268
1084 557 819 341 29
1085 557 604 29 191
1086 557 601 191 341
1087 558 559 0 162
1088 558 560 162 170
1089 558 590 170 0
1090 559 890 0 163
1091 560 561 161 170
1092 561 562 161 40
1093 561 640 40 170
1094 562 704 161 155
1095 563 809 217 153
1096 564 565 179 47
1097 566 670 51 236
1098 567 568 389 388
1099 567 669 41 389
1100 568 868 136 389
1101 568 755 388 136
1102 569 688 164 172
1103 570 571 186 225
1104 571 879 186 421
1105 572 691 268 256
1106 572 715 256 100
1107 573 628 200 57
1108 574 830 350 25
1109 574 770 25 146
1110 578 859 384 61
1111 578 613 381 384
1112 579 644 212 213
1113 579 582 39 212
1114 580 804 326 227
1115 580 735 227 237
1116 581 729 311 304
1117 581 772 304 312
1118 582 583 183 212
1119 583 588 183 182
1120 583 637 182 212
1121 584 802 96 237
1122 585 695 7 405
1123 586 623 113 219
1124 588 894 37 183
1125 589 640 171 170
1126 589 590 170 213
1127 590 643 213 0
1128 594 722 173 279
1129 596 608 158 194
1130 596 896 54 158
1131 597 843 93 445
1132 597 646 445 370
1133 598 779 409 164
1134 598 688 164 410
1135 599 831 15 366
1136 600 828 348 349
1137 600 898 18 348
1138 601 605 52 191
1139 603 725 196 297
1140 605 864 192 52
1141 606 792 431 187
1142 606 651 187 443
1143 606 607 443 431
1144 608 718 194 330
1145 608 609 330 158
1146 609 815 331 158
1147 610 772 64 304
1148 611 887 86 449
1149 611 612 315 86
1150 612 780 86 310
1151 612 794 310 315
1152 613 614 381 382
1153 613 862 382 384
1154 614 810 381 380
1155 614 662 380 382
1156 615 701 205 27
1157 616 714 99 256
1158 616 875 402 99
1159 617 618 198 383
1160 618 825 383 46
1161 619 836 356 12
1162 620 864 386 192
1163 622 799 46 180
1164 623 624 113 218
1165 625 630 203 204
1166 626 853 368 133
1167 626 850 133 134
1168 627 628 202 200
1169 629 744 114 223
1170 630 883 28 203
1171 633 856 398 102
1172 633 736 102 270
1173 634 649 218 112
1174 634 660 112 221
1175 636 876 411 285
1176 636 656 285 432
1177 636 847 432 411
1178 637 644 212 214
1179 637 638 214 182
1180 638 891 214 166
1181 638 639 166 182
1182 640 753 40 171
1183 641 790 284 444
1184 641 806 444 90
1185 641 642 90 284
1186 643 644 213 214
1187 643 892 214 0
1188 646 657 370 98
1189 647 675 322 250
1190 648 677 9 266
1191 650 697 63 323
1192 650 789 323 327
1193 651 898 443 18
1194 652 686 44 433
1195 653 654 405 404
1196 653 801 404 125
1197 655 856 235 398
1198 656 845 432 43
1199 656 708 43 285
1200 658 661 221 35
1201 658 659 143 221
1202 659 660 221 128
1203 662 861 4 380
1204 662 840 382 4
1205 663 664 349 26
1206 663 831 366 349
1207 664 849 363 26
1208 667 686 185 433
1209 667 763 433 39
1210 669 850 389 134
1211 672 796 97 324
1212 673 678 332 325
1213 674 724 253 60
1214 675 802 96 322
1215 678 785 332 159
1216 678 784 159 325
1217 679 785 332 331
1218 679 800 331 32
1219 681 726 278 195
1220 681 720 308 278
1221 682 878 78 418
1222 683 743 435 316
1223 684 741 263 59
1224 684 747 59 264
1225 684 740 264 263
1226 687 697 63 313
1227 687 725 313 297
1228 687 777 297 63
1229 689 745 8 399
1230 689 734 399 76
1231 692 871 447 85
1232 693 694 239 238
1233 694 722 238 173
1234 696 698 257 280
1235 700 897 442 440
1236 701 739 27 246
1237 702 861 5 4
1238 702 703 36 5
1239 703 869 36 391
1240 704 897 155 440
1241 705 720 278 142
1242 706 707 393 245
1243 708 880 285 281
1244 710 815 425 158
1245 710 765 156 425
1246 711 804 227 312
1247 712 865 121 120
1248 713 775 309 290
1249 714 715 256 263
1250 715 740 100 263
1251 716 780 86 302
1252 716 717 302 31
1253 716 874 31 86
1254 717 728 31 301
1255 719 775 141 290
1256 721 776 30 423
1257 723 788 291 310
1258 726 727 303 195
1259 727 782 299 195
1260 727 771 303 299
1261 728 768 157 301
1262 730 736 102 269
1263 731 754 403 136
1264 731 851 136 262
1265 732 786 14 306
1266 732 782 306 299
1267 733 793 73 289
1268 735 802 237 322
1269 737 761 82 288
1270 737 759 288 289
1271 738 739 446 246
1272 742 743 316 17
1273 745 814 58 399
1274 746 847 411 252
1275 748 790 93 284
1276 749 852 262 16
1277 749 817 16 337
1278 751 819 29 109
1279 752 770 426 25
1280 752 886 25 148
1281 753 833 40 371
1282 754 755 139 136
1283 756 757 72 287
1284 756 758 282 72
1285 757 761 288 287
1286 759 760 289 81
1287 760 793 314 289
1288 760 787 81 314
1289 764 768 300 157
1290 765 816 228 425
1291 767 779 451 409
1292 769 774 307 309
1293 774 775 309 141
1294 776 877 67 423
1295 777 778 297 329
1296 777 807 329 63
1297 781 796 325 324
1298 781 789 324 327
1299 781 784 327 325
1300 788 794 73 310
1301 790 843 444 93
1302 792 888 431 149
1303 797 801 404 336
1304 799 893 180 439
1305 800 815 331 425
1306 800 816 425 32
1307 805 883 28 429
1308 805 809 429 217
1309 806 808 444 424
1310 808 842 42 444
1311 810 860 10 380
1312 812 870 391 13
1313 812 813 13 34
1314 813 814 13 58
1315 820 821 342 115
1316 822 823 360 123
1317 823 834 138 360
1318 824 825 401 383
1319 824 840 383 4
1320 827 848 176 26
1321 828 831 15 349
1322 829 830 350 347
1323 833 855 371 154
1324 836 837 12 358
1325 842 843 445 444
1326 844 845 412 432
1327 844 847 432 252
1328 848 849 26 365
1329 851 852 262 390
1330 851 868 390 136
1331 852 867 390 16
1332 853 854 368 369
1333 860 861 5 380
1334 863 864 386 52
1335 866 873 394 22
1336 869 870 391 65
1337 874 887 86 438
1338 880 882 285 422
1339 880 881 422 281
1340 884 885 333 430
1341 884 888 430 149
1342 885 886 148 430
1343 886 889 430 25
1344 887 899 449 438
1345 888 889 430 431
1346 890 892 0 434
1347 891 892 214 434
1348 893 894 37 439
1349 894 895 439 183

452 3
0.184005 0.982638 0.101758
-0.615276 -0.78475 -0.207501
0.924817 0.341362 -0.256202
-0.822462 -0.266369 -0.99662
-0.528787 0.764821 -0.730765
-0.693272 0.63195 -0.674293
0.88031 0.018955 -0.964081
0.970869 -0.165644 -0.259672
-0.98896 0.0847724 -0.22853
0.793743 -0.563229 0.41885
-0.742464 0.523015 -0.860316
-0.88046 0.052613 -0.92527
0.265567 -0.876579 -0.811395
-0.870062 0.451612 -0.364611
-0.425071 0.356231 1.667
0.805327 -0.144304 -1.13774
-0.363042 -0.921878 0.23621
-0.956306 0.0469059 0.542741
0.660033 -0.0407514 -1.50891
0.671462 -0.725271 -0.342088
-0.33801 0.184657 -1.84694
-0.549941 0.827518 -0.22077
0.838845 -0.420631 -0.712677
-0.31082 0.662166 -1.36532
-0.68904 0.031065 -1.44562
0.429103 -0.597282 -1.34531
0.756061 0.192187 -1.25305
0.718496 0.580576 -0.780941
0.289939 0.506615 -1.61635
-0.93016 -0.210127 -0.563322
-0.89366 0.430263 0.171654
-0.548858 0.70256 0.900011
0.602643 0.570154 1.12605
0.983569 0.0868036 0.37043
-0.858373 0.416773 -0.636038
-0.316514 -0.619465 -1.42302
-0.588976 0.768057 -0.474369
-0.0118261 0.968191 -0.47669
-0.318933 0.922266 -0.415318
-0.218375 0.975181 -0.0126486
-0.161538 0.941339 0.554706
-0.0368577 -0.987679 -0.284289
-0.839198 -0.523903 0.315143
-0.379199 -0.658043 1.28743
-0.584419 0.803051 0.272077
-0.693836 -0.638295 -0.68269
-0.218943 0.908285 -0.741678
0.280625 0.849121 -0.898563
0.865126 -0.235499 -0.898069
0.669089 -0.540103 -1.04304
0.949353 -0.027728 -0.602977
0.827088 -0.168918 1.08354
-0.925217 -0.368573 -0.120448
0.423006 0.852369 0.632369
0.0214196 0.820265 1.14864
-0.356782 0.776808 -1.03664
0.00946828 0.804319 -1.18257
0.395036 0.677031 -1.25563
-0.949349 0.208428 -0.475013
0.287193 -0.950423 0.280692
0.373704 -0.776607 1.01664
-0.587472 0.548737 -1.1769
-0.525537 0.376661 -1.521
0.238643 0.475129 1.68595
0.0270329 -0.292292 1.90688
-0.738858 0.663075 -0.289909
-0.70767 0.706249 0.0104124
-0.858395 0.510778 -0.100717
0.603403 -0.717489 -0.71474
0.569932 0.302443 -1.53555
0.241187 -4.65109e-05 -1.94423
0.698469 0.708382 0.137821
-0.793826 -0.410403 0.913547
-0.802014 0.177669 1.1394
-0.2146 0.499905 -1.68817
0.0153457 0.30024 -1.91078
-0.964703 0.271419 -0.0348682
-0.99911 -0.0780796 0.117987
-0.981636 0.175315 0.221441
-0.911155 0.347435 0.471981
-0.883238 0.260744 0.809588
-0.886513 -0.0734751 0.911579
-0.736783 -0.211374 1.27607
-0.776652 0.603046 0.388217
-0.580141 0.755881 0.587301
-0.776892 0.52429 0.68738
-0.731644 0.465482 0.991482
-0.465767 0.588848 1.30693
-0.126904 0.624081 1.54887
-0.913767 -0.263754 0.643966
-0.775946 -0.551785 0.627322
-0.521152 -0.720031 0.904934
-0.0845922 -0.864598 0.988956
-0.608859 -0.759032 0.411215
-0.31109 -0.901068 0.625728
0.096118 -0.699278 1.41902
0.546085 -0.468645 1.38074
0.62248 0.0688048 1.56241
-0.697622 -0.722844 0.100706
0.0906139 -0.942863 0.633498
0.483789 -0.812194 0.61852
0.721383 -0.543874 0.876104
0.914344 -0.221343 0.664315
0.882561 0.238353 0.822188
-0.854752 0.295809 -0.858723
-0.772173 0.245462 -1.18925
-0.933889 0.129409 -0.702661
-0.927194 -0.0908062 -0.756047
-0.859709 -0.3222 -0.764948
-0.846351 -0.467663 -0.535156
-0.736362 -0.508971 -0.915684
-0.364944 -0.794321 -0.985591
-0.629034 -0.44259 -1.28074
-0.479007 -0.288667 -1.66687
0.00438032 -0.437573 -1.79054
-0.71346 -0.664863 -0.420977
-0.365401 -0.889659 -0.55064
-0.797963 -0.59408 -0.17938
0.038092 -0.801414 -1.20015
-0.850572 -0.529163 0.0569268
-0.941482 -0.322458 0.186134
-0.974688 -0.141349 0.367066
0.395777 -0.882173 -0.487637
0.423246 -0.909893 -0.0913487
0.725623 -0.69469 0.0502439
0.936751 -0.349922 0.102306
0.884234 0.281242 -0.740753
-0.571184 -0.692829 -0.891615
-0.510657 -0.638821 -1.14521
-0.425033 -0.81867 -0.763067
-0.0840079 -0.916983 -0.765209
-0.551516 -0.777127 -0.587232
-0.498759 -0.840021 -0.384341
-0.326872 -0.939526 -0.104544
-0.296457 -0.943837 -0.335152
-0.125571 -0.963242 -0.520288
-0.0300101 -0.99846 0.102773
0.139443 -0.958855 -0.483515
0.216738 -0.967057 -0.236597
0.205876 -0.981098 0.0150463
0.477187 0.855633 -0.435034
-0.656688 0.101243 1.49011
-0.433352 -0.323947 1.67725
-0.296913 -0.732774 -1.2098
-0.148388 -0.839785 -1.06323
0.0757174 -0.869279 -0.96709
0.341675 -0.760723 -1.09253
-0.116533 -0.72611 -1.36046
0.161838 -0.675811 -1.43292
0.329803 -0.45756 -1.65431
-0.108051 -0.588283 -1.59443
-0.259986 -0.424276 -1.74369
-0.146417 -0.127872 -1.95817
0.00273837 0.66537 -1.49002
-0.362656 0.860879 0.745913
-0.067187 0.899282 0.854554
0.253744 0.851255 0.915959
-0.292946 0.801645 1.04016
0.329104 0.728393 1.20923
0.466829 0.5109 1.43404
0.703306 0.289941 1.30617
0.131833 0.935254 0.629257
0.290952 0.931793 0.376226
0.461383 0.885762 0.138511
0.582566 0.801689 -0.141515
0.757001 0.625865 -0.407087
0.305944 0.945656 -0.186376
0.573776 0.787872 0.390175
0.851812 0.477967 0.455672
0.679483 0.654835 0.668021
0.0127632 0.982849 0.331302
-0.280811 0.949473 0.279606
0.800444 0.606866 -0.117698
0.933499 0.350146 0.114328
1.00159 0.0208441 0.0307434
0.772185 0.381297 -1.01003
0.61929 0.467137 -1.26231
0.573118 0.635203 -1.02813
0.515781 0.761262 -0.794169
0.342382 0.886974 -0.651796
0.0845662 0.927607 -0.727521
0.241369 0.940703 -0.428643
0.0809171 0.984651 -0.256984
-0.139495 0.976134 -0.293349
-0.333567 0.93961 -0.196575
-0.467636 0.882008 0.0300061
0.480988 0.0782529 -1.74658
0.496529 -0.213257 -1.68818
0.613002 -0.345353 -1.42011
0.274524 -0.266281 -1.85506
-0.970231 0.00053024 -0.532331
-0.972329 -0.141201 -0.329002
-0.988896 -0.105511 -0.106281
-0.997304 0.0736525 -0.0145345
0.11127 0.707295 1.40224
-0.459841 0.0180817 1.7761
-0.0664229 0.222418 1.95068
0.0502408 0.871813 -0.957161
-0.149089 0.841124 -1.03841
-0.190813 0.766033 -1.22911
0.20324 0.814699 -1.09423
0.18509 0.736588 -1.30254
0.397104 0.749911 -1.04334
0.304374 0.628699 -1.44231
0.460436 0.482958 -1.48346
0.64107 0.711705 -0.597199
-0.799202 -0.0467923 -1.18709
-0.328152 -0.216415 -1.83465
-0.499529 -0.0167435 -1.73549
-0.312718 -0.0170775 -1.89624
-0.124124 0.112882 -1.97567
-0.706654 -0.21126 -1.36164
-0.0560168 1.00259 -0.118366
-0.0328315 1.0017 0.0980977
0.12601 0.995161 -0.0756943
0.429647 0.378609 -1.64045
0.241625 0.347318 -1.80722
0.0474807 0.504581 -1.7213
-0.578787 -0.35186 -1.47794
-0.607445 -0.144888 -1.55523
-0.412666 -0.474381 -1.56257
-0.484722 -0.524293 -1.3865
0.0361146 -0.0252467 -1.99282
0.05223 -0.253626 -1.93425
0.118427 0.146981 -1.96596
0.289564 0.175948 -1.88174
0.336338 0.106561 1.87545
0.433648 -0.262246 1.71931
0.508321 0.738471 0.875151
0.687425 0.575184 0.897917
0.771471 0.36872 1.05448
0.82029 0.105519 1.13272
0.739062 -0.0756671 1.34179
0.815067 0.455008 0.722988
0.918789 0.282715 0.585278
0.938732 0.0372238 0.667737
0.891565 0.00380685 0.912496
0.609109 -0.191872 1.53763
0.938415 0.29873 0.37008
0.876618 0.448464 0.268278
0.7668 0.624737 0.32365
0.842567 0.538861 0.0790883
0.904539 0.420927 -0.0721422
0.974169 0.209838 -0.0835664
0.984742 0.0916365 -0.320116
0.937291 0.265375 -0.495523
0.831113 0.470567 -0.588143
0.709977 -0.315538 1.25753
0.624398 -0.540216 1.13024
0.41824 -0.655907 1.24656
0.32925 -0.584778 1.49075
0.0823896 -0.52331 1.68886
-0.186922 -0.609596 1.53878
0.200205 -0.776958 1.20139
-0.0540618 -0.782016 1.22916
0.153688 -0.862156 0.983699
0.313492 -0.867379 0.792235
-0.26579 -0.784236 1.12059
-0.3081 -0.844599 0.884149
-0.119751 -0.914329 0.76181
-0.112656 -0.961114 0.544072
0.076339 -0.975422 0.394992
-0.144572 -0.9754 0.309957
0.266279 -0.934562 0.499948
0.455074 -0.86288 0.401572
0.48655 -0.863945 0.149911
0.641731 -0.735702 0.46345
0.727281 -0.605197 0.644871
0.58879 -0.70951 0.792826
0.852399 -0.425309 0.588385
0.946067 -0.249083 0.375767
0.839997 -0.375337 0.801449
0.773781 -0.376259 1.01596
0.715928 -0.693274 0.26557
0.83786 -0.539362 0.162162
0.855837 -0.507811 -0.119683
0.88056 -0.188195 0.858406
-0.180155 -0.4364 1.76854
-0.253915 -0.17064 1.90155
0.971947 0.194845 0.215459
-0.454635 -0.702383 1.1
-0.622558 -0.48769 1.23093
-0.625389 -0.585153 1.03795
-0.687666 -0.597115 0.82554
-0.577683 -0.753985 0.661468
-0.484712 -0.481949 1.46369
-0.609701 -0.256566 1.4984
-0.72554 -0.435417 1.08492
-0.817414 -0.234878 1.04968
-0.826425 -0.0315871 1.11112
-0.759672 0.042239 1.30613
-0.701362 0.268356 1.33124
-0.579894 0.309197 1.51366
-0.457185 0.486615 1.49739
-0.309457 0.627089 1.44327
-0.121797 0.740214 1.3327
-0.286764 0.509628 1.61134
-0.0508907 0.455479 1.7751
-0.248853 0.386286 1.77665
-0.36477 0.208104 1.81123
-0.310018 0.712134 1.25693
-0.474007 0.689059 1.10878
-0.613069 0.531666 1.15955
-0.297801 0.0345558 1.90858
-0.0683674 -0.0268375 1.9976
-0.593632 0.438725 1.35497
-0.523989 0.175743 1.66019
-0.584602 -0.00349514 1.63287
-0.49617 -0.150678 1.70559
-0.664637 -0.0819418 1.48772
-0.724232 0.368879 1.16319
0.126484 0.0960753 1.97307
0.239615 -0.135799 1.91643
0.14934 0.324842 1.86834
-0.864754 0.0982674 0.982191
-0.828594 0.281051 0.986615
-0.912851 0.076308 0.802907
-0.926445 -0.0963058 0.729038
-0.877213 -0.252138 0.834824
-0.838093 -0.400815 0.737097
0.236064 -0.347667 1.81423
0.343424 -0.447533 1.65629
0.507829 -0.369575 1.56018
0.350837 0.305086 1.77574
0.490903 0.143393 1.72272
0.552492 0.306456 1.5459
0.447286 -0.0578833 1.78906
0.412703 0.41325 1.62728
0.322627 0.545965 1.54024
0.132691 0.603159 1.57285
0.34117 0.641126 1.37721
0.484885 0.594174 1.26838
0.605839 0.454039 1.31586
0.120292 -0.563179 -1.63242
-0.759187 0.388745 -1.02842
-0.134223 -0.315374 -1.87782
0.902761 -0.406126 0.279671
-0.301051 -0.929244 0.427115
-0.461154 -0.846966 0.508909
0.750221 0.62034 0.504401
0.592823 -0.64707 0.97413
-0.924439 -0.333783 -0.394826
-0.84311 -0.502519 -0.344344
-0.256128 -0.871663 -0.843963
0.84151 -0.489428 -0.419719
0.928972 -0.271386 -0.52388
0.77529 -0.348863 -1.06344
0.66255 -0.430022 -1.22821
0.725414 -0.250238 -1.28614
0.753636 -0.0410192 -1.31716
0.545553 -0.581796 -1.18889
0.523086 -0.690173 -1.00767
0.769902 -0.454161 -0.895525
0.729739 -0.575637 -0.75061
0.721118 -0.646964 -0.542144
0.569105 -0.781501 -0.524343
0.444696 -0.827059 -0.671118
0.483394 -0.77428 -0.845882
0.283914 -0.906044 -0.631171
0.105104 -0.931959 -0.71066
0.515537 -0.831993 -0.350136
0.593855 -0.793706 -0.153105
0.745127 -0.665712 -0.167452
0.704734 0.110936 -1.4118
0.611055 0.126129 -1.56972
0.660729 0.284895 -1.37814
0.819423 0.0410627 -1.16198
0.815102 0.208521 -1.07405
-0.462277 -0.882669 -0.211531
-0.515053 -0.858845 0.0222124
-0.561651 -0.822515 0.220271
-0.391103 0.883105 0.507041
-0.503014 0.210919 -1.68387
-0.361657 0.357579 -1.73159
-0.17891 0.356202 -1.84202
-0.37779 0.483483 -1.58562
-0.465097 0.53602 -1.4089
-0.62271 0.414479 -1.33675
-0.23927 0.599507 -1.52904
-0.654655 0.236024 -1.4386
-0.629575 0.662684 -0.840546
-0.641463 0.578522 -1.00363
-0.482608 0.748836 -0.906957
-0.328384 0.83617 -0.867379
-0.504284 0.675905 -1.07523
-0.448651 0.645041 -1.24655
-0.978074 -0.237695 0.0244245
-0.917906 -0.343982 0.396161
0.0321904 -0.994789 -0.0919668
-0.152157 -0.985951 -0.0433433
-0.215009 -0.979415 0.134406
-0.766469 0.588907 -0.483333
0.869008 0.190412 -0.899531
0.915233 0.0489666 -0.776709
0.916099 -0.134756 -0.750839
-0.744318 -0.304106 -1.18257
-0.695586 -0.473035 -1.1015
-0.593205 0.0708953 -1.60036
0.959678 -0.0931157 0.509621
-0.951854 0.293997 -0.24653
0.861929 0.461961 -0.395849
-0.431062 0.854405 -0.573671
0.0631324 -0.904241 0.819627
0.118184 -0.990287 0.214565
0.988896 -0.145934 0.18079
0.980481 -0.185579 -0.0322365
0.945674 -0.334898 -0.158648
0.929808 -0.327173 -0.345099
0.181456 -0.447387 -1.75671
0.622887 0.747936 -0.419968
0.692238 0.706198 -0.254535
-0.336978 -0.488001 1.60404
-0.0944983 -0.702443 1.39882
-0.159675 0.802475 1.16515
0.389469 -0.0925769 -1.82768
-0.838626 0.206304 -1.02047
-0.446063 -0.815323 0.770125
0.266682 -0.686234 1.34837
-0.983615 0.0457817 0.357137
0.97318 -0.111749 -0.438195
1.00148 -0.00726998 -0.1579
0.407336 0.244033 -1.76089
-0.648752 -0.352379 1.34917
-0.789485 0.612154 0.179066
-0.864428 -0.412438 0.554355
0.388258 0.763697 1.02677
0.223749 -0.746463 -1.25496
-0.78364 -0.487813 -0.739042
0.708863 0.112467 1.39105
0.133617 0.591821 -1.58943
0.315701 -0.578833 -1.50257
0.469623 -0.451185 -1.51123
-0.343938 -0.593717 1.45195
-0.439942 0.894859 0.20964
0.339446 0.937027 0.0011525
-0.925811 0.223053 0.622342
0.569496 0.762962 0.570758
-0.76089 0.0962735 -1.29214
-0.695649 0.5894 0.848986
-0.186237 0.940084 -0.554222
0.11191 0.903577 0.810024
0.278578 0.885136 0.738605
0.0866994 0.864513 0.985322
0.597774 -0.208476 -1.53793
-0.746459 -0.627627 0.450831
-0.728134 -0.663477 0.271721
0.804802 0.423334 -0.831446
-0.653758 0.73151 0.423483
-0.242453 0.8665 0.879913
-0.810392 0.424293 0.83413
-0.00247694 -0.624031 1.55758
0.460701 0.87704 -0.254548

1350 1 2
0.255898 0 0
0.262193 0 0
0.322374 0 0
0.308142 0 0
0.308142 0 0
0.288933 0 0
0.1801 0 0
0.1801 0 0
0.219699 0 0
0.199074 0 0
0.24862 0 0
0.215518 0 0
0.199074 0 0
0.261348 0 0
0.324968 0 0
0.240809 0 0
0.189342 0 0
0.203994 0 0
0.263558 0 0
0.189342 0 0
0.203994 0 0
0.189744 0 0
0.182261 0 0
0.184599 0 0
0.273755 0 0
0.215505 0 0
0.26492 0 0
0.215505 0 0
0.235256 0 0
0.2917 0 0
0.203865 0 0
0.23306 0 0
0.252238 0 0
0.181363 0 0
0.181363 0 0
0.252238 0 0
0.221672 0 0
0.271684 0 0
0.235116 0 0
0.271684 0 0
0.292012 0 0
0.326479 0 0
0.235116 0 0
0.242251 0 0
0.216369 0 0
0.264145 0 0
0.255775 0 0
0.22743 0 0
0.222809 0 0
0.222783 0 0
0.222783 0 0
0.257067 0 0
0.196251 0 0
0.26261 0 0
0.18275 0 0
0.217265 0 0
0.216074 0 0
0.202964 0 0
0.311717 0 0
0.299953 0 0
0.217703 0 0
0.230111 0 0
0.270048 0 0
0.214938 0 0
0.293248 0 0
0.212424 0 0
0.193313 0 0
0.193313 0 0
0.198269 0 0
0.317143 0 0
0.1801 0 0
0.343376 0 0
0.338166 0 0
0.211707 0 0
0.277722 0 0
0.224696 0 0
0.183907 0 0
0.218133 0 0
0.185811 0 0
0.279501 0 0
0.332703 0 0
0.253624 0 0
0.22257 0 0
0.299409 0 0
0.25549 0 0
0.213529 0 0
0.213529 0 0
0.209207 0 0
0.262193 0 0
0.313228 0 0
0.327651 0 0
0.235169 0 0
0.264536 0 0
0.235169 0 0
0.183536 0 0
0.183536 0 0
0.197728 0 0
0.248909 0 0
0.251405 0 0
0.248909 0 0
0.193606 0 0
0.269851 0 0
0.264213 0 0
0.186378 0 0
0.237764 0 0
0.186378 0 0
0.319602 0 0
0.194937 0 0
0.324259 0 0
0.245636 0 0
0.313455 0 0
0.324652 0 0
0.260048 0 0
0.25837 0 0
0.183373 0 0
0.181592 0 0
0.181592 0 0
0.203994 0 0
0.211707 0 0
0.211707 0 0
0.30094 0 0
0.306868 0 0
0.233023 0 0
0.256985 0 0
0.256985 0 0
0.263315 0 0
0.263315 0 0
0.249868 0 0
0.191797 0 0
0.227929 0 0
0.191797 0 0
0.328388 0 0
0.248328 0 0
0.266251 0 0
0.252178 0 0
0.270697 0 0
0.25983 0 0
0.270697 0 0
0.236909 0 0
0.268814 0 0
0.236909 0 0
0.282962 0 0
0.259751 0 0
0.234018 0 0
0.253624 0 0
0.339569 0 0
0.308415 0 0
0.234187 0 0
0.215549 0 0
0.214446 0 0
0.270056 0 0
0.201464 0 0
0.193434 0 0
0.241198 0 0
0.241198 0 0
0.3157 0 0
0.226692 0 0
0.33197 0 0
0.184242 0 0
0.303229 0 0
0.283943 0 0
0.236319 0 0
0.316397 0 0
0.21225 0 0
0.297707 0 0
0.282745 0 0
0.282745 0 0
0.270697 0 0
0.305007 0 0
0.305007 0 0
0.25983 0 0
0.218938 0 0
0.234861 0 0
0.234861 0 0
0.193606 0 0
0.2052 0 0
0.269954 0 0
0.206684 0 0
0.222649 0 0
0.298924 0 0
0.302756 0 0
0.298924 0 0
0.222631 0 0
0.220396 0 0
0.220396 0 0
0.319791 0 0
0.260165 0 0
0.186208 0 0
0.186208 0 0
0.260165 0 0
0.23835 0 0
0.22818 0 0
0.19207 0 0
0.263469 0 0
0.191797 0 0
0.323693 0 0
0.263469 0 0
0.25807 0 0
0.251405 0 0
0.232939 0 0
0.251405 0 0
0.264649 0 0
0.181601 0 0
0.182844 0 0
0.181601 0 0
0.281415 0 0
0.304856 0 0
0.182261 0 0
0.182343 0 0
0.311445 0 0
0.192767 0 0
0.192767 0 0
0.192924 0 0
0.192924 0 0
0.191107 0 0
0.2724 0 0
0.320992 0 0
0.31014 0 0
0.215518 0 0
0.320751 0 0
0.224754 0 0
0.200153 0 0
0.224633 0 0
0.234187 0 0
0.248328 0 0
0.269851 0 0
0.192948 0 0
0.183554 0 0
0.192948 0 0
0.220911 0 0
0.186321 0 0
0.185576 0 0
0.184242 0 0
0.184242 0 0
0.195628 0 0
0.212341 0 0
0.212341 0 0
0.268814 0 0
0.213699 0 0
0.204357 0 0
0.221958 0 0
0.293362 0 0
0.196807 0 0
0.283704 0 0
0.248292 0 0
0.196807 0 0
0.291606 0 0
0.257067 0 0
0.233466 0 0
0.281197 0 0
0.233466 0 0
0.209207 0 0
0.209207 0 0
0.2388 0 0
0.21743 0 0
0.21743 0 0
0.199074 0 0
0.271792 0 0
0.257178 0 0
0.350592 0 0
0.238643 0 0
0.257178 0 0
0.222532 0 0
0.2724 0 0
0.268814 0 0
0.271684 0 0
0.281197 0 0
0.246455 0 0
0.209206 0 0
0.209206 0 0
0.18275 0 0
0.2205 0 0
0.25983 0 0
0.263386 0 0
0.22282 0 0
0.22282 0 0
0.248056 0 0
0.22282 0 0
0.255829 0 0
0.331409 0 0
0.255829 0 0
0.23835 0 0
0.227929 0 0
0.227929 0 0
0.320672 0 0
0.243433 0 0
0.281415 0 0
0.243433 0 0
0.23835 0 0
0.249446 0 0
0.249446 0 0
0.288334 0 0
0.314522 0 0
0.194631 0 0
0.246383 0 0
0.261809 0 0
0.245636 0 0
0.194674 0 0
0.188247 0 0
0.194674 0 0
0.18217 0 0
0.18217 0 0
0.185687 0 0
0.185078 0 0
0.269454 0 0
0.269454 0 0
0.263469 0 0
0.196807 0 0
0.190727 0 0
0.264649 0 0
0.190727 0 0
0.273903 0 0
0.253444 0 0
0.253444 0 0
0.242416 0 0
0.318762 0 0
0.288933 0 0
0.2205 0 0
0.193313 0 0
0.191011 0 0
0.191011 0 0
0.217461 0 0
0.191011 0 0
0.217461 0 0
0.263789 0 0
0.27229 0 0
0.263789 0 0
0.263558 0 0
0.215454 0 0
0.19772 0 0
0.316529 0 0
0.316529 0 0
0.181696 0 0
0.218869 0 0
0.181696 0 0
0.258146 0 0
0.308817 0 0
0.329493 0 0
0.21244 0 0
0.2605 0 0
0.263315 0 0
0.23851 0 0
0.219699 0 0
0.198269 0 0
0.29161 0 0
0.313383 0 0
0.189136 0 0
0.213529 0 0
0.242416 0 0
0.206848 0 0
0.302382 0 0
0.302382 0 0
0.198269 0 0
0.219699 0 0
0.192926 0 0
0.275905 0 0
0.260112 0 0
0.192926 0 0
0.205557 0 0
0.236909 0 0
0.209206 0 0
0.300701 0 0
0.215364 0 0
0.329639 0 0
0.281368 0 0
0.18358 0 0
0.25852 0 0
0.250645 0 0
0.18358 0 0
0.260165 0 0
0.21244 0 0
0.21244 0 0
0.261538 0 0
0.291805 0 0
0.201022 0 0
0.269503 0 0
0.269503 0 0
0.244883 0 0
0.312031 0 0
0.300739 0 0
0.300739 0 0
0.223692 0 0
0.223379 0 0
0.195445 0 0
0.194674 0 0
0.223379 0 0
0.30497 0 0
0.34915 0 0
0.186616 0 0
0.186616 0 0
0.184174 0 0
0.184174 0 0
0.181808 0 0
0.194937 0 0
0.249782 0 0
0.194937 0 0
0.241141 0 0
0.236712 0 0
0.236712 0 0
0.224025 0 0
0.200853 0 0
0.308348 0 0
0.186346 0 0
0.186346 0 0
0.291925 0 0
0.323146 0 0
0.222927 0 0
0.222927 0 0
0.234861 0 0
0.202964 0 0
0.205299 0 0
0.309356 0 0
0.309356 0 0
0.226127 0 0
0.180545 0 0
0.186165 0 0
0.186165 0 0
0.216218 0 0
0.272743 0 0
0.219876 0 0
0.300728 0 0
0.243433 0 0
0.316511 0 0
0.220822 0 0
0.220822 0 0
0.241141 0 0
0.283744 0 0
0.192767 0 0
0.253264 0 0
0.193997 0 0
0.209079 0 0
0.193997 0 0
0.232645 0 0
0.215685 0 0
0.293248 0 0
0.180475 0 0
0.180475 0 0
0.253444 0 0
0.185566 0 0
0.185566 0 0
0.241468 0 0
0.241468 0 0
0.216332 0 0
0.213911 0 0
0.206294 0 0
0.216332 0 0
0.222927 0 0
0.224498 0 0
0.224498 0 0
0.219197 0 0
0.24088 0 0
0.251019 0 0
0.207942 0 0
0.239188 0 0
0.203777 0 0
0.197728 0 0
0.197728 0 0
0.186616 0 0
0.209713 0 0
0.209713 0 0
0.184079 0 0
0.184079 0 0
0.269851 0 0
0.214261 0 0
0.27229 0 0
0.203777 0 0
0.287174 0 0
0.250774 0 0
0.182497 0 0
0.182497 0 0
0.250774 0 0
0.234504 0 0
0.277471 0 0
0.21325 0 0
0.218869 0 0
0.220548 0 0
0.218869 0 0
0.257818 0 0
0.220548 0 0
0.187606 0 0
0.187606 0 0
0.210643 0 0
0.291925 0 0
0.224463 0 0
0.276223 0 0
0.271874 0 0
0.306201 0 0
0.306201 0 0
0.287805 0 0
0.212341 0 0
0.287862 0 0
0.210914 0 0
0.216332 0 0
0.210914 0 0
0.209152 0 0
0.254374 0 0
0.21743 0 0
0.209152 0 0
0.30557 0 0
0.291606 0 0
0.250774 0 0
0.271762 0 0
0.337767 0 0
0.204357 0 0
0.205557 0 0
0.263386 0 0
0.205557 0 0
0.228226 0 0
0.191172 0 0
0.191172 0 0
0.252637 0 0
0.252637 0 0
0.231682 0 0
0.22257 0 0
0.264649 0 0
0.182491 0 0
0.182491 0 0
0.223177 0 0
0.186918 0 0
0.186918 0 0
0.238643 0 0
0.307157 0 0
0.181808 0 0
0.215791 0 0
0.183907 0 0
0.215791 0 0
0.219917 0 0
0.219917 0 0
0.291575 0 0
0.269503 0 0
0.184996 0 0
0.196736 0 0
0.180475 0 0
0.281197 0 0
0.221672 0 0
0.216218 0 0
0.204835 0 0
0.245437 0 0
0.204835 0 0
0.189136 0 0
0.221923 0 0
0.189136 0 0
0.264319 0 0
0.18275 0 0
0.182832 0 0
0.291606 0 0
0.242251 0 0
0.266251 0 0
0.242251 0 0
0.234504 0 0
0.234504 0 0
0.181808 0 0
0.30723 0 0
0.291925 0 0
0.271874 0 0
0.210643 0 0
0.22617 0 0
0.22617 0 0
0.247861 0 0
0.247861 0 0
0.315821 0 0
0.192948 0 0
0.185537 0 0
0.185537 0 0
0.209152 0 0
0.285348 0 0
0.324186 0 0
0.250645 0 0
0.26511 0 0
0.199553 0 0
0.185962 0 0
0.19171 0 0
0.182343 0 0
0.292489 0 0
0.317644 0 0
0.205777 0 0
0.205777 0 0
0.216369 0 0
0.270056 0 0
0.270056 0 0
0.286203 0 0
0.257421 0 0
0.274257 0 0
0.274257 0 0
0.35492 0 0
0.313533 0 0
0.252693 0 0
0.252693 0 0
0.243735 0 0
0.216684 0 0
0.216684 0 0
0.287437 0 0
0.294719 0 0
0.21308 0 0
0.21308 0 0
0.223214 0 0
0.300761 0 0
0.204357 0 0
0.236319 0 0
0.287805 0 0
0.333586 0 0
0.235169 0 0
0.24767 0 0
0.215549 0 0
0.261543 0 0
0.221923 0 0
0.231099 0 0
0.232645 0 0
0.252693 0 0
0.189187 0 0
0.189187 0 0
0.308348 0 0
0.216684 0 0
0.189273 0 0
0.189273 0 0
0.223214 0 0
0.223214 0 0
0.213211 0 0
0.239299 0 0
0.24767 0 0
0.206848 0 0
0.297134 0 0
0.181363 0 0
0.300919 0 0
0.199779 0 0
0.259737 0 0
0.251493 0 0
0.199779 0 0
0.182714 0 0
0.246576 0 0
0.182714 0 0
0.197958 0 0
0.201464 0 0
0.292012 0 0
0.235116 0 0
0.201228 0 0
0.201228 0 0
0.182491 0 0
0.193826 0 0
0.245437 0 0
0.210914 0 0
0.245437 0 0
0.322439 0 0
0.215505 0 0
0.18217 0 0
0.215364 0 0
0.228392 0 0
0.30758 0 0
0.180059 0 0
0.271057 0 0
0.182714 0 0
0.303831 0 0
0.312031 0 0
0.278892 0 0
0.343445 0 0
0.288608 0 0
0.300999 0 0
0.25364 0 0
0.25364 0 0
0.252834 0 0
0.251493 0 0
0.186963 0 0
0.186378 0 0
0.284789 0 0
0.313455 0 0
0.243111 0 0
0.228618 0 0
0.181578 0 0
0.275814 0 0
0.207942 0 0
0.269558 0 0
0.235256 0 0
0.322439 0 0
0.222197 0 0
0.216074 0 0
0.222197 0 0
0.204835 0 0
0.180545 0 0
0.235647 0 0
0.180545 0 0
0.232838 0 0
0.210003 0 0
0.180713 0 0
0.304499 0 0
0.241141 0 0
0.185811 0 0
0.279933 0 0
0.284174 0 0
0.284174 0 0
0.221923 0 0
0.284174 0 0
0.215455 0 0
0.189122 0 0
0.215455 0 0
0.283849 0 0
0.258894 0 0
0.18968 0 0
0.18968 0 0
0.20593 0 0
0.23687 0 0
0.232113 0 0
0.262648 0 0
0.221672 0 0
0.312694 0 0
0.182497 0 0
0.289282 0 0
0.190693 0 0
0.254537 0 0
0.24767 0 0
0.237949 0 0
0.213211 0 0
0.252269 0 0
0.236103 0 0
0.204465 0 0
0.217909 0 0
0.201543 0 0
0.235256 0 0
0.264145 0 0
0.281637 0 0
0.181563 0 0
0.24766 0 0
0.181563 0 0
0.270804 0 0
0.185078 0 0
0.185078 0 0
0.253443 0 0
0.308925 0 0
0.237949 0 0
0.33681 0 0
0.19171 0 0
0.237949 0 0
0.287805 0 0
0.252269 0 0
0.258864 0 0
0.309048 0 0
0.235461 0 0
0.186495 0 0
0.312412 0 0
0.255898 0 0
0.272041 0 0
0.272041 0 0
0.24766 0 0
0.260048 0 0
0.186471 0 0
0.312031 0 0
0.330809 0 0
0.250645 0 0
0.265556 0 0
0.193997 0 0
0.273519 0 0
0.210084 0 0
0.213269 0 0
0.297707 0 0
0.187284 0 0
0.298185 0 0
0.198715 0 0
0.199227 0 0
0.30094 0 0
0.2247 0 0
0.334325 0 0
0.20598 0 0
0.300264 0 0
0.228726 0 0
0.226285 0 0
0.239299 0 0
0.226285 0 0
0.195689 0 0
0.314123 0 0
0.342273 0 0
0.180713 0 0
0.194631 0 0
0.194631 0 0
0.231777 0 0
0.231777 0 0
0.248328 0 0
0.276576 0 0
0.186495 0 0
0.256985 0 0
0.2724 0 0
0.345299 0 0
0.295202 0 0
0.305007 0 0
0.209742 0 0
0.280126 0 0
0.298146 0 0
0.22048 0 0
0.198674 0 0
0.320474 0 0
0.224697 0 0
0.215549 0 0
0.243735 0 0
0.24766 0 0
0.243735 0 0
0.183554 0 0
0.228651 0 0
0.189187 0 0
0.208229 0 0
0.242416 0 0
0.186284 0 0
0.186284 0 0
0.188247 0 0
0.188247 0 0
0.186918 0 0
0.195689 0 0
0.285367 0 0
0.181245 0 0
0.288933 0 0
0.338227 0 0
0.2052 0 0
0.26314 0 0
0.257067 0 0
0.2052 0 0
0.288408 0 0
0.201022 0 0
0.200853 0 0
0.19772 0 0
0.340661 0 0
0.269454 0 0
0.185962 0 0
0.185962 0 0
0.22257 0 0
0.245973 0 0
0.201543 0 0
0.342957 0 0
0.2247 0 0
0.265225 0 0
0.181968 0 0
0.192924 0 0
0.200686 0 0
0.213211 0 0
0.2388 0 0
0.271762 0 0
0.2388 0 0
0.226692 0 0
0.219149 0 0
0.216847 0 0
0.190727 0 0
0.201228 0 0
0.197155 0 0
0.242311 0 0
0.273903 0 0
0.221114 0 0
0.278592 0 0
0.241468 0 0
0.245636 0 0
0.233466 0 0
0.267523 0 0
0.241198 0 0
0.226692 0 0
0.186495 0 0
0.23651 0 0
0.271874 0 0
0.264208 0 0
0.264208 0 0
0.253264 0 0
0.263789 0 0
0.265556 0 0
0.265556 0 0
0.300718 0 0
0.197391 0 0
0.267589 0 0
0.231294 0 0
0.281422 0 0
0.278892 0 0
0.193606 0 0
0.266251 0 0
0.242128 0 0
0.326771 0 0
0.223091 0 0
0.202964 0 0
0.196685 0 0
0.223091 0 0
0.216664 0 0
0.297707 0 0
0.288334 0 0
0.337459 0 0
0.183554 0 0
0.237077 0 0
0.186346 0 0
0.232202 0 0
0.267568 0 0
0.224498 0 0
0.199779 0 0
0.220548 0 0
0.231777 0 0
0.191172 0 0
0.20593 0 0
0.186471 0 0
0.186471 0 0
0.30661 0 0
0.19772 0 0
0.206684 0 0
0.299337 0 0
0.322497 0 0
0.30094 0 0
0.198674 0 0
0.2205 0 0
0.261758 0 0
0.309413 0 0
0.329039 0 0
0.316452 0 0
0.316493 0 0
0.316493 0 0
0.296098 0 0
0.190693 0 0
0.22617 0 0
0.201464 0 0
0.21225 0 0
0.253624 0 0
0.215455 0 0
0.219197 0 0
0.267589 0 0
0.253304 0 0
0.261539 0 0
0.216847 0 0
0.198715 0 0
0.187284 0 0
0.238653 0 0
0.187284 0 0
0.198715 0 0
0.240809 0 0
0.342273 0 0
0.266836 0 0
0.190857 0 0
0.188648 0 0
0.258864 0 0
0.204465 0 0
0.258864 0 0
0.185576 0 0
0.21338 0 0
0.19207 0 0
0.253264 0 0
0.181968 0 0
0.197391 0 0
0.26561 0 0
0.259737 0 0
0.195689 0 0
0.271762 0 0
0.259175 0 0
0.239047 0 0
0.239047 0 0
0.216663 0 0
0.245445 0 0
0.189122 0 0
0.216462 0 0
0.317143 0 0
0.181359 0 0
0.204915 0 0
0.268143 0 0
0.21322 0 0
0.197391 0 0
0.253443 0 0
0.186321 0 0
0.246087 0 0
0.247781 0 0
0.208989 0 0
0.261334 0 0
0.301614 0 0
0.18221 0 0
0.185566 0 0
0.215791 0 0
0.199144 0 0
0.319814 0 0
0.267589 0 0
0.279497 0 0
0.265292 0 0
0.185537 0 0
0.219917 0 0
0.223554 0 0
0.272041 0 0
0.249516 0 0
0.292856 0 0
0.236319 0 0
0.182343 0 0
0.212424 0 0
0.191318 0 0
0.212424 0 0
0.25713 0 0
0.239299 0 0
0.300095 0 0
0.219197 0 0
0.193434 0 0
0.201543 0 0
0.292489 0 0
0.292489 0 0
0.181578 0 0
0.181578 0 0
0.270574 0 0
0.260048 0 0
0.31981 0 0
0.259935 0 0
0.218938 0 0
0.256412 0 0
0.210084 0 0
0.282745 0 0
0.210084 0 0
0.312155 0 0
0.346732 0 0
0.280516 0 0
0.19224 0 0
0.330964 0 0
0.319939 0 0
0.19224 0 0
0.21225 0 0
0.245129 0 0
0.278592 0 0
0.216663 0 0
0.306342 0 0
0.30723 0 0
0.200748 0 0
0.203777 0 0
0.189122 0 0
0.189342 0 0
0.193434 0 0
0.216663 0 0
0.292211 0 0
0.206294 0 0
0.292211 0 0
0.209713 0 0
0.182568 0 0
0.253725 0 0
0.182568 0 0
0.19171 0 0
0.255829 0 0
0.326774 0 0
0.356963 0 0
0.181359 0 0
0.340103 0 0
0.337459 0 0
0.289457 0 0
0.207942 0 0
0.186321 0 0
0.223091 0 0
0.288334 0 0
0.255898 0 0
0.213304 0 0
0.314564 0 0
0.181245 0 0
0.314624 0 0
0.181245 0 0
0.241584 0 0
0.214938 0 0
0.181563 0 0
0.278892 0 0
0.269767 0 0
0.258146 0 0
0.206294 0 0
0.291565 0 0
0.209954 0 0
0.25364 0 0
0.198674 0 0
0.291805 0 0
0.184079 0 0
0.182261 0 0
0.184599 0 0
0.281415 0 0
0.261337 0 0
0.264208 0 0
0.296382 0 0
0.296098 0 0
0.337459 0 0
0.253829 0 0
0.29351 0 0
0.239595 0 0
0.268789 0 0
0.209742 0 0
0.303985 0 0
0.181245 0 0
0.215518 0 0
0.259737 0 0
0.304729 0 0
0.297888 0 0
0.274257 0 0
0.222631 0 0
0.287516 0 0
0.214938 0 0
0.216218 0 0
0.191318 0 0
0.231682 0 0
0.264145 0 0
0.187475 0 0
0.232838 0 0
0.232838 0 0
0.317581 0 0
0.209079 0 0
0.247861 0 0
0.209079 0 0
0.298924 0 0
0.28638 0 0
0.28638 0 0
0.296098 0 0
0.324377 0 0
0.302756 0 0
0.28638 0 0
0.302756 0 0
0.285215 0 0
0.257178 0 0
0.251493 0 0
0.190857 0 0
0.267117 0 0
0.190857 0 0
0.204465 0 0
0.293248 0 0
0.253884 0 0
0.181968 0 0
0.317352 0 0
0.249446 0 0
0.285987 0 0
0.195628 0 0
0.313455 0 0
0.182832 0 0
0.182832 0 0
0.217703 0 0
0.195672 0 0
0.216369 0 0
0.262193 0 0
0.231682 0 0
0.336624 0 0
0.195672 0 0
0.223554 0 0
0.195672 0 0
0.32433 0 0
0.22851 0 0
0.222783 0 0
0.223554 0 0
0.299953 0 0
0.238366 0 0
0.217703 0 0
0.189273 0 0
0.291805 0 0
0.326774 0 0
0.20692 0 0
0.235917 0 0
0.286446 0 0
0.184174 0 0
0.187475 0 0
0.21338 0 0
0.31271 0 0
0.312109 0 0
0.292211 0 0
0.271029 0 0
0.297736 0 0
0.181245 0 0
0.275759 0 0
0.240539 0 0
0.18968 0 0
0.213967 0 0
0.296306 0 0
0.180713 0 0
0.208418 0 0
0.197155 0 0
0.223122 0 0
0.252167 0 0
0.184675 0 0
0.183907 0 0
0.182844 0 0
0.238643 0 0
0.283848 0 0
0.19207 0 0
0.247836 0 0
0.181601 0 0
0.232845 0 0
0.186208 0 0
0.304453 0 0
0.222809 0 0
0.217461 0 0
0.181696 0 0
0.232645 0 0
0.210643 0 0
0.238286 0 0
0.21308 0 0
0.20598 0 0
0.29161 0 0
0.222809 0 0
0.196685 0 0
0.203865 0 0
0.180131 0 0
0.185359 0 0
0.187109 0 0
0.187109 0 0
0.216974 0 0
0.239047 0 0
0.299953 0 0
0.298026 0 0
0.194346 0 0
0.285235 0 0
0.235536 0 0
0.187109 0 0
0.206684 0 0
0.288138 0 0
0.234187 0 0
0.222631 0 0
0.193826 0 0
0.181245 0 0
0.18221 0 0
0.216847 0 0
0.2247 0 0
0.20598 0 0
0.180131 0 0
0.270574 0 0
0.196685 0 0
0.3316 0 0
0.268348 0 0
0.180672 0 0
0.182844 0 0
0.24187 0 0
0.187475 0 0
0.185576 0 0
0.18221 0 0
0.323969 0 0
0.32825 0 0
0.220396 0 0
0.278466 0 0
0.253443 0 0
0.208509 0 0
0.191107 0 0
0.248292 0 0
0.191107 0 0
0.186284 0 0
0.306201 0 0
0.312229 0 0
0.187606 0 0
0.233036 0 0
0.220822 0 0
0.224633 0 0
0.224633 0 0
0.252637 0 0
0.256614 0 0
0.303585 0 0
0.21325 0 0
0.21325 0 0
0.357413 0 0
0.191318 0 0
0.260915 0 0
0.206848 0 0
0.181359 0 0
0.248909 0 0
0.218859 0 0
0.263386 0 0
0.252347 0 0
0.184599 0 0
0.325593 0 0
0.355506 0 0
0.270574 0 0
0.195034 0 0
0.195034 0 0
0.304127 0 0
0.258146 0 0
0.239642 0 0
0.303602 0 0
0.276304 0 0
0.216074 0 0
0.317315 0 0
0.313023 0 0
0.222197 0 0
0.218938 0 0
0.209742 0 0
0.197155 0 0
0.209954 0 0
0.215364 0 0
0.209954 0 0
0.223981 0 0
0.226285 0 0
0.185811 0 0
0.237869 0 0
0.20593 0 0
0.22184 0 0
0.212564 0 0
0.205777 0 0
0.241464 0 0
0.212564 0 0
0.249239 0 0
0.265404 0 0
0.243993 0 0
0.203865 0 0
0.252238 0 0
0.236712 0 0
0.200853 0 0
0.27229 0 0
0.269423 0 0
0.292012 0 0
0.241584 0 0
0.252269 0 0
0.186165 0 0
0.272735 0 0
0.223379 0 0
0.212564 0 0
0.186963 0 0
0.186963 0 0
0.235139 0 0
0.195034 0 0
0.265209 0 0
0.183373 0 0
0.183373 0 0
0.305458 0 0
0.310514 0 0
0.201022 0 0
0.248292 0 0
0.296728 0 0
0.193826 0 0
0.207791 0 0
0.194346 0 0
0.200153 0 0
0.29137 0 0
0.321749 0 0
0.31057 0 0
0.305414 0 0
0.180059 0 0
0.180059 0 0
0.266347 0 0
0.194346 0 0
0.180672 0 0
0.208989 0 0
0.273903 0 0
0.278592 0 0
0.221443 0 0
0.285582 0 0
0.347008 0 0
0.311672 0 0
0.252815 0 0
0.30723 0 0
0.21338 0 0
0.195628 0 0
0.241584 0 0
0.183536 0 0
0.18358 0 0
0.277244 0 0
0.180131 0 0
0.182568 0 0
0.189197 0 0
0.188648 0 0
0.188648 0 0
0.240809 0 0
0.180672 0 0
0.202264 0 0
0.298578 0 0
0.208989 0 0
0.19224 0 0
0.238353 0 0
0.181592 0 0
0.23514 0 0
0.194756 0 0
0.194756 0 0
0.194756 0 0
0.201611 0 0
0.200153 0 0
0.190693 0 0
0.234179 0 0
0.192926 0 0
0.267468 0 0

900 35
1 0 0 1 1 0 0 1 1 1 0 1 1 0 0 0 0 0 0 0 0 0 1 0 0 0 0 0 0 0 0 0 0 0 0 
1 0 0 1 1 0 0 1 1 1 0 1 1 0 0 0 0 0 0 0 0 0 1 0 0 0 0 0 0 0 0 0 0 0 0 
1 0 0 1 1 0 0 1 1 1 0 1 1 0 0 0 0 0 0 0 0 0 1 0 0 0 0 0 0 0 0 0 0 0 0 
1 0 0 1 1 0 0 1 1 1 0 1 1 0 0 0 0 0 0 0 0 0 1 0 0 0 0 0 0 0 0 0 0 0 0 
1 0 0 1 1 0 0 1 1 1 0 1 1 0 0 0 0 0 0 0 0 0 1 0 0 0 0 0 0 0 0 0 0 0 0 
1 0 0 1 1 0 0 1 1 1 0 1 1 0 0 0 0 0 0 0 0 0 1 0 0 0 0 0 0 0 0 0 0 0 0 
1 0 0 1 1 0 0 1 1 1 0 1 1 0 0 0 0 0 0 0 0 0 1 0 0 0 0 0 0 0 0 0 0 0 0 
1 0 0 1 1 0 0 1 1 1 0 1 1 0 0 0 0 0 0 0 0 0 1 0 0 0 0 0 0 0 0 0 0 0 0 
1 0 0 1 1 0 0 1 1 1 0 1 1 0 0 0 0 0 0 0 0 0 1 0 0 0 0 0 0 0 0 0 0 0 0 
1 0 0 1 1 0 0 1 1 1 0 1 1 0 0 0 0 0 0 0 0 0 1 0 0 0 0 0 0 0 0 0 0 0 0 
1 0 0 1 1 0 0 1 1 1 0 1 1 0 0 0 0 0 0 0 0 0 1 0 0 0 0 0 0 0 0 0 0 0 0 
1 0 0 1 1 0 0 1 1 1 0 1 1 0 0 0 0 0 0 0 0 0 1 0 0 0 0 0 0 0 0 0 0 0 0 
1 0 0 1 1 0 0 1 1 1 0 1 1 0 0 0 0 0 0 0 0 0 1 0 0 0 0 0 0 0 0 0 0 0 0 
1 0 0 1 1 0 0 1 1 1 0 1 1 0 0 0 0 0 0 0 0 0 1 0 0 0 0 0 0 0 0 0 0 0 0 
1 0 0 1 1 0 0 1 1 1 0 1 1 0 0 0 0 0 0 0 0 0 1 0 0 0 0 0 0 0 0 0 0 0 0 
1 0 0 1 1 0 0 1 1 1 0 1 1 0 0 0 0 0 0 0 0 0 1 0 0 0 0 0 0 0 0 0 0 0 0 
1 0 0 1 1 0 0 1 1 1 0 1 1 0 0 0 0 0 0 0 0 0 1 0 0 0 0 0 0 0 0 0 0 0 0 
1 0 0 1 1 0 0 1 1 1 0 1 1 0 0 0 0 0 0 0 0 0 1 0 0 0 0 0 0 0 0 0 0 0 0 
1 0 0 1 1 0 0 1 1 1 0 1 1 0 0 0 0 0 0 0 0 0 1 0 0 0 0 0 0 0 0 0 0 0 0 
1 0 0 1 1 0 0 1 1 1 0 1 1 0 0 0 0 0 0 0 0 0 1 0 0 0 0 0 0 0 0 0 0 0 0 
1 0 0 1 1 0 0 1 1 1 0 1 1 0 0 0 0 0 0 0 0 0 1 0 0 0 0 0 0 0 0 0 0 0 0 
1 0 0 1 1 0 0 1 1 1 0 1 1 0 0 0 0 0 0 0 0 0 1 0 0 0 0 0 0 0 0 0 0 0 0 
1 0 0 1 1 0 0 1 1 1 0 1 1 0 0 0 0 0 0 0 0 0 1 0 0 0 0 0 0 0 0 0 0 0 0 
1 0 0 1 1 0 0 1 1 1 0 1 1 0 0 0 0 0 0 0 0 0 1 0 0 0 0 0 0 0 0 0 0 0 0 
1 0 0 1 1 0 0 1 1 1 0 1 1 0 0 0 0 0 0 0 0 0 1 0 0 0 0 0 0 0 0 0 0 0 0 
1 0 0 1 1 0 0 1 1 1 0 1 1 0 0 0 0 0 0 0 0 0 1 0 0 0 0 0 0 0 0 0 0 0 0 
1 0 0 1 1 0 0 1 1 1 0 1 1 0 0 0 0 0 0 0 0 0 1 0 0 0 0 0 0 0 0 0 0 0 0 
1 0 0 1 1 0 0 1 1 1 0 1 1 0 0 0 0 0 0 0 0 0 1 0 0 0 0 0 0 0 0 0 0 0 0 
1 0 0 1 1 0 0 1 1 1 0 1 1 0 0 0 0 0 0 0 0 0 1 0 0 0 0 0 0 0 0 0 0 0 0 
1 0 0 1 1 0 0 1 1 1 0 1 1 0 0 0 0 0 0 0 0 0 1 0 0 0 0 0 0 0 0 0 0 0 0 
1 0 0 1 1 0 0 1 1 1 0 1 1 0 0 0 0 0 0 0 0 0 1 0 0 0 0 0 0 0 0 0 0 0 0 
1 0 0 1 1 0 0 1 1 1 0 1 1 0 0 0 0 0 0 0 0 0 1 0 0 0 0 0 0 0 0 0 0 0 0 
1 0 0 1 1 0 0 1 1 1 0 1 1 0 0 0 0 0 0 0 0 0 1 0 0 0 0 0 0 0 0 0 0 0 0 
1 0 0 1 1 0 0 1 1 1 0 1 1 0 0 0 0 0 0 0 0 0 1 0 0 0 0 0 0 0 0 0 0 0 0 
1 0 0 1 1 0 0 1 1 1 0 1 1 0 0 0 0 0 0 0 0 0 1 0 0 0 0 0 0 0 0 0 0 0 0 
1 0 0 1 1 0 0 1 1 1 0 1 1 0 0 0 0 0 0 0 0 0 1 0 0 0 0 0 0 0 0 0 0 0 0 
1 0 0 1 1 0 0 1 1 1 0 1 1 0 0 0 0 0 0 0 0 0 1 0 0 0 0 0 0 0 0 0 0 0 0 
1 0 0 1 1 0 0 1 1 1 0 1 1 0 0 0 0 0 0 0 0 0 1 0 0 0 0 0 0 0 0 0 0 0 0 
1 0 0 1 1 0 0 1 1 1 0 1 1 0 0 0 0 0 0 0 0 0 1 0 0 0 0 0 0 0 0 0 0 0 0 
1 0 0 1 1 0 0 1 1 1 0 1 1 0 0 0 0 0 0 0 0 0 1 0 0 0 0 0 0 0 0 0 0 0 0 
1 0 0 1 1 0 0 1 1 1 0 1 1 0 0 0 0 0 0 0 0 0 1 0 0 0 0 0 0 0 0 0 0 0 0 
1 0 0 1 1 0 0 1 1 1 0 1 1 0 0 0 0 0 0 0 0 0 1 0 0 0 0 0 0 0 0 0 0 0 0 
1 0 0 1 1 0 0 1 1 1 0 1 1 0 0 0 0 0 0 0 0 0 1 0 0 0 0 0 0 0 0 0 0 0 0 
1 0 0 1 1 0 0 1 1 1 0 1 1 0 0 0 0 0 0 0 0 0 1 0 0 0 0 0 0 0 0 0 0 0 0 
1 0 0 1 1 0 0 1 1 1 0 1 1 0 0 0 0 0 0 0 0 0 1 0 0 0 0 0 0 0 0 0 0 0 0 
1 0 0 1 1 0 0 1 1 1 0 1 1 0 0 0 0 0 0 0 0 0 1 0 0 0 0 0 0 0 0 0 0 0 0 
1 0 0 1 1 0 0 1 1 1 0 1 1 0 0 0 0 0 0 0 0 0 1 0 0 0 0 0 0 0 0 0 0 0 0 
1 0 0 1 1 0 0 1 1 1 0 1 1 0 0 0 0 0 0 0 0 0 1 0 0 0 0 0 0 0 0 0 0 0 0 
1 0 0 1 1 0 0 1 1 1 0 1 1 0 0 0 0 0 0 0 0 0 1 0 0 0 0 0 0 0 0 0 0 0 0 
1 0 0 1 1 0 0 1 1 1 0 1 1 0 0 0 0 0 0 0 0 0 1 0 0 0 0 0 0 0 0 0 0 0 0 
1 0 0 1 1 0 0 1 1 1 0 1 1 0 0 0 0 0 0 0 0 0 1 0 0 0 0 0 0 0 0 0 0 0 0 
1 0 0 1 1 0 0 1 1 1 0 1 1 0 0 0 0 0 0 0 0 0 1 0 0 0 0 0 0 0 0 0 0 0 0 
1 0 0 1 1 0 0 1 1 1 0 1 1 0 0 0 0 0 0 0 0 0 1 0 0 0 0 0 0 0 0 0 0 0 0 
1 0 0 1 1 0 0 1 1 1 0 1 1 0 0 0 0 0 0 0 0 0 1 0 0 0 0 0 0 0 0 0 0 0 0 
1 0 0 1 1 0 0 1 1 1 0 1 1 0 0 0 0 0 0 0 0 0 1 0 0 0 0 0 0 0 0 0 0 0 0 
1 0 0 1 1 0 0 1 1 1 0 1 1 0 0 0 0 0 0 0 0 0 1 0 0 0 0 0 0 0 0 0 0 0 0 
1 0 0 1 1 0 0 1 1 1 0 1 1 0 0 0 0 0 0 0 0 0 1 0 0 0 0 0 0 0 0 0 0 0 0 
1 0 0 1 1 0 0 1 1 1 0 1 1 0 0 0 0 0 0 0 0 0 1 0 0 0 0 0 0 0 0 0 0 0 0 
1 0 0 1 1 0 0 1 1 1 0 1 1 0 0 0 0 0 0 0 0 0 1 0 0 0 0 0 0 0 0 0 0 0 0 
1 0 0 1 1 0 0 1 1 1 0 1 1 0 0 0 0 0 0 0 0 0 1 0 0 0 0 0 0 0 0 0 0 0 0 
1 0 0 1 1 0 0 1 1 1 0 1 1 0 0 0 0 0 0 0 0 0 1 0 0 0 0 0 0 0 0 0 0 0 0 
1 0 0 1 1 0 0 1 1 1 0 1 1 0 0 0 0 0 0 0 0 0 1 0 0 0 0 0 0 0 0 0 0 0 0 
1 0 0 1 1 0 0 1 1 1 0 1 1 0 0 0 0 0 0 0 0 0 1 0 0 0 0 0 0 0 0 0 0 0 0 
1 0 0 1 1 0 0 1 1 1 0 1 1 0 0 0 0 0 0 0 0 0 1 0 0 0 0 0 0 0 0 0 0 0 0 
1 0 0 1 1 0 0 1 1 1 0 1 1 0 0 0 0 0 0 0 0 0 1 0 0 0 0 0 0 0 0 0 0 0 0 
1 0 0 1 1 0 0 1 1 1 0 1 1 0 0 0 0 0 0 0 0 0 1 0 0 0 0 0 0 0 0 0 0 0 0 
1 0 0 1 1 0 0 1 1 1 0 1 1 0 0 0 0 0 0 0 0 0 1 0 0 0 0 0 0 0 0 0 0 0 0 
1 0 0 1 1 0 0 1 1 1 0 1 1 0 0 0 0 0 0 0 0 0 1 0 0 0 0 0 0 0 0 0 0 0 0 
1 0 0 1 1 0 0 1 1 1 0 1 1 0 0 0 0 0 0 0 0 0 1 0 0 0 0 0 0 0 0 0 0 0 0 
1 0 0 1 1 0 0 1 1 1 0 1 1 0 0 0 0 0 0 0 0 0 1 0 0 0 0 0 0 0 0 0 0 0 0 
1 0 0 1 1 0 0 1 1 1 0 1 1 0 0 0 0 0 0 0 0 0 1 0 0 0 0 0 0 0 0 0 0 0 0 
1 0 0 1 1 0 0 1 1 1 0 1 1 0 0 0 0 0 0 0 0 0 1 0 0 0 0 0 0 0 0 0 0 0 0 
1 0 0 1 1 0 0 1 1 1 0 1 1 0 0 0 0 0 0 0 0 0 1 0 0 0 0 0 0 0 0 0 0 0 0 
1 0 0 1 1 0 0 1 1 1 0 1 1 0 0 0 0 0 0 0 0 0 1 0 0 0 0 0 0 0 0 0 0 0 0 
1 0 0 1 1 0 0 1 1 1 0 1 1 0 0 0 0 0 0 0 0 0 1 0 0 0 0 0 0 0 0 0 0 0 0 
1 0 0 1 1 0 0 1 1 1 0 1 1 0 0 0 0 0 0 0 0 0 1 0 0 0 0 0 0 0 0 0 0 0 0 
1 0 0 1 1 0 0 1 1 1 0 1 1 0 0 0 0 0 0 0 0 0 1 0 0 0 0 0 0 0 0 0 0 0 0 
1 0 0 1 1 0 0 1 1 1 0 1 1 0 0 0 0 0 0 0 0 0 1 0 0 0 0 0 0 0 0 0 0 0 0 
1 0 0 1 1 0 0 1 1 1 0 1 1 0 0 0 0 0 0 0 0 0 1 0 0 0 0 0 0 0 0 0 0 0 0 
1 0 0 1 1 0 0 1 1 1 0 1 1 0 0 0 0 0 0 0 0 0 1 0 0 0 0 0 0 0 0 0 0 0 0 
1 0 0 1 1 0 0 1 1 1 0 1 1 0 0 0 0 0 0 0 0 0 1 0 0 0 0 0 0 0 0 0 0 0 0 
1 0 0 1 1 0 0 1 1 1 0 1 1 0 0 0 0 0 0 0 0 0 1 0 0 0 0 0 0 0 0 0 0 0 0 
1 0 0 1 1 0 0 1 1 1 0 1 1 0 0 0 0 0 0 0 0 0 1 0 0 0 0 0 0 0 0 0 0 0 0 
1 0 0 1 1 0 0 1 1 1 0 1 1 0 0 0 0 0 0 0 0 0 1 0 0 0 0 0 0 0 0 0 0 0 0 
1 0 0 1 1 0 0 1 1 1 0 1 1 0 0 0 0 0 0 0 0 0 1 0 0 0 0 0 0 0 0 0 0 0 0 
1 0 0 1 1 0 0 1 1 1 0 1 1 0 0 0 0 0 0 0 0 0 1 0 0 0 0 0 0 0 0 0 0 0 0 
1 0 0 1 1 0 0 1 1 1 0 1 1 0 0 0 0 0 0 0 0 0 1 0 0 0 0 0 0 0 0 0 0 0 0 
1 0 0 1 1 0 0 1 1 1 0 1 1 0 0 0 0 0 0 0 0 0 1 0 0 0 0 0 0 0 0 0 0 0 0 
1 0 0 1 1 0 0 1 1 1 0 1 1 0 0 0 0 0 0 0 0 0 1 0 0 0 0 0 0 0 0 0 0 0 0 
1 0 0 1 1 0 0 1 1 1 0 1 1 0 0 0 0 0 0 0 0 0 1 0 0 0 0 0 0 0 0 0 0 0 0 
1 0 0 1 1 0 0 1 1 1 0 1 1 0 0 0 0 0 0 0 0 0 1 0 0 0 0 0 0 0 0 0 0 0 0 
1 0 0 1 1 0 0 1 1 1 0 1 1 0 0 0 0 0 0 0 0 0 1 0 0 0 0 0 0 0 0 0 0 0 0 
1 0 0 1 1 0 0 1 1 1 0 1 1 0 0 0 0 0 0 0 0 0 1 0 0 0 0 0 0 0 0 0 0 0 0 
1 0 0 1 1 0 0 1 1 1 0 1 1 0 0 0 0 0 0 0 0 0 1 0 0 0 0 0 0 0 0 0 0 0 0 
1 0 0 1 1 0 0 1 1 1 0 1 1 0 0 0 0 0 0 0 0 0 1 0 0 0 0 0 0 0 0 0 0 0 0 
1 0 0 1 1 0 0 1 1 1 0 1 1 0 0 0 0 0 0 0 0 0 1 0 0 0 0 0 0 0 0 0 0 0 0 
1 0 0 1 1 0 0 1 1 1 0 1 1 0 0 0 0 0 0 0 0 0 1 0 0 0 0 0 0 0 0 0 0 0 0 
1 0 0 1 1 0 0 1 1 1 0 1 1 0 0 0 0 0 0 0 0 0 1 0 0 0 0 0 0 0 0 0 0 0 0 
1 0 0 1 1 0 0 1 1 1 0 1 1 0 0 0 0 0 0 0 0 0 1 0 0 0 0 0 0 0 0 0 0 0 0 
1 0 0 1 1 0 0 1 1 1 0 1 1 0 0 0 0 0 0 0 0 0 1 0 0 0 0 0 0 0 0 0 0 0 0 
1 0 0 1 1 0 0 1 1 1 0 1 1 0 0 0 0 0 0 0 0 0 1 0 0 0 0 0 0 0 0 0 0 0 0 
1 0 0 1 1 0 0 1 1 1 0 1 1 0 0 0 0 0 0 0 0 0 1 0 0 0 0 0 0 0 0 0 0 0 0 
1 0 0 1 1 0 0 1 1 1 0 1 1 0 0 0 0 0 0 0 0 0 1 0 0 0 0 0 0 0 0 0 0 0 0 
1 0 0 1 1 0 0 1 1 1 0 1 1 0 0 0 0 0 0 0 0 0 1 0 0 0 0 0 0 0 0 0 0 0 0 
1 0 0 1 1 0 0 1 1 1 0 1 1 0 0 0 0 0 0 0 0 0 1 0 0 0 0 0 0 0 0 0 0 0 0 
1 0 0 1 1 0 0 1 1 1 0 1 1 0 0 0 0 0 0 0 0 0 1 0 0 0 0 0 0 0 0 0 0 0 0 
1 0 0 1 1 0 0 1 1 1 0 1 1 0 0 0 0 0 0 0 0 0 1 0 0 0 0 0 0 0 0 0 0 0 0 
1 0 0 1 1 0 0 1 1 1 0 1 1 0 0 0 0 0 0 0 0 0 1 0 0 0 0 0 0 0 0 0 0 0 0 
1 0 0 1 1 0 0 1 1 1 0 1 1 0 0 0 0 0 0 0 0 0 1 0 0 0 0 0 0 0 0 0 0 0 0 
1 0 0 1 1 0 0 1 1 1 0 1 1 0 0 0 0 0 0 0 0 0 1 0 0 0 0 0 0 0 0 0 0 0 0 
1 0 0 1 1 0 0 1 1 1 0 1 1 0 0 0 0 0 0 0 0 0 1 0 0 0 0 0 0 0 0 0 0 0 0 
1 0 0 1 1 0 0 1 1 1 0 1 1 0 0 0 0 0 0 0 0 0 1 0 0 0 0 0 0 0 0 0 0 0 0 
1 0 0 1 1 0 0 1 1 1 0 1 1 0 0 0 0 0 0 0 0 0 1 0 0 0 0 0 0 0 0 0 0 0 0 
1 0 0 1 1 0 0 1 1 1 0 1 1 0 0 0 0 0 0 0 0 0 1 0 0 0 0 0 0 0 0 0 0 0 0 
1 0 0 1 1 0 0 1 1 1 0 1 1 0 0 0 0 0 0 0 0 0 1 0 0 0 0 0 0 0 0 0 0 0 0 
1 0 0 1 1 0 0 1 1 1 0 1 1 0 0 0 0 0 0 0 0 0 1 0 0 0 0 0 0 0 0 0 0 0 0 
1 0 0 1 1 0 0 1 1 1 0 1 1 0 0 0 0 0 0 0 0 0 1 0 0 0 0 0 0 0 0 0 0 0 0 
1 0 0 1 1 0 0 1 1 1 0 1 1 0 0 0 0 0 0 0 0 0 1 0 0 0 0 0 0 0 0 0 0 0 0 
1 0 0 1 1 0 0 1 1 1 0 1 1 0 0 0 0 0 0 0 0 0 1 0 0 0 0 0 0 0 0 0 0 0 0 
1 0 0 1 1 0 0 1 1 1 0 1 1 0 0 0 0 0 0 0 0 0 1 0 0 0 0 0 0 0 0 0 0 0 0 
1 0 0 1 1 0 0 1 1 1 0 1 1 0 0 0 0 0 0 0 0 0 1 0 0 0 0 0 0 0 0 0 0 0 0 
1 0 0 1 1 0 0 1 1 1 0 1 1 0 0 0 0 0 0 0 0 0 1 0 0 0 0 0 0 0 0 0 0 0 0 
1 0 0 1 1 0 0 1 1 1 0 1 1 0 0 0 0 0 0 0 0 0 1 0 0 0 0 0 0 0 0 0 0 0 0 
1 0 0 1 1 0 0 1 1 1 0 1 1 0 0 0 0 0 0 0 0 0 1 0 0 0 0 0 0 0 0 0 0 0 0 
1 0 0 1 1 0 0 1 1 1 0 1 1 0 0 0 0 0 0 0 0 0 1 0 0 0 0 0 0 0 0 0 0 0 0 
1 0 0 1 1 0 0 1 1 1 0 1 1 0 0 0 0 0 0 0 0 0 1 0 0 0 0 0 0 0 0 0 0 0 0 
1 0 0 1 1 0 0 1 1 1 0 1 1 0 0 0 0 0 0 0 0 0 1 0 0 0 0 0 0 0 0 0 0 0 0 
1 0 0 1 1 0 0 1 1 1 0 1 1 0 0 0 0 0 0 0 0 0 1 0 0 0 0 0 0 0 0 0 0 0 0 
1 0 0 1 1 0 0 1 1 1 0 1 1 0 0 0 0 0 0 0 0 0 1 0 0 0 0 0 0 0 0 0 0 0 0 
1 0 0 1 1 0 0 1 1 1 0 1 1 0 0 0 0 0 0 0 0 0 1 0 0 0 0 0 0 0 0 0 0 0 0 
1 0 0 1 1 0 0 1 1 1 0 1 1 0 0 0 0 0 0 0 0 0 1 0 0 0 0 0 0 0 0 0 0 0 0 
1 0 0 1 1 0 0 1 1 1 0 1 1 0 0 0 0 0 0 0 0 0 1 0 0 0 0 0 0 0 0 0 0 0 0 
1 0 0 1 1 0 0 1 1 1 0 1 1 0 0 0 0 0 0 0 0 0 1 0 0 0 0 0 0 0 0 0 0 0 0 
1 0 0 1 1 0 0 1 1 1 0 1 1 0 0 0 0 0 0 0 0 0 1 0 0 0 0 0 0 0 0 0 0 0 0 
1 0 0 1 1 0 0 1 1 1 0 1 1 0 0 0 0 0 0 0 0 0 1 0 0 0 0 0 0 0 0 0 0 0 0 
1 0 0 1 1 0 0 1 1 1 0 1 1 0 0 0 0 0 0 0 0 0 1 0 0 0 0 0 0 0 0 0 0 0 0 
1 0 0 1 1 0 0 1 1 1 0 1 1 0 0 0 0 0 0 0 0 0 1 0 0 0 0 0 0 0 0 0 0 0 0 
1 0 0 1 1 0 0 1 1 1 0 1 1 0 0 0 0 0 0 0 0 0 1 0 0 0 0 0 0 0 0 0 0 0 0 
1 0 0 1 1 0 0 1 1 1 0 1 1 0 0 0 0 0 0 0 0 0 1 0 0 0 0 0 0 0 0 0 0 0 0 
1 0 0 1 1 0 0 1 1 1 0 1 1 0 0 0 0 0 0 0 0 0 1 0 0 0 0 0 0 0 0 0 0 0 0 
1 0 0 1 1 0 0 1 1 1 0 1 1 0 0 0 0 0 0 0 0 0 1 0 0 0 0 0 0 0 0 0 0 0 0 
1 0 0 1 1 0 0 1 1 1 0 1 1 0 0 0 0 0 0 0 0 0 1 0 0 0 0 0 0 0 0 0 0 0 0 
1 0 0 1 1 0 0 1 1 1 0 1 1 0 0 0 0 0 0 0 0 0 1 0 0 0 0 0 0 0 0 0 0 0 0 
1 0 0 1 1 0 0 1 1 1 0 1 1 0 0 0 0 0 0 0 0 0 1 0 0 0 0 0 0 0 0 0 0 0 0 
1 0 0 1 1 0 0 1 1 1 0 1 1 0 0 0 0 0 0 0 0 0 1 0 0 0 0 0 0 0 0 0 0 0 0 
1 0 0 1 1 0 0 1 1 1 0 1 1 0 0 0 0 0 0 0 0 0 1 0 0 0 0 0 0 0 0 0 0 0 0 
1 0 0 1 1 0 0 1 1 1 0 1 1 0 0 0 0 0 0 0 0 0 1 0 0 0 0 0 0 0 0 0 0 0 0 
1 0 0 1 1 0 0 1 1 1 0 1 1 0 0 0 0 0 0 0 0 0 1 0 0 0 0 0 0 0 0 0 0 0 0 
1 0 0 1 1 0 0 1 1 1 0 1 1 0 0 0 0 0 0 0 0 0 1 0 0 0 0 0 0 0 0 0 0 0 0 
1 0 0 1 1 0 0 1 1 1 0 1 1 0 0 0 0 0 0 0 0 0 1 0 0 0 0 0 0 0 0 0 0 0 0 
1 0 0 1 1 0 0 1 1 1 0 1 1 0 0 0 0 0 0 0 0 0 1 0 0 0 0 0 0 0 0 0 0 0 0 
1 0 0 1 1 0 0 1 1 1 0 1 1 0 0 0 0 0 0 0 0 0 1 0 0 0 0 0 0 0 0 0 0 0 0 
1 0 0 1 1 0 0 1 1 1 0 1 1 0 0 0 0 0 0 0 0 0 1 0 0 0 0 0 0 0 0 0 0 0 0 
1 0 0 1 1 0 0 1 1 1 0 1 1 0 0 0 0 0 0 0 0 0 1 0 0 0 0 0 0 0 0 0 0 0 0 
1 0 0 1 1 0 0 1 1 1 0 1 1 0 0 0 0 0 0 0 0 0 1 0 0 0 0 0 0 0 0 0 0 0 0 
1 0 0 1 1 0 0 1 1 1 0 1 1 0 0 0 0 0 0 0 0 0 1 0 0 0 0 0 0 0 0 0 0 0 0 
1 0 0 1 1 0 0 1 1 1 0 1 1 0 0 0 0 0 0 0 0 0 1 0 0 0 0 0 0 0 0 0 0 0 0 
1 0 0 1 1 0 0 1 1 1 0 1 1 0 0 0 0 0 0 0 0 0 1 0 0 0 0 0 0 0 0 0 0 0 0 
1 0 0 1 1 0 0 1 1 1 0 1 1 0 0 0 0 0 0 0 0 0 1 0 0 0 0 0 0 0 0 0 0 0 0 
1 0 0 1 1 0 0 1 1 1 0 1 1 0 0 0 0 0 0 0 0 0 1 0 0 0 0 0 0 0 0 0 0 0 0 
1 0 0 1 1 0 0 1 1 1 0 1 1 0 0 0 0 0 0 0 0 0 1 0 0 0 0 0 0 0 0 0 0 0 0 
1 0 0 1 1 0 0 1 1 1 0 1 1 0 0 0 0 0 0 0 0 0 1 0 0 0 0 0 0 0 0 0 0 0 0 
1 0 0 1 1 0 0 1 1 1 0 1 1 0 0 0 0 0 0 0 0 0 1 0 0 0 0 0 0 0 0 0 0 0 0 
1 0 0 1 1 0 0 1 1 1 0 1 1 0 0 0 0 0 0 0 0 0 1 0 0 0 0 0 0 0 0 0 0 0 0 
1 0 0 1 1 0 0 1 1 1 0 1 1 0 0 0 0 0 0 0 0 0 1 0 0 0 0 0 0 0 0 0 0 0 0 
1 0 0 1 1 0 0 1 1 1 0 1 1 0 0 0 0 0 0 0 0 0 1 0 0 0 0 0 0 0 0 0 0 0 0 
1 0 0 1 1 0 0 1 1 1 0 1 1 0 0 0 0 0 0 0 0 0 1 0 0 0 0 0 0 0 0 0 0 0 0 
1 0 0 1 1 0 0 1 1 1 0 1 1 0 0 0 0 0 0 0 0 0 1 0 0 0 0 0 0 0 0 0 0 0 0 
1 0 0 1 1 0 0 1 1 1 0 1 1 0 0 0 0 0 0 0 0 0 1 0 0 0 0 0 0 0 0 0 0 0 0 
1 0 0 1 1 0 0 1 1 1 0 1 1 0 0 0 0 0 0 0 0 0 1 0 0 0 0 0 0 0 0 0 0 0 0 
1 0 0 1 1 0 0 1 1 1 0 1 1 0 0 0 0 0 0 0 0 0 1 0 0 0 0 0 0 0 0 0 0 0 0 
1 0 0 1 1 0 0 1 1 1 0 1 1 0 0 0 0 0 0 0 0 0 1 0 0 0 0 0 0 0 0 0 0 0 0 
1 0 0 1 1 0 0 1 1 1 0 1 1 0 0 0 0 0 0 0 0 0 1 0 0 0 0 0 0 0 0 0 0 0 0 
1 0 0 1 1 0 0 1 1 1 0 1 1 0 0 0 0 0 0 0 0 0 1 0 0 0 0 0 0 0 0 0 0 0 0 
1 0 0 1 1 0 0 1 1 1 0 1 1 0 0 0 0 0 0 0 0 0 1 0 0 0 0 0 0 0 0 0 0 0 0 
1 0 0 1 1 0 0 1 1 1 0 1 1 0 0 0 0 0 0 0 0 0 1 0 0 0 0 0 0 0 0 0 0 0 0 
1 0 0 1 1 0 0 1 1 1 0 1 1 0 0 0 0 0 0 0 0 0 1 0 0 0 0 0 0 0 0 0 0 0 0 
1 0 0 1 1 0 0 1 1 1 0 1 1 0 0 0 0 0 0 0 0 0 1 0 0 0 0 0 0 0 0 0 0 0 0 
1 0 0 1 1 0 0 1 1 1 0 1 1 0 0 0 0 0 0 0 0 0 1 0 0 0 0 0 0 0 0 0 0 0 0 
1 0 0 1 1 0 0 1 1 1 0 1 1 0 0 0 0 0 0 0 0 0 1 0 0 0 0 0 0 0 0 0 0 0 0 
1 0 0 1 1 0 0 1 1 1 0 1 1 0 0 0 0 0 0 0 0 0 1 0 0 0 0 0 0 0 0 0 0 0 0 
1 0 0 1 1 0 0 1 1 1 0 1 1 0 0 0 0 0 0 0 0 0 1 0 0 0 0 0 0 0 0 0 0 0 0 
1 0 0 1 1 0 0 1 1 1 0 1 1 0 0 0 0 0 0 0 0 0 1 0 0 0 0 0 0 0 0 0 0 0 0 
1 0 0 1 1 0 0 1 1 1 0 1 1 0 0 0 0 0 0 0 0 0 1 0 0 0 0 0 0 0 0 0 0 0 0 
1 0 0 1 1 0 0 1 1 1 0 1 1 0 0 0 0 0 0 0 0 0 1 0 0 0 0 0 0 0 0 0 0 0 0 
1 0 0 1 1 0 0 1 1 1 0 1 1 0 0 0 0 0 0 0 0 0 1 0 0 0 0 0 0 0 0 0 0 0 0 
1 0 0 1 1 0 0 1 1 1 0 1 1 0 0 0 0 0 0 0 0 0 1 0 0 0 0 0 0 0 0 0 0 0 0 
1 0 0 1 1 0 0 1 1 1 0 1 1 0 0 0 0 0 0 0 0 0 1 0 0 0 0 0 0 0 0 0 0 0 0 
1 0 0 1 1 0 0 1 1 1 0 1 1 0 0 0 0 0 0 0 0 0 1 0 0 0 0 0 0 0 0 0 0 0 0 
1 0 0 1 1 0 0 1 1 1 0 1 1 0 0 0 0 0 0 0 0 0 1 0 0 0 0 0 0 0 0 0 0 0 0 
1 0 0 1 1 0 0 1 1 1 0 1 1 0 0 0 0 0 0 0 0 0 1 0 0 0 0 0 0 0 0 0 0 0 0 
1 0 0 1 1 0 0 1 1 1 0 1 1 0 0 0 0 0 0 0 0 0 1 0 0 0 0 0 0 0 0 0 0 0 0 
1 0 0 1 1 0 0 1 1 1 0 1 1 0 0 0 0 0 0 0 0 0 1 0 0 0 0 0 0 0 0 0 0 0 0 
1 0 0 1 1 0 0 1 1 1 0 1 1 0 0 0 0 0 0 0 0 0 1 0 0 0 0 0 0 0 0 0 0 0 0 
1 0 0 1 1 0 0 1 1 1 0 1 1 0 0 0 0 0 0 0 0 0 1 0 0 0 0 0 0 0 0 0 0 0 0 
1 0 0 1 1 0 0 1 1 1 0 1 1 0 0 0 0 0 0 0 0 0 1 0 0 0 0 0 0 0 0 0 0 0 0 
1 0 0 1 1 0 0 1 1 1 0 1 1 0 0 0 0 0 0 0 0 0 1 0 0 0 0 0 0 0 0 0 0 0 0 
1 0 0 1 1 0 0 1 1 1 0 1 1 0 0 0 0 0 0 0 0 0 1 0 0 0 0 0 0 0 0 0 0 0 0 
1 0 0 1 1 0 0 1 1 1 0 1 1 0 0 0 0 0 0 0 0 0 1 0 0 0 0 0 0 0 0 0 0 0 0 
1 0 0 1 1 0 0 1 1 1 0 1 1 0 0 0 0 0 0 0 0 0 1 0 0 0 0 0 0 0 0 0 0 0 0 
1 0 0 1 1 0 0 1 1 1 0 1 1 0 0 0 0 0 0 0 0 0 1 0 0 0 0 0 0 0 0 0 0 0 0 
1 0 0 1 1 0 0 1 1 1 0 1 1 0 0 0 0 0 0 0 0 0 1 0 0 0 0 0 0 0 0 0 0 0 0 
1 0 0 1 1 0 0 1 1 1 0 1 1 0 0 0 0 0 0 0 0 0 1 0 0 0 0 0 0 0 0 0 0 0 0 
1 0 0 1 1 0 0 1 1 1 0 1 1 0 0 0 0 0 0 0 0 0 1 0 0 0 0 0 0 0 0 0 0 0 0 
1 0 0 1 1 0 0 1 1 1 0 1 1 0 0 0 0 0 0 0 0 0 1 0 0 0 0 0 0 0 0 0 0 0 0 
1 0 0 1 1 0 0 1 1 1 0 1 1 0 0 0 0 0 0 0 0 0 1 0 0 0 0 0 0 0 0 0 0 0 0 
1 0 0 1 1 0 0 1 1 1 0 1 1 0 0 0 0 0 0 0 0 0 1 0 0 0 0 0 0 0 0 0 0 0 0 
1 0 0 1 1 0 0 1 1 1 0 1 1 0 0 0 0 0 0 0 0 0 1 0 0 0 0 0 0 0 0 0 0 0 0 
1 0 0 1 1 0 0 1 1 1 0 1 1 0 0 0 0 0 0 0 0 0 1 0 0 0 0 0 0 0 0 0 0 0 0 
1 0 0 1 1 0 0 1 1 1 0 1 1 0 0 0 0 0 0 0 0 0 1 0 0 0 0 0 0 0 0 0 0 0 0 
1 0 0 1 1 0 0 1 1 1 0 1 1 0 0 0 0 0 0 0 0 0 1 0 0 0 0 0 0 0 0 0 0 0 0 
1 0 0 1 1 0 0 1 1 1 0 1 1 0 0 0 0 0 0 0 0 0 1 0 0 0 0 0 0 0 0 0 0 0 0 
1 0 0 1 1 0 0 1 1 1 0 1 1 0 0 0 0 0 0 0 0 0 1 0 0 0 0 0 0 0 0 0 0 0 0 
1 0 0 1 1 0 0 1 1 1 0 1 1 0 0 0 0 0 0 0 0 0 1 0 0 0 0 0 0 0 0 0 0 0 0 
1 0 0 1 1 0 0 1 1 1 0 1 1 0 0 0 0 0 0 0 0 0 1 0 0 0 0 0 0 0 0 0 0 0 0 
1 0 0 1 1 0 0 1 1 1 0 1 1 0 0 0 0 0 0 0 0 0 1 0 0 0 0 0 0 0 0 0 0 0 0 
1 0 0 1 1 0 0 1 1 1 0 1 1 0 0 0 0 0 0 0 0 0 1 0 0 0 0 0 0 0 0 0 0 0 0 
1 0 0 1 1 0 0 1 1 1 0 1 1 0 0 0 0 0 0 0 0 0 1 0 0 0 0 0 0 0 0 0 0 0 0 
1 0 0 1 1 0 0 1 1 1 0 1 1 0 0 0 0 0 0 0 0 0 1 0 0 0 0 0 0 0 0 0 0 0 0 
1 0 0 1 1 0 0 1 1 1 0 1 1 0 0 0 0 0 0 0 0 0 1 0 0 0 0 0 0 0 0 0 0 0 0 
1 0 0 1 1 0 0 1 1 1 0 1 1 0 0 0 0 0 0 0 0 0 1 0 0 0 0 0 0 0 0 0 0 0 0 
1 0 0 1 1 0 0 1 1 1 0 1 1 0 0 0 0 0 0 0 0 0 1 0 0 0 0 0 0 0 0 0 0 0 0 
1 0 0 1 1 0 0 1 1 1 0 1 1 0 0 0 0 0 0 0 0 0 1 0 0 0 0 0 0 0 0 0 0 0 0 
1 0 0 1 1 0 0 1 1 1 0 1 1 0 0 0 0 0 0 0 0 0 1 0 0 0 0 0 0 0 0 0 0 0 0 
1 0 0 1 1 0 0 1 1 1 0 1 1 0 0 0 0 0 0 0 0 0 1 0 0 0 0 0 0 0 0 0 0 0 0 
1 0 0 1 1 0 0 1 1 1 0 1 1 0 0 0 0 0 0 0 0 0 1 0 0 0 0 0 0 0 0 0 0 0 0 
1 0 0 1 1 0 0 1 1 1 0 1 1 0 0 0 0 0 0 0 0 0 1 0 0 0 0 0 0 0 0 0 0 0 0 
1 0 0 1 1 0 0 1 1 1 0 1 1 0 0 0 0 0 0 0 0 0 1 0 0 0 0 0 0 0 0 0 0 0 0 
1 0 0 1 1 0 0 1 1 1 0 1 1 0 0 0 0 0 0 0 0 0 1 0 0 0 0 0 0 0 0 0 0 0 0 
1 0 0 1 1 0 0 1 1 1 0 1 1 0 0 0 0 0 0 0 0 0 1 0 0 0 0 0 0 0 0 0 0 0 0 
1 0 0 1 1 0 0 1 1 1 0 1 1 0 0 0 0 0 0 0 0 0 1 0 0 0 0 0 0 0 0 0 0 0 0 
1 0 0 1 1 0 0 1 1 1 0 1 1 0 0 0 0 0 0 0 0 0 1 0 0 0 0 0 0 0 0 0 0 0 0 
1 0 0 1 1 0 0 1 1 1 0 1 1 0 0 0 0 0 0 0 0 0 1 0 0 0 0 0 0 0 0 0 0 0 0 
1 0 0 1 1 0 0 1 1 1 0 1 1 0 0 0 0 0 0 0 0 0 1 0 0 0 0 0 0 0 0 0 0 0 0 
1 0 0 1 1 0 0 1 1 1 0 1 1 0 0 0 0 0 0 0 0 0 1 0 0 0 0 0 0 0 0 0 0 0 0 
1 0 0 1 1 0 0 1 1 1 0 1 1 0 0 0 0 0 0 0 0 0 1 0 0 0 0 0 0 0 0 0 0 0 0 
1 0 0 1 1 0 0 1 1 1 0 1 1 0 0 0 0 0 0 0 0 0 1 0 0 0 0 0 0 0 0 0 0 0 0 
1 0 0 1 1 0 0 1 1 1 0 1 1 0 0 0 0 0 0 0 0 0 1 0 0 0 0 0 0 0 0 0 0 0 0 
1 0 0 1 1 0 0 1 1 1 0 1 1 0 0 0 0 0 0 0 0 0 1 0 0 0 0 0 0 0 0 0 0 0 0 
1 0 0 1 1 0 0 1 1 1 0 1 1 0 0 0 0 0 0 0 0 0 1 0 0 0 0 0 0 0 0 0 0 0 0 
1 0 0 1 1 0 0 1 1 1 0 1 1 0 0 0 0 0 0 0 0 0 1 0 0 0 0 0 0 0 0 0 0 0 0 
1 0 0 1 1 0 0 1 1 1 0 1 1 0 0 0 0 0 0 0 0 0 1 0 0 0 0 0 0 0 0 0 0 0 0 
1 0 0 1 1 0 0 1 1 1 0 1 1 0 0 0 0 0 0 0 0 0 1 0 0 0 0 0 0 0 0 0 0 0 0 
1 0 0 1 1 0 0 1 1 1 0 1 1 0 0 0 0 0 0 0 0 0 1 0 0 0 0 0 0 0 0 0 0 0 0 
1 0 0 1 1 0 0 1 1 1 0 1 1 0 0 0 0 0 0 0 0 0 1 0 0 0 0 0 0 0 0 0 0 0 0 
1 0 0 1 1 0 0 1 1 1 0 1 1 0 0 0 0 0 0 0 0 0 1 0 0 0 0 0 0 0 0 0 0 0 0 
1 0 0 1 1 0 0 1 1 1 0 1 1 0 0 0 0 0 0 0 0 0 1 0 0 0 0 0 0 0 0 0 0 0 0 
1 0 0 1 1 0 0 1 1 1 0 1 1 0 0 0 0 0 0 0 0 0 1 0 0 0 0 0 0 0 0 0 0 0 0 
1 0 0 1 1 0 0 1 1 1 0 1 1 0 0 0 0 0 0 0 0 0 1 0 0 0 0 0 0 0 0 0 0 0 0 
1 0 0 1 1 0 0 1 1 1 0 1 1 0 0 0 0 0 0 0 0 0 1 0 0 0 0 0 0 0 0 0 0 0 0 
1 0 0 1 1 0 0 1 1 1 0 1 1 0 0 0 0 0 0 0 0 0 1 0 0 0 0 0 0 0 0 0 0 0 0 
1 0 0 1 1 0 0 1 1 1 0 1 1 0 0 0 0 0 0 0 0 0 1 0 0 0 0 0 0 0 0 0 0 0 0 
1 0 0 1 1 0 0 1 1 1 0 1 1 0 0 0 0 0 0 0 0 0 1 0 0 0 0 0 0 0 0 0 0 0 0 
1 0 0 1 1 0 0 1 1 1 0 1 1 0 0 0 0 0 0 0 0 0 1 0 0 0 0 0 0 0 0 0 0 0 0 
1 0 0 1 1 0 0 1 1 1 0 1 1 0 0 0 0 0 0 0 0 0 1 0 0 0 0 0 0 0 0 0 0 0 0 
1 0 0 1 1 0 0 1 1 1 0 1 1 0 0 0 0 0 0 0 0 0 1 0 0 0 0 0 0 0 0 0 0 0 0 
1 0 0 1 1 0 0 1 1 1 0 1 1 0 0 0 0 0 0 0 0 0 1 0 0 0 0 0 0 0 0 0 0 0 0 
1 0 0 1 1 0 0 1 1 1 0 1 1 0 0 0 0 0 0 0 0 0 1 0 0 0 0 0 0 0 0 0 0 0 0 
1 0 0 1 1 0 0 1 1 1 0 1 1 0 0 0 0 0 0 0 0 0 1 0 0 0 0 0 0 0 0 0 0 0 0 
1 0 0 1 1 0 0 1 1 1 0 1 1 0 0 0 0 0 0 0 0 0 1 0 0 0 0 0 0 0 0 0 0 0 0 
1 0 0 1 1 0 0 1 1 1 0 1 1 0 0 0 0 0 0 0 0 0 1 0 0 0 0 0 0 0 0 0 0 0 0 
1 0 0 1 1 0 0 1 1 1 0 1 1 0 0 0 0 0 0 0 0 0 1 0 0 0 0 0 0 0 0 0 0 0 0 
1 0 0 1 1 0 0 1 1 1 0 1 1 0 0 0 0 0 0 0 0 0 1 0 0 0 0 0 0 0 0 0 0 0 0 
1 0 0 1 1 0 0 1 1 1 0 1 1 0 0 0 0 0 0 0 0 0 1 0 0 0 0 0 0 0 0 0 0 0 0 
1 0 0 1 1 0 0 1 1 1 0 1 1 0 0 0 0 0 0 0 0 0 1 0 0 0 0 0 0 0 0 0 0 0 0 
1 0 0 1 1 0 0 1 1 1 0 1 1 0 0 0 0 0 0 0 0 0 1 0 0 0 0 0 0 0 0 0 0 0 0 
1 0 0 1 1 0 0 1 1 1 0 1 1 0 0 0 0 0 0 0 0 0 1 0 0 0 0 0 0 0 0 0 0 0 0 
1 0 0 1 1 0 0 1 1 1 0 1 1 0 0 0 0 0 0 0 0 0 1 0 0 0 0 0 0 0 0 0 0 0 0 
1 0 0 1 1 0 0 1 1 1 0 1 1 0 0 0 0 0 0 0 0 0 1 0 0 0 0 0 0 0 0 0 0 0 0 
1 0 0 1 1 0 0 1 1 1 0 1 1 0 0 0 0 0 0 0 0 0 1 0 0 0 0 0 0 0 0 0 0 0 0 
1 0 0 1 1 0 0 1 1 1 0 1 1 0 0 0 0 0 0 0 0 0 1 0 0 0 0 0 0 0 0 0 0 0 0 
1 0 0 1 1 0 0 1 1 1 0 1 1 0 0 0 0 0 0 0 0 0 1 0 0 0 0 0 0 0 0 0 0 0 0 
1 0 0 1 1 0 0 1 1 1 0 1 1 0 0 0 0 0 0 0 0 0 1 0 0 0 0 0 0 0 0 0 0 0 0 
1 0 0 1 1 0 0 1 1 1 0 1 1 0 0 0 0 0 0 0 0 0 1 0 0 0 0 0 0 0 0 0 0 0 0 
1 0 0 1 1 0 0 1 1 1 0 1 1 0 0 0 0 0 0 0 0 0 1 0 0 0 0 0 0 0 0 0 0 0 0 
1 0 0 1 1 0 0 1 1 1 0 1 1 0 0 0 0 0 0 0 0 0 1 0 0 0 0 0 0 0 0 0 0 0 0 
1 0 0 1 1 0 0 1 1 1 0 1 1 0 0 0 0 0 0 0 0 0 1 0 0 0 0 0 0 0 0 0 0 0 0 
1 0 0 1 1 0 0 1 1 1 0 1 1 0 0 0 0 0 0 0 0 0 1 0 0 0 0 0 0 0 0 0 0 0 0 
1 0 0 1 1 0 0 1 1 1 0 1 1 0 0 0 0 0 0 0 0 0 1 0 0 0 0 0 0 0 0 0 0 0 0 
1 0 0 1 1 0 0 1 1 1 0 1 1 0 0 0 0 0 0 0 0 0 1 0 0 0 0 0 0 0 0 0 0 0 0 
1 0 0 1 1 0 0 1 1 1 0 1 1 0 0 0 0 0 0 0 0 0 1 0 0 0 0 0 0 0 0 0 0 0 0 
1 0 0 1 1 0 0 1 1 1 0 1 1 0 0 0 0 0 0 0 0 0 1 0 0 0 0 0 0 0 0 0 0 0 0 
1 0 0 1 1 0 0 1 1 1 0 1 1 0 0 0 0 0 0 0 0 0 1 0 0 0 0 0 0 0 0 0 0 0 0 
1 0 0 1 1 0 0 1 1 1 0 1 1 0 0 0 0 0 0 0 0 0 1 0 0 0 0 0 0 0 0 0 0 0 0 
1 0 0 1 1 0 0 1 1 1 0 1 1 0 0 0 0 0 0 0 0 0 1 0 0 0 0 0 0 0 0 0 0 0 0 
1 0 0 1 1 0 0 1 1 1 0 1 1 0 0 0 0 0 0 0 0 0 1 0 0 0 0 0 0 0 0 0 0 0 0 
1 0 0 1 1 0 0 1 1 1 0 1 1 0 0 0 0 0 0 0 0 0 1 0 0 0 0 0 0 0 0 0 0 0 0 
1 0 0 1 1 0 0 1 1 1 0 1 1 0 0 0 0 0 0 0 0 0 1 0 0 0 0 0 0 0 0 0 0 0 0 
1 0 0 1 1 0 0 1 1 1 0 1 1 0 0 0 0 0 0 0 0 0 1 0 0 0 0 0 0 0 0 0 0 0 0 
1 0 0 1 1 0 0 1 1 1 0 1 1 0 0 0 0 0 0 0 0 0 1 0 0 0 0 0 0 0 0 0 0 0 0 
1 0 0 1 1 0 0 1 1 1 0 1 1 0 0 0 0 0 0 0 0 0 1 0 0 0 0 0 0 0 0 0 0 0 0 
1 0 0 1 1 0 0 1 1 1 0 1 1 0 0 0 0 0 0 0 0 0 1 0 0 0 0 0 0 0 0 0 0 0 0 
1 0 0 1 1 0 0 1 1 1 0 1 1 0 0 0 0 0 0 0 0 0 1 0 0 0 0 0 0 0 0 0 0 0 0 
1 0 0 1 1 0 0 1 1 1 0 1 1 0 0 0 0 0 0 0 0 0 1 0 0 0 0 0 0 0 0 0 0 0 0 
1 0 0 1 1 0 0 1 1 1 0 1 1 0 0 0 0 0 0 0 0 0 1 0 0 0 0 0 0 0 0 0 0 0 0 
1 0 0 1 1 0 0 1 1 1 0 1 1 0 0 0 0 0 0 0 0 0 1 0 0 0 0 0 0 0 0 0 0 0 0 
1 0 0 1 1 0 0 1 1 1 0 1 1 0 0 0 0 0 0 0 0 0 1 0 0 0 0 0 0 0 0 0 0 0 0 
1 0 0 1 1 0 0 1 1 1 0 1 1 0 0 0 0 0 0 0 0 0 1 0 0 0 0 0 0 0 0 0 0 0 0 
1 0 0 1 1 0 0 1 1 1 0 1 1 0 0 0 0 0 0 0 0 0 1 0 0 0 0 0 0 0 0 0 0 0 0 
1 0 0 1 1 0 0 1 1 1 0 1 1 0 0 0 0 0 0 0 0 0 1 0 0 0 0 0 0 0 0 0 0 0 0 
1 0 0 1 1 0 0 1 1 1 0 1 1 0 0 0 0 0 0 0 0 0 1 0 0 0 0 0 0 0 0 0 0 0 0 
1 0 0 1 1 0 0 1 1 1 0 1 1 0 0 0 0 0 0 0 0 0 1 0 0 0 0 0 0 0 0 0 0 0 0 
1 0 0 1 1 0 0 1 1 1 0 1 1 0 0 0 0 0 0 0 0 0 1 0 0 0 0 0 0 0 0 0 0 0 0 
1 0 0 1 1 0 0 1 1 1 0 1 1 0 0 0 0 0 0 0 0 0 1 0 0 0 0 0 0 0 0 0 0 0 0 
1 0 0 1 1 0 0 1 1 1 0 1 1 0 0 0 0 0 0 0 0 0 1 0 0 0 0 0 0 0 0 0 0 0 0 
1 0 0 1 1 0 0 1 1 1 0 1 1 0 0 0 0 0 0 0 0 0 1 0 0 0 0 0 0 0 0 0 0 0 0 
1 0 0 1 1 0 0 1 1 1 0 1 1 0 0 0 0 0 0 0 0 0 1 0 0 0 0 0 0 0 0 0 0 0 0 
1 0 0 1 1 0 0 1 1 1 0 1 1 0 0 0 0 0 0 0 0 0 1 0 0 0 0 0 0 0 0 0 0 0 0 
1 0 0 1 1 0 0 1 1 1 0 1 1 0 0 0 0 0 0 0 0 0 1 0 0 0 0 0 0 0 0 0 0 0 0 
1 0 0 1 1 0 0 1 1 1 0 1 1 0 0 0 0 0 0 0 0 0 1 0 0 0 0 0 0 0 0 0 0 0 0 
1 0 0 1 1 0 0 1 1 1 0 1 1 0 0 0 0 0 0 0 0 0 1 0 0 0 0 0 0 0 0 0 0 0 0 
1 0 0 1 1 0 0 1 1 1 0 1 1 0 0 0 0 0 0 0 0 0 1 0 0 0 0 0 0 0 0 0 0 0 0 
1 0 0 1 1 0 0 1 1 1 0 1 1 0 0 0 0 0 0 0 0 0 1 0 0 0 0 0 0 0 0 0 0 0 0 
1 0 0 1 1 0 0 1 1 1 0 1 1 0 0 0 0 0 0 0 0 0 1 0 0 0 0 0 0 0 0 0 0 0 0 
1 0 0 1 1 0 0 1 1 1 0 1 1 0 0 0 0 0 0 0 0 0 1 0 0 0 0 0 0 0 0 0 0 0 0 
1 0 0 1 1 0 0 1 1 1 0 1 1 0 0 0 0 0 0 0 0 0 1 0 0 0 0 0 0 0 0 0 0 0 0 
1 0 0 1 1 0 0 1 1 1 0 1 1 0 0 0 0 0 0 0 0 0 1 0 0 0 0 0 0 0 0 0 0 0 0 
1 0 0 1 1 0 0 1 1 1 0 1 1 0 0 0 0 0 0 0 0 0 1 0 0 0 0 0 0 0 0 0 0 0 0 
1 0 0 1 1 0 0 1 1 1 0 1 1 0 0 0 0 0 0 0 0 0 1 0 0 0 0 0 0 0 0 0 0 0 0 
1 0 0 1 1 0 0 1 1 1 0 1 1 0 0 0 0 0 0 0 0 0 1 0 0 0 0 0 0 0 0 0 0 0 0 
1 0 0 1 1 0 0 1 1 1 0 1 1 0 0 0 0 0 0 0 0 0 1 0 0 0 0 0 0 0 0 0 0 0 0 
1 0 0 1 1 0 0 1 1 1 0 1 1 0 0 0 0 0 0 0 0 0 1 0 0 0 0 0 0 0 0 0 0 0 0 
1 0 0 1 1 0 0 1 1 1 0 1 1 0 0 0 0 0 0 0 0 0 1 0 0 0 0 0 0 0 0 0 0 0 0 
1 0 0 1 1 0 0 1 1 1 0 1 1 0 0 0 0 0 0 0 0 0 1 0 0 0 0 0 0 0 0 0 0 0 0 
1 0 0 1 1 0 0 1 1 1 0 1 1 0 0 0 0 0 0 0 0 0 1 0 0 0 0 0 0 0 0 0 0 0 0 
1 0 0 1 1 0 0 1 1 1 0 1 1 0 0 0 0 0 0 0 0 0 1 0 0 0 0 0 0 0 0 0 0 0 0 
1 0 0 1 1 0 0 1 1 1 0 1 1 0 0 0 0 0 0 0 0 0 1 0 0 0 0 0 0 0 0 0 0 0 0 
1 0 0 1 1 0 0 1 1 1 0 1 1 0 0 0 0 0 0 0 0 0 1 0 0 0 0 0 0 0 0 0 0 0 0 
1 0 0 1 1 0 0 1 1 1 0 1 1 0 0 0 0 0 0 0 0 0 1 0 0 0 0 0 0 0 0 0 0 0 0 
1 0 0 1 1 0 0 1 1 1 0 1 1 0 0 0 0 0 0 0 0 0 1 0 0 0 0 0 0 0 0 0 0 0 0 
1 0 0 1 1 0 0 1 1 1 0 1 1 0 0 0 0 0 0 0 0 0 1 0 0 0 0 0 0 0 0 0 0 0 0 
1 0 0 1 1 0 0 1 1 1 0 1 1 0 0 0 0 0 0 0 0 0 1 0 0 0 0 0 0 0 0 0 0 0 0 
1 0 0 1 1 0 0 1 1 1 0 1 1 0 0 0 0 0 0 0 0 0 1 0 0 0 0 0 0 0 0 0 0 0 0 
1 0 0 1 1 0 0 1 1 1 0 1 1 0 0 0 0 0 0 0 0 0 1 0 0 0 0 0 0 0 0 0 0 0 0 
1 0 0 1 1 0 0 1 1 1 0 1 1 0 0 0 0 0 0 0 0 0 1 0 0 0 0 0 0 0 0 0 0 0 0 
1 0 0 1 1 0 0 1 1 1 0 1 1 0 0 0 0 0 0 0 0 0 1 0 0 0 0 0 0 0 0 0 0 0 0 
1 0 0 1 1 0 0 1 1 1 0 1 1 0 0 0 0 0 0 0 0 0 1 0 0 0 0 0 0 0 0 0 0 0 0 
1 0 0 1 1 0 0 1 1 1 0 1 1 0 0 0 0 0 0 0 0 0 1 0 0 0 0 0 0 0 0 0 0 0 0 
1 0 0 1 1 0 0 1 1 1 0 1 1 0 0 0 0 0 0 0 0 0 1 0 0 0 0 0 0 0 0 0 0 0 0 
1 0 0 1 1 0 0 1 1 1 0 1 1 0 0 0 0 0 0 0 0 0 1 0 0 0 0 0 0 0 0 0 0 0 0 
1 0 0 1 1 0 0 1 1 1 0 1 1 0 0 0 0 0 0 0 0 0 1 0 0 0 0 0 0 0 0 0 0 0 0 
1 0 0 1 1 0 0 1 1 1 0 1 1 0 0 0 0 0 0 0 0 0 1 0 0 0 0 0 0 0 0 0 0 0 0 
1 0 0 1 1 0 0 1 1 1 0 1 1 0 0 0 0 0 0 0 0 0 1 0 0 0 0 0 0 0 0 0 0 0 0 
1 0 0 1 1 0 0 1 1 1 0 1 1 0 0 0 0 0 0 0 0 0 1 0 0 0 0 0 0 0 0 0 0 0 0 
1 0 0 1 1 0 0 1 1 1 0 1 1 0 0 0 0 0 0 0 0 0 1 0 0 0 0 0 0 0 0 0 0 0 0 
1 0 0 1 1 0 0 1 1 1 0 1 1 0 0 0 0 0 0 0 0 0 1 0 0 0 0 0 0 0 0 0 0 0 0 
1 0 0 1 1 0 0 1 1 1 0 1 1 0 0 0 0 0 0 0 0 0 1 0 0 0 0 0 0 0 0 0 0 0 0 
1 0 0 1 1 0 0 1 1 1 0 1 1 0 0 0 0 0 0 0 0 0 1 0 0 0 0 0 0 0 0 0 0 0 0 
1 0 0 1 1 0 0 1 1 1 0 1 1 0 0 0 0 0 0 0 0 0 1 0 0 0 0 0 0 0 0 0 0 0 0 
1 0 0 1 1 0 0 1 1 1 0 1 1 0 0 0 0 0 0 0 0 0 1 0 0 0 0 0 0 0 0 0 0 0 0 
1 0 0 1 1 0 0 1 1 1 0 1 1 0 0 0 0 0 0 0 0 0 1 0 0 0 0 0 0 0 0 0 0 0 0 
1 0 0 1 1 0 0 1 1 1 0 1 1 0 0 0 0 0 0 0 0 0 1 0 0 0 0 0 0 0 0 0 0 0 0 
1 0 0 1 1 0 0 1 1 1 0 1 1 0 0 0 0 0 0 0 0 0 1 0 0 0 0 0 0 0 0 0 0 0 0 
1 0 0 1 1 0 0 1 1 1 0 1 1 0 0 0 0 0 0 0 0 0 1 0 0 0 0 0 0 0 0 0 0 0 0 
1 0 0 1 1 0 0 1 1 1 0 1 1 0 0 0 0 0 0 0 0 0 1 0 0 0 0 0 0 0 0 0 0 0 0 
1 0 0 1 1 0 0 1 1 1 0 1 1 0 0 0 0 0 0 0 0 0 1 0 0 0 0 0 0 0 0 0 0 0 0 
1 0 0 1 1 0 0 1 1 1 0 1 1 0 0 0 0 0 0 0 0 0 1 0 0 0 0 0 0 0 0 0 0 0 0 
1 0 0 1 1 0 0 1 1 1 0 1 1 0 0 0 0 0 0 0 0 0 1 0 0 0 0 0 0 0 0 0 0 0 0 
1 0 0 1 1 0 0 1 1 1 0 1 1 0 0 0 0 0 0 0 0 0 1 0 0 0 0 0 0 0 0 0 0 0 0 
1 0 0 1 1 0 0 1 1 1 0 1 1 0 0 0 0 0 0 0 0 0 1 0 0 0 0 0 0 0 0 0 0 0 0 
1 0 0 1 1 0 0 1 1 1 0 1 1 0 0 0 0 0 0 0 0 0 1 0 0 0 0 0 0 0 0 0 0 0 0 
1 0 0 1 1 0 0 1 1 1 0 1 1 0 0 0 0 0 0 0 0 0 1 0 0 0 0 0 0 0 0 0 0 0 0 
1 0 0 1 1 0 0 1 1 1 0 1 1 0 0 0 0 0 0 0 0 0 1 0 0 0 0 0 0 0 0 0 0 0 0 
1 0 0 1 1 0 0 1 1 1 0 1 1 0 0 0 0 0 0 0 0 0 1 0 0 0 0 0 0 0 0 0 0 0 0 
1 0 0 1 1 0 0 1 1 1 0 1 1 0 0 0 0 0 0 0 0 0 1 0 0 0 0 0 0 0 0 0 0 0 0 
1 0 0 1 1 0 0 1 1 1 0 1 1 0 0 0 0 0 0 0 0 0 1 0 0 0 0 0 0 0 0 0 0 0 0 
1 0 0 1 1 0 0 1 1 1 0 1 1 0 0 0 0 0 0 0 0 0 1 0 0 0 0 0 0 0 0 0 0 0 0 
1 0 0 1 1 0 0 1 1 1 0 1 1 0 0 0 0 0 0 0 0 0 1 0 0 0 0 0 0 0 0 0 0 0 0 
1 0 0 1 1 0 0 1 1 1 0 1 1 0 0 0 0 0 0 0 0 0 1 0 0 0 0 0 0 0 0 0 0 0 0 
1 0 0 1 1 0 0 1 1 1 0 1 1 0 0 0 0 0 0 0 0 0 1 0 0 0 0 0 0 0 0 0 0 0 0 
1 0 0 1 1 0 0 1 1 1 0 1 1 0 0 0 0 0 0 0 0 0 1 0 0 0 0 0 0 0 0 0 0 0 0 
1 0 0 1 1 0 0 1 1 1 0 1 1 0 0 0 0 0 0 0 0 0 1 0 0 0 0 0 0 0 0 0 0 0 0 
1 0 0 1 1 0 0 1 1 1 0 1 1 0 0 0 0 0 0 0 0 0 1 0 0 0 0 0 0 0 0 0 0 0 0 
1 0 0 1 1 0 0 1 1 1 0 1 1 0 0 0 0 0 0 0 0 0 1 0 0 0 0 0 0 0 0 0 0 0 0 
1 0 0 1 1 0 0 1 1 1 0 1 1 0 0 0 0 0 0 0 0 0 1 0 0 0 0 0 0 0 0 0 0 0 0 
1 0 0 1 1 0 0 1 1 1 0 1 1 0 0 0 0 0 0 0 0 0 1 0 0 0 0 0 0 0 0 0 0 0 0 
1 0 0 1 1 0 0 1 1 1 0 1 1 0 0 0 0 0 0 0 0 0 1 0 0 0 0 0 0 0 0 0 0 0 0 
1 0 0 1 1 0 0 1 1 1 0 1 1 0 0 0 0 0 0 0 0 0 1 0 0 0 0 0 0 0 0 0 0 0 0 
1 0 0 1 1 0 0 1 1 1 0 1 1 0 0 0 0 0 0 0 0 0 1 0 0 0 0 0 0 0 0 0 0 0 0 
1 0 0 1 1 0 0 1 1 1 0 1 1 0 0 0 0 0 0 0 0 0 1 0 0 0 0 0 0 0 0 0 0 0 0 
1 0 0 1 1 0 0 1 1 1 0 1 1 0 0 0 0 0 0 0 0 0 1 0 0 0 0 0 0 0 0 0 0 0 0 
1 0 0 1 1 0 0 1 1 1 0 1 1 0 0 0 0 0 0 0 0 0 1 0 0 0 0 0 0 0 0 0 0 0 0 
1 0 0 1 1 0 0 1 1 1 0 1 1 0 0 0 0 0 0 0 0 0 1 0 0 0 0 0 0 0 0 0 0 0 0 
1 0 0 1 1 0 0 1 1 1 0 1 1 0 0 0 0 0 0 0 0 0 1 0 0 0 0 0 0 0 0 0 0 0 0 
1 0 0 1 1 0 0 1 1 1 0 1 1 0 0 0 0 0 0 0 0 0 1 0 0 0 0 0 0 0 0 0 0 0 0 
1 0 0 1 1 0 0 1 1 1 0 1 1 0 0 0 0 0 0 0 0 0 1 0 0 0 0 0 0 0 0 0 0 0 0 
1 0 0 1 1 0 0 1 1 1 0 1 1 0 0 0 0 0 0 0 0 0 1 0 0 0 0 0 0 0 0 0 0 0 0 
1 0 0 1 1 0 0 1 1 1 0 1 1 0 0 0 0 0 0 0 0 0 1 0 0 0 0 0 0 0 0 0 0 0 0 
1 0 0 1 1 0 0 1 1 1 0 1 1 0 0 0 0 0 0 0 0 0 1 0 0 0 0 0 0 0 0 0 0 0 0 
1 0 0 1 1 0 0 1 1 1 0 1 1 0 0 0 0 0 0 0 0 0 1 0 0 0 0 0 0 0 0 0 0 0 0 
1 0 0 1 1 0 0 1 1 1 0 1 1 0 0 0 0 0 0 0 0 0 1 0 0 0 0 0 0 0 0 0 0 0 0 
1 0 0 1 1 0 0 1 1 1 0 1 1 0 0 0 0 0 0 0 0 0 1 0 0 0 0 0 0 0 0 0 0 0 0 
1 0 0 1 1 0 0 1 1 1 0 1 1 0 0 0 0 0 0 0 0 0 1 0 0 0 0 0 0 0 0 0 0 0 0 
1 0 0 1 1 0 0 1 1 1 0 1 1 0 0 0 0 0 0 0 0 0 1 0 0 0 0 0 0 0 0 0 0 0 0 
1 0 0 1 1 0 0 1 1 1 0 1 1 0 0 0 0 0 0 0 0 0 1 0 0 0 0 0 0 0 0 0 0 0 0 
1 0 0 1 1 0 0 1 1 1 0 1 1 0 0 0 0 0 0 0 0 0 1 0 0 0 0 0 0 0 0 0 0 0 0 
1 0 0 1 1 0 0 1 1 1 0 1 1 0 0 0 0 0 0 0 0 0 1 0 0 0 0 0 0 0 0 0 0 0 0 
1 0 0 1 1 0 0 1 1 1 0 1 1 0 0 0 0 0 0 0 0 0 1 0 0 0 0 0 0 0 0 0 0 0 0 
1 0 0 1 1 0 0 1 1 1 0 1 1 0 0 0 0 0 0 0 0 0 1 0 0 0 0 0 0 0 0 0 0 0 0 
1 0 0 1 1 0 0 1 1 1 0 1 1 0 0 0 0 0 0 0 0 0 1 0 0 0 0 0 0 0 0 0 0 0 0 
1 0 0 1 1 0 0 1 1 1 0 1 1 0 0 0 0 0 0 0 0 0 1 0 0 0 0 0 0 0 0 0 0 0 0 
1 0 0 1 1 0 0 1 1 1 0 1 1 0 0 0 0 0 0 0 0 0 1 0 0 0 0 0 0 0 0 0 0 0 0 
1 0 0 1 1 0 0 1 1 1 0 1 1 0 0 0 0 0 0 0 0 0 1 0 0 0 0 0 0 0 0 0 0 0 0 
1 0 0 1 1 0 0 1 1 1 0 1 1 0 0 0 0 0 0 0 0 0 1 0 0 0 0 0 0 0 0 0 0 0 0 
1 0 0 1 1 0 0 1 1 1 0 1 1 0 0 0 0 0 0 0 0 0 1 0 0 0 0 0 0 0 0 0 0 0 0 
1 0 0 1 1 0 0 1 1 1 0 1 1 0 0 0 0 0 0 0 0 0 1 0 0 0 0 0 0 0 0 0 0 0 0 
1 0 0 1 1 0 0 1 1 1 0 1 1 0 0 0 0 0 0 0 0 0 1 0 0 0 0 0 0 0 0 0 0 0 0 
1 0 0 1 1 0 0 1 1 1 0 1 1 0 0 0 0 0 0 0 0 0 1 0 0 0 0 0 0 0 0 0 0 0 0 
1 0 0 1 1 0 0 1 1 1 0 1 1 0 0 0 0 0 0 0 0 0 1 0 0 0 0 0 0 0 0 0 0 0 0 
1 0 0 1 1 0 0 1 1 1 0 1 1 0 0 0 0 0 0 0 0 0 1 0 0 0 0 0 0 0 0 0 0 0 0 
1 0 0 1 1 0 0 1 1 1 0 1 1 0 0 0 0 0 0 0 0 0 1 0 0 0 0 0 0 0 0 0 0 0 0 
1 0 0 1 1 0 0 1 1 1 0 1 1 0 0 0 0 0 0 0 0 0 1 0 0 0 0 0 0 0 0 0 0 0 0 
1 0 0 1 1 0 0 1 1 1 0 1 1 0 0 0 0 0 0 0 0 0 1 0 0 0 0 0 0 0 0 0 0 0 0 
1 0 0 1 1 0 0 1 1 1 0 1 1 0 0 0 0 0 0 0 0 0 1 0 0 0 0 0 0 0 0 0 0 0 0 
1 0 0 1 1 0 0 1 1 1 0 1 1 0 0 0 0 0 0 0 0 0 1 0 0 0 0 0 0 0 0 0 0 0 0 
1 0 0 1 1 0 0 1 1 1 0 1 1 0 0 0 0 0 0 0 0 0 1 0 0 0 0 0 0 0 0 0 0 0 0 
1 0 0 1 1 0 0 1 1 1 0 1 1 0 0 0 0 0 0 0 0 0 1 0 0 0 0 0 0 0 0 0 0 0 0 
1 0 0 1 1 0 0 1 1 1 0 1 1 0 0 0 0 0 0 0 0 0 1 0 0 0 0 0 0 0 0 0 0 0 0 
1 0 0 1 1 0 0 1 1 1 0 1 1 0 0 0 0 0 0 0 0 0 1 0 0 0 0 0 0 0 0 0 0 0 0 
1 0 0 1 1 0 0 1 1 1 0 1 1 0 0 0 0 0 0 0 0 0 1 0 0 0 0 0 0 0 0 0 0 0 0 
1 0 0 1 1 0 0 1 1 1 0 1 1 0 0 0 0 0 0 0 0 0 1 0 0 0 0 0 0 0 0 0 0 0 0 
1 0 0 1 1 0 0 1 1 1 0 1 1 0 0 0 0 0 0 0 0 0 1 0 0 0 0 0 0 0 0 0 0 0 0 
1 0 0 1 1 0 0 1 1 1 0 1 1 0 0 0 0 0 0 0 0 0 1 0 0 0 0 0 0 0 0 0 0 0 0 
1 0 0 1 1 0 0 1 1 1 0 1 1 0 0 0 0 0 0 0 0 0 1 0 0 0 0 0 0 0 0 0 0 0 0 
1 0 0 1 1 0 0 1 1 1 0 1 1 0 0 0 0 0 0 0 0 0 1 0 0 0 0 0 0 0 0 0 0 0 0 
1 0 0 1 1 0 0 1 1 1 0 1 1 0 0 0 0 0 0 0 0 0 1 0 0 0 0 0 0 0 0 0 0 0 0 
1 0 0 1 1 0 0 1 1 1 0 1 1 0 0 0 0 0 0 0 0 0 1 0 0 0 0 0 0 0 0 0 0 0 0 
1 0 0 1 1 0 0 1 1 1 0 1 1 0 0 0 0 0 0 0 0 0 1 0 0 0 0 0 0 0 0 0 0 0 0 
1 0 0 1 1 0 0 1 1 1 0 1 1 0 0 0 0 0 0 0 0 0 1 0 0 0 0 0 0 0 0 0 0 0 0 
1 0 0 1 1 0 0 1 1 1 0 1 1 0 0 0 0 0 0 0 0 0 1 0 0 0 0 0 0 0 0 0 0 0 0 
1 0 0 1 1 0 0 1 1 1 0 1 1 0 0 0 0 0 0 0 0 0 1 0 0 0 0 0 0 0 0 0 0 0 0 
1 0 0 1 1 0 0 1 1 1 0 1 1 0 0 0 0 0 0 0 0 0 1 0 0 0 0 0 0 0 0 0 0 0 0 
1 0 0 1 1 0 0 1 1 1 0 1 1 0 0 0 0 0 0 0 0 0 1 0 0 0 0 0 0 0 0 0 0 0 0 
1 0 0 1 1 0 0 1 1 1 0 1 1 0 0 0 0 0 0 0 0 0 1 0 0 0 0 0 0 0 0 0 0 0 0 
1 0 0 1 1 0 0 1 1 1 0 1 1 0 0 0 0 0 0 0 0 0 1 0 0 0 0 0 0 0 0 0 0 0 0 
1 0 0 1 1 0 0 1 1 1 0 1 1 0 0 0 0 0 0 0 0 0 1 0 0 0 0 0 0 0 0 0 0 0 0 
1 0 0 1 1 0 0 1 1 1 0 1 1 0 0 0 0 0 0 0 0 0 1 0 0 0 0 0 0 0 0 0 0 0 0 
1 0 0 1 1 0 0 1 1 1 0 1 1 0 0 0 0 0 0 0 0 0 1 0 0 0 0 0 0 0 0 0 0 0 0 
1 0 0 1 1 0 0 1 1 1 0 1 1 0 0 0 0 0 0 0 0 0 1 0 0 0 0 0 0 0 0 0 0 0 0 
1 0 0 1 1 0 0 1 1 1 0 1 1 0 0 0 0 0 0 0 0 0 1 0 0 0 0 0 0 0 0 0 0 0 0 
1 0 0 1 1 0 0 1 1 1 0 1 1 0 0 0 0 0 0 0 0 0 1 0 0 0 0 0 0 0 0 0 0 0 0 
1 0 0 1 1 0 0 1 1 1 0 1 1 0 0 0 0 0 0 0 0 0 1 0 0 0 0 0 0 0 0 0 0 0 0 
1 0 0 1 1 0 0 1 1 1 0 1 1 0 0 0 0 0 0 0 0 0 1 0 0 0 0 0 0 0 0 0 0 0 0 
1 0 0 1 1 0 0 1 1 1 0 1 1 0 0 0 0 0 0 0 0 0 1 0 0 0 0 0 0 0 0 0 0 0 0 
1 0 0 1 1 0 0 1 1 1 0 1 1 0 0 0 0 0 0 0 0 0 1 0 0 0 0 0 0 0 0 0 0 0 0 
1 0 0 1 1 0 0 1 1 1 0 1 1 0 0 0 0 0 0 0 0 0 1 0 0 0 0 0 0 0 0 0 0 0 0 
1 0 0 1 1 0 0 1 1 1 0 1 1 0 0 0 0 0 0 0 0 0 1 0 0 0 0 0 0 0 0 0 0 0 0 
1 0 0 1 1 0 0 1 1 1 0 1 1 0 0 0 0 0 0 0 0 0 1 0 0 0 0 0 0 0 0 0 0 0 0 
1 0 0 1 1 0 0 1 1 1 0 1 1 0 0 0 0 0 0 0 0 0 1 0 0 0 0 0 0 0 0 0 0 0 0 
1 0 0 1 1 0 0 1 1 1 0 1 1 0 0 0 0 0 0 0 0 0 1 0 0 0 0 0 0 0 0 0 0 0 0 
1 0 0 1 1 0 0 1 1 1 0 1 1 0 0 0 0 0 0 0 0 0 1 0 0 0 0 0 0 0 0 0 0 0 0 
1 0 0 1 1 0 0 1 1 1 0 1 1 0 0 0 0 0 0 0 0 0 1 0 0 0 0 0 0 0 0 0 0 0 0 
1 0 0 1 1 0 0 1 1 1 0 1 1 0 0 0 0 0 0 0 0 0 1 0 0 0 0 0 0 0 0 0 0 0 0 
1 0 0 1 1 0 0 1 1 1 0 1 1 0 0 0 0 0 0 0 0 0 1 0 0 0 0 0 0 0 0 0 0 0 0 
1 0 0 1 1 0 0 1 1 1 0 1 1 0 0 0 0 0 0 0 0 0 1 0 0 0 0 0 0 0 0 0 0 0 0 
1 0 0 1 1 0 0 1 1 1 0 1 1 0 0 0 0 0 0 0 0 0 1 0 0 0 0 0 0 0 0 0 0 0 0 
1 0 0 1 1 0 0 1 1 1 0 1 1 0 0 0 0 0 0 0 0 0 1 0 0 0 0 0 0 0 0 0 0 0 0 
1 0 0 1 1 0 0 1 1 1 0 1 1 0 0 0 0 0 0 0 0 0 1 0 0 0 0 0 0 0 0 0 0 0 0 
1 0 0 1 1 0 0 1 1 1 0 1 1 0 0 0 0 0 0 0 0 0 1 0 0 0 0 0 0 0 0 0 0 0 0 
1 0 0 1 1 0 0 1 1 1 0 1 1 0 0 0 0 0 0 0 0 0 1 0 0 0 0 0 0 0 0 0 0 0 0 
1 0 0 1 1 0 0 1 1 1 0 1 1 0 0 0 0 0 0 0 0 0 1 0 0 0 0 0 0 0 0 0 0 0 0 
1 0 0 1 1 0 0 1 1 1 0 1 1 0 0 0 0 0 0 0 0 0 1 0 0 0 0 0 0 0 0 0 0 0 0 
1 0 0 1 1 0 0 1 1 1 0 1 1 0 0 0 0 0 0 0 0 0 1 0 0 0 0 0 0 0 0 0 0 0 0 
1 0 0 1 1 0 0 1 1 1 0 1 1 0 0 0 0 0 0 0 0 0 1 0 0 0 0 0 0 0 0 0 0 0 0 
1 0 0 1 1 0 0 1 1 1 0 1 1 0 0 0 0 0 0 0 0 0 1 0 0 0 0 0 0 0 0 0 0 0 0 
1 0 0 1 1 0 0 1 1 1 0 1 1 0 0 0 0 0 0 0 0 0 1 0 0 0 0 0 0 0 0 0 0 0 0 
1 0 0 1 1 0 0 1 1 1 0 1 1 0 0 0 0 0 0 0 0 0 1 0 0 0 0 0 0 0 0 0 0 0 0 
1 0 0 1 1 0 0 1 1 1 0 1 1 0 0 0 0 0 0 0 0 0 1 0 0 0 0 0 0 0 0 0 0 0 0 
1 0 0 1 1 0 0 1 1 1 0 1 1 0 0 0 0 0 0 0 0 0 1 0 0 0 0 0 0 0 0 0 0 0 0 
1 0 0 1 1 0 0 1 1 1 0 1 1 0 0 0 0 0 0 0 0 0 1 0 0 0 0 0 0 0 0 0 0 0 0 
1 0 0 1 1 0 0 1 1 1 0 1 1 0 0 0 0 0 0 0 0 0 1 0 0 0 0 0 0 0 0 0 0 0 0 
1 0 0 1 1 0 0 1 1 1 0 1 1 0 0 0 0 0 0 0 0 0 1 0 0 0 0 0 0 0 0 0 0 0 0 
1 0 0 1 1 0 0 1 1 1 0 1 1 0 0 0 0 0 0 0 0 0 1 0 0 0 0 0 0 0 0 0 0 0 0 
1 0 0 1 1 0 0 1 1 1 0 1 1 0 0 0 0 0 0 0 0 0 1 0 0 0 0 0 0 0 0 0 0 0 0 
1 0 0 1 1 0 0 1 1 1 0 1 1 0 0 0 0 0 0 0 0 0 1 0 0 0 0 0 0 0 0 0 0 0 0 
1 0 0 1 1 0 0 1 1 1 0 1 1 0 0 0 0 0 0 0 0 0 1 0 0 0 0 0 0 0 0 0 0 0 0 
1 0 0 1 1 0 0 1 1 1 0 1 1 0 0 0 0 0 0 0 0 0 1 0 0 0 0 0 0 0 0 0 0 0 0 
1 0 0 1 1 0 0 1 1 1 0 1 1 0 0 0 0 0 0 0 0 0 1 0 0 0 0 0 0 0 0 0 0 0 0 
1 0 0 1 1 0 0 1 1 1 0 1 1 0 0 0 0 0 0 0 0 0 1 0 0 0 0 0 0 0 0 0 0 0 0 
1 0 0 1 1 0 0 1 1 1 0 1 1 0 0 0 0 0 0 0 0 0 1 0 0 0 0 0 0 0 0 0 0 0 0 
1 0 0 1 1 0 0 1 1 1 0 1 1 0 0 0 0 0 0 0 0 0 1 0 0 0 0 0 0 0 0 0 0 0 0 
1 0 0 1 1 0 0 1 1 1 0 1 1 0 0 0 0 0 0 0 0 0 1 0 0 0 0 0 0 0 0 0 0 0 0 
1 0 0 1 1 0 0 1 1 1 0 1 1 0 0 0 0 0 0 0 0 0 1 0 0 0 0 0 0 0 0 0 0 0 0 
1 0 0 1 1 0 0 1 1 1 0 1 1 0 0 0 0 0 0 0 0 0 1 0 0 0 0 0 0 0 0 0 0 0 0 
1 0 0 1 1 0 0 1 1 1 0 1 1 0 0 0 0 0 0 0 0 0 1 0 0 0 0 0 0 0 0 0 0 0 0 
1 0 0 1 1 0 0 1 1 1 0 1 1 0 0 0 0 0 0 0 0 0 1 0 0 0 0 0 0 0 0 0 0 0 0 
1 0 0 1 1 0 0 1 1 1 0 1 1 0 0 0 0 0 0 0 0 0 1 0 0 0 0 0 0 0 0 0 0 0 0 
1 0 0 1 1 0 0 1 1 1 0 1 1 0 0 0 0 0 0 0 0 0 1 0 0 0 0 0 0 0 0 0 0 0 0 
1 0 0 1 1 0 0 1 1 1 0 1 1 0 0 0 0 0 0 0 0 0 1 0 0 0 0 0 0 0 0 0 0 0 0 
1 0 0 1 1 0 0 1 1 1 0 1 1 0 0 0 0 0 0 0 0 0 1 0 0 0 0 0 0 0 0 0 0 0 0 
1 0 0 1 1 0 0 1 1 1 0 1 1 0 0 0 0 0 0 0 0 0 1 0 0 0 0 0 0 0 0 0 0 0 0 
1 0 0 1 1 0 0 1 1 1 0 1 1 0 0 0 0 0 0 0 0 0 1 0 0 0 0 0 0 0 0 0 0 0 0 
1 0 0 1 1 0 0 1 1 1 0 1 1 0 0 0 0 0 0 0 0 0 1 0 0 0 0 0 0 0 0 0 0 0 0 
1 0 0 1 1 0 0 1 1 1 0 1 1 0 0 0 0 0 0 0 0 0 1 0 0 0 0 0 0 0 0 0 0 0 0 
1 0 0 1 1 0 0 1 1 1 0 1 1 0 0 0 0 0 0 0 0 0 1 0 0 0 0 0 0 0 0 0 0 0 0 
1 0 0 1 1 0 0 1 1 1 0 1 1 0 0 0 0 0 0 0 0 0 1 0 0 0 0 0 0 0 0 0 0 0 0 
1 0 0 1 1 0 0 1 1 1 0 1 1 0 0 0 0 0 0 0 0 0 1 0 0 0 0 0 0 0 0 0 0 0 0 
1 0 0 1 1 0 0 1 1 1 0 1 1 0 0 0 0 0 0 0 0 0 1 0 0 0 0 0 0 0 0 0 0 0 0 
1 0 0 1 1 0 0 1 1 1 0 1 1 0 0 0 0 0 0 0 0 0 1 0 0 0 0 0 0 0 0 0 0 0 0 
1 0 0 1 1 0 0 1 1 1 0 1 1 0 0 0 0 0 0 0 0 0 1 0 0 0 0 0 0 0 0 0 0 0 0 
1 0 0 1 1 0 0 1 1 1 0 1 1 0 0 0 0 0 0 0 0 0 1 0 0 0 0 0 0 0 0 0 0 0 0 
1 0 0 1 1 0 0 1 1 1 0 1 1 0 0 0 0 0 0 0 0 0 1 0 0 0 0 0 0 0 0 0 0 0 0 
1 0 0 1 1 0 0 1 1 1 0 1 1 0 0 0 0 0 0 0 0 0 1 0 0 0 0 0 0 0 0 0 0 0 0 
1 0 0 1 1 0 0 1 1 1 0 1 1 0 0 0 0 0 0 0 0 0 1 0 0 0 0 0 0 0 0 0 0 0 0 
1 0 0 1 1 0 0 1 1 1 0 1 1 0 0 0 0 0 0 0 0 0 1 0 0 0 0 0 0 0 0 0 0 0 0 
1 0 0 1 1 0 0 1 1 1 0 1 1 0 0 0 0 0 0 0 0 0 1 0 0 0 0 0 0 0 0 0 0 0 0 
1 0 0 1 1 0 0 1 1 1 0 1 1 0 0 0 0 0 0 0 0 0 1 0 0 0 0 0 0 0 0 0 0 0 0 
1 0 0 1 1 0 0 1 1 1 0 1 1 0 0 0 0 0 0 0 0 0 1 0 0 0 0 0 0 0 0 0 0 0 0 
1 0 0 1 1 0 0 1 1 1 0 1 1 0 0 0 0 0 0 0 0 0 1 0 0 0 0 0 0 0 0 0 0 0 0 
1 0 0 1 1 0 0 1 1 1 0 1 1 0 0 0 0 0 0 0 0 0 1 0 0 0 0 0 0 0 0 0 0 0 0 
1 0 0 1 1 0 0 1 1 1 0 1 1 0 0 0 0 0 0 0 0 0 1 0 0 0 0 0 0 0 0 0 0 0 0 
1 0 0 1 1 0 0 1 1 1 0 1 1 0 0 0 0 0 0 0 0 0 1 0 0 0 0 0 0 0 0 0 0 0 0 
1 0 0 1 1 0 0 1 1 1 0 1 1 0 0 0 0 0 0 0 0 0 1 0 0 0 0 0 0 0 0 0 0 0 0 
1 0 0 1 1 0 0 1 1 1 0 1 1 0 0 0 0 0 0 0 0 0 1 0 0 0 0 0 0 0 0 0 0 0 0 
1 0 0 1 1 0 0 1 1 1 0 1 1 0 0 0 0 0 0 0 0 0 1 0 0 0 0 0 0 0 0 0 0 0 0 
1 0 0 1 1 0 0 1 1 1 0 1 1 0 0 0 0 0 0 0 0 0 1 0 0 0 0 0 0 0 0 0 0 0 0 
1 0 0 1 1 0 0 1 1 1 0 1 1 0 0 0 0 0 0 0 0 0 1 0 0 0 0 0 0 0 0 0 0 0 0 
1 0 0 1 1 0 0 1 1 1 0 1 1 0 0 0 0 0 0 0 0 0 1 0 0 0 0 0 0 0 0 0 0 0 0 
1 0 0 1 1 0 0 1 1 1 0 1 1 0 0 0 0 0 0 0 0 0 1 0 0 0 0 0 0 0 0 0 0 0 0 
1 0 0 1 1 0 0 1 1 1 0 1 1 0 0 0 0 0 0 0 0 0 1 0 0 0 0 0 0 0 0 0 0 0 0 
1 0 0 1 1 0 0 1 1 1 0 1 1 0 0 0 0 0 0 0 0 0 1 0 0 0 0 0 0 0 0 0 0 0 0 
1 0 0 1 1 0 0 1 1 1 0 1 1 0 0 0 0 0 0 0 0 0 1 0 0 0 0 0 0 0 0 0 0 0 0 
1 0 0 1 1 0 0 1 1 1 0 1 1 0 0 0 0 0 0 0 0 0 1 0 0 0 0 0 0 0 0 0 0 0 0 
1 0 0 1 1 0 0 1 1 1 0 1 1 0 0 0 0 0 0 0 0 0 1 0 0 0 0 0 0 0 0 0 0 0 0 
1 0 0 1 1 0 0 1 1 1 0 1 1 0 0 0 0 0 0 0 0 0 1 0 0 0 0 0 0 0 0 0 0 0 0 
1 0 0 1 1 0 0 1 1 1 0 1 1 0 0 0 0 0 0 0 0 0 1 0 0 0 0 0 0 0 0 0 0 0 0 
1 0 0 1 1 0 0 1 1 1 0 1 1 0 0 0 0 0 0 0 0 0 1 0 0 0 0 0 0 0 0 0 0 0 0 
1 0 0 1 1 0 0 1 1 1 0 1 1 0 0 0 0 0 0 0 0 0 1 0 0 0 0 0 0 0 0 0 0 0 0 
1 0 0 1 1 0 0 1 1 1 0 1 1 0 0 0 0 0 0 0 0 0 1 0 0 0 0 0 0 0 0 0 0 0 0 
1 0 0 1 1 0 0 1 1 1 0 1 1 0 0 0 0 0 0 0 0 0 1 0 0 0 0 0 0 0 0 0 0 0 0 
1 0 0 1 1 0 0 1 1 1 0 1 1 0 0 0 0 0 0 0 0 0 1 0 0 0 0 0 0 0 0 0 0 0 0 
1 0 0 1 1 0 0 1 1 1 0 1 1 0 0 0 0 0 0 0 0 0 1 0 0 0 0 0 0 0 0 0 0 0 0 
1 0 0 1 1 0 0 1 1 1 0 1 1 0 0 0 0 0 0 0 0 0 1 0 0 0 0 0 0 0 0 0 0 0 0 
1 0 0 1 1 0 0 1 1 1 0 1 1 0 0 0 0 0 0 0 0 0 1 0 0 0 0 0 0 0 0 0 0 0 0 
1 0 0 1 1 0 0 1 1 1 0 1 1 0 0 0 0 0 0 0 0 0 1 0 0 0 0 0 0 0 0 0 0 0 0 
1 0 0 1 1 0 0 1 1 1 0 1 1 0 0 0 0 0 0 0 0 0 1 0 0 0 0 0 0 0 0 0 0 0 0 
1 0 0 1 1 0 0 1 1 1 0 1 1 0 0 0 0 0 0 0 0 0 1 0 0 0 0 0 0 0 0 0 0 0 0 
1 0 0 1 1 0 0 1 1 1 0 1 1 0 0 0 0 0 0 0 0 0 1 0 0 0 0 0 0 0 0 0 0 0 0 
1 0 0 1 1 0 0 1 1 1 0 1 1 0 0 0 0 0 0 0 0 0 1 0 0 0 0 0 0 0 0 0 0 0 0 
1 0 0 1 1 0 0 1 1 1 0 1 1 0 0 0 0 0 0 0 0 0 1 0 0 0 0 0 0 0 0 0 0 0 0 
1 0 0 1 1 0 0 1 1 1 0 1 1 0 0 0 0 0 0 0 0 0 1 0 0 0 0 0 0 0 0 0 0 0 0 
1 0 0 1 1 0 0 1 1 1 0 1 1 0 0 0 0 0 0 0 0 0 1 0 0 0 0 0 0 0 0 0 0 0 0 
1 0 0 1 1 0 0 1 1 1 0 1 1 0 0 0 0 0 0 0 0 0 1 0 0 0 0 0 0 0 0 0 0 0 0 
1 0 0 1 1 0 0 1 1 1 0 1 1 0 0 0 0 0 0 0 0 0 1 0 0 0 0 0 0 0 0 0 0 0 0 
1 0 0 1 1 0 0 1 1 1 0 1 1 0 0 0 0 0 0 0 0 0 1 0 0 0 0 0 0 0 0 0 0 0 0 
1 0 0 1 1 0 0 1 1 1 0 1 1 0 0 0 0 0 0 0 0 0 1 0 0 0 0 0 0 0 0 0 0 0 0 
1 0 0 1 1 0 0 1 1 1 0 1 1 0 0 0 0 0 0 0 0 0 1 0 0 0 0 0 0 0 0 0 0 0 0 
1 0 0 1 1 0 0 1 1 1 0 1 1 0 0 0 0 0 0 0 0 0 1 0 0 0 0 0 0 0 0 0 0 0 0 
1 0 0 1 1 0 0 1 1 1 0 1 1 0 0 0 0 0 0 0 0 0 1 0 0 0 0 0 0 0 0 0 0 0 0 
1 0 0 1 1 0 0 1 1 1 0 1 1 0 0 0 0 0 0 0 0 0 1 0 0 0 0 0 0 0 0 0 0 0 0 
1 0 0 1 1 0 0 1 1 1 0 1 1 0 0 0 0 0 0 0 0 0 1 0 0 0 0 0 0 0 0 0 0 0 0 
1 0 0 1 1 0 0 1 1 1 0 1 1 0 0 0 0 0 0 0 0 0 1 0 0 0 0 0 0 0 0 0 0 0 0 
1 0 0 1 1 0 0 1 1 1 0 1 1 0 0 0 0 0 0 0 0 0 1 0 0 0 0 0 0 0 0 0 0 0 0 
1 0 0 1 1 0 0 1 1 1 0 1 1 0 0 0 0 0 0 0 0 0 1 0 0 0 0 0 0 0 0 0 0 0 0 
1 0 0 1 1 0 0 1 1 1 0 1 1 0 0 0 0 0 0 0 0 0 1 0 0 0 0 0 0 0 0 0 0 0 0 
1 0 0 1 1 0 0 1 1 1 0 1 1 0 0 0 0 0 0 0 0 0 1 0 0 0 0 0 0 0 0 0 0 0 0 
1 0 0 1 1 0 0 1 1 1 0 1 1 0 0 0 0 0 0 0 0 0 1 0 0 0 0 0 0 0 0 0 0 0 0 
1 0 0 1 1 0 0 1 1 1 0 1 1 0 0 0 0 0 0 0 0 0 1 0 0 0 0 0 0 0 0 0 0 0 0 
1 0 0 1 1 0 0 1 1 1 0 1 1 0 0 0 0 0 0 0 0 0 1 0 0 0 0 0 0 0 0 0 0 0 0 
1 0 0 1 1 0 0 1 1 1 0 1 1 0 0 0 0 0 0 0 0 0 1 0 0 0 0 0 0 0 0 0 0 0 0 
1 0 0 1 1 0 0 1 1 1 0 1 1 0 0 0 0 0 0 0 0 0 1 0 0 0 0 0 0 0 0 0 0 0 0 
1 0 0 1 1 0 0 1 1 1 0 1 1 0 0 0 0 0 0 0 0 0 1 0 0 0 0 0 0 0 0 0 0 0 0 
1 0 0 1 1 0 0 1 1 1 0 1 1 0 0 0 0 0 0 0 0 0 1 0 0 0 0 0 0 0 0 0 0 0 0 
1 0 0 1 1 0 0 1 1 1 0 1 1 0 0 0 0 0 0 0 0 0 1 0 0 0 0 0 0 0 0 0 0 0 0 
1 0 0 1 1 0 0 1 1 1 0 1 1 0 0 0 0 0 0 0 0 0 1 0 0 0 0 0 0 0 0 0 0 0 0 
1 0 0 1 1 0 0 1 1 1 0 1 1 0 0 0 0 0 0 0 0 0 1 0 0 0 0 0 0 0 0 0 0 0 0 
1 0 0 1 1 0 0 1 1 1 0 1 1 0 0 0 0 0 0 0 0 0 1 0 0 0 0 0 0 0 0 0 0 0 0 
1 0 0 1 1 0 0 1 1 1 0 1 1 0 0 0 0 0 0 0 0 0 1 0 0 0 0 0 0 0 0 0 0 0 0 
1 0 0 1 1 0 0 1 1 1 0 1 1 0 0 0 0 0 0 0 0 0 1 0 0 0 0 0 0 0 0 0 0 0 0 
1 0 0 1 1 0 0 1 1 1 0 1 1 0 0 0 0 0 0 0 0 0 1 0 0 0 0 0 0 0 0 0 0 0 0 
1 0 0 1 1 0 0 1 1 1 0 1 1 0 0 0 0 0 0 0 0 0 1 0 0 0 0 0 0 0 0 0 0 0 0 
1 0 0 1 1 0 0 1 1 1 0 1 1 0 0 0 0 0 0 0 0 0 1 0 0 0 0 0 0 0 0 0 0 0 0 
1 0 0 1 1 0 0 1 1 1 0 1 1 0 0 0 0 0 0 0 0 0 1 0 0 0 0 0 0 0 0 0 0 0 0 
1 0 0 1 1 0 0 1 1 1 0 1 1 0 0 0 0 0 0 0 0 0 1 0 0 0 0 0 0 0 0 0 0 0 0 
1 0 0 1 1 0 0 1 1 1 0 1 1 0 0 0 0 0 0 0 0 0 1 0 0 0 0 0 0 0 0 0 0 0 0 
1 0 0 1 1 0 0 1 1 1 0 1 1 0 0 0 0 0 0 0 0 0 1 0 0 0 0 0 0 0 0 0 0 0 0 
1 0 0 1 1 0 0 1 1 1 0 1 1 0 0 0 0 0 0 0 0 0 1 0 0 0 0 0 0 0 0 0 0 0 0 
1 0 0 1 1 0 0 1 1 1 0 1 1 0 0 0 0 0 0 0 0 0 1 0 0 0 0 0 0 0 0 0 0 0 0 
1 0 0 1 1 0 0 1 1 1 0 1 1 0 0 0 0 0 0 0 0 0 1 0 0 0 0 0 0 0 0 0 0 0 0 
1 0 0 1 1 0 0 1 1 1 0 1 1 0 0 0 0 0 0 0 0 0 1 0 0 0 0 0 0 0 0 0 0 0 0 
1 0 0 1 1 0 0 1 1 1 0 1 1 0 0 0 0 0 0 0 0 0 1 0 0 0 0 0 0 0 0 0 0 0 0 
1 0 0 1 1 0 0 1 1 1 0 1 1 0 0 0 0 0 0 0 0 0 1 0 0 0 0 0 0 0 0 0 0 0 0 
1 0 0 1 1 0 0 1 1 1 0 1 1 0 0 0 0 0 0 0 0 0 1 0 0 0 0 0 0 0 0 0 0 0 0 
1 0 0 1 1 0 0 1 1 1 0 1 1 0 0 0 0 0 0 0 0 0 1 0 0 0 0 0 0 0 0 0 0 0 0 
1 0 0 1 1 0 0 1 1 1 0 1 1 0 0 0 0 0 0 0 0 0 1 0 0 0 0 0 0 0 0 0 0 0 0 
1 0 0 1 1 0 0 1 1 1 0 1 1 0 0 0 0 0 0 0 0 0 1 0 0 0 0 0 0 0 0 0 0 0 0 
1 0 0 1 1 0 0 1 1 1 0 1 1 0 0 0 0 0 0 0 0 0 1 0 0 0 0 0 0 0 0 0 0 0 0 
1 0 0 1 1 0 0 1 1 1 0 1 1 0 0 0 0 0 0 0 0 0 1 0 0 0 0 0 0 0 0 0 0 0 0 
1 0 0 1 1 0 0 1 1 1 0 1 1 0 0 0 0 0 0 0 0 0 1 0 0 0 0 0 0 0 0 0 0 0 0 
1 0 0 1 1 0 0 1 1 1 0 1 1 0 0 0 0 0 0 0 0 0 1 0 0 0 0 0 0 0 0 0 0 0 0 
1 0 0 1 1 0 0 1 1 1 0 1 1 0 0 0 0 0 0 0 0 0 1 0 0 0 0 0 0 0 0 0 0 0 0 
1 0 0 1 1 0 0 1 1 1 0 1 1 0 0 0 0 0 0 0 0 0 1 0 0 0 0 0 0 0 0 0 0 0 0 
1 0 0 1 1 0 0 1 1 1 0 1 1 0 0 0 0 0 0 0 0 0 1 0 0 0 0 0 0 0 0 0 0 0 0 
1 0 0 1 1 0 0 1 1 1 0 1 1 0 0 0 0 0 0 0 0 0 1 0 0 0 0 0 0 0 0 0 0 0 0 
1 0 0 1 1 0 0 1 1 1 0 1 1 0 0 0 0 0 0 0 0 0 1 0 0 0 0 0 0 0 0 0 0 0 0 
1 0 0 1 1 0 0 1 1 1 0 1 1 0 0 0 0 0 0 0 0 0 1 0 0 0 0 0 0 0 0 0 0 0 0 
1 0 0 1 1 0 0 1 1 1 0 1 1 0 0 0 0 0 0 0 0 0 1 0 0 0 0 0 0 0 0 0 0 0 0 
1 0 0 1 1 0 0 1 1 1 0 1 1 0 0 0 0 0 0 0 0 0 1 0 0 0 0 0 0 0 0 0 0 0 0 
1 0 0 1 1 0 0 1 1 1 0 1 1 0 0 0 0 0 0 0 0 0 1 0 0 0 0 0 0 0 0 0 0 0 0 
1 0 0 1 1 0 0 1 1 1 0 1 1 0 0 0 0 0 0 0 0 0 1 0 0 0 0 0 0 0 0 0 0 0 0 
1 0 0 1 1 0 0 1 1 1 0 1 1 0 0 0 0 0 0 0 0 0 1 0 0 0 0 0 0 0 0 0 0 0 0 
1 0 0 1 1 0 0 1 1 1 0 1 1 0 0 0 0 0 0 0 0 0 1 0 0 0 0 0 0 0 0 0 0 0 0 
1 0 0 1 1 0 0 1 1 1 0 1 1 0 0 0 0 0 0 0 0 0 1 0 0 0 0 0 0 0 0 0 0 0 0 
1 0 0 1 1 0 0 1 1 1 0 1 1 0 0 0 0 0 0 0 0 0 1 0 0 0 0 0 0 0 0 0 0 0 0 
1 0 0 1 1 0 0 1 1 1 0 1 1 0 0 0 0 0 0 0 0 0 1 0 0 0 0 0 0 0 0 0 0 0 0 
1 0 0 1 1 0 0 1 1 1 0 1 1 0 0 0 0 0 0 0 0 0 1 0 0 0 0 0 0 0 0 0 0 0 0 
1 0 0 1 1 0 0 1 1 1 0 1 1 0 0 0 0 0 0 0 0 0 1 0 0 0 0 0 0 0 0 0 0 0 0 
1 0 0 1 1 0 0 1 1 1 0 1 1 0 0 0 0 0 0 0 0 0 1 0 0 0 0 0 0 0 0 0 0 0 0 
1 0 0 1 1 0 0 1 1 1 0 1 1 0 0 0 0 0 0 0 0 0 1 0 0 0 0 0 0 0 0 0 0 0 0 
1 0 0 1 1 0 0 1 1 1 0 1 1 0 0 0 0 0 0 0 0 0 1 0 0 0 0 0 0 0 0 0 0 0 0 
1 0 0 1 1 0 0 1 1 1 0 1 1 0 0 0 0 0 0 0 0 0 1 0 0 0 0 0 0 0 0 0 0 0 0 
1 0 0 1 1 0 0 1 1 1 0 1 1 0 0 0 0 0 0 0 0 0 1 0 0 0 0 0 0 0 0 0 0 0 0 
1 0 0 1 1 0 0 1 1 1 0 1 1 0 0 0 0 0 0 0 0 0 1 0 0 0 0 0 0 0 0 0 0 0 0 
1 0 0 1 1 0 0 1 1 1 0 1 1 0 0 0 0 0 0 0 0 0 1 0 0 0 0 0 0 0 0 0 0 0 0 
1 0 0 1 1 0 0 1 1 1 0 1 1 0 0 0 0 0 0 0 0 0 1 0 0 0 0 0 0 0 0 0 0 0 0 
1 0 0 1 1 0 0 1 1 1 0 1 1 0 0 0 0 0 0 0 0 0 1 0 0 0 0 0 0 0 0 0 0 0 0 
1 0 0 1 1 0 0 1 1 1 0 1 1 0 0 0 0 0 0 0 0 0 1 0 0 0 0 0 0 0 0 0 0 0 0 
1 0 0 1 1 0 0 1 1 1 0 1 1 0 0 0 0 0 0 0 0 0 1 0 0 0 0 0 0 0 0 0 0 0 0 
1 0 0 1 1 0 0 1 1 1 0 1 1 0 0 0 0 0 0 0 0 0 1 0 0 0 0 0 0 0 0 0 0 0 0 
1 0 0 1 1 0 0 1 1 1 0 1 1 0 0 0 0 0 0 0 0 0 1 0 0 0 0 0 0 0 0 0 0 0 0 
1 0 0 1 1 0 0 1 1 1 0 1 1 0 0 0 0 0 0 0 0 0 1 0 0 0 0 0 0 0 0 0 0 0 0 
1 0 0 1 1 0 0 1 1 1 0 1 1 0 0 0 0 0 0 0 0 0 1 0 0 0 0 0 0 0 0 0 0 0 0 
1 0 0 1 1 0 0 1 1 1 0 1 1 0 0 0 0 0 0 0 0 0 1 0 0 0 0 0 0 0 0 0 0 0 0 
1 0 0 1 1 0 0 1 1 1 0 1 1 0 0 0 0 0 0 0 0 0 1 0 0 0 0 0 0 0 0 0 0 0 0 
1 0 0 1 1 0 0 1 1 1 0 1 1 0 0 0 0 0 0 0 0 0 1 0 0 0 0 0 0 0 0 0 0 0 0 
1 0 0 1 1 0 0 1 1 1 0 1 1 0 0 0 0 0 0 0 0 0 1 0 0 0 0 0 0 0 0 0 0 0 0 
1 0 0 1 1 0 0 1 1 1 0 1 1 0 0 0 0 0 0 0 0 0 1 0 0 0 0 0 0 0 0 0 0 0 0 
1 0 0 1 1 0 0 1 1 1 0 1 1 0 0 0 0 0 0 0 0 0 1 0 0 0 0 0 0 0 0 0 0 0 0 
1 0 0 1 1 0 0 1 1 1 0 1 1 0 0 0 0 0 0 0 0 0 1 0 0 0 0 0 0 0 0 0 0 0 0 
1 0 0 1 1 0 0 1 1 1 0 1 1 0 0 0 0 0 0 0 0 0 1 0 0 0 0 0 0 0 0 0 0 0 0 
1 0 0 1 1 0 0 1 1 1 0 1 1 0 0 0 0 0 0 0 0 0 1 0 0 0 0 0 0 0 0 0 0 0 0 
1 0 0 1 1 0 0 1 1 1 0 1 1 0 0 0 0 0 0 0 0 0 1 0 0 0 0 0 0 0 0 0 0 0 0 
1 0 0 1 1 0 0 1 1 1 0 1 1 0 0 0 0 0 0 0 0 0 1 0 0 0 0 0 0 0 0 0 0 0 0 
1 0 0 1 1 0 0 1 1 1 0 1 1 0 0 0 0 0 0 0 0 0 1 0 0 0 0 0 0 0 0 0 0 0 0 
1 0 0 1 1 0 0 1 1 1 0 1 1 0 0 0 0 0 0 0 0 0 1 0 0 0 0 0 0 0 0 0 0 0 0 
1 0 0 1 1 0 0 1 1 1 0 1 1 0 0 0 0 0 0 0 0 0 1 0 0 0 0 0 0 0 0 0 0 0 0 
1 0 0 1 1 0 0 1 1 1 0 1 1 0 0 0 0 0 0 0 0 0 1 0 0 0 0 0 0 0 0 0 0 0 0 
1 0 0 1 1 0 0 1 1 1 0 1 1 0 0 0 0 0 0 0 0 0 1 0 0 0 0 0 0 0 0 0 0 0 0 
1 0 0 1 1 0 0 1 1 1 0 1 1 0 0 0 0 0 0 0 0 0 1 0 0 0 0 0 0 0 0 0 0 0 0 
1 0 0 1 1 0 0 1 1 1 0 1 1 0 0 0 0 0 0 0 0 0 1 0 0 0 0 0 0 0 0 0 0 0 0 
1 0 0 1 1 0 0 1 1 1 0 1 1 0 0 0 0 0 0 0 0 0 1 0 0 0 0 0 0 0 0 0 0 0 0 
1 0 0 1 1 0 0 1 1 1 0 1 1 0 0 0 0 0 0 0 0 0 1 0 0 0 0 0 0 0 0 0 0 0 0 
1 0 0 1 1 0 0 1 1 1 0 1 1 0 0 0 0 0 0 0 0 0 1 0 0 0 0 0 0 0 0 0 0 0 0 
1 0 0 1 1 0 0 1 1 1 0 1 1 0 0 0 0 0 0 0 0 0 1 0 0 0 0 0 0 0 0 0 0 0 0 
1 0 0 1 1 0 0 1 1 1 0 1 1 0 0 0 0 0 0 0 0 0 1 0 0 0 0 0 0 0 0 0 0 0 0 
1 0 0 1 1 0 0 1 1 1 0 1 1 0 0 0 0 0 0 0 0 0 1 0 0 0 0 0 0 0 0 0 0 0 0 
1 0 0 1 1 0 0 1 1 1 0 1 1 0 0 0 0 0 0 0 0 0 1 0 0 0 0 0 0 0 0 0 0 0 0 
1 0 0 1 1 0 0 1 1 1 0 1 1 0 0 0 0 0 0 0 0 0 1 0 0 0 0 0 0 0 0 0 0 0 0 
1 0 0 1 1 0 0 1 1 1 0 1 1 0 0 0 0 0 0 0 0 0 1 0 0 0 0 0 0 0 0 0 0 0 0 
1 0 0 1 1 0 0 1 1 1 0 1 1 0 0 0 0 0 0 0 0 0 1 0 0 0 0 0 0 0 0 0 0 0 0 
1 0 0 1 1 0 0 1 1 1 0 1 1 0 0 0 0 0 0 0 0 0 1 0 0 0 0 0 0 0 0 0 0 0 0 
1 0 0 1 1 0 0 1 1 1 0 1 1 0 0 0 0 0 0 0 0 0 1 0 0 0 0 0 0 0 0 0 0 0 0 
1 0 0 1 1 0 0 1 1 1 0 1 1 0 0 0 0 0 0 0 0 0 1 0 0 0 0 0 0 0 0 0 0 0 0 
1 0 0 1 1 0 0 1 1 1 0 1 1 0 0 0 0 0 0 0 0 0 1 0 0 0 0 0 0 0 0 0 0 0 0 
1 0 0 1 1 0 0 1 1 1 0 1 1 0 0 0 0 0 0 0 0 0 1 0 0 0 0 0 0 0 0 0 0 0 0 
1 0 0 1 1 0 0 1 1 1 0 1 1 0 0 0 0 0 0 0 0 0 1 0 0 0 0 0 0 0 0 0 0 0 0 
1 0 0 1 1 0 0 1 1 1 0 1 1 0 0 0 0 0 0 0 0 0 1 0 0 0 0 0 0 0 0 0 0 0 0 
1 0 0 1 1 0 0 1 1 1 0 1 1 0 0 0 0 0 0 0 0 0 1 0 0 0 0 0 0 0 0 0 0 0 0 
1 0 0 1 1 0 0 1 1 1 0 1 1 0 0 0 0 0 0 0 0 0 1 0 0 0 0 0 0 0 0 0 0 0 0 
1 0 0 1 1 0 0 1 1 1 0 1 1 0 0 0 0 0 0 0 0 0 1 0 0 0 0 0 0 0 0 0 0 0 0 
1 0 0 1 1 0 0 1 1 1 0 1 1 0 0 0 0 0 0 0 0 0 1 0 0 0 0 0 0 0 0 0 0 0 0 
1 0 0 1 1 0 0 1 1 1 0 1 1 0 0 0 0 0 0 0 0 0 1 0 0 0 0 0 0 0 0 0 0 0 0 
1 0 0 1 1 0 0 1 1 1 0 1 1 0 0 0 0 0 0 0 0 0 1 0 0 0 0 0 0 0 0 0 0 0 0 
1 0 0 1 1 0 0 1 1 1 0 1 1 0 0 0 0 0 0 0 0 0 1 0 0 0 0 0 0 0 0 0 0 0 0 
1 0 0 1 1 0 0 1 1 1 0 1 1 0 0 0 0 0 0 0 0 0 1 0 0 0 0 0 0 0 0 0 0 0 0 
1 0 0 1 1 0 0 1 1 1 0 1 1 0 0 0 0 0 0 0 0 0 1 0 0 0 0 0 0 0 0 0 0 0 0 
1 0 0 1 1 0 0 1 1 1 0 1 1 0 0 0 0 0 0 0 0 0 1 0 0 0 0 0 0 0 0 0 0 0 0 
1 0 0 1 1 0 0 1 1 1 0 1 1 0 0 0 0 0 0 0 0 0 1 0 0 0 0 0 0 0 0 0 0 0 0 
1 0 0 1 1 0 0 1 1 1 0 1 1 0 0 0 0 0 0 0 0 0 1 0 0 0 0 0 0 0 0 0 0 0 0 
1 0 0 1 1 0 0 1 1 1 0 1 1 0 0 0 0 0 0 0 0 0 1 0 0 0 0 0 0 0 0 0 0 0 0 
1 0 0 1 1 0 0 1 1 1 0 1 1 0 0 0 0 0 0 0 0 0 1 0 0 0 0 0 0 0 0 0 0 0 0 
1 0 0 1 1 0 0 1 1 1 0 1 1 0 0 0 0 0 0 0 0 0 1 0 0 0 0 0 0 0 0 0 0 0 0 
1 0 0 1 1 0 0 1 1 1 0 1 1 0 0 0 0 0 0 0 0 0 1 0 0 0 0 0 0 0 0 0 0 0 0 
1 0 0 1 1 0 0 1 1 1 0 1 1 0 0 0 0 0 0 0 0 0 1 0 0 0 0 0 0 0 0 0 0 0 0 
1 0 0 1 1 0 0 1 1 1 0 1 1 0 0 0 0 0 0 0 0 0 1 0 0 0 0 0 0 0 0 0 0 0 0 
1 0 0 1 1 0 0 1 1 1 0 1 1 0 0 0 0 0 0 0 0 0 1 0 0 0 0 0 0 0 0 0 0 0 0 
1 0 0 1 1 0 0 1 1 1 0 1 1 0 0 0 0 0 0 0 0 0 1 0 0 0 0 0 0 0 0 0 0 0 0 
1 0 0 1 1 0 0 1 1 1 0 1 1 0 0 0 0 0 0 0 0 0 1 0 0 0 0 0 0 0 0 0 0 0 0 
1 0 0 1 1 0 0 1 1 1 0 1 1 0 0 0 0 0 0 0 0 0 1 0 0 0 0 0 0 0 0 0 0 0 0 
1 0 0 1 1 0 0 1 1 1 0 1 1 0 0 0 0 0 0 0 0 0 1 0 0 0 0 0 0 0 0 0 0 0 0 
1 0 0 1 1 0 0 1 1 1 0 1 1 0 0 0 0 0 0 0 0 0 1 0 0 0 0 0 0 0 0 0 0 0 0 
1 0 0 1 1 0 0 1 1 1 0 1 1 0 0 0 0 0 0 0 0 0 1 0 0 0 0 0 0 0 0 0 0 0 0 
1 0 0 1 1 0 0 1 1 1 0 1 1 0 0 0 0 0 0 0 0 0 1 0 0 0 0 0 0 0 0 0 0 0 0 
1 0 0 1 1 0 0 1 1 1 0 1 1 0 0 0 0 0 0 0 0 0 1 0 0 0 0 0 0 0 0 0 0 0 0 
1 0 0 1 1 0 0 1 1 1 0 1 1 0 0 0 0 0 0 0 0 0 1 0 0 0 0 0 0 0 0 0 0 0 0 
1 0 0 1 1 0 0 1 1 1 0 1 1 0 0 0 0 0 0 0 0 0 1 0 0 0 0 0 0 0 0 0 0 0 0 
1 0 0 1 1 0 0 1 1 1 0 1 1 0 0 0 0 0 0 0 0 0 1 0 0 0 0 0 0 0 0 0 0 0 0 
1 0 0 1 1 0 0 1 1 1 0 1 1 0 0 0 0 0 0 0 0 0 1 0 0 0 0 0 0 0 0 0 0 0 0 
1 0 0 1 1 0 0 1 1 1 0 1 1 0 0 0 0 0 0 0 0 0 1 0 0 0 0 0 0 0 0 0 0 0 0 
1 0 0 1 1 0 0 1 1 1 0 1 1 0 0 0 0 0 0 0 0 0 1 0 0 0 0 0 0 0 0 0 0 0 0 
1 0 0 1 1 0 0 1 1 1 0 1 1 0 0 0 0 0 0 0 0 0 1 0 0 0 0 0 0 0 0 0 0 0 0 
1 0 0 1 1 0 0 1 1 1 0 1 1 0 0 0 0 0 0 0 0 0 1 0 0 0 0 0 0 0 0 0 0 0 0 
1 0 0 1 1 0 0 1 1 1 0 1 1 0 0 0 0 0 0 0 0 0 1 0 0 0 0 0 0 0 0 0 0 0 0 
1 0 0 1 1 0 0 1 1 1 0 1 1 0 0 0 0 0 0 0 0 0 1 0 0 0 0 0 0 0 0 0 0 0 0 
1 0 0 1 1 0 0 1 1 1 0 1 1 0 0 0 0 0 0 0 0 0 1 0 0 0 0 0 0 0 0 0 0 0 0 
1 0 0 1 1 0 0 1 1 1 0 1 1 0 0 0 0 0 0 0 0 0 1 0 0 0 0 0 0 0 0 0 0 0 0 
1 0 0 1 1 0 0 1 1 1 0 1 1 0 0 0 0 0 0 0 0 0 1 0 0 0 0 0 0 0 0 0 0 0 0 
1 0 0 1 1 0 0 1 1 1 0 1 1 0 0 0 0 0 0 0 0 0 1 0 0 0 0 0 0 0 0 0 0 0 0 
1 0 0 1 1 0 0 1 1 1 0 1 1 0 0 0 0 0 0 0 0 0 1 0 0 0 0 0 0 0 0 0 0 0 0 
1 0 0 1 1 0 0 1 1 1 0 1 1 0 0 0 0 0 0 0 0 0 1 0 0 0 0 0 0 0 0 0 0 0 0 
1 0 0 1 1 0 0 1 1 1 0 1 1 0 0 0 0 0 0 0 0 0 1 0 0 0 0 0 0 0 0 0 0 0 0 
1 0 0 1 1 0 0 1 1 1 0 1 1 0 0 0 0 0 0 0 0 0 1 0 0 0 0 0 0 0 0 0 0 0 0 
1 0 0 1 1 0 0 1 1 1 0 1 1 0 0 0 0 0 0 0 0 0 1 0 0 0 0 0 0 0 0 0 0 0 0 
1 0 0 1 1 0 0 1 1 1 0 1 1 0 0 0 0 0 0 0 0 0 1 0 0 0 0 0 0 0 0 0 0 0 0 
1 0 0 1 1 0 0 1 1 1 0 1 1 0 0 0 0 0 0 0 0 0 1 0 0 0 0 0 0 0 0 0 0 0 0 
1 0 0 1 1 0 0 1 1 1 0 1 1 0 0 0 0 0 0 0 0 0 1 0 0 0 0 0 0 0 0 0 0 0 0 
1 0 0 1 1 0 0 1 1 1 0 1 1 0 0 0 0 0 0 0 0 0 1 0 0 0 0 0 0 0 0 0 0 0 0 
1 0 0 1 1 0 0 1 1 1 0 1 1 0 0 0 0 0 0 0 0 0 1 0 0 0 0 0 0 0 0 0 0 0 0 
1 0 0 1 1 0 0 1 1 1 0 1 1 0 0 0 0 0 0 0 0 0 1 0 0 0 0 0 0 0 0 0 0 0 0 
1 0 0 1 1 0 0 1 1 1 0 1 1 0 0 0 0 0 0 0 0 0 1 0 0 0 0 0 0 0 0 0 0 0 0 
1 0 0 1 1 0 0 1 1 1 0 1 1 0 0 0 0 0 0 0 0 0 1 0 0 0 0 0 0 0 0 0 0 0 0 
1 0 0 1 1 0 0 1 1 1 0 1 1 0 0 0 0 0 0 0 0 0 1 0 0 0 0 0 0 0 0 0 0 0 0 
1 0 0 1 1 0 0 1 1 1 0 1 1 0 0 0 0 0 0 0 0 0 1 0 0 0 0 0 0 0 0 0 0 0 0 
1 0 0 1 1 0 0 1 1 1 0 1 1 0 0 0 0 0 0 0 0 0 1 0 0 0 0 0 0 0 0 0 0 0 0 
1 0 0 1 1 0 0 1 1 1 0 1 1 0 0 0 0 0 0 0 0 0 1 0 0 0 0 0 0 0 0 0 0 0 0 
1 0 0 1 1 0 0 1 1 1 0 1 1 0 0 0 0 0 0 0 0 0 1 0 0 0 0 0 0 0 0 0 0 0 0 
1 0 0 1 1 0 0 1 1 1 0 1 1 0 0 0 0 0 0 0 0 0 1 0 0 0 0 0 0 0 0 0 0 0 0 
1 0 0 1 1 0 0 1 1 1 0 1 1 0 0 0 0 0 0 0 0 0 1 0 0 0 0 0 0 0 0 0 0 0 0 
1 0 0 1 1 0 0 1 1 1 0 1 1 0 0 0 0 0 0 0 0 0 1 0 0 0 0 0 0 0 0 0 0 0 0 
1 0 0 1 1 0 0 1 1 1 0 1 1 0 0 0 0 0 0 0 0 0 1 0 0 0 0 0 0 0 0 0 0 0 0 
1 0 0 1 1 0 0 1 1 1 0 1 1 0 0 0 0 0 0 0 0 0 1 0 0 0 0 0 0 0 0 0 0 0 0 
1 0 0 1 1 0 0 1 1 1 0 1 1 0 0 0 0 0 0 0 0 0 1 0 0 0 0 0 0 0 0 0 0 0 0 
1 0 0 1 1 0 0 1 1 1 0 1 1 0 0 0 0 0 0 0 0 0 1 0 0 0 0 0 0 0 0 0 0 0 0 
1 0 0 1 1 0 0 1 1 1 0 1 1 0 0 0 0 0 0 0 0 0 1 0 0 0 0 0 0 0 0 0 0 0 0 
1 0 0 1 1 0 0 1 1 1 0 1 1 0 0 0 0 0 0 0 0 0 1 0 0 0 0 0 0 0 0 0 0 0 0 
1 0 0 1 1 0 0 1 1 1 0 1 1 0 0 0 0 0 0 0 0 0 1 0 0 0 0 0 0 0 0 0 0 0 0 
1 0 0 1 1 0 0 1 1 1 0 1 1 0 0 0 0 0 0 0 0 0 1 0 0 0 0 0 0 0 0 0 0 0 0 
1 0 0 1 1 0 0 1 1 1 0 1 1 0 0 0 0 0 0 0 0 0 1 0 0 0 0 0 0 0 0 0 0 0 0 
1 0 0 1 1 0 0 1 1 1 0 1 1 0 0 0 0 0 0 0 0 0 1 0 0 0 0 0 0 0 0 0 0 0 0 
1 0 0 1 1 0 0 1 1 1 0 1 1 0 0 0 0 0 0 0 0 0 1 0 0 0 0 0 0 0 0 0 0 0 0 
1 0 0 1 1 0 0 1 1 1 0 1 1 0 0 0 0 0 0 0 0 0 1 0 0 0 0 0 0 0 0 0 0 0 0 
1 0 0 1 1 0 0 1 1 1 0 1 1 0 0 0 0 0 0 0 0 0 1 0 0 0 0 0 0 0 0 0 0 0 0 
1 0 0 1 1 0 0 1 1 1 0 1 1 0 0 0 0 0 0 0 0 0 1 0 0 0 0 0 0 0 0 0 0 0 0 
1 0 0 1 1 0 0 1 1 1 0 1 1 0 0 0 0 0 0 0 0 0 1 0 0 0 0 0 0 0 0 0 0 0 0 
1 0 0 1 1 0 0 1 1 1 0 1 1 0 0 0 0 0 0 0 0 0 1 0 0 0 0 0 0 0 0 0 0 0 0 
1 0 0 1 1 0 0 1 1 1 0 1 1 0 0 0 0 0 0 0 0 0 1 0 0 0 0 0 0 0 0 0 0 0 0 
1 0 0 1 1 0 0 1 1 1 0 1 1 0 0 0 0 0 0 0 0 0 1 0 0 0 0 0 0 0 0 0 0 0 0 
1 0 0 1 1 0 0 1 1 1 0 1 1 0 0 0 0 0 0 0 0 0 1 0 0 0 0 0 0 0 0 0 0 0 0 
1 0 0 1 1 0 0 1 1 1 0 1 1 0 0 0 0 0 0 0 0 0 1 0 0 0 0 0 0 0 0 0 0 0 0 
1 0 0 1 1 0 0 1 1 1 0 1 1 0 0 0 0 0 0 0 0 0 1 0 0 0 0 0 0 0 0 0 0 0 0 
1 0 0 1 1 0 0 1 1 1 0 1 1 0 0 0 0 0 0 0 0 0 1 0 0 0 0 0 0 0 0 0 0 0 0 
1 0 0 1 1 0 0 1 1 1 0 1 1 0 0 0 0 0 0 0 0 0 1 0 0 0 0 0 0 0 0 0 0 0 0 
1 0 0 1 1 0 0 1 1 1 0 1 1 0 0 0 0 0 0 0 0 0 1 0 0 0 0 0 0 0 0 0 0 0 0 
1 0 0 1 1 0 0 1 1 1 0 1 1 0 0 0 0 0 0 0 0 0 1 0 0 0 0 0 0 0 0 0 0 0 0 
1 0 0 1 1 0 0 1 1 1 0 1 1 0 0 0 0 0 0 0 0 0 1 0 0 0 0 0 0 0 0 0 0 0 0 
1 0 0 1 1 0 0 1 1 1 0 1 1 0 0 0 0 0 0 0 0 0 1 0 0 0 0 0 0 0 0 0 0 0 0 
1 0 0 1 1 0 0 1 1 1 0 1 1 0 0 0 0 0 0 0 0 0 1 0 0 0 0 0 0 0 0 0 0 0 0 
1 0 0 1 1 0 0 1 1 1 0 1 1 0 0 0 0 0 0 0 0 0 1 0 0 0 0 0 0 0 0 0 0 0 0 
1 0 0 1 1 0 0 1 1 1 0 1 1 0 0 0 0 0 0 0 0 0 1 0 0 0 0 0 0 0 0 0 0 0 0 
1 0 0 1 1 0 0 1 1 1 0 1 1 0 0 0 0 0 0 0 0 0 1 0 0 0 0 0 0 0 0 0 0 0 0 
1 0 0 1 1 0 0 1 1 1 0 1 1 0 0 0 0 0 0 0 0 0 1 0 0 0 0 0 0 0 0 0 0 0 0 
1 0 0 1 1 0 0 1 1 1 0 1 1 0 0 0 0 0 0 0 0 0 1 0 0 0 0 0 0 0 0 0 0 0 0 
1 0 0 1 1 0 0 1 1 1 0 1 1 0 0 0 0 0 0 0 0 0 1 0 0 0 0 0 0 0 0 0 0 0 0 
1 0 0 1 1 0 0 1 1 1 0 1 1 0 0 0 0 0 0 0 0 0 1 0 0 0 0 0 0 0 0 0 0 0 0 
1 0 0 1 1 0 0 1 1 1 0 1 1 0 0 0 0 0 0 0 0 0 1 0 0 0 0 0 0 0 0 0 0 0 0 
1 0 0 1 1 0 0 1 1 1 0 1 1 0 0 0 0 0 0 0 0 0 1 0 0 0 0 0 0 0 0 0 0 0 0 
1 0 0 1 1 0 0 1 1 1 0 1 1 0 0 0 0 0 0 0 0 0 1 0 0 0 0 0 0 0 0 0 0 0 0 
1 0 0 1 1 0 0 1 1 1 0 1 1 0 0 0 0 0 0 0 0 0 1 0 0 0 0 0 0 0 0 0 0 0 0 
1 0 0 1 1 0 0 1 1 1 0 1 1 0 0 0 0 0 0 0 0 0 1 0 0 0 0 0 0 0 0 0 0 0 0 
1 0 0 1 1 0 0 1 1 1 0 1 1 0 0 0 0 0 0 0 0 0 1 0 0 0 0 0 0 0 0 0 0 0 0 
1 0 0 1 1 0 0 1 1 1 0 1 1 0 0 0 0 0 0 0 0 0 1 0 0 0 0 0 0 0 0 0 0 0 0 
1 0 0 1 1 0 0 1 1 1 0 1 1 0 0 0 0 0 0 0 0 0 1 0 0 0 0 0 0 0 0 0 0 0 0 
1 0 0 1 1 0 0 1 1 1 0 1 1 0 0 0 0 0 0 0 0 0 1 0 0 0 0 0 0 0 0 0 0 0 0 
1 0 0 1 1 0 0 1 1 1 0 1 1 0 0 0 0 0 0 0 0 0 1 0 0 0 0 0 0 0 0 0 0 0 0 
1 0 0 1 1 0 0 1 1 1 0 1 1 0 0 0 0 0 0 0 0 0 1 0 0 0 0 0 0 0 0 0 0 0 0 
1 0 0 1 1 0 0 1 1 1 0 1 1 0 0 0 0 0 0 0 0 0 1 0 0 0 0 0 0 0 0 0 0 0 0 
1 0 0 1 1 0 0 1 1 1 0 1 1 0 0 0 0 0 0 0 0 0 1 0 0 0 0 0 0 0 0 0 0 0 0 
1 0 0 1 1 0 0 1 1 1 0 1 1 0 0 0 0 0 0 0 0 0 1 0 0 0 0 0 0 0 0 0 0 0 0 
1 0 0 1 1 0 0 1 1 1 0 1 1 0 0 0 0 0 0 0 0 0 1 0 0 0 0 0 0 0 0 0 0 0 0 
1 0 0 1 1 0 0 1 1 1 0 1 1 0 0 0 0 0 0 0 0 0 1 0 0 0 0 0 0 0 0 0 0 0 0 
1 0 0 1 1 0 0 1 1 1 0 1 1 0 0 0 0 0 0 0 0 0 1 0 0 0 0 0 0 0 0 0 0 0 0 
1 0 0 1 1 0 0 1 1 1 0 1 1 0 0 0 0 0 0 0 0 0 1 0 0 0 0 0 0 0 0 0 0 0 0 
1 0 0 1 1 0 0 1 1 1 0 1 1 0 0 0 0 0 0 0 0 0 1 0 0 0 0 0 0 0 0 0 0 0 0 
1 0 0 1 1 0 0 1 1 1 0 1 1 0 0 0 0 0 0 0 0 0 1 0 0 0 0 0 0 0 0 0 0 0 0 
1 0 0 1 1 0 0 1 1 1 0 1 1 0 0 0 0 0 0 0 0 0 1 0 0 0 0 0 0 0 0 0 0 0 0 
1 0 0 1 1 0 0 1 1 1 0 1 1 0 0 0 0 0 0 0 0 0 1 0 0 0 0 0 0 0 0 0 0 0 0 
1 0 0 1 1 0 0 1 1 1 0 1 1 0 0 0 0 0 0 0 0 0 1 0 0 0 0 0 0 0 0 0 0 0 0 
1 0 0 1 1 0 0 1 1 1 0 1 1 0 0 0 0 0 0 0 0 0 1 0 0 0 0 0 0 0 0 0 0 0 0 
1 0 0 1 1 0 0 1 1 1 0 1 1 0 0 0 0 0 0 0 0 0 1 0 0 0 0 0 0 0 0 0 0 0 0 
1 0 0 1 1 0 0 1 1 1 0 1 1 0 0 0 0 0 0 0 0 0 1 0 0 0 0 0 0 0 0 0 0 0 0 
1 0 0 1 1 0 0 1 1 1 0 1 1 0 0 0 0 0 0 0 0 0 1 0 0 0 0 0 0 0 0 0 0 0 0 
1 0 0 1 1 0 0 1 1 1 0 1 1 0 0 0 0 0 0 0 0 0 1 0 0 0 0 0 0 0 0 0 0 0 0 
1 0 0 1 1 0 0 1 1 1 0 1 1 0 0 0 0 0 0 0 0 0 1 0 0 0 0 0 0 0 0 0 0 0 0 
1 0 0 1 1 0 0 1 1 1 0 1 1 0 0 0 0 0 0 0 0 0 1 0 0 0 0 0 0 0 0 0 0 0 0 
1 0 0 1 1 0 0 1 1 1 0 1 1 0 0 0 0 0 0 0 0 0 1 0 0 0 0 0 0 0 0 0 0 0 0 
1 0 0 1 1 0 0 1 1 1 0 1 1 0 0 0 0 0 0 0 0 0 1 0 0 0 0 0 0 0 0 0 0 0 0 
1 0 0 1 1 0 0 1 1 1 0 1 1 0 0 0 0 0 0 0 0 0 1 0 0 0 0 0 0 0 0 0 0 0 0 
1 0 0 1 1 0 0 1 1 1 0 1 1 0 0 0 0 0 0 0 0 0 1 0 0 0 0 0 0 0 0 0 0 0 0 
1 0 0 1 1 0 0 1 1 1 0 1 1 0 0 0 0 0 0 0 0 0 1 0 0 0 0 0 0 0 0 0 0 0 0 
1 0 0 1 1 0 0 1 1 1 0 1 1 0 0 0 0 0 0 0 0 0 1 0 0 0 0 0 0 0 0 0 0 0 0 
1 0 0 1 1 0 0 1 1 1 0 1 1 0 0 0 0 0 0 0 0 0 1 0 0 0 0 0 0 0 0 0 0 0 0 
1 0 0 1 1 0 0 1 1 1 0 1 1 0 0 0 0 0 0 0 0 0 1 0 0 0 0 0 0 0 0 0 0 0 0 
1 0 0 1 1 0 0 1 1 1 0 1 1 0 0 0 0 0 0 0 0 0 1 0 0 0 0 0 0 0 0 0 0 0 0 
1 0 0 1 1 0 0 1 1 1 0 1 1 0 0 0 0 0 0 0 0 0 1 0 0 0 0 0 0 0 0 0 0 0 0 
1 0 0 1 1 0 0 1 1 1 0 1 1 0 0 0 0 0 0 0 0 0 1 0 0 0 0 0 0 0 0 0 0 0 0 
1 0 0 1 1 0 0 1 1 1 0 1 1 0 0 0 0 0 0 0 0 0 1 0 0 0 0 0 0 0 0 0 0 0 0 
1 0 0 1 1 0 0 1 1 1 0 1 1 0 0 0 0 0 0 0 0 0 1 0 0 0 0 0 0 0 0 0 0 0 0 
1 0 0 1 1 0 0 1 1 1 0 1 1 0 0 0 0 0 0 0 0 0 1 0 0 0 0 0 0 0 0 0 0 0 0 
1 0 0 1 1 0 0 1 1 1 0 1 1 0 0 0 0 0 0 0 0 0 1 0 0 0 0 0 0 0 0 0 0 0 0 
1 0 0 1 1 0 0 1 1 1 0 1 1 0 0 0 0 0 0 0 0 0 1 0 0 0 0 0 0 0 0 0 0 0 0 
1 0 0 1 1 0 0 1 1 1 0 1 1 0 0 0 0 0 0 0 0 0 1 0 0 0 0 0 0 0 0 0 0 0 0 
1 0 0 1 1 0 0 1 1 1 0 1 1 0 0 0 0 0 0 0 0 0 1 0 0 0 0 0 0 0 0 0 0 0 0 
1 0 0 1 1 0 0 1 1 1 0 1 1 0 0 0 0 0 0 0 0 0 1 0 0 0 0 0 0 0 0 0 0 0 0 
1 0 0 1 1 0 0 1 1 1 0 1 1 0 0 0 0 0 0 0 0 0 1 0 0 0 0 0 0 0 0 0 0 0 0 
1 0 0 1 1 0 0 1 1 1 0 1 1 0 0 0 0 0 0 0 0 0 1 0 0 0 0 0 0 0 0 0 0 0 0 
1 0 0 1 1 0 0 1 1 1 0 1 1 0 0 0 0 0 0 0 0 0 1 0 0 0 0 0 0 0 0 0 0 0 0 
1 0 0 1 1 0 0 1 1 1 0 1 1 0 0 0 0 0 0 0 0 0 1 0 0 0 0 0 0 0 0 0 0 0 0 
1 0 0 1 1 0 0 1 1 1 0 1 1 0 0 0 0 0 0 0 0 0 1 0 0 0 0 0 0 0 0 0 0 0 0 
1 0 0 1 1 0 0 1 1 1 0 1 1 0 0 0 0 0 0 0 0 0 1 0 0 0 0 0 0 0 0 0 0 0 0 
1 0 0 1 1 0 0 1 1 1 0 1 1 0 0 0 0 0 0 0 0 0 1 0 0 0 0 0 0 0 0 0 0 0 0 
1 0 0 1 1 0 0 1 1 1 0 1 1 0 0 0 0 0 0 0 0 0 1 0 0 0 0 0 0 0 0 0 0 0 0 
1 0 0 1 1 0 0 1 1 1 0 1 1 0 0 0 0 0 0 0 0 0 1 0 0 0 0 0 0 0 0 0 0 0 0 
1 0 0 1 1 0 0 1 1 1 0 1 1 0 0 0 0 0 0 0 0 0 1 0 0 0 0 0 0 0 0 0 0 0 0 
1 0 0 1 1 0 0 1 1 1 0 1 1 0 0 0 0 0 0 0 0 0 1 0 0 0 0 0 0 0 0 0 0 0 0 
1 0 0 1 1 0 0 1 1 1 0 1 1 0 0 0 0 0 0 0 0 0 1 0 0 0 0 0 0 0 0 0 0 0 0 
1 0 0 1 1 0 0 1 1 1 0 1 1 0 0 0 0 0 0 0 0 0 1 0 0 0 0 0 0 0 0 0 0 0 0 
1 0 0 1 1 0 0 1 1 1 0 1 1 0 0 0 0 0 0 0 0 0 1 0 0 0 0 0 0 0 0 0 0 0 0 
1 0 0 1 1 0 0 1 1 1 0 1 1 0 0 0 0 0 0 0 0 0 1 0 0 0 0 0 0 0 0 0 0 0 0 
1 0 0 1 1 0 0 1 1 1 0 1 1 0 0 0 0 0 0 0 0 0 1 0 0 0 0 0 0 0 0 0 0 0 0 
1 0 0 1 1 0 0 1 1 1 0 1 1 0 0 0 0 0 0 0 0 0 1 0 0 0 0 0 0 0 0 0 0 0 0 
1 0 0 1 1 0 0 1 1 1 0 1 1 0 0 0 0 0 0 0 0 0 1 0 0 0 0 0 0 0 0 0 0 0 0 
1 0 0 1 1 0 0 1 1 1 0 1 1 0 0 0 0 0 0 0 0 0 1 0 0 0 0 0 0 0 0 0 0 0 0 
1 0 0 1 1 0 0 1 1 1 0 1 1 0 0 0 0 0 0 0 0 0 1 0 0 0 0 0 0 0 0 0 0 0 0 
1 0 0 1 1 0 0 1 1 1 0 1 1 0 0 0 0 0 0 0 0 0 1 0 0 0 0 0 0 0 0 0 0 0 0 
1 0 0 1 1 0 0 1 1 1 0 1 1 0 0 0 0 0 0 0 0 0 1 0 0 0 0 0 0 0 0 0 0 0 0 
1 0 0 1 1 0 0 1 1 1 0 1 1 0 0 0 0 0 0 0 0 0 1 0 0 0 0 0 0 0 0 0 0 0 0 
1 0 0 1 1 0 0 1 1 1 0 1 1 0 0 0 0 0 0 0 0 0 1 0 0 0 0 0 0 0 0 0 0 0 0 
1 0 0 1 1 0 0 1 1 1 0 1 1 0 0 0 0 0 0 0 0 0 1 0 0 0 0 0 0 0 0 0 0 0 0 
1 0 0 1 1 0 0 1 1 1 0 1 1 0 0 0 0 0 0 0 0 0 1 0 0 0 0 0 0 0 0 0 0 0 0 
1 0 0 1 1 0 0 1 1 1 0 1 1 0 0 0 0 0 0 0 0 0 1 0 0 0 0 0 0 0 0 0 0 0 0 
1 0 0 1 1 0 0 1 1 1 0 1 1 0 0 0 0 0 0 0 0 0 1 0 0 0 0 0 0 0 0 0 0 0 0 
1 0 0 1 1 0 0 1 1 1 0 1 1 0 0 0 0 0 0 0 0 0 1 0 0 0 0 0 0 0 0 0 0 0 0 
1 0 0 1 1 0 0 1 1 1 0 1 1 0 0 0 0 0 0 0 0 0 1 0 0 0 0 0 0 0 0 0 0 0 0 
1 0 0 1 1 0 0 1 1 1 0 1 1 0 0 0 0 0 0 0 0 0 1 0 0 0 0 0 0 0 0 0 0 0 0 
1 0 0 1 1 0 0 1 1 1 0 1 1 0 0 0 0 0 0 0 0 0 1 0 0 0 0 0 0 0 0 0 0 0 0 
1 0 0 1 1 0 0 1 1 1 0 1 1 0 0 0 0 0 0 0 0 0 1 0 0 0 0 0 0 0 0 0 0 0 0 
1 0 0 1 1 0 0 1 1 1 0 1 1 0 0 0 0 0 0 0 0 0 1 0 0 0 0 0 0 0 0 0 0 0 0 
1 0 0 1 1 0 0 1 1 1 0 1 1 0 0 0 0 0 0 0 0 0 1 0 0 0 0 0 0 0 0 0 0 0 0 
1 0 0 1 1 0 0 1 1 1 0 1 1 0 0 0 0 0 0 0 0 0 1 0 0 0 0 0 0 0 0 0 0 0 0 
1 0 0 1 1 0 0 1 1 1 0 1 1 0 0 0 0 0 0 0 0 0 1 0 0 0 0 0 0 0 0 0 0 0 0 
1 0 0 1 1 0 0 1 1 1 0 1 1 0 0 0 0 0 0 0 0 0 1 0 0 0 0 0 0 0 0 0 0 0 0 
1 0 0 1 1 0 0 1 1 1 0 1 1 0 0 0 0 0 0 0 0 0 1 0 0 0 0 0 0 0 0 0 0 0 0 
1 0 0 1 1 0 0 1 1 1 0 1 1 0 0 0 0 0 0 0 0 0 1 0 0 0 0 0 0 0 0 0 0 0 0 
1 0 0 1 1 0 0 1 1 1 0 1 1 0 0 0 0 0 0 0 0 0 1 0 0 0 0 0 0 0 0 0 0 0 0 
1 0 0 1 1 0 0 1 1 1 0 1 1 0 0 0 0 0 0 0 0 0 1 0 0 0 0 0 0 0 0 0 0 0 0 
1 0 0 1 1 0 0 1 1 1 0 1 1 0 0 0 0 0 0 0 0 0 1 0 0 0 0 0 0 0 0 0 0 0 0 
1 0 0 1 1 0 0 1 1 1 0 1 1 0 0 0 0 0 0 0 0 0 1 0 0 0 0 0 0 0 0 0 0 0 0 
1 0 0 1 1 0 0 1 1 1 0 1 1 0 0 0 0 0 0 0 0 0 1 0 0 0 0 0 0 0 0 0 0 0 0 
1 0 0 1 1 0 0 1 1 1 0 1 1 0 0 0 0 0 0 0 0 0 1 0 0 0 0 0 0 0 0 0 0 0 0 
1 0 0 1 1 0 0 1 1 1 0 1 1 0 0 0 0 0 0 0 0 0 1 0 0 0 0 0 0 0 0 0 0 0 0 
1 0 0 1 1 0 0 1 1 1 0 1 1 0 0 0 0 0 0 0 0 0 1 0 0 0 0 0 0 0 0 0 0 0 0 
1 0 0 1 1 0 0 1 1 1 0 1 1 0 0 0 0 0 0 0 0 0 1 0 0 0 0 0 0 0 0 0 0 0 0 
1 0 0 1 1 0 0 1 1 1 0 1 1 0 0 0 0 0 0 0 0 0 1 0 0 0 0 0 0 0 0 0 0 0 0 
1 0 0 1 1 0 0 1 1 1 0 1 1 0 0 0 0 0 0 0 0 0 1 0 0 0 0 0 0 0 0 0 0 0 0 
1 0 0 1 1 0 0 1 1 1 0 1 1 0 0 0 0 0 0 0 0 0 1 0 0 0 0 0 0 0 0 0 0 0 0 
1 0 0 1 1 0 0 1 1 1 0 1 1 0 0 0 0 0 0 0 0 0 1 0 0 0 0 0 0 0 0 0 0 0 0 
1 0 0 1 1 0 0 1 1 1 0 1 1 0 0 0 0 0 0 0 0 0 1 0 0 0 0 0 0 0 0 0 0 0 0 
1 0 0 1 1 0 0 1 1 1 0 1 1 0 0 0 0 0 0 0 0 0 1 0 0 0 0 0 0 0 0 0 0 0 0 
1 0 0 1 1 0 0 1 1 1 0 1 1 0 0 0 0 0 0 0 0 0 1 0 0 0 0 0 0 0 0 0 0 0 0 
1 0 0 1 1 0 0 1 1 1 0 1 1 0 0 0 0 0 0 0 0 0 1 0 0 0 0 0 0 0 0 0 0 0 0 
1 0 0 1 1 0 0 1 1 1 0 1 1 0 0 0 0 0 0 0 0 0 1 0 0 0 0 0 0 0 0 0 0 0 0 
1 0 0 1 1 0 0 1 1 1 0 1 1 0 0 0 0 0 0 0 0 0 1 0 0 0 0 0 0 0 0 0 0 0 0 
1 0 0 1 1 0 0 1 1 1 0 1 1 0 0 0 0 0 0 0 0 0 1 0 0 0 0 0 0 0 0 0 0 0 0 
1 0 0 1 1 0 0 1 1 1 0 1 1 0 0 0 0 0 0 0 0 0 1 0 0 0 0 0 0 0 0 0 0 0 0 
1 0 0 1 1 0 0 1 1 1 0 1 1 0 0 0 0 0 0 0 0 0 1 0 0 0 0 0 0 0 0 0 0 0 0 
1 0 0 1 1 0 0 1 1 1 0 1 1 0 0 0 0 0 0 0 0 0 1 0 0 0 0 0 0 0 0 0 0 0 0 
1 0 0 1 1 0 0 1 1 1 0 1 1 0 0 0 0 0 0 0 0 0 1 0 0 0 0 0 0 0 0 0 0 0 0 
1 0 0 1 1 0 0 1 1 1 0 1 1 0 0 0 0 0 0 0 0 0 1 0 0 0 0 0 0 0 0 0 0 0 0 
1 0 0 1 1 0 0 1 1 1 0 1 1 0 0 0 0 0 0 0 0 0 1 0 0 0 0 0 0 0 0 0 0 0 0 
1 0 0 1 1 0 0 1 1 1 0 1 1 0 0 0 0 0 0 0 0 0 1 0 0 0 0 0 0 0 0 0 0 0 0 
1 0 0 1 1 0 0 1 1 1 0 1 1 0 0 0 0 0 0 0 0 0 1 0 0 0 0 0 0 0 0 0 0 0 0 
1 0 0 1 1 0 0 1 1 1 0 1 1 0 0 0 0 0 0 0 0 0 1 0 0 0 0 0 0 0 0 0 0 0 0 
1 0 0 1 1 0 0 1 1 1 0 1 1 0 0 0 0 0 0 0 0 0 1 0 0 0 0 0 0 0 0 0 0 0 0 
1 0 0 1 1 0 0 1 1 1 0 1 1 0 0 0 0 0 0 0 0 0 1 0 0 0 0 0 0 0 0 0 0 0 0 
1 0 0 1 1 0 0 1 1 1 0 1 1 0 0 0 0 0 0 0 0 0 1 0 0 0 0 0 0 0 0 0 0 0 0 
1 0 0 1 1 0 0 1 1 1 0 1 1 0 0 0 0 0 0 0 0 0 1 0 0 0 0 0 0 0 0 0 0 0 0 
1 0 0 1 1 0 0 1 1 1 0 1 1 0 0 0 0 0 0 0 0 0 1 0 0 0 0 0 0 0 0 0 0 0 0 
1 0 0 1 1 0 0 1 1 1 0 1 1 0 0 0 0 0 0 0 0 0 1 0 0 0 0 0 0 0 0 0 0 0 0 
1 0 0 1 1 0 0 1 1 1 0 1 1 0 0 0 0 0 0 0 0 0 1 0 0 0 0 0 0 0 0 0 0 0 0 
1 0 0 1 1 0 0 1 1 1 0 1 1 0 0 0 0 0 0 0 0 0 1 0 0 0 0 0 0 0 0 0 0 0 0 
1 0 0 1 1 0 0 1 1 1 0 1 1 0 0 0 0 0 0 0 0 0 1 0 0 0 0 0 0 0 0 0 0 0 0 
1 0 0 1 1 0 0 1 1 1 0 1 1 0 0 0 0 0 0 0 0 0 1 0 0 0 0 0 0 0 0 0 0 0 0 
1 0 0 1 1 0 0 1 1 1 0 1 1 0 0 0 0 0 0 0 0 0 1 0 0 0 0 0 0 0 0 0 0 0 0 
1 0 0 1 1 0 0 1 1 1 0 1 1 0 0 0 0 0 0 0 0 0 1 0 0 0 0 0 0 0 0 0 0 0 0 
1 0 0 1 1 0 0 1 1 1 0 1 1 0 0 0 0 0 0 0 0 0 1 0 0 0 0 0 0 0 0 0 0 0 0 
1 0 0 1 1 0 0 1 1 1 0 1 1 0 0 0 0 0 0 0 0 0 1 0 0 0 0 0 0 0 0 0 0 0 0 
1 0 0 1 1 0 0 1 1 1 0 1 1 0 0 0 0 0 0 0 0 0 1 0 0 0 0 0 0 0 0 0 0 0 0 
1 0 0 1 1 0 0 1 1 1 0 1 1 0 0 0 0 0 0 0 0 0 1 0 0 0 0 0 0 0 0 0 0 0 0 
1 0 0 1 1 0 0 1 1 1 0 1 1 0 0 0 0 0 0 0 0 0 1 0 0 0 0 0 0 0 0 0 0 0 0 
1 0 0 1 1 0 0 1 1 1 0 1 1 0 0 0 0 0 0 0 0 0 1 0 0 0 0 0 0 0 0 0 0 0 0 
1 0 0 1 1 0 0 1 1 1 0 1 1 0 0 0 0 0 0 0 0 0 1 0 0 0 0 0 0 0 0 0 0 0 0 
1 0 0 1 1 0 0 1 1 1 0 1 1 0 0 0 0 0 0 0 0 0 1 0 0 0 0 0 0 0 0 0 0 0 0 
1 0 0 1 1 0 0 1 1 1 0 1 1 0 0 0 0 0 0 0 0 0 1 0 0 0 0 0 0 0 0 0 0 0 0 
1 0 0 1 1 0 0 1 1 1 0 1 1 0 0 0 0 0 0 0 0 0 1 0 0 0 0 0 0 0 0 0 0 0 0 
1 0 0 1 1 0 0 1 1 1 0 1 1 0 0 0 0 0 0 0 0 0 1 0 0 0 0 0 0 0 0 0 0 0 0 
1 0 0 1 1 0 0 1 1 1 0 1 1 0 0 0 0 0 0 0 0 0 1 0 0 0 0 0 0 0 0 0 0 0 0 
1 0 0 1 1 0 0 1 1 1 0 1 1 0 0 0 0 0 0 0 0 0 1 0 0 0 0 0 0 0 0 0 0 0 0 
1 0 0 1 1 0 0 1 1 1 0 1 1 0 0 0 0 0 0 0 0 0 1 0 0 0 0 0 0 0 0 0 0 0 0 
1 0 0 1 1 0 0 1 1 1 0 1 1 0 0 0 0 0 0 0 0 0 1 0 0 0 0 0 0 0 0 0 0 0 0 
1 0 0 1 1 0 0 1 1 1 0 1 1 0 0 0 0 0 0 0 0 0 1 0 0 0 0 0 0 0 0 0 0 0 0 
