# Supplementary material for: Stress and Strain Provide Positional and Directional Cues in Development
Source: PLoS Comput Biol. 2014 Jan 9;10(1):e1003410. doi: 10.1371/journal.pcbi.1003410 (PMC3886884; doi:10.1371/journal.pcbi.1003410)
Supplement: Software S1 — Archive file (tar.gz) including source code for the in-house developed C++ simulation software used in this study. Also provided are instructions and scripts for generating all results of the paper. Follow instructions in the README.txt file in the top directory for how to compile the software and generate the results. (GZ) [file pcbi.1003410.s007.gz › software/scripts/fig5/ABC/5/iso/ellipsoid_5.init]

992 1488 498
0 0 44 98 44 
1 0 55 98 8
2 0 53 8 44
3 1 274 472 106
4 1 669 106 458
5 1 514 458 472
6 2 287 497 454
7 2 752 454 133
8 2 3 133 497
9 3 991 497 482
10 3 877 482 133
11 4 173 176 20
12 4 316 20 180
13 4 394 180 176
14 5 6 73 455
15 5 204 455 175
16 5 346 175 73
17 6 936 455 479
18 6 246 479 73
19 7 134 16 66
20 7 400 66 40
21 7 39 40 16
22 8 417 94 229
23 8 94 229 228
24 8 335 228 94
25 9 754 469 453
26 9 10 453 168
27 9 297 168 469
28 10 496 407 453
29 10 949 168 407
30 11 429 341 79
31 11 506 79 362
32 11 523 362 341
33 12 105 215 222
34 12 266 222 157
35 12 13 157 215
36 13 945 215 441
37 13 533 441 157
38 14 281 151 35
39 14 398 35 152
40 14 446 152 151
41 15 16 493 486
42 15 901 486 77
43 15 663 77 493
44 16 963 287 493
45 16 477 486 287
46 17 18 411 131
47 17 293 131 39
48 17 408 39 411
49 18 432 131 14
50 18 785 14 411
51 19 907 391 392
52 19 117 392 126
53 19 20 126 391
54 20 814 391 390
55 20 183 390 126
56 21 75 146 333
57 21 405 333 356
58 21 854 356 146
59 22 806 340 153
60 22 483 153 342
61 22 430 342 340
62 23 464 109 176
63 23 394 176 177
64 23 805 177 109
65 24 435 205 204
66 24 617 204 192
67 24 880 192 205
68 25 911 14 425
69 25 329 425 150
70 25 267 150 14
71 26 251 33 155
72 26 27 155 156
73 26 188 156 33
74 27 597 464 155
75 27 807 156 464
76 28 705 12 37
77 28 302 37 16
78 28 39 16 12
79 29 285 31 4
80 29 100 4 0
81 29 250 0 31
82 30 336 234 231
83 30 674 231 232
84 30 691 232 234
85 31 361 123 125
86 31 882 125 5
87 31 212 5 123
88 32 691 220 232
89 32 33 232 29
90 32 264 29 220
91 33 646 233 232
92 33 652 29 233
93 34 35 306 446
94 34 296 446 9
95 34 803 9 306
96 35 817 451 306
97 35 758 446 451
98 36 470 186 51
99 36 197 51 185
100 36 604 185 186
101 37 798 476 161
102 37 390 161 412
103 37 736 412 476
104 38 419 433 431
105 38 115 431 435
106 38 206 435 433
107 39 178 40 12
108 40 280 261 262
109 40 247 262 41
110 40 41 41 261
111 41 545 261 111
112 41 378 111 41
113 42 101 356 147
114 42 557 147 358
115 42 854 358 356
116 43 286 45 99
117 43 44 99 98
118 43 337 98 45
119 44 83 44 99
120 45 242 37 72
121 45 325 72 148
122 45 302 148 37
123 46 143 184 190
124 46 47 190 189
125 46 603 189 184
126 47 385 396 190
127 47 519 189 396
128 48 599 378 76
129 48 873 76 379
130 48 899 379 378
131 49 514 472 105
132 49 547 105 465
133 49 767 465 472
134 50 347 17 138
135 50 248 138 137
136 50 111 137 17
137 51 183 126 365
138 51 550 365 366
139 51 198 366 126
140 52 519 90 396
141 52 91 396 127
142 52 579 127 90
143 53 428 15 44
144 53 220 8 15
145 54 55 8 95
146 54 534 95 93
147 54 148 93 8
148 55 653 95 98
149 56 738 273 250
150 56 331 250 264
151 56 229 264 273
152 57 698 97 213
153 57 442 213 214
154 57 686 214 97
155 58 699 100 242
156 58 403 242 243
157 58 59 243 100
158 59 319 128 100
159 59 214 243 128
160 60 166 284 46
161 60 61 46 120
162 60 334 120 284
163 61 360 123 46
164 61 213 120 123
165 62 63 290 252
166 62 362 252 251
167 62 76 251 290
168 63 495 159 290
169 63 392 252 159
170 64 453 86 489
171 64 887 489 399
172 64 65 399 86
173 65 384 398 86
174 65 913 399 398
175 66 168 241 233
176 66 646 233 62
177 66 67 62 241
178 67 74 241 95
179 67 534 95 62
180 68 310 320 318
181 68 825 318 104
182 68 69 104 320
183 69 458 326 320
184 69 328 104 326
185 70 467 57 309
186 70 440 309 454
187 70 287 454 57
188 71 655 118 212
189 71 452 212 244
190 71 72 244 118
191 72 867 245 118
192 72 92 244 245
193 73 820 2 69
194 73 169 69 18
195 73 95 18 2
196 74 653 95 240
197 74 612 240 241
198 75 481 331 333
199 75 623 146 331
200 76 192 290 65
201 76 397 65 251
202 77 150 56 467
203 77 462 467 388
204 77 893 388 56
205 78 106 315 384
206 78 898 384 74
207 78 339 74 315
208 79 80 24 66
209 79 133 66 67
210 79 330 67 24
211 80 400 66 141
212 80 367 141 24
213 81 82 276 136
214 81 706 136 230
215 81 564 230 276
216 82 756 136 277
217 82 610 277 276
218 83 367 99 24
219 83 152 24 44
220 84 258 194 110
221 84 540 110 183
222 84 85 183 194
223 85 614 182 194
224 85 381 183 182
225 86 936 455 225
226 86 593 225 10
227 86 204 10 455
228 87 168 96 233
229 87 652 233 237
230 87 542 237 96
231 88 274 106 440
232 88 750 440 444
233 88 561 444 106
234 89 968 466 39
235 89 497 39 67
236 89 237 67 466
237 90 888 368 130
238 90 960 130 434
239 90 216 434 368
240 91 385 396 397
241 91 608 397 127
242 92 700 245 259
243 92 714 259 244
244 93 775 291 50
245 93 587 50 230
246 93 706 230 291
247 94 395 28 228
248 94 743 229 28
249 95 96 58 2
250 95 482 18 58
251 96 163 58 367
252 96 889 367 2
253 97 256 371 60
254 97 759 60 369
255 97 253 369 371
256 98 269 281 280
257 98 448 280 30
258 98 692 30 281
259 99 165 64 199
260 99 629 199 336
261 99 841 336 64
262 100 811 4 34
263 100 503 34 0
264 101 639 356 402
265 101 323 402 147
266 102 259 437 20
267 102 173 20 158
268 102 943 158 437
269 103 780 201 303
270 103 967 303 475
271 103 735 475 201
272 104 878 22 54
273 104 855 54 34
274 104 270 34 22
275 105 667 222 47
276 105 532 47 215
277 106 469 1 315
278 106 865 384 1
279 107 108 361 312
280 107 291 312 311
281 107 444 311 361
282 108 741 361 313
283 108 409 313 312
284 109 219 91 92
285 109 140 92 28
286 109 110 28 91
287 110 148 93 91
288 110 395 28 93
289 111 179 17 40
290 111 231 40 137
291 112 113 31 155
292 112 251 155 63
293 112 250 63 31
294 113 879 21 31
295 113 457 155 21
296 114 115 431 68
297 114 199 68 439
298 114 531 439 431
299 115 228 435 68
300 116 547 465 88
301 116 169 88 69
302 116 180 69 465
303 117 439 392 393
304 117 119 393 126
305 118 119 393 165
306 118 455 165 5
307 118 882 5 393
308 119 198 165 126
309 120 834 329 330
310 120 389 330 80
311 120 375 80 329
312 121 319 100 35
313 121 281 35 55
314 121 859 55 100
315 122 380 188 70
316 122 379 70 429
317 122 123 429 188
318 123 975 188 89
319 123 596 89 429
320 124 561 181 444
321 124 316 444 180
322 124 338 180 181
323 125 215 224 157
324 125 533 157 225
325 125 126 225 224
326 126 188 224 33
327 126 956 33 225
328 127 702 246 245
329 127 700 245 117
330 127 479 117 246
331 128 660 456 214
332 128 129 214 29
333 128 265 29 456
334 129 541 237 214
335 129 652 29 237
336 130 131 208 219
337 130 373 219 218
338 130 665 218 208
339 131 660 456 208
340 131 265 219 456
341 132 262 265 139
342 132 410 139 273
343 132 229 273 265
344 133 134 66 148
345 133 497 148 67
346 134 302 16 148
347 135 935 445 26
348 135 359 26 416
349 135 303 416 445
350 136 491 13 385
351 136 903 385 386
352 136 366 386 13
353 137 724 377 414
354 137 209 414 102
355 137 138 102 377
356 138 726 333 377
357 138 405 102 333
358 139 474 258 257
359 139 717 257 263
360 139 488 263 258
361 140 773 92 422
362 140 743 422 28
363 141 194 323 348
364 141 851 348 142
365 141 142 142 323
366 142 294 324 323
367 142 527 142 324
368 143 144 463 184
369 143 404 190 463
370 144 311 184 191
371 144 733 191 463
372 145 149 478 418
373 145 934 418 271
374 145 978 271 478
375 146 221 186 187
376 146 195 187 90
377 146 147 90 186
378 147 604 186 189
379 147 519 189 90
380 148 220 8 91
381 149 935 478 26
382 149 358 26 418
383 150 151 56 151
384 150 909 151 467
385 151 492 56 385
386 151 903 385 151
387 152 330 24 285
388 152 167 285 44
389 153 154 122 331
390 153 822 331 349
391 153 986 349 122
392 154 463 122 409
393 154 481 409 331
394 155 209 414 496
395 155 203 496 196
396 155 500 196 414
397 156 495 300 159
398 156 391 159 301
399 156 224 301 300
400 157 158 293 298
401 157 788 298 292
402 157 425 292 293
403 158 529 298 85
404 158 271 85 293
405 159 745 274 269
406 159 730 269 140
407 159 406 140 274
408 160 539 171 460
409 160 161 460 449
410 160 863 449 171
411 161 744 173 460
412 161 858 449 173
413 162 163 364 58
414 162 383 58 25
415 162 350 25 364
416 163 255 367 364
417 164 165 199 345
418 164 862 345 121
419 164 919 121 199
420 165 845 345 64
421 166 167 284 285
422 166 273 285 46
423 167 428 44 284
424 168 612 241 96
425 169 821 88 18
426 170 818 306 475
427 170 967 475 160
428 170 236 160 306
429 171 348 266 17
430 171 179 17 408
431 171 631 408 266
432 172 283 23 149
433 172 186 149 72
434 172 242 72 23
435 173 174 176 158
436 174 597 464 158
437 174 464 176 464
438 175 907 392 19
439 175 176 19 125
440 175 439 125 392
441 176 910 395 19
442 176 460 125 395
443 177 518 424 105
444 177 515 105 108
445 177 589 108 424
446 178 179 408 40
447 178 525 12 408
448 180 181 69 27
449 180 767 27 465
450 181 941 69 430
451 181 526 430 27
452 182 939 38 350
453 182 512 350 481
454 182 917 481 38
455 183 786 390 365
456 184 383 58 135
457 184 970 135 468
458 184 482 468 58
459 185 694 239 164
460 185 445 164 238
461 185 543 238 239
462 186 785 149 411
463 186 408 411 72
464 187 823 343 360
465 187 520 360 337
466 187 332 337 343
467 188 372 156 224
468 189 490 52 359
469 189 671 359 480
470 189 190 480 52
471 190 981 481 52
472 190 917 480 481
473 191 693 375 103
474 191 373 103 219
475 191 638 219 375
476 192 494 290 227
477 192 205 227 65
478 193 768 487 445
479 193 303 445 198
480 193 914 198 487
481 194 734 323 322
482 194 870 322 348
483 195 579 90 188
484 195 380 188 187
485 196 509 174 419
486 196 627 419 420
487 196 712 420 174
488 197 381 51 183
489 197 416 183 185
490 198 881 366 165
491 199 241 440 439
492 199 260 68 440
493 200 201 320 48
494 200 351 48 321
495 200 458 321 320
496 201 310 320 319
497 201 393 319 48
498 202 203 496 490
499 202 792 490 195
500 202 606 195 496
501 203 711 196 490
502 204 753 175 10
503 205 426 227 217
504 205 701 217 65
505 206 227 435 49
506 206 207 49 433
507 207 829 433 32
508 207 690 32 49
509 208 209 102 496
510 208 606 496 402
511 208 639 402 102
512 210 879 438 21
513 210 942 21 436
514 210 211 436 438
515 211 402 49 438
516 211 227 436 49
517 212 478 443 5
518 212 213 123 443
519 213 566 443 120
520 214 860 32 128
521 214 690 243 32
522 215 266 221 157
523 215 372 224 221
524 216 217 368 71
525 216 830 71 434
526 217 884 432 368
527 217 688 71 432
528 218 848 335 142
529 218 851 142 344
530 218 620 344 335
531 219 333 15 92
532 219 220 91 15
533 221 377 423 187
534 221 470 186 423
535 222 458 321 326
536 222 831 326 83
537 222 772 83 321
538 223 388 307 202
539 223 277 202 308
540 223 746 308 307
541 224 317 301 294
542 224 616 294 300
543 225 415 179 107
544 225 614 107 194
545 225 226 194 179
546 226 609 179 203
547 226 258 203 194
548 227 228 435 436
549 228 883 436 68
550 229 562 264 265
551 230 870 351 322
552 230 771 322 352
553 230 737 352 351
554 231 315 137 141
555 231 400 141 40
556 232 233 162 54
557 232 312 54 36
558 232 275 36 162
559 233 855 54 471
560 233 502 471 162
561 234 417 229 236
562 234 387 236 50
563 234 587 50 229
564 235 271 295 293
565 235 424 293 294
566 235 318 294 295
567 236 803 306 305
568 236 799 305 160
569 237 969 466 46
570 237 273 46 67
571 238 239 248 249
572 238 396 249 43
573 238 423 43 248
574 239 407 114 248
575 239 634 249 114
576 240 241 27 440
577 240 274 440 472
578 240 767 472 27
579 241 526 27 439
580 242 874 37 23
581 243 545 111 260
582 243 249 260 163
583 243 427 163 111
584 244 245 279 135
585 244 443 135 59
586 244 268 59 279
587 245 657 279 278
588 245 382 278 135
589 246 252 73 33
590 246 956 33 479
591 247 248 137 262
592 247 315 41 137
593 248 719 262 138
594 249 672 260 11
595 249 371 11 163
596 250 779 0 63
597 251 252 33 63
598 252 422 63 73
599 253 528 370 371
600 253 436 369 370
601 254 255 60 367
602 254 889 367 368
603 254 256 368 60
604 255 551 60 364
605 256 888 371 368
606 257 641 210 209
607 257 584 209 178
608 257 353 178 210
609 258 586 203 110
610 259 750 440 20
611 259 260 437 440
612 260 883 68 437
613 261 989 492 217
614 261 702 217 245
615 261 867 245 492
616 262 552 139 266
617 262 348 266 265
618 263 631 408 101
619 263 489 101 462
620 263 525 462 408
621 264 265 29 219
622 264 678 219 220
623 266 666 221 222
624 267 785 14 149
625 267 826 149 150
626 268 962 59 280
627 268 269 280 279
628 269 535 281 279
629 270 461 55 22
630 270 434 34 55
631 271 568 85 295
632 272 298 316 313
633 272 741 313 134
634 272 813 134 316
635 273 330 285 67
636 275 422 73 162
637 275 346 36 73
638 276 341 494 78
639 276 558 78 470
640 276 761 470 494
641 277 708 202 253
642 277 801 253 308
643 278 279 153 328
644 278 521 328 360
645 278 823 360 153
646 279 836 328 327
647 279 493 327 153
648 280 546 112 261
649 280 718 262 112
650 281 909 151 55
651 282 290 129 152
652 282 398 152 401
653 282 619 401 129
654 283 284 23 354
655 283 826 354 149
656 284 633 23 353
657 284 421 353 354
658 285 699 242 4
659 285 324 31 242
660 286 378 99 111
661 286 427 111 45
662 287 588 497 57
663 288 721 381 56
664 288 492 56 382
665 288 289 382 381
666 289 815 381 74
667 289 340 74 382
668 290 291 311 152
669 290 797 129 311
670 291 365 312 152
671 292 603 184 185
672 292 416 185 223
673 292 578 223 184
674 293 912 124 131
675 293 968 39 124
676 294 295 324 48
677 294 351 48 323
678 295 393 48 357
679 295 875 357 324
680 296 930 446 450
681 296 536 450 9
682 297 558 470 469
683 297 501 168 470
684 298 305 316 314
685 298 306 314 313
686 299 379 429 88
687 299 821 88 428
688 299 596 428 429
689 300 301 268 270
690 300 927 270 53
691 300 484 53 268
692 301 730 140 268
693 301 364 270 140
694 303 926 416 198
695 304 305 75 314
696 304 339 314 315
697 304 809 315 75
698 305 508 316 75
699 306 433 314 13
700 306 409 13 313
701 307 913 7 399
702 307 554 399 400
703 307 668 400 7
704 308 489 359 101
705 308 309 101 53
706 308 571 53 359
707 309 363 267 101
708 309 484 53 267
709 310 808 318 319
710 311 473 372 191
711 311 757 184 372
712 312 892 54 84
713 312 450 84 36
714 313 571 359 421
715 313 934 421 271
716 313 314 271 359
717 314 510 426 359
718 314 978 271 426
719 315 401 41 141
720 316 750 444 20
721 317 318 294 42
722 317 728 42 301
723 318 625 42 295
724 319 555 128 35
725 320 748 89 154
726 320 812 154 428
727 320 596 428 89
728 321 322 143 327
729 321 493 327 338
730 321 739 338 143
731 322 376 327 325
732 322 765 325 143
733 323 611 402 403
734 323 916 403 147
735 324 879 31 438
736 324 402 438 242
737 325 408 72 39
738 325 497 39 148
739 326 327 235 94
740 326 417 94 236
741 326 651 236 235
742 327 336 94 234
743 327 649 234 235
744 328 329 150 104
745 328 831 326 150
746 329 810 104 425
747 331 673 264 43
748 331 396 43 250
749 332 477 337 287
750 332 762 287 343
751 333 334 15 120
752 333 566 120 92
753 334 428 15 284
754 335 336 94 231
755 335 676 231 228
756 337 653 98 240
757 337 696 240 45
758 338 438 180 107
759 338 465 107 181
760 339 340 314 74
761 340 433 382 314
762 341 342 489 494
763 341 973 78 489
764 342 887 166 489
765 342 900 494 166
766 343 835 334 145
767 343 834 145 329
768 343 344 329 334
769 344 842 334 144
770 344 837 144 329
771 345 902 288 486
772 345 477 486 337
773 345 621 337 288
774 346 524 36 175
775 347 562 138 265
776 347 348 265 17
777 349 881 165 25
778 349 755 25 277
779 349 613 277 165
780 350 550 366 364
781 350 881 25 366
782 351 734 323 321
783 352 353 210 413
784 352 805 413 109
785 352 789 109 210
786 353 804 413 178
787 354 920 410 197
788 354 724 197 377
789 354 640 377 410
790 355 719 138 263
791 355 673 263 264
792 355 562 264 138
793 356 357 310 370
794 356 436 370 6
795 356 904 6 310
796 357 797 129 310
797 357 890 370 129
798 358 556 418 417
799 358 359 417 26
800 359 928 416 417
801 360 361 124 123
802 360 969 46 124
803 361 460 125 124
804 362 707 252 114
805 362 407 114 251
806 363 631 266 101
807 363 552 267 266
808 364 731 270 272
809 364 740 272 140
810 365 366 312 386
811 365 446 386 152
812 366 409 312 13
813 367 401 99 141
814 368 569 247 113
815 368 715 113 248
816 368 369 248 247
817 369 397 247 251
818 369 407 251 248
819 370 399 256 11
820 370 371 11 164
821 370 628 164 256
822 371 694 164 163
823 372 637 156 221
824 373 374 218 103
825 374 658 218 207
826 374 472 207 103
827 375 837 328 329
828 375 521 80 328
829 376 847 325 144
830 376 836 144 327
831 377 589 423 424
832 377 598 424 187
833 378 401 99 41
834 379 548 88 70
835 380 598 70 187
836 381 615 51 182
837 382 755 278 25
838 382 383 25 135
839 384 661 398 297
840 384 549 297 86
841 385 607 190 397
842 386 387 236 281
843 386 692 281 193
844 386 651 193 236
845 387 775 50 281
846 388 800 305 202
847 388 624 307 305
848 389 563 80 332
849 389 498 332 330
850 390 754 412 453
851 390 560 453 161
852 391 795 301 302
853 391 392 302 159
854 392 447 252 302
855 393 876 357 319
856 394 438 180 177
857 395 676 228 93
858 396 499 250 249
859 397 530 65 247
860 398 555 35 401
861 399 476 11 255
862 399 703 255 256
863 402 403 49 242
864 403 690 49 243
865 404 607 30 190
866 404 844 463 30
867 405 639 102 356
868 406 594 274 275
869 406 740 275 140
870 410 738 269 273
871 410 411 139 269
872 411 730 268 269
873 411 485 139 268
874 412 863 449 448
875 412 954 448 119
876 412 951 119 449
877 413 414 115 172
878 413 595 172 274
879 413 745 274 115
880 414 725 308 115
881 414 746 172 308
882 415 857 179 177
883 415 438 177 107
884 416 540 223 183
885 418 704 254 255
886 418 475 255 113
887 418 569 113 254
888 419 830 71 433
889 419 685 431 71
890 420 629 336 349
891 420 822 349 145
892 420 835 145 336
893 421 827 83 354
894 421 504 353 83
895 422 779 63 162
896 423 715 248 258
897 423 488 258 43
898 424 616 294 87
899 424 425 87 293
900 425 576 292 87
901 426 782 226 227
902 426 989 217 226
903 427 696 45 163
904 429 430 341 342
905 429 513 342 79
906 430 856 340 341
907 431 966 318 317
908 431 508 317 75
909 431 808 75 318
910 432 816 483 131
911 432 886 14 483
912 433 491 382 13
913 434 859 55 363
914 434 811 363 34
915 435 580 205 110
916 435 586 110 204
917 436 897 369 6
918 437 886 483 484
919 437 441 484 132
920 437 932 132 483
921 439 882 393 125
922 440 760 309 132
923 440 441 132 454
924 441 752 454 484
925 442 575 208 213
926 442 660 214 208
927 443 970 154 135
928 443 749 59 154
929 444 588 57 361
930 444 466 311 57
931 445 654 164 97
932 445 686 97 238
933 446 903 151 386
934 447 793 302 304
935 447 471 304 252
936 448 608 280 397
937 448 607 397 30
938 449 450 36 299
939 449 529 299 298
940 449 524 298 36
941 450 516 299 84
942 451 575 211 213
943 451 452 213 212
944 451 456 212 211
945 452 698 244 213
946 453 984 86 488
947 453 973 488 489
948 454 478 283 5
949 454 455 5 282
950 454 729 282 283
951 455 613 282 165
952 456 532 212 47
953 456 642 47 211
954 457 597 155 158
955 457 943 158 21
956 459 669 458 181
957 459 675 181 457
958 459 687 457 458
959 460 912 124 395
960 461 462 467 22
961 461 909 55 467
962 462 713 388 22
963 463 572 122 410
964 463 640 410 409
965 464 807 109 464
966 465 614 107 182
967 465 675 182 181
968 466 797 311 310
969 466 467 310 57
970 467 908 310 309
971 468 469 339 315
972 468 809 315 319
973 468 787 319 339
974 469 852 1 339
975 470 656 423 51
976 471 708 252 202
977 471 800 202 304
978 472 601 206 103
979 472 583 207 206
980 473 645 372 373
981 473 643 373 191
982 474 715 113 258
983 474 475 257 113
984 475 476 255 257
985 476 672 11 257
986 478 565 283 443
987 479 704 117 254
988 479 480 254 246
989 480 530 247 246
990 480 569 254 247
991 481 726 409 333
992 482 971 18 468
993 483 513 342 343
994 483 823 343 153
995 484 485 268 267
996 485 552 139 267
997 486 904 394 6
998 486 814 6 391
999 486 487 391 394
1000 487 906 19 394
1001 487 907 391 19
1002 488 673 263 43
1003 489 490 359 462
1004 490 522 462 52
1005 491 492 382 385
1006 493 806 153 338
1007 494 495 290 300
1008 494 781 300 227
1009 496 843 407 169
1010 496 958 169 453
1011 498 623 330 146
1012 498 828 146 332
1013 499 573 250 289
1014 499 766 289 249
1015 500 891 414 415
1016 500 915 415 196
1017 501 972 470 286
1018 501 949 286 168
1019 502 503 0 471
1020 502 779 162 0
1021 503 855 471 34
1022 504 771 352 83
1023 504 505 353 352
1024 505 737 81 352
1025 505 723 353 81
1026 506 965 167 79
1027 506 764 362 167
1028 507 557 358 405
1029 507 902 405 288
1030 507 732 288 358
1031 508 813 317 316
1032 509 928 417 174
1033 509 784 419 417
1034 510 671 38 359
1035 510 938 426 38
1036 511 872 350 351
1037 511 737 351 81
1038 511 512 81 350
1039 512 982 81 481
1040 513 762 79 343
1041 514 515 105 458
1042 515 687 458 108
1043 516 661 84 297
1044 516 720 297 299
1045 517 657 136 279
1046 517 535 279 291
1047 517 706 291 136
1048 518 548 70 105
1049 518 598 424 70
1050 520 521 360 80
1051 520 563 80 337
1052 522 682 461 52
1053 522 796 462 461
1054 523 866 362 76
1055 523 599 76 341
1056 524 788 175 298
1057 525 796 462 12
1058 526 531 430 439
1059 527 765 325 324
1060 527 848 142 325
1061 528 888 371 130
1062 528 890 130 370
1063 529 720 299 85
1064 530 701 65 246
1065 531 685 430 431
1066 532 655 212 215
1067 533 593 441 225
1068 534 592 62 93
1069 535 775 291 281
1070 536 538 172 450
1071 536 802 9 172
1072 537 925 415 416
1073 537 928 416 174
1074 537 915 174 415
1075 538 742 460 172
1076 538 539 450 460
1077 539 570 450 171
1078 540 580 110 223
1079 541 686 238 214
1080 541 542 237 238
1081 542 543 238 96
1082 543 544 239 96
1083 544 697 240 239
1084 544 612 96 240
1085 545 546 261 260
1086 546 695 112 260
1087 547 548 105 88
1088 549 984 86 296
1089 549 632 296 297
1090 550 551 365 364
1091 551 759 60 365
1092 553 859 363 100
1093 553 699 100 4
1094 553 811 4 363
1095 554 887 399 166
1096 554 905 166 400
1097 555 921 128 401
1098 556 784 417 272
1099 556 731 272 418
1100 557 774 147 405
1101 558 952 78 469
1102 559 560 161 452
1103 559 747 452 451
1104 559 798 451 161
1105 560 958 452 453
1106 561 669 181 106
1107 563 621 337 332
1108 564 869 230 3
1109 564 635 3 276
1110 565 566 92 443
1111 565 751 283 92
1112 567 778 296 200
1113 567 976 200 295
1114 567 568 295 296
1115 568 632 296 85
1116 570 850 447 171
1117 570 930 450 447
1118 571 927 53 421
1119 572 833 491 410
1120 572 986 122 491
1121 573 574 115 250
1122 573 725 289 115
1123 574 738 250 269
1124 574 745 269 115
1125 575 665 211 208
1126 576 782 87 226
1127 576 577 226 292
1128 577 753 292 10
1129 577 947 10 226
1130 578 580 223 205
1131 578 757 205 184
1132 579 974 188 127
1133 581 948 200 473
1134 581 582 473 488
1135 581 778 488 200
1136 582 924 78 473
1137 582 973 488 78
1138 583 584 207 178
1139 583 648 178 206
1140 584 658 207 209
1141 585 864 121 347
1142 585 940 347 445
1143 585 768 445 121
1144 586 600 203 204
1145 587 770 230 229
1146 588 647 497 361
1147 589 590 108 423
1148 590 656 457 423
1149 590 687 108 457
1150 591 681 116 459
1151 591 742 459 460
1152 591 744 460 116
1153 592 676 231 93
1154 592 674 62 231
1155 593 946 441 10
1156 594 595 274 459
1157 594 681 459 275
1158 595 742 459 172
1159 599 684 341 378
1160 600 601 204 206
1161 600 609 206 203
1162 601 693 103 204
1163 602 916 403 404
1164 602 670 404 119
1165 602 853 119 403
1166 603 604 189 185
1167 605 873 380 76
1168 605 955 76 400
1169 605 668 400 380
1170 606 611 195 402
1171 608 961 280 127
1172 609 648 206 179
1173 610 613 282 277
1174 610 635 276 282
1175 611 853 195 403
1176 615 675 457 182
1177 615 656 51 457
1178 616 781 87 300
1179 617 693 375 204
1180 617 618 192 375
1181 618 689 375 374
1182 618 636 374 192
1183 619 922 401 130
1184 619 890 130 129
1185 620 845 344 64
1186 620 846 64 335
1187 621 732 332 288
1188 622 822 145 331
1189 622 623 331 330
1190 622 834 330 145
1191 624 802 307 9
1192 624 803 9 305
1193 625 976 474 295
1194 625 957 42 474
1195 626 627 420 116
1196 626 744 116 173
1197 626 630 173 420
1198 627 783 116 419
1199 628 716 259 256
1200 628 654 164 259
1201 629 985 199 349
1202 630 711 420 490
1203 630 858 490 173
1204 632 720 85 297
1205 633 723 355 353
1206 633 874 23 355
1207 634 707 114 253
1208 634 766 253 249
1209 635 729 3 282
1210 636 777 374 373
1211 636 645 373 192
1212 637 807 156 109
1213 637 789 109 221
1214 638 678 219 376
1215 638 689 376 375
1216 640 726 377 409
1217 641 642 209 47
1218 641 667 47 210
1219 642 659 209 211
1220 643 644 373 193
1221 643 733 193 191
1222 644 777 373 61
1223 644 650 61 193
1224 645 880 192 372
1225 646 674 232 62
1226 647 991 497 134
1227 647 741 134 361
1228 648 804 178 179
1229 649 679 234 61
1230 649 650 61 235
1231 650 651 235 193
1232 654 714 259 97
1233 655 944 118 215
1234 657 756 136 278
1235 658 659 218 209
1236 659 665 218 211
1237 661 662 84 398
1238 662 790 7 84
1239 662 913 398 7
1240 663 664 493 407
1241 663 885 407 77
1242 664 964 286 493
1243 664 949 407 286
1244 666 789 221 210
1245 666 667 210 222
1246 668 895 380 7
1247 670 950 404 442
1248 670 954 442 119
1249 671 917 38 480
1250 672 695 260 257
1251 677 679 376 234
1252 677 691 234 220
1253 677 678 220 376
1254 679 776 61 376
1255 680 681 275 116
1256 680 783 116 272
1257 680 740 272 275
1258 682 683 355 461
1259 682 981 52 355
1260 683 874 355 37
1261 683 705 37 461
1262 684 865 1 378
1263 684 856 341 1
1264 685 688 430 71
1265 688 941 430 432
1266 689 776 376 374
1267 692 844 193 30
1268 694 697 239 163
1269 695 717 112 257
1270 696 697 163 240
1271 698 714 97 244
1272 700 716 259 117
1273 701 702 246 217
1274 703 716 256 117
1275 703 704 117 255
1276 705 796 12 461
1277 707 708 253 252
1278 709 894 380 387
1279 709 721 387 381
1280 709 710 381 380
1281 710 873 380 379
1282 710 815 379 381
1283 711 712 196 420
1284 712 915 174 196
1285 713 896 388 383
1286 713 727 383 22
1287 717 718 112 263
1288 718 719 262 263
1289 721 893 56 387
1290 722 849 447 170
1291 722 758 170 446
1292 722 930 446 447
1293 723 982 355 81
1294 724 891 197 414
1295 725 801 308 289
1296 727 791 383 389
1297 727 878 389 22
1298 728 957 303 42
1299 728 795 301 303
1300 729 751 3 283
1301 731 933 270 418
1302 732 828 358 332
1303 733 844 463 193
1304 734 772 321 322
1305 735 736 201 476
1306 735 818 476 475
1307 736 923 412 201
1308 739 832 338 339
1309 739 787 339 143
1310 743 770 229 422
1311 746 802 172 307
1312 747 929 452 170
1313 747 758 170 451
1314 748 749 495 154
1315 748 975 89 495
1316 749 962 59 495
1317 751 773 3 92
1318 752 983 133 484
1319 753 788 292 175
1320 754 952 412 469
1321 755 756 278 277
1322 757 880 205 372
1323 759 786 365 369
1324 760 906 309 19
1325 760 910 19 132
1326 761 763 167 494
1327 761 972 470 167
1328 762 963 79 287
1329 763 764 485 167
1330 763 900 494 485
1331 764 866 362 485
1332 765 875 324 143
1333 766 801 289 253
1334 768 919 487 121
1335 769 774 405 404
1336 769 918 404 406
1337 769 819 406 405
1338 770 869 422 230
1339 771 772 322 83
1340 773 869 3 422
1341 774 916 147 404
1342 776 777 61 374
1343 778 984 488 296
1344 780 957 474 303
1345 780 977 201 474
1346 781 782 227 87
1347 783 784 419 272
1348 786 897 369 390
1349 787 876 143 319
1350 790 791 389 7
1351 790 892 84 389
1352 791 895 7 383
1353 792 858 490 449
1354 792 951 449 195
1355 793 794 302 160
1356 793 799 160 304
1357 794 795 303 302
1358 794 967 160 303
1359 798 817 476 451
1360 799 800 304 305
1361 804 857 179 413
1362 805 857 177 413
1363 806 832 338 340
1364 808 809 75 319
1365 810 825 104 482
1366 810 877 482 425
1367 812 971 154 18
1368 812 821 18 428
1369 813 980 134 317
1370 814 897 6 390
1371 815 898 379 74
1372 816 932 483 395
1373 816 912 395 131
1374 817 818 476 306
1375 819 901 77 405
1376 819 885 406 77
1377 820 884 2 432
1378 820 941 432 69
1379 824 838 345 82
1380 824 840 82 346
1381 824 862 346 345
1382 825 966 482 318
1383 826 827 354 150
1384 827 831 83 150
1385 828 854 146 358
1386 829 959 32 434
1387 829 830 434 433
1388 832 852 340 339
1389 833 920 198 410
1390 833 914 491 198
1391 835 841 336 334
1392 836 837 144 328
1393 838 839 82 344
1394 838 845 344 345
1395 839 871 348 82
1396 839 851 344 348
1397 840 872 82 350
1398 840 861 350 346
1399 841 846 334 64
1400 842 846 334 335
1401 842 847 335 144
1402 843 918 406 169
1403 843 885 407 406
1404 847 848 325 335
1405 849 953 170 448
1406 849 850 448 447
1407 850 863 448 171
1408 852 856 340 1
1409 853 951 195 119
1410 860 921 477 128
1411 860 959 32 477
1412 861 868 427 346
1413 861 939 350 427
1414 862 864 346 121
1415 864 868 346 347
1416 865 899 378 384
1417 866 955 76 485
1418 867 990 492 118
1419 868 937 347 427
1420 870 871 351 348
1421 871 872 351 82
1422 875 876 143 357
1423 877 983 425 133
1424 878 892 54 389
1425 883 942 436 437
1426 884 889 2 368
1427 886 911 14 484
1428 891 925 197 415
1429 893 896 388 387
1430 894 895 380 383
1431 894 896 383 387
1432 898 899 379 384
1433 900 905 485 166
1434 901 902 486 405
1435 904 908 310 394
1436 905 955 485 400
1437 906 908 309 394
1438 910 932 132 395
1439 911 983 484 425
1440 914 987 491 487
1441 918 950 404 169
1442 919 987 487 199
1443 920 926 198 197
1444 921 922 477 401
1445 922 960 130 477
1446 923 924 473 412
1447 923 977 201 473
1448 924 952 412 78
1449 925 926 197 416
1450 927 933 421 270
1451 929 931 452 442
1452 929 953 442 170
1453 931 958 452 169
1454 931 950 169 442
1455 933 934 421 418
1456 935 940 445 478
1457 936 956 225 479
1458 937 938 427 426
1459 937 979 426 347
1460 938 939 427 38
1461 940 979 347 478
1462 942 943 21 437
1463 944 945 215 216
1464 944 990 216 118
1465 945 946 216 441
1466 946 947 216 10
1467 947 988 216 226
1468 948 977 473 474
1469 948 976 474 200
1470 953 954 442 448
1471 959 960 434 477
1472 961 962 495 280
1473 961 974 127 495
1474 963 964 79 493
1475 964 965 79 286
1476 965 972 167 286
1477 966 980 317 482
1478 968 969 124 466
1479 970 971 468 154
1480 974 975 495 188
1481 978 979 478 426
1482 980 991 134 482
1483 981 982 481 355
1484 985 986 349 491
1485 985 987 491 199
1486 988 989 492 226
1487 988 990 216 492

498 3
-0.919435 0.336134 0.439889
-0.446753 0.782261 -0.963912
-0.0786757 0.784369 1.38402
0.85472 0.221355 1.07059
-0.865223 0.456041 0.474128
0.811529 0.478544 0.714842
0.269203 0.920399 0.593818
-0.932575 0.327239 -0.381978
0.912902 -0.28446 0.672403
-0.318065 -0.782744 -1.18585
-0.838441 -0.5393 0.2677
0.390432 -0.92127 0.19047
0.971561 -0.0826461 -0.539268
-0.300247 0.955948 -0.182947
0.663378 0.731841 -0.24858
0.946177 -0.0919257 0.656472
0.985508 -0.0367994 -0.387439
0.842573 -0.471392 -0.528346
-0.00716248 0.695471 1.6133
0.597287 0.777181 0.364887
-0.778127 0.0782472 1.38931
-0.868093 0.250305 0.929184
-0.85985 0.504465 0.0260279
0.864596 0.41459 -0.596113
0.96751 -0.239361 0.125338
0.497037 0.646457 1.29401
0.619207 -0.213789 -1.6829
-0.508184 0.5116 1.55525
0.875252 -0.149396 1.01994
0.365108 -0.813808 1.02083
0.499016 -0.104177 1.92294
-0.894491 0.330221 0.691103
-0.475279 0.793569 0.869394
-0.934188 -0.193707 0.653555
-0.882307 0.451595 0.246744
-0.508609 0.843697 0.325378
-0.995164 -0.0540447 0.0574325
0.959925 0.178861 -0.533688
0.849078 0.110981 -1.16982
0.935216 0.345417 -0.0493904
0.945098 -0.285656 -0.392058
0.802203 -0.594462 -0.0969829
-0.784789 -0.562585 -0.549503
0.358121 -0.905616 -0.462444
0.956105 -0.214301 0.404382
0.737787 -0.650922 0.401573
0.96488 0.209953 0.35472
-0.448274 -0.784006 0.943262
0.321914 0.850218 -0.931169
-0.730001 0.562503 0.884751
0.748189 -0.031527 1.49211
-0.336503 -0.131475 2.08696
0.922685 0.0527763 -0.845092
0.770394 -0.425059 -1.07214
-0.968729 0.236711 0.0686448
-0.720243 0.688115 0.202056
-0.645501 0.765609 -0.177246
0.194421 0.982336 0.0535467
0.225449 0.735005 1.41305
0.41201 0.415361 1.80578
0.131056 0.886823 1.0106
0.474858 -0.553216 1.53966
0.71363 -0.553439 0.957402
-0.96859 0.0800125 0.565657
0.401531 0.544399 -1.65448
-0.307302 -0.944918 -0.103013
0.977803 -0.167841 -0.142762
1.00143 0.0634606 0.0636352
-0.720646 0.418298 1.2342
-0.2789 0.67332 1.54644
-0.22951 0.384011 1.99341
-0.39274 0.748917 1.2152
0.916131 0.361232 -0.327222
-0.982522 -0.143232 0.352784
-0.472885 0.849705 -0.550471
0.00679895 0.962997 -0.568879
-0.764062 0.556071 -0.734023
-0.700925 0.0470341 -1.59293
-0.912969 -0.0440547 -0.904662
-0.716801 0.429741 -1.23829
-0.278315 0.565291 -1.74912
0.825509 0.374618 -0.941303
0.659299 0.460352 -1.3249
0.640561 0.679843 -0.778582
-0.985574 0.10164 -0.195697
-0.949683 -0.304789 -0.269685
-0.96824 0.00348768 -0.546922
-0.747754 -0.65673 -0.133694
-0.185935 0.573065 1.79112
0.103797 0.473719 1.95487
0.0577303 0.0894197 2.22685
0.917924 -0.172368 0.831438
0.918311 0.093679 0.845562
0.837879 -0.360758 0.936757
0.71845 -0.382397 1.2994
0.805976 -0.499433 0.733846
0.552499 -0.769425 0.701291
0.065058 -0.955108 0.607448
0.866455 -0.455308 0.493651
0.865141 -0.484894 0.214617
-0.693017 0.691199 0.492837
0.887806 -0.275562 -0.798109
-0.0958851 -0.171376 -2.19022
-0.0829356 -0.766268 1.4282
0.394887 0.883466 -0.542307
-0.416635 0.426325 1.79847
-0.633359 0.219353 1.65369
-0.592703 -0.275093 1.68584
-0.456249 0.149163 1.96821
-0.741572 -0.416289 1.19393
-0.208109 -0.53525 1.84143
0.720233 -0.697862 0.137353
0.538108 -0.846678 -0.146335
0.172023 -0.981194 -0.127603
-0.0878161 -0.970709 -0.497315
0.166099 -0.888561 -0.968221
0.1847 -0.684941 -1.5837
0.0109471 -0.994655 0.225206
-0.398182 -0.888259 0.469112
-0.394185 -0.49379 -1.73963
0.946117 0.155373 0.601413
0.640219 0.201966 -1.65218
0.291623 0.210503 -2.08327
0.899428 0.375279 0.516417
0.876977 0.476904 0.22481
0.766355 0.605755 0.483075
0.562339 0.755437 0.760194
0.308775 0.237131 2.06669
-0.480602 0.829132 0.597658
-0.118883 0.976112 0.430343
-0.200507 0.918004 0.74205
0.797564 0.600687 -0.0262264
0.570437 0.815491 0.0471937
0.386698 0.911032 -0.211881
0.0709271 0.987266 -0.249172
0.419042 0.581335 1.56677
0.68933 0.343552 1.43198
0.860056 -0.481491 -0.294464
0.673619 -0.717956 -0.408551
0.640535 -0.673966 -0.797451
0.477457 -0.705541 -1.18397
0.916164 -0.388191 -0.085126
0.362966 0.721395 -1.30287
-0.0555877 0.853033 -1.18428
0.0467886 0.719407 -1.55902
0.0888774 0.520516 -1.90527
-0.240452 0.25404 -2.08706
-0.473212 -0.106968 -1.95455
0.989043 0.145753 -0.204475
0.800335 0.57892 -0.406509
0.620876 0.74573 -0.51127
-0.544112 0.830934 0.0610109
-0.270971 0.962364 0.15286
-0.393922 0.691261 -1.36808
0.21869 0.588327 1.74297
-0.925922 0.0140182 0.820317
-0.871456 -0.264984 0.952192
-0.7497 -0.581119 0.686749
-0.863328 0.0149462 1.11127
-0.528937 -0.834413 -0.413625
-0.538823 -0.760577 -0.828017
-0.722483 -0.437193 -1.20906
-0.981506 0.117849 0.304382
0.572569 -0.802051 0.302536
0.354708 -0.906784 0.500579
0.686867 0.570704 1.01974
-0.903415 0.254252 -0.756531
-0.857889 0.217952 -1.06111
-0.820248 -0.0888846 -1.25442
-0.690813 -0.275535 -1.50131
-0.522329 -0.551112 -1.44293
-0.20495 -0.701365 -1.51644
0.0161819 -0.823564 -1.2762
-0.0608451 -0.583198 -1.81707
0.322571 -0.429218 -1.88532
-0.943142 -0.316039 0.137504
-0.79755 -0.172368 1.29304
-0.677913 -0.355573 1.44598
-0.457783 -0.66447 1.32342
-0.479062 -0.524472 1.58058
-0.718485 -0.121717 1.5305
-0.619033 -0.0230354 1.75171
-0.491857 -0.183676 1.89679
-0.322009 -0.352797 1.97017
0.113365 -0.336736 2.08856
-0.13229 -0.279243 2.12332
-0.142244 -0.0514618 2.21302
-0.163905 0.197824 2.15705
0.0490032 0.30622 2.12031
0.0718558 -0.141854 2.20827
0.310194 -0.161712 2.09756
0.364657 -0.409973 1.87578
0.149237 -0.644385 1.6884
0.589763 -0.293113 1.68313
-0.408814 -0.446558 1.7822
-0.235313 -0.381329 -1.99337
0.0660818 -0.389346 -2.04821
0.316652 -0.142896 -2.09417
0.516128 0.0433541 -1.91155
0.448856 0.330235 -1.85832
-0.907231 -0.28888 -0.684941
-0.761328 -0.517444 -0.879116
-0.19376 -0.909536 -0.85361
-0.309429 -0.585654 1.67322
-0.0848343 -0.652217 1.68006
0.0227162 -0.550951 1.85898
-0.353956 -0.648949 1.49113
-0.269044 -0.755881 1.33174
-0.0171968 -0.879311 1.06084
-0.386049 -0.77305 1.15036
-0.60428 -0.62557 1.09494
-0.238891 -0.864734 0.99781
-0.30711 -0.891829 0.730701
-0.0713093 -0.923408 0.817903
0.195096 -0.906497 0.836181
-0.55359 -0.777629 0.671399
-0.650071 -0.742981 0.387235
-0.471474 -0.875406 0.160111
-0.104341 -0.823435 1.23501
0.206738 -0.789074 1.29661
0.483257 -0.670443 1.2603
-0.765354 -0.492412 0.955949
-0.641026 -0.667144 0.871086
-0.0963849 -0.439293 1.99163
-0.854904 -0.398763 0.770212
-0.8693 -0.426972 0.506452
-0.694233 -0.71461 0.12345
-0.568299 -0.822612 -0.0677271
0.808186 -0.306924 1.13182
0.818025 -0.0891554 1.2574
0.788912 0.145214 1.32601
0.723127 -0.478728 1.13371
0.598234 -0.631746 1.10104
0.575506 -0.705738 0.902924
0.614388 -0.53686 1.27535
0.611032 -0.447416 1.4486
0.704172 -0.248067 1.47509
0.434656 -0.82013 0.842941
0.402971 -0.867268 0.670789
0.515119 -0.827864 0.533307
0.656671 -0.709335 0.55889
0.6912 -0.647431 0.732254
-0.788932 0.526376 0.672146
-0.638582 0.697615 0.718913
-0.17109 -0.958261 0.535767
-0.235338 -0.967156 0.288386
-0.160146 -0.982845 0.0707224
-0.0726665 -0.999022 -0.160235
0.0753469 -0.990399 -0.336232
0.144615 -0.956512 -0.566633
0.353934 -0.880091 -0.749622
-0.232251 -0.956501 -0.319561
-0.328253 -0.909168 -0.549476
-0.0259355 -0.947962 -0.71096
0.0369367 -1.00364 0.0232978
0.234737 -0.972657 0.0673934
0.209768 -0.97513 0.270756
0.36273 -0.927352 -0.0835248
0.303776 -0.945349 -0.273951
0.0722652 -0.979546 0.411959
0.497654 -0.869072 0.0400057
0.639189 -0.763556 -0.0154937
0.687476 -0.725915 -0.207579
0.470833 -0.875787 -0.317392
0.5324 -0.822312 -0.495613
0.648985 -0.706062 -0.603455
0.769347 -0.569736 -0.68598
0.751739 -0.522634 -0.888565
0.61505 -0.644126 -1.01809
0.434664 -0.797201 -0.963163
0.63853 -0.541067 -1.22709
0.756813 -0.249819 -1.36879
0.45973 -0.597203 -1.473
0.521552 -0.796734 -0.712743
0.293861 -0.814551 -1.13123
0.31474 -0.733636 -1.34989
0.762962 0.336586 1.22883
0.646898 0.498699 1.29625
0.56515 0.489218 1.47413
0.58807 0.323897 1.6573
0.5189 0.169148 1.8774
0.637333 -0.00588729 1.72592
0.785001 0.402924 1.04563
0.866315 0.304017 0.869242
0.981699 0.00453935 0.44065
0.992653 -0.0795482 0.252894
-0.783517 0.175819 -1.32358
-0.629684 0.358828 -1.54204
-0.524688 0.215086 -1.83882
0.163042 -0.92545 -0.759754
-0.415215 -0.900824 -0.264362
0.69523 0.167306 1.55553
-0.860576 -0.515537 0.027628
-0.869263 -0.48642 -0.185832
-0.779216 -0.605716 -0.339553
-0.879054 -0.438583 -0.412047
-0.947741 -0.244167 -0.477266
-0.990874 -0.087848 -0.319368
-0.937629 -0.333797 -0.0668775
-0.987473 -0.165021 -0.14361
-0.655518 -0.751941 -0.28304
-0.67281 -0.711683 -0.477912
-0.53934 -0.792029 -0.619717
-0.679375 -0.658544 -0.706434
-0.388042 -0.858915 -0.735967
-0.369747 -0.824156 -0.950846
-0.557031 -0.673605 -1.09234
-0.200996 -0.866422 -1.04802
-0.0293328 -0.900743 -0.959898
0.392043 0.913496 0.23638
0.137566 0.978991 0.324921
-0.0297848 0.999505 0.148449
-0.155339 0.992046 -0.0270291
-0.116164 0.99476 -0.213542
-0.243033 0.944984 -0.446317
-0.245367 0.9107 -0.759087
-0.0533966 0.981765 -0.391023
0.131759 0.971666 -0.427396
0.207773 0.936016 -0.618539
0.0361583 0.919609 -0.865318
0.355999 0.877033 -0.737159
0.489584 0.785198 -0.849787
0.617184 0.629698 -1.07681
0.460971 0.759409 -1.05083
0.275024 0.81637 -1.13506
0.130831 0.794013 -1.33179
0.512423 0.80336 -0.664532
-0.0807015 0.782848 -1.39129
-0.181906 0.684975 -1.57551
-0.054318 0.614771 -1.75279
-0.145454 0.48235 -1.92914
0.0158236 0.345222 -2.10047
-0.365907 0.390043 -1.89116
-0.0484503 0.101635 -2.21955
0.167827 0.62003 -1.72003
0.269908 0.678942 -1.52298
0.294352 0.484555 -1.83735
-0.474591 0.450251 -1.69229
-0.242561 0.78637 -1.25592
-0.235237 0.859585 -1.03234
-0.425146 0.737784 -1.16685
-0.634944 0.60979 -1.05364
-0.569941 0.601268 -1.26617
-0.520776 0.542356 -1.47598
0.458793 0.600233 -1.45384
0.586176 0.419352 -1.55612
0.720108 0.264814 -1.44027
0.741082 -0.00534986 -1.49839
0.539624 0.623494 -1.26668
0.216266 0.389197 -2.00589
0.77999 0.304492 -1.23653
0.723989 0.468817 -1.13428
0.731685 0.537358 -0.95869
0.805971 0.490427 -0.775378
0.757882 0.586017 -0.603953
0.885223 0.307967 -0.763224
-0.274969 0.00673365 -2.14563
0.153079 0.881944 -1.00775
-0.4132 0.128023 -2.01473
0.866369 -0.153918 -1.05823
-0.362751 0.626353 -1.54641
0.0289946 0.998709 -0.0263878
-0.779475 0.431861 -1.01433
-0.792025 0.587565 0.351679
0.315167 0.792444 1.17275
0.371511 0.835347 0.920675
0.512016 0.719286 1.06831
0.0932327 0.829634 1.23333
-0.156047 0.860251 1.07694
0.202225 0.914663 0.803796
0.0255876 0.957366 0.63287
-0.010833 0.928208 0.849823
0.215276 -0.52858 1.83175
0.376615 -0.52596 1.71248
0.30753 -0.645423 1.57556
0.126537 -0.730092 1.48989
0.399408 -0.667457 1.42092
0.122064 -0.0700468 -2.21819
-0.618714 0.694454 -0.842453
-0.645152 0.712369 -0.615092
-0.804323 0.55119 -0.465742
-0.613071 0.762355 -0.398984
-0.443151 0.88712 -0.335589
-0.853285 0.505131 -0.224407
-0.46769 0.812921 -0.757189
-0.47867 0.872581 -0.137048
-0.357613 0.929681 -0.00820245
-0.74173 0.647731 -0.302854
-0.768662 0.635308 -0.115586
-0.94415 0.314839 -0.163002
0.368193 0.868029 0.739713
0.477258 0.848334 0.542713
0.634762 0.732987 0.551521
0.701939 0.636086 0.703372
0.35039 0.922299 0.421789
0.733313 0.669342 0.196548
0.217531 -0.0142994 2.18532
0.388121 0.0365424 2.06343
-0.987472 0.0879216 -0.381712
-0.949996 0.205101 -0.542536
-0.885309 0.395453 -0.566677
-0.337439 0.922488 0.449956
-0.285153 -0.200662 -2.09574
-0.393869 -0.280362 -1.96073
-0.56218 -0.260149 -1.74403
-0.601999 -0.038623 -1.77945
-0.666374 -0.136695 -1.62939
-0.755658 -0.0896096 -1.45377
0.919246 -0.293062 -0.595787
0.148944 0.127345 -2.19673
0.294223 0.0345125 -2.13447
0.845918 0.519921 -0.212026
-0.839866 -0.28797 -1.00956
-0.616144 -0.522414 1.32919
0.155382 -0.24145 -2.13508
0.284675 -0.31027 -2.02195
0.479279 -0.236767 -1.88659
0.489311 -0.403891 -1.72342
0.624684 -0.39664 -1.51701
0.329287 -0.560574 -1.70289
0.154103 -0.55522 -1.83121
0.734733 -0.386161 -1.24793
0.867037 0.0277579 1.10628
-0.288424 0.0503178 2.13558
-0.318433 0.213767 2.06519
0.508261 0.850487 -0.370282
0.813191 -0.0538504 -1.30229
0.787969 0.123938 -1.34304
0.0205168 0.591188 1.80516
-0.0838449 0.49284 1.93014
-0.439317 0.649264 1.40227
-0.580477 0.606848 1.21866
-0.272536 0.738046 1.36522
-0.520163 0.718311 1.05603
-0.34818 0.821237 1.025
-0.655012 0.592595 1.05055
-0.77873 0.425706 1.03421
-0.819928 0.236807 1.14774
-0.824488 0.411058 0.860607
-0.614599 0.498907 1.38498
-0.712968 0.29546 1.4287
-0.767837 -0.60435 0.483207
-0.561143 -0.412041 -1.59718
0.895116 0.309288 0.687847
-0.709039 0.0659609 1.56752
0.654766 -0.00540348 -1.69155
-0.470272 -0.676402 -1.28314
-0.374988 -0.667377 -1.4446
-0.328637 -0.604499 -1.60983
-0.230881 -0.56902 -1.7576
-0.250486 -0.759309 -1.35162
-0.60367 -0.55369 -1.28096
-0.670296 -0.416652 -1.38459
-0.765795 -0.270251 -1.29912
0.390723 0.918438 0.0284874
-0.916386 -0.368311 0.324973
0.175939 -0.86629 1.02749
-0.455821 -0.0318417 1.99138
-0.56621 0.146991 1.81469
0.13525 -0.760929 -1.41388
-0.008431 -0.721463 -1.54717
0.94807 0.0500326 -0.663563
0.943611 -0.124526 -0.713872
0.401469 -0.254153 1.96693
-0.854131 -0.17231 1.11427
-0.366129 0.560229 1.67262
0.965191 0.259102 0.145324
-0.686888 0.721338 0.0245475
0.254584 0.661772 1.57872
-0.873805 -0.114399 -1.0753
-0.850704 0.0542787 -1.14375
-0.953157 0.285268 0.242153
-0.548383 0.380754 1.67829
-0.857543 -0.36524 -0.844146
-0.813878 -0.479243 -0.708892
-0.639167 -0.645136 -0.930217
-0.706185 -0.527933 -1.05219
-0.373013 0.864463 0.738422
0.706784 -0.180439 -1.52818
-0.942192 -0.261639 0.484937
0.895178 0.0203352 -1.0206
0.882287 0.196716 -0.958273
0.311927 0.93929 -0.382556
0.682852 0.733953 -0.06874
0.544726 0.84161 -0.137248
-0.832777 0.41135 -0.834211
-0.624416 0.210323 -1.67002
0.553718 0.189823 -1.81124
-0.939551 -0.0960423 -0.715561
-0.94598 0.0849862 -0.707366
-0.0769422 -0.473612 -1.96571
0.430999 0.190658 -1.97084
-0.508986 -0.842536 0.333836
-0.716917 0.202757 -1.49417
-0.907406 0.140228 -0.901391
0.285352 0.39775 1.95539
-0.0978416 -0.330451 -2.1015
0.223011 0.971908 -0.134876

1488 1 2
0.272195 0 0
0.251592 0 0
0.280399 0 0
0.184056 0 0
0.188852 0 0
0.271231 0 0
0.240153 0 0
0.240517 0 0
0.190864 0 0
0.265171 0 0
0.188465 0 0
0.269171 0 0
0.251947 0 0
0.25535 0 0
0.236237 0 0
0.196451 0 0
0.278852 0 0
0.193993 0 0
0.181964 0 0
0.277666 0 0
0.277666 0 0
0.252158 0 0
0.312522 0 0
0.251573 0 0
0.204525 0 0
0.293346 0 0
0.194571 0 0
0.188681 0 0
0.23801 0 0
0.209556 0 0
0.270581 0 0
0.232581 0 0
0.232581 0 0
0.244391 0 0
0.230631 0 0
0.278048 0 0
0.333682 0 0
0.205665 0 0
0.267045 0 0
0.316728 0 0
0.316728 0 0
0.198843 0 0
0.196113 0 0
0.185094 0 0
0.185094 0 0
0.196113 0 0
0.208285 0 0
0.290943 0 0
0.254708 0 0
0.290943 0 0
0.282076 0 0
0.195422 0 0
0.222022 0 0
0.25133 0 0
0.226035 0 0
0.225365 0 0
0.27865 0 0
0.25648 0 0
0.25648 0 0
0.20888 0 0
0.22241 0 0
0.22241 0 0
0.269171 0 0
0.266963 0 0
0.266963 0 0
0.232023 0 0
0.23435 0 0
0.232023 0 0
0.230108 0 0
0.208648 0 0
0.266469 0 0
0.26651 0 0
0.313369 0 0
0.313369 0 0
0.355361 0 0
0.187506 0 0
0.261825 0 0
0.261825 0 0
0.159211 0 0
0.252519 0 0
0.135974 0 0
0.252519 0 0
0.187793 0 0
0.200199 0 0
0.199119 0 0
0.268215 0 0
0.268215 0 0
0.240338 0 0
0.200199 0 0
0.306476 0 0
0.303076 0 0
0.212699 0 0
0.26429 0 0
0.20962 0 0
0.20962 0 0
0.278856 0 0
0.228326 0 0
0.181268 0 0
0.245007 0 0
0.254676 0 0
0.245007 0 0
0.18195 0 0
0.275396 0 0
0.277975 0 0
0.206181 0 0
0.184441 0 0
0.184441 0 0
0.252158 0 0
0.201606 0 0
0.206576 0 0
0.24861 0 0
0.185057 0 0
0.268931 0 0
0.297896 0 0
0.249888 0 0
0.22573 0 0
0.2806 0 0
0.2806 0 0
0.251592 0 0
0.342791 0 0
0.278935 0 0
0.258484 0 0
0.332153 0 0
0.263545 0 0
0.263545 0 0
0.232448 0 0
0.194983 0 0
0.194983 0 0
0.228107 0 0
0.229593 0 0
0.229593 0 0
0.184056 0 0
0.190578 0 0
0.255852 0 0
0.322009 0 0
0.322009 0 0
0.234752 0 0
0.261831 0 0
0.234539 0 0
0.314286 0 0
0.194983 0 0
0.292604 0 0
0.332406 0 0
0.280399 0 0
0.196037 0 0
0.247834 0 0
0.247834 0 0
0.28519 0 0
0.251592 0 0
0.190799 0 0
0.315768 0 0
0.218901 0 0
0.25277 0 0
0.267566 0 0
0.267566 0 0
0.26176 0 0
0.232626 0 0
0.232626 0 0
0.274104 0 0
0.238657 0 0
0.223297 0 0
0.253354 0 0
0.223297 0 0
0.240338 0 0
0.240338 0 0
0.298198 0 0
0.25361 0 0
0.199055 0 0
0.199055 0 0
0.25361 0 0
0.181328 0 0
0.203991 0 0
0.202485 0 0
0.18653 0 0
0.202485 0 0
0.214273 0 0
0.212699 0 0
0.245008 0 0
0.187295 0 0
0.247834 0 0
0.198798 0 0
0.208769 0 0
0.198798 0 0
0.187539 0 0
0.187539 0 0
0.277887 0 0
0.207955 0 0
0.207955 0 0
0.277012 0 0
0.246807 0 0
0.246807 0 0
0.255743 0 0
0.255743 0 0
0.280718 0 0
0.280718 0 0
0.256102 0 0
0.311384 0 0
0.187295 0 0
0.27865 0 0
0.272344 0 0
0.199055 0 0
0.229477 0 0
0.210697 0 0
0.183646 0 0
0.189602 0 0
0.242883 0 0
0.21003 0 0
0.314652 0 0
0.277666 0 0
0.3109 0 0
0.3109 0 0
0.235956 0 0
0.262835 0 0
0.216195 0 0
0.245936 0 0
0.216195 0 0
0.210465 0 0
0.210465 0 0
0.2806 0 0
0.280399 0 0
0.227283 0 0
0.250668 0 0
0.227283 0 0
0.298552 0 0
0.250668 0 0
0.196451 0 0
0.265655 0 0
0.196451 0 0
0.212699 0 0
0.191109 0 0
0.191109 0 0
0.2505 0 0
0.268244 0 0
0.191527 0 0
0.215087 0 0
0.3109 0 0
0.215087 0 0
0.342731 0 0
0.333518 0 0
0.202816 0 0
0.215737 0 0
0.215737 0 0
0.331728 0 0
0.273867 0 0
0.215317 0 0
0.245936 0 0
0.248885 0 0
0.204525 0 0
0.251573 0 0
0.30947 0 0
0.30947 0 0
0.242354 0 0
0.233041 0 0
0.218393 0 0
0.220476 0 0
0.218393 0 0
0.260023 0 0
0.277805 0 0
0.260023 0 0
0.299432 0 0
0.219377 0 0
0.220249 0 0
0.228068 0 0
0.228068 0 0
0.213554 0 0
0.253143 0 0
0.291961 0 0
0.29761 0 0
0.228989 0 0
0.237581 0 0
0.227761 0 0
0.183957 0 0
0.29217 0 0
0.29217 0 0
0.228068 0 0
0.236684 0 0
0.291619 0 0
0.314652 0 0
0.21003 0 0
0.184455 0 0
0.215898 0 0
0.184455 0 0
0.236882 0 0
0.190601 0 0
0.266422 0 0
0.302238 0 0
0.194634 0 0
0.230196 0 0
0.230196 0 0
0.252158 0 0
0.234752 0 0
0.343029 0 0
0.26651 0 0
0.289537 0 0
0.252519 0 0
0.26651 0 0
0.235458 0 0
0.201191 0 0
0.201191 0 0
0.261561 0 0
0.216049 0 0
0.28029 0 0
0.190578 0 0
0.192253 0 0
0.192253 0 0
0.323405 0 0
0.342049 0 0
0.192253 0 0
0.342049 0 0
0.238617 0 0
0.238617 0 0
0.229426 0 0
0.292069 0 0
0.290178 0 0
0.292069 0 0
0.315789 0 0
0.192522 0 0
0.29772 0 0
0.241721 0 0
0.190227 0 0
0.223495 0 0
0.191527 0 0
0.261851 0 0
0.226468 0 0
0.265655 0 0
0.265655 0 0
0.248884 0 0
0.283306 0 0
0.230819 0 0
0.255743 0 0
0.230819 0 0
0.196427 0 0
0.267566 0 0
0.196427 0 0
0.254743 0 0
0.191109 0 0
0.337454 0 0
0.318976 0 0
0.202605 0 0
0.196427 0 0
0.281666 0 0
0.196815 0 0
0.190799 0 0
0.190799 0 0
0.319807 0 0
0.280729 0 0
0.258484 0 0
0.211575 0 0
0.248186 0 0
0.349804 0 0
0.202216 0 0
0.185786 0 0
0.185786 0 0
0.193378 0 0
0.266618 0 0
0.241975 0 0
0.241975 0 0
0.27865 0 0
0.200154 0 0
0.262753 0 0
0.186102 0 0
0.273771 0 0
0.197246 0 0
0.266925 0 0
0.20519 0 0
0.273082 0 0
0.211931 0 0
0.211931 0 0
0.323449 0 0
0.184235 0 0
0.337325 0 0
0.184235 0 0
0.231534 0 0
0.246947 0 0
0.180887 0 0
0.256409 0 0
0.256409 0 0
0.245007 0 0
0.232448 0 0
0.232448 0 0
0.194634 0 0
0.180887 0 0
0.246947 0 0
0.267045 0 0
0.183646 0 0
0.202216 0 0
0.212707 0 0
0.206017 0 0
0.206017 0 0
0.307426 0 0
0.225958 0 0
0.208802 0 0
0.200365 0 0
0.272869 0 0
0.270502 0 0
0.182152 0 0
0.193378 0 0
0.199692 0 0
0.199737 0 0
0.199737 0 0
0.205226 0 0
0.218855 0 0
0.215612 0 0
0.205226 0 0
0.215612 0 0
0.219937 0 0
0.242874 0 0
0.219937 0 0
0.199919 0 0
0.342055 0 0
0.2763 0 0
0.307751 0 0
0.180695 0 0
0.262858 0 0
0.30947 0 0
0.262858 0 0
0.233041 0 0
0.343699 0 0
0.243733 0 0
0.30914 0 0
0.243733 0 0
0.206017 0 0
0.308141 0 0
0.223297 0 0
0.187295 0 0
0.28029 0 0
0.183957 0 0
0.183957 0 0
0.278856 0 0
0.199705 0 0
0.205496 0 0
0.327343 0 0
0.259005 0 0
0.259005 0 0
0.278935 0 0
0.269171 0 0
0.187506 0 0
0.187506 0 0
0.195422 0 0
0.268215 0 0
0.195422 0 0
0.241806 0 0
0.295352 0 0
0.354912 0 0
0.327413 0 0
0.180476 0 0
0.205496 0 0
0.224067 0 0
0.280718 0 0
0.190578 0 0
0.217015 0 0
0.217015 0 0
0.21603 0 0
0.315446 0 0
0.230667 0 0
0.18392 0 0
0.291072 0 0
0.183465 0 0
0.183465 0 0
0.181744 0 0
0.181279 0 0
0.181744 0 0
0.208285 0 0
0.208285 0 0
0.192323 0 0
0.254559 0 0
0.239597 0 0
0.226468 0 0
0.302198 0 0
0.180584 0 0
0.180584 0 0
0.187512 0 0
0.187512 0 0
0.221345 0 0
0.318976 0 0
0.217412 0 0
0.261184 0 0
0.290384 0 0
0.250297 0 0
0.26457 0 0
0.181463 0 0
0.2047 0 0
0.20519 0 0
0.241721 0 0
0.241721 0 0
0.224897 0 0
0.217222 0 0
0.217222 0 0
0.250668 0 0
0.254676 0 0
0.234539 0 0
0.230172 0 0
0.230172 0 0
0.198798 0 0
0.197393 0 0
0.197393 0 0
0.347183 0 0
0.301343 0 0
0.198418 0 0
0.18537 0 0
0.182152 0 0
0.18537 0 0
0.278852 0 0
0.253126 0 0
0.317834 0 0
0.184441 0 0
0.31248 0 0
0.206181 0 0
0.344254 0 0
0.182152 0 0
0.227956 0 0
0.213554 0 0
0.180127 0 0
0.223118 0 0
0.180127 0 0
0.180127 0 0
0.208387 0 0
0.190691 0 0
0.183743 0 0
0.183743 0 0
0.274104 0 0
0.241908 0 0
0.283871 0 0
0.226468 0 0
0.295864 0 0
0.208307 0 0
0.334076 0 0
0.192539 0 0
0.242714 0 0
0.215995 0 0
0.215995 0 0
0.266422 0 0
0.194634 0 0
0.194227 0 0
0.194227 0 0
0.187539 0 0
0.211383 0 0
0.197393 0 0
0.199262 0 0
0.195987 0 0
0.195987 0 0
0.204192 0 0
0.199692 0 0
0.293571 0 0
0.269259 0 0
0.227283 0 0
0.202735 0 0
0.202735 0 0
0.208387 0 0
0.208387 0 0
0.196815 0 0
0.201477 0 0
0.188653 0 0
0.188653 0 0
0.235956 0 0
0.324897 0 0
0.264317 0 0
0.29217 0 0
0.301194 0 0
0.180846 0 0
0.180846 0 0
0.292587 0 0
0.221623 0 0
0.251573 0 0
0.231425 0 0
0.214406 0 0
0.207741 0 0
0.278856 0 0
0.21844 0 0
0.215087 0 0
0.327912 0 0
0.242962 0 0
0.242962 0 0
0.321059 0 0
0.230125 0 0
0.242962 0 0
0.323524 0 0
0.310902 0 0
0.184056 0 0
0.201191 0 0
0.261825 0 0
0.297205 0 0
0.281116 0 0
0.244838 0 0
0.321 0 0
0.291072 0 0
0.247808 0 0
0.247808 0 0
0.195999 0 0
0.308783 0 0
0.181964 0 0
0.31157 0 0
0.234752 0 0
0.201606 0 0
0.191992 0 0
0.244838 0 0
0.289537 0 0
0.289537 0 0
0.308783 0 0
0.221913 0 0
0.249479 0 0
0.233041 0 0
0.295864 0 0
0.295864 0 0
0.262858 0 0
0.278007 0 0
0.269159 0 0
0.216525 0 0
0.27418 0 0
0.202735 0 0
0.230172 0 0
0.306297 0 0
0.224211 0 0
0.180742 0 0
0.283959 0 0
0.304103 0 0
0.199705 0 0
0.199705 0 0
0.205496 0 0
0.181719 0 0
0.207224 0 0
0.318976 0 0
0.303076 0 0
0.230631 0 0
0.259005 0 0
0.266469 0 0
0.277805 0 0
0.277805 0 0
0.34043 0 0
0.290178 0 0
0.290178 0 0
0.207741 0 0
0.188702 0 0
0.190601 0 0
0.188702 0 0
0.237376 0 0
0.265531 0 0
0.308783 0 0
0.184396 0 0
0.265911 0 0
0.263324 0 0
0.223586 0 0
0.2534 0 0
0.296678 0 0
0.192323 0 0
0.192323 0 0
0.231859 0 0
0.32716 0 0
0.185057 0 0
0.201606 0 0
0.267045 0 0
0.316728 0 0
0.307041 0 0
0.225892 0 0
0.202081 0 0
0.202081 0 0
0.203284 0 0
0.202081 0 0
0.223559 0 0
0.223559 0 0
0.268931 0 0
0.268931 0 0
0.190864 0 0
0.224121 0 0
0.284223 0 0
0.220133 0 0
0.224121 0 0
0.220133 0 0
0.244069 0 0
0.296564 0 0
0.215898 0 0
0.254676 0 0
0.210353 0 0
0.252803 0 0
0.290943 0 0
0.309623 0 0
0.211931 0 0
0.2047 0 0
0.188088 0 0
0.188088 0 0
0.244682 0 0
0.180546 0 0
0.183495 0 0
0.183495 0 0
0.200929 0 0
0.269737 0 0
0.190227 0 0
0.207721 0 0
0.190227 0 0
0.234213 0 0
0.234213 0 0
0.273942 0 0
0.224099 0 0
0.234213 0 0
0.283636 0 0
0.278858 0 0
0.314652 0 0
0.320159 0 0
0.188702 0 0
0.269737 0 0
0.190601 0 0
0.202485 0 0
0.202487 0 0
0.202487 0 0
0.287962 0 0
0.333511 0 0
0.287962 0 0
0.296211 0 0
0.208733 0 0
0.301033 0 0
0.195758 0 0
0.336367 0 0
0.297329 0 0
0.297329 0 0
0.327488 0 0
0.183535 0 0
0.342997 0 0
0.269082 0 0
0.214488 0 0
0.235956 0 0
0.191527 0 0
0.214406 0 0
0.199737 0 0
0.207741 0 0
0.274104 0 0
0.2669 0 0
0.207721 0 0
0.207721 0 0
0.220024 0 0
0.211035 0 0
0.211035 0 0
0.220024 0 0
0.244941 0 0
0.190786 0 0
0.190786 0 0
0.200416 0 0
0.223785 0 0
0.278935 0 0
0.258484 0 0
0.195007 0 0
0.221623 0 0
0.221623 0 0
0.187793 0 0
0.195007 0 0
0.266469 0 0
0.196399 0 0
0.208648 0 0
0.195992 0 0
0.28834 0 0
0.234494 0 0
0.2234 0 0
0.253354 0 0
0.253354 0 0
0.239054 0 0
0.191717 0 0
0.191717 0 0
0.33585 0 0
0.186389 0 0
0.251947 0 0
0.261851 0 0
0.269737 0 0
0.235916 0 0
0.205391 0 0
0.238049 0 0
0.181328 0 0
0.184396 0 0
0.224611 0 0
0.229426 0 0
0.224611 0 0
0.224611 0 0
0.242324 0 0
0.196113 0 0
0.283741 0 0
0.28157 0 0
0.278852 0 0
0.196815 0 0
0.313349 0 0
0.342049 0 0
0.210465 0 0
0.288509 0 0
0.234539 0 0
0.237631 0 0
0.2047 0 0
0.256233 0 0
0.212817 0 0
0.269159 0 0
0.212817 0 0
0.183305 0 0
0.241975 0 0
0.218128 0 0
0.272659 0 0
0.195992 0 0
0.195992 0 0
0.328388 0 0
0.249479 0 0
0.305069 0 0
0.277286 0 0
0.249479 0 0
0.246947 0 0
0.233782 0 0
0.233782 0 0
0.309623 0 0
0.309623 0 0
0.309096 0 0
0.25361 0 0
0.229477 0 0
0.336369 0 0
0.208733 0 0
0.309181 0 0
0.309181 0 0
0.212506 0 0
0.185786 0 0
0.215898 0 0
0.319062 0 0
0.247499 0 0
0.230125 0 0
0.230125 0 0
0.229477 0 0
0.309909 0 0
0.204905 0 0
0.312495 0 0
0.280174 0 0
0.312495 0 0
0.250988 0 0
0.202605 0 0
0.202605 0 0
0.209876 0 0
0.229426 0 0
0.231859 0 0
0.253495 0 0
0.220024 0 0
0.180476 0 0
0.180476 0 0
0.336246 0 0
0.28029 0 0
0.256409 0 0
0.25105 0 0
0.248609 0 0
0.291072 0 0
0.18653 0 0
0.246243 0 0
0.215737 0 0
0.35501 0 0
0.294265 0 0
0.241658 0 0
0.260023 0 0
0.21844 0 0
0.199262 0 0
0.241995 0 0
0.241995 0 0
0.299409 0 0
0.194571 0 0
0.210662 0 0
0.210662 0 0
0.251422 0 0
0.188088 0 0
0.251947 0 0
0.204525 0 0
0.28834 0 0
0.247499 0 0
0.225892 0 0
0.205011 0 0
0.204905 0 0
0.223559 0 0
0.232626 0 0
0.263545 0 0
0.184235 0 0
0.25648 0 0
0.234082 0 0
0.234082 0 0
0.265066 0 0
0.2916 0 0
0.242874 0 0
0.224099 0 0
0.180695 0 0
0.182762 0 0
0.180695 0 0
0.34864 0 0
0.313375 0 0
0.219937 0 0
0.195987 0 0
0.328746 0 0
0.293571 0 0
0.266963 0 0
0.242587 0 0
0.205011 0 0
0.205011 0 0
0.203772 0 0
0.206181 0 0
0.235458 0 0
0.208802 0 0
0.208802 0 0
0.219377 0 0
0.230354 0 0
0.251494 0 0
0.264317 0 0
0.241015 0 0
0.200154 0 0
0.214406 0 0
0.215612 0 0
0.242259 0 0
0.253126 0 0
0.277166 0 0
0.244838 0 0
0.22241 0 0
0.227523 0 0
0.270581 0 0
0.208769 0 0
0.188965 0 0
0.208769 0 0
0.180903 0 0
0.180903 0 0
0.220133 0 0
0.194036 0 0
0.194036 0 0
0.232023 0 0
0.23435 0 0
0.220476 0 0
0.188048 0 0
0.188048 0 0
0.180903 0 0
0.231517 0 0
0.277887 0 0
0.207955 0 0
0.23893 0 0
0.25277 0 0
0.310291 0 0
0.2669 0 0
0.2669 0 0
0.184455 0 0
0.244069 0 0
0.312495 0 0
0.354842 0 0
0.222089 0 0
0.202185 0 0
0.202185 0 0
0.263238 0 0
0.227677 0 0
0.229768 0 0
0.191984 0 0
0.311488 0 0
0.271707 0 0
0.25277 0 0
0.253384 0 0
0.277012 0 0
0.301283 0 0
0.19791 0 0
0.181328 0 0
0.239375 0 0
0.340355 0 0
0.21796 0 0
0.196089 0 0
0.277012 0 0
0.230941 0 0
0.29761 0 0
0.29761 0 0
0.188852 0 0
0.290096 0 0
0.274567 0 0
0.241806 0 0
0.277402 0 0
0.183646 0 0
0.213283 0 0
0.183305 0 0
0.183305 0 0
0.280251 0 0
0.25105 0 0
0.25105 0 0
0.244069 0 0
0.277286 0 0
0.277286 0 0
0.27818 0 0
0.301033 0 0
0.324277 0 0
0.235374 0 0
0.194227 0 0
0.332544 0 0
0.232696 0 0
0.301953 0 0
0.209876 0 0
0.200656 0 0
0.200656 0 0
0.200154 0 0
0.203005 0 0
0.203005 0 0
0.275459 0 0
0.183743 0 0
0.203772 0 0
0.203772 0 0
0.247499 0 0
0.213819 0 0
0.200365 0 0
0.266162 0 0
0.2234 0 0
0.2234 0 0
0.224099 0 0
0.208733 0 0
0.190234 0 0
0.226035 0 0
0.190234 0 0
0.291985 0 0
0.226035 0 0
0.186102 0 0
0.354141 0 0
0.221569 0 0
0.202216 0 0
0.211035 0 0
0.283303 0 0
0.242819 0 0
0.202567 0 0
0.215705 0 0
0.293413 0 0
0.269466 0 0
0.196469 0 0
0.196469 0 0
0.185075 0 0
0.233935 0 0
0.227216 0 0
0.276046 0 0
0.20694 0 0
0.264317 0 0
0.180846 0 0
0.247072 0 0
0.203284 0 0
0.188653 0 0
0.203284 0 0
0.31009 0 0
0.232581 0 0
0.344631 0 0
0.271789 0 0
0.22573 0 0
0.188965 0 0
0.233782 0 0
0.224897 0 0
0.287962 0 0
0.214488 0 0
0.201477 0 0
0.237532 0 0
0.306834 0 0
0.187512 0 0
0.328029 0 0
0.317274 0 0
0.188852 0 0
0.226337 0 0
0.191984 0 0
0.247808 0 0
0.215317 0 0
0.215317 0 0
0.273513 0 0
0.205042 0 0
0.227917 0 0
0.234494 0 0
0.183316 0 0
0.181719 0 0
0.306979 0 0
0.348877 0 0
0.205226 0 0
0.181719 0 0
0.231582 0 0
0.244941 0 0
0.244941 0 0
0.218393 0 0
0.254143 0 0
0.191984 0 0
0.230819 0 0
0.235458 0 0
0.278048 0 0
0.205665 0 0
0.230196 0 0
0.249759 0 0
0.284481 0 0
0.34864 0 0
0.248186 0 0
0.248186 0 0
0.185075 0 0
0.290614 0 0
0.313467 0 0
0.180546 0 0
0.210353 0 0
0.268524 0 0
0.181279 0 0
0.181279 0 0
0.181744 0 0
0.186389 0 0
0.186389 0 0
0.185057 0 0
0.191992 0 0
0.273513 0 0
0.25808 0 0
0.226337 0 0
0.261831 0 0
0.261831 0 0
0.201167 0 0
0.292069 0 0
0.194036 0 0
0.224453 0 0
0.237297 0 0
0.225892 0 0
0.317731 0 0
0.263386 0 0
0.227847 0 0
0.188681 0 0
0.184277 0 0
0.184277 0 0
0.181268 0 0
0.194571 0 0
0.261851 0 0
0.234494 0 0
0.274538 0 0
0.216195 0 0
0.26814 0 0
0.21796 0 0
0.216261 0 0
0.312531 0 0
0.216261 0 0
0.216261 0 0
0.187696 0 0
0.180546 0 0
0.183535 0 0
0.264318 0 0
0.180168 0 0
0.28834 0 0
0.211728 0 0
0.242874 0 0
0.283724 0 0
0.230941 0 0
0.268957 0 0
0.276554 0 0
0.242259 0 0
0.268957 0 0
0.210353 0 0
0.326824 0 0
0.274098 0 0
0.183429 0 0
0.309397 0 0
0.19791 0 0
0.331503 0 0
0.19791 0 0
0.209876 0 0
0.197858 0 0
0.216525 0 0
0.27714 0 0
0.211575 0 0
0.211575 0 0
0.23435 0 0
0.245936 0 0
0.223898 0 0
0.256805 0 0
0.235724 0 0
0.182482 0 0
0.192503 0 0
0.199919 0 0
0.199919 0 0
0.25666 0 0
0.191717 0 0
0.235923 0 0
0.328522 0 0
0.192503 0 0
0.192503 0 0
0.228107 0 0
0.328835 0 0
0.197858 0 0
0.276489 0 0
0.27513 0 0
0.287801 0 0
0.307305 0 0
0.260322 0 0
0.271329 0 0
0.261732 0 0
0.202487 0 0
0.213554 0 0
0.290864 0 0
0.197858 0 0
0.301752 0 0
0.196089 0 0
0.190786 0 0
0.182482 0 0
0.182482 0 0
0.199692 0 0
0.2948 0 0
0.217412 0 0
0.217412 0 0
0.194396 0 0
0.322629 0 0
0.327414 0 0
0.215995 0 0
0.229605 0 0
0.241995 0 0
0.272344 0 0
0.272344 0 0
0.238617 0 0
0.199262 0 0
0.244158 0 0
0.306624 0 0
0.182201 0 0
0.281117 0 0
0.353704 0 0
0.217222 0 0
0.224897 0 0
0.197142 0 0
0.304831 0 0
0.281692 0 0
0.27952 0 0
0.18537 0 0
0.226337 0 0
0.199299 0 0
0.199299 0 0
0.223586 0 0
0.223586 0 0
0.196089 0 0
0.194396 0 0
0.257498 0 0
0.313369 0 0
0.250988 0 0
0.259551 0 0
0.288337 0 0
0.200365 0 0
0.216525 0 0
0.269159 0 0
0.230941 0 0
0.317035 0 0
0.3185 0 0
0.200656 0 0
0.3185 0 0
0.195758 0 0
0.200199 0 0
0.190864 0 0
0.226985 0 0
0.293571 0 0
0.299322 0 0
0.195007 0 0
0.281542 0 0
0.197142 0 0
0.278048 0 0
0.195999 0 0
0.298433 0 0
0.27581 0 0
0.18653 0 0
0.297329 0 0
0.245533 0 0
0.297677 0 0
0.202567 0 0
0.185094 0 0
0.296945 0 0
0.250988 0 0
0.230631 0 0
0.271329 0 0
0.211278 0 0
0.234204 0 0
0.180584 0 0
0.191992 0 0
0.290626 0 0
0.187793 0 0
0.181221 0 0
0.181221 0 0
0.271939 0 0
0.309181 0 0
0.234082 0 0
0.283571 0 0
0.270607 0 0
0.273744 0 0
0.183316 0 0
0.228107 0 0
0.270581 0 0
0.217015 0 0
0.192539 0 0
0.181221 0 0
0.3185 0 0
0.239212 0 0
0.203005 0 0
0.285285 0 0
0.246807 0 0
0.197142 0 0
0.341261 0 0
0.204905 0 0
0.274719 0 0
0.183316 0 0
0.344932 0 0
0.199425 0 0
0.197314 0 0
0.292616 0 0
0.271329 0 0
0.224121 0 0
0.286964 0 0
0.306448 0 0
0.189602 0 0
0.250522 0 0
0.186102 0 0
0.285403 0 0
0.197314 0 0
0.187696 0 0
0.20962 0 0
0.187696 0 0
0.199299 0 0
0.193378 0 0
0.278705 0 0
0.219633 0 0
0.280708 0 0
0.212009 0 0
0.234711 0 0
0.21796 0 0
0.324197 0 0
0.293529 0 0
0.3428 0 0
0.303318 0 0
0.18195 0 0
0.18195 0 0
0.275396 0 0
0.235374 0 0
0.235374 0 0
0.197246 0 0
0.317915 0 0
0.208272 0 0
0.181268 0 0
0.293062 0 0
0.19681 0 0
0.19681 0 0
0.266422 0 0
0.188048 0 0
0.242259 0 0
0.188681 0 0
0.195999 0 0
0.195758 0 0
0.220476 0 0
0.277887 0 0
0.321119 0 0
0.184396 0 0
0.183495 0 0
0.323853 0 0
0.29919 0 0
0.289119 0 0
0.188954 0 0
0.33626 0 0
0.196469 0 0
0.181463 0 0
0.227847 0 0
0.198087 0 0
0.190473 0 0
0.261113 0 0
0.303318 0 0
0.197246 0 0
0.27513 0 0
0.194396 0 0
0.2807 0 0
0.224157 0 0
0.182201 0 0
0.253126 0 0
0.266841 0 0
0.18392 0 0
0.338504 0 0
0.219633 0 0
0.219633 0 0
0.250522 0 0
0.275885 0 0
0.301389 0 0
0.210662 0 0
0.202185 0 0
0.212009 0 0
0.212009 0 0
0.252007 0 0
0.21844 0 0
0.286338 0 0
0.212817 0 0
0.20888 0 0
0.301033 0 0
0.188465 0 0
0.215833 0 0
0.281608 0 0
0.220111 0 0
0.188965 0 0
0.18392 0 0
0.229593 0 0
0.277667 0 0
0.241806 0 0
0.212318 0 0
0.227847 0 0
0.190473 0 0
0.200203 0 0
0.192539 0 0
0.24594 0 0
0.235033 0 0
0.235033 0 0
0.257966 0 0
0.229933 0 0
0.276015 0 0
0.22573 0 0
0.202816 0 0
0.202816 0 0
0.262667 0 0
0.314663 0 0
0.180168 0 0
0.219377 0 0
0.231859 0 0
0.276392 0 0
0.243733 0 0
0.210542 0 0
0.20519 0 0
0.21603 0 0
0.21603 0 0
0.254232 0 0
0.229605 0 0
0.229605 0 0
0.190473 0 0
0.202567 0 0
0.262937 0 0
0.261191 0 0
0.182762 0 0
0.182762 0 0
0.20888 0 0
0.319797 0 0
0.18066 0 0
0.18066 0 0
0.184133 0 0
0.20978 0 0
0.235033 0 0
0.27714 0 0
0.21003 0 0
0.188954 0 0
0.180742 0 0
0.207478 0 0
0.27467 0 0
0.201477 0 0
0.274843 0 0
0.208648 0 0
0.2457 0 0
0.224211 0 0
0.325638 0 0
0.196271 0 0
0.185075 0 0
0.189602 0 0
0.250522 0 0
0.197314 0 0
0.248586 0 0
0.188954 0 0
0.272859 0 0
0.240606 0 0
0.273106 0 0
0.190234 0 0
0.264943 0 0
0.236036 0 0
0.201329 0 0
0.27513 0 0
0.181463 0 0
0.328374 0 0
0.296387 0 0
0.18066 0 0
0.183429 0 0
0.183429 0 0
0.275396 0 0
0.279912 0 0
0.183535 0 0
0.239014 0 0
0.211278 0 0
0.184277 0 0
0.211278 0 0
0.290907 0 0
0.245018 0 0
0.181964 0 0
0.184133 0 0
0.214488 0 0
0.184133 0 0
0.180887 0 0
0.224211 0 0
0.302089 0 0
0.302089 0 0
0.205665 0 0
0.302089 0 0
0.268957 0 0
0.182201 0 0
0.213369 0 0
0.302091 0 0
0.290886 0 0
0.335983 0 0
0.19681 0 0
0.342041 0 0
0.276046 0 0
0.276046 0 0
0.188465 0 0
0.248067 0 0
0.183465 0 0
0.302385 0 0
0.279951 0 0
0.279596 0 0
0.224565 0 0
0.294545 0 0
0.180168 0 0
0.30813 0 0
0.180742 0 0

992 35
1 0 0 1 1 0 0 1 1 1 0 1 1 0 0 0 0 0 0 0 0 0 1 0 0 0 0 0 0 0 0 0 0 0 0 
1 0 0 1 1 0 0 1 1 1 0 1 1 0 0 0 0 0 0 0 0 0 1 0 0 0 0 0 0 0 0 0 0 0 0 
1 0 0 1 1 0 0 1 1 1 0 1 1 0 0 0 0 0 0 0 0 0 1 0 0 0 0 0 0 0 0 0 0 0 0 
1 0 0 1 1 0 0 1 1 1 0 1 1 0 0 0 0 0 0 0 0 0 1 0 0 0 0 0 0 0 0 0 0 0 0 
1 0 0 1 1 0 0 1 1 1 0 1 1 0 0 0 0 0 0 0 0 0 1 0 0 0 0 0 0 0 0 0 0 0 0 
1 0 0 1 1 0 0 1 1 1 0 1 1 0 0 0 0 0 0 0 0 0 1 0 0 0 0 0 0 0 0 0 0 0 0 
1 0 0 1 1 0 0 1 1 1 0 1 1 0 0 0 0 0 0 0 0 0 1 0 0 0 0 0 0 0 0 0 0 0 0 
1 0 0 1 1 0 0 1 1 1 0 1 1 0 0 0 0 0 0 0 0 0 1 0 0 0 0 0 0 0 0 0 0 0 0 
1 0 0 1 1 0 0 1 1 1 0 1 1 0 0 0 0 0 0 0 0 0 1 0 0 0 0 0 0 0 0 0 0 0 0 
1 0 0 1 1 0 0 1 1 1 0 1 1 0 0 0 0 0 0 0 0 0 1 0 0 0 0 0 0 0 0 0 0 0 0 
1 0 0 1 1 0 0 1 1 1 0 1 1 0 0 0 0 0 0 0 0 0 1 0 0 0 0 0 0 0 0 0 0 0 0 
1 0 0 1 1 0 0 1 1 1 0 1 1 0 0 0 0 0 0 0 0 0 1 0 0 0 0 0 0 0 0 0 0 0 0 
1 0 0 1 1 0 0 1 1 1 0 1 1 0 0 0 0 0 0 0 0 0 1 0 0 0 0 0 0 0 0 0 0 0 0 
1 0 0 1 1 0 0 1 1 1 0 1 1 0 0 0 0 0 0 0 0 0 1 0 0 0 0 0 0 0 0 0 0 0 0 
1 0 0 1 1 0 0 1 1 1 0 1 1 0 0 0 0 0 0 0 0 0 1 0 0 0 0 0 0 0 0 0 0 0 0 
1 0 0 1 1 0 0 1 1 1 0 1 1 0 0 0 0 0 0 0 0 0 1 0 0 0 0 0 0 0 0 0 0 0 0 
1 0 0 1 1 0 0 1 1 1 0 1 1 0 0 0 0 0 0 0 0 0 1 0 0 0 0 0 0 0 0 0 0 0 0 
1 0 0 1 1 0 0 1 1 1 0 1 1 0 0 0 0 0 0 0 0 0 1 0 0 0 0 0 0 0 0 0 0 0 0 
1 0 0 1 1 0 0 1 1 1 0 1 1 0 0 0 0 0 0 0 0 0 1 0 0 0 0 0 0 0 0 0 0 0 0 
1 0 0 1 1 0 0 1 1 1 0 1 1 0 0 0 0 0 0 0 0 0 1 0 0 0 0 0 0 0 0 0 0 0 0 
1 0 0 1 1 0 0 1 1 1 0 1 1 0 0 0 0 0 0 0 0 0 1 0 0 0 0 0 0 0 0 0 0 0 0 
1 0 0 1 1 0 0 1 1 1 0 1 1 0 0 0 0 0 0 0 0 0 1 0 0 0 0 0 0 0 0 0 0 0 0 
1 0 0 1 1 0 0 1 1 1 0 1 1 0 0 0 0 0 0 0 0 0 1 0 0 0 0 0 0 0 0 0 0 0 0 
1 0 0 1 1 0 0 1 1 1 0 1 1 0 0 0 0 0 0 0 0 0 1 0 0 0 0 0 0 0 0 0 0 0 0 
1 0 0 1 1 0 0 1 1 1 0 1 1 0 0 0 0 0 0 0 0 0 1 0 0 0 0 0 0 0 0 0 0 0 0 
1 0 0 1 1 0 0 1 1 1 0 1 1 0 0 0 0 0 0 0 0 0 1 0 0 0 0 0 0 0 0 0 0 0 0 
1 0 0 1 1 0 0 1 1 1 0 1 1 0 0 0 0 0 0 0 0 0 1 0 0 0 0 0 0 0 0 0 0 0 0 
1 0 0 1 1 0 0 1 1 1 0 1 1 0 0 0 0 0 0 0 0 0 1 0 0 0 0 0 0 0 0 0 0 0 0 
1 0 0 1 1 0 0 1 1 1 0 1 1 0 0 0 0 0 0 0 0 0 1 0 0 0 0 0 0 0 0 0 0 0 0 
1 0 0 1 1 0 0 1 1 1 0 1 1 0 0 0 0 0 0 0 0 0 1 0 0 0 0 0 0 0 0 0 0 0 0 
1 0 0 1 1 0 0 1 1 1 0 1 1 0 0 0 0 0 0 0 0 0 1 0 0 0 0 0 0 0 0 0 0 0 0 
1 0 0 1 1 0 0 1 1 1 0 1 1 0 0 0 0 0 0 0 0 0 1 0 0 0 0 0 0 0 0 0 0 0 0 
1 0 0 1 1 0 0 1 1 1 0 1 1 0 0 0 0 0 0 0 0 0 1 0 0 0 0 0 0 0 0 0 0 0 0 
1 0 0 1 1 0 0 1 1 1 0 1 1 0 0 0 0 0 0 0 0 0 1 0 0 0 0 0 0 0 0 0 0 0 0 
1 0 0 1 1 0 0 1 1 1 0 1 1 0 0 0 0 0 0 0 0 0 1 0 0 0 0 0 0 0 0 0 0 0 0 
1 0 0 1 1 0 0 1 1 1 0 1 1 0 0 0 0 0 0 0 0 0 1 0 0 0 0 0 0 0 0 0 0 0 0 
1 0 0 1 1 0 0 1 1 1 0 1 1 0 0 0 0 0 0 0 0 0 1 0 0 0 0 0 0 0 0 0 0 0 0 
1 0 0 1 1 0 0 1 1 1 0 1 1 0 0 0 0 0 0 0 0 0 1 0 0 0 0 0 0 0 0 0 0 0 0 
1 0 0 1 1 0 0 1 1 1 0 1 1 0 0 0 0 0 0 0 0 0 1 0 0 0 0 0 0 0 0 0 0 0 0 
1 0 0 1 1 0 0 1 1 1 0 1 1 0 0 0 0 0 0 0 0 0 1 0 0 0 0 0 0 0 0 0 0 0 0 
1 0 0 1 1 0 0 1 1 1 0 1 1 0 0 0 0 0 0 0 0 0 1 0 0 0 0 0 0 0 0 0 0 0 0 
1 0 0 1 1 0 0 1 1 1 0 1 1 0 0 0 0 0 0 0 0 0 1 0 0 0 0 0 0 0 0 0 0 0 0 
1 0 0 1 1 0 0 1 1 1 0 1 1 0 0 0 0 0 0 0 0 0 1 0 0 0 0 0 0 0 0 0 0 0 0 
1 0 0 1 1 0 0 1 1 1 0 1 1 0 0 0 0 0 0 0 0 0 1 0 0 0 0 0 0 0 0 0 0 0 0 
1 0 0 1 1 0 0 1 1 1 0 1 1 0 0 0 0 0 0 0 0 0 1 0 0 0 0 0 0 0 0 0 0 0 0 
1 0 0 1 1 0 0 1 1 1 0 1 1 0 0 0 0 0 0 0 0 0 1 0 0 0 0 0 0 0 0 0 0 0 0 
1 0 0 1 1 0 0 1 1 1 0 1 1 0 0 0 0 0 0 0 0 0 1 0 0 0 0 0 0 0 0 0 0 0 0 
1 0 0 1 1 0 0 1 1 1 0 1 1 0 0 0 0 0 0 0 0 0 1 0 0 0 0 0 0 0 0 0 0 0 0 
1 0 0 1 1 0 0 1 1 1 0 1 1 0 0 0 0 0 0 0 0 0 1 0 0 0 0 0 0 0 0 0 0 0 0 
1 0 0 1 1 0 0 1 1 1 0 1 1 0 0 0 0 0 0 0 0 0 1 0 0 0 0 0 0 0 0 0 0 0 0 
1 0 0 1 1 0 0 1 1 1 0 1 1 0 0 0 0 0 0 0 0 0 1 0 0 0 0 0 0 0 0 0 0 0 0 
1 0 0 1 1 0 0 1 1 1 0 1 1 0 0 0 0 0 0 0 0 0 1 0 0 0 0 0 0 0 0 0 0 0 0 
1 0 0 1 1 0 0 1 1 1 0 1 1 0 0 0 0 0 0 0 0 0 1 0 0 0 0 0 0 0 0 0 0 0 0 
1 0 0 1 1 0 0 1 1 1 0 1 1 0 0 0 0 0 0 0 0 0 1 0 0 0 0 0 0 0 0 0 0 0 0 
1 0 0 1 1 0 0 1 1 1 0 1 1 0 0 0 0 0 0 0 0 0 1 0 0 0 0 0 0 0 0 0 0 0 0 
1 0 0 1 1 0 0 1 1 1 0 1 1 0 0 0 0 0 0 0 0 0 1 0 0 0 0 0 0 0 0 0 0 0 0 
1 0 0 1 1 0 0 1 1 1 0 1 1 0 0 0 0 0 0 0 0 0 1 0 0 0 0 0 0 0 0 0 0 0 0 
1 0 0 1 1 0 0 1 1 1 0 1 1 0 0 0 0 0 0 0 0 0 1 0 0 0 0 0 0 0 0 0 0 0 0 
1 0 0 1 1 0 0 1 1 1 0 1 1 0 0 0 0 0 0 0 0 0 1 0 0 0 0 0 0 0 0 0 0 0 0 
1 0 0 1 1 0 0 1 1 1 0 1 1 0 0 0 0 0 0 0 0 0 1 0 0 0 0 0 0 0 0 0 0 0 0 
1 0 0 1 1 0 0 1 1 1 0 1 1 0 0 0 0 0 0 0 0 0 1 0 0 0 0 0 0 0 0 0 0 0 0 
1 0 0 1 1 0 0 1 1 1 0 1 1 0 0 0 0 0 0 0 0 0 1 0 0 0 0 0 0 0 0 0 0 0 0 
1 0 0 1 1 0 0 1 1 1 0 1 1 0 0 0 0 0 0 0 0 0 1 0 0 0 0 0 0 0 0 0 0 0 0 
1 0 0 1 1 0 0 1 1 1 0 1 1 0 0 0 0 0 0 0 0 0 1 0 0 0 0 0 0 0 0 0 0 0 0 
1 0 0 1 1 0 0 1 1 1 0 1 1 0 0 0 0 0 0 0 0 0 1 0 0 0 0 0 0 0 0 0 0 0 0 
1 0 0 1 1 0 0 1 1 1 0 1 1 0 0 0 0 0 0 0 0 0 1 0 0 0 0 0 0 0 0 0 0 0 0 
1 0 0 1 1 0 0 1 1 1 0 1 1 0 0 0 0 0 0 0 0 0 1 0 0 0 0 0 0 0 0 0 0 0 0 
1 0 0 1 1 0 0 1 1 1 0 1 1 0 0 0 0 0 0 0 0 0 1 0 0 0 0 0 0 0 0 0 0 0 0 
1 0 0 1 1 0 0 1 1 1 0 1 1 0 0 0 0 0 0 0 0 0 1 0 0 0 0 0 0 0 0 0 0 0 0 
1 0 0 1 1 0 0 1 1 1 0 1 1 0 0 0 0 0 0 0 0 0 1 0 0 0 0 0 0 0 0 0 0 0 0 
1 0 0 1 1 0 0 1 1 1 0 1 1 0 0 0 0 0 0 0 0 0 1 0 0 0 0 0 0 0 0 0 0 0 0 
1 0 0 1 1 0 0 1 1 1 0 1 1 0 0 0 0 0 0 0 0 0 1 0 0 0 0 0 0 0 0 0 0 0 0 
1 0 0 1 1 0 0 1 1 1 0 1 1 0 0 0 0 0 0 0 0 0 1 0 0 0 0 0 0 0 0 0 0 0 0 
1 0 0 1 1 0 0 1 1 1 0 1 1 0 0 0 0 0 0 0 0 0 1 0 0 0 0 0 0 0 0 0 0 0 0 
1 0 0 1 1 0 0 1 1 1 0 1 1 0 0 0 0 0 0 0 0 0 1 0 0 0 0 0 0 0 0 0 0 0 0 
1 0 0 1 1 0 0 1 1 1 0 1 1 0 0 0 0 0 0 0 0 0 1 0 0 0 0 0 0 0 0 0 0 0 0 
1 0 0 1 1 0 0 1 1 1 0 1 1 0 0 0 0 0 0 0 0 0 1 0 0 0 0 0 0 0 0 0 0 0 0 
1 0 0 1 1 0 0 1 1 1 0 1 1 0 0 0 0 0 0 0 0 0 1 0 0 0 0 0 0 0 0 0 0 0 0 
1 0 0 1 1 0 0 1 1 1 0 1 1 0 0 0 0 0 0 0 0 0 1 0 0 0 0 0 0 0 0 0 0 0 0 
1 0 0 1 1 0 0 1 1 1 0 1 1 0 0 0 0 0 0 0 0 0 1 0 0 0 0 0 0 0 0 0 0 0 0 
1 0 0 1 1 0 0 1 1 1 0 1 1 0 0 0 0 0 0 0 0 0 1 0 0 0 0 0 0 0 0 0 0 0 0 
1 0 0 1 1 0 0 1 1 1 0 1 1 0 0 0 0 0 0 0 0 0 1 0 0 0 0 0 0 0 0 0 0 0 0 
1 0 0 1 1 0 0 1 1 1 0 1 1 0 0 0 0 0 0 0 0 0 1 0 0 0 0 0 0 0 0 0 0 0 0 
1 0 0 1 1 0 0 1 1 1 0 1 1 0 0 0 0 0 0 0 0 0 1 0 0 0 0 0 0 0 0 0 0 0 0 
1 0 0 1 1 0 0 1 1 1 0 1 1 0 0 0 0 0 0 0 0 0 1 0 0 0 0 0 0 0 0 0 0 0 0 
1 0 0 1 1 0 0 1 1 1 0 1 1 0 0 0 0 0 0 0 0 0 1 0 0 0 0 0 0 0 0 0 0 0 0 
1 0 0 1 1 0 0 1 1 1 0 1 1 0 0 0 0 0 0 0 0 0 1 0 0 0 0 0 0 0 0 0 0 0 0 
1 0 0 1 1 0 0 1 1 1 0 1 1 0 0 0 0 0 0 0 0 0 1 0 0 0 0 0 0 0 0 0 0 0 0 
1 0 0 1 1 0 0 1 1 1 0 1 1 0 0 0 0 0 0 0 0 0 1 0 0 0 0 0 0 0 0 0 0 0 0 
1 0 0 1 1 0 0 1 1 1 0 1 1 0 0 0 0 0 0 0 0 0 1 0 0 0 0 0 0 0 0 0 0 0 0 
1 0 0 1 1 0 0 1 1 1 0 1 1 0 0 0 0 0 0 0 0 0 1 0 0 0 0 0 0 0 0 0 0 0 0 
1 0 0 1 1 0 0 1 1 1 0 1 1 0 0 0 0 0 0 0 0 0 1 0 0 0 0 0 0 0 0 0 0 0 0 
1 0 0 1 1 0 0 1 1 1 0 1 1 0 0 0 0 0 0 0 0 0 1 0 0 0 0 0 0 0 0 0 0 0 0 
1 0 0 1 1 0 0 1 1 1 0 1 1 0 0 0 0 0 0 0 0 0 1 0 0 0 0 0 0 0 0 0 0 0 0 
1 0 0 1 1 0 0 1 1 1 0 1 1 0 0 0 0 0 0 0 0 0 1 0 0 0 0 0 0 0 0 0 0 0 0 
1 0 0 1 1 0 0 1 1 1 0 1 1 0 0 0 0 0 0 0 0 0 1 0 0 0 0 0 0 0 0 0 0 0 0 
1 0 0 1 1 0 0 1 1 1 0 1 1 0 0 0 0 0 0 0 0 0 1 0 0 0 0 0 0 0 0 0 0 0 0 
1 0 0 1 1 0 0 1 1 1 0 1 1 0 0 0 0 0 0 0 0 0 1 0 0 0 0 0 0 0 0 0 0 0 0 
1 0 0 1 1 0 0 1 1 1 0 1 1 0 0 0 0 0 0 0 0 0 1 0 0 0 0 0 0 0 0 0 0 0 0 
1 0 0 1 1 0 0 1 1 1 0 1 1 0 0 0 0 0 0 0 0 0 1 0 0 0 0 0 0 0 0 0 0 0 0 
1 0 0 1 1 0 0 1 1 1 0 1 1 0 0 0 0 0 0 0 0 0 1 0 0 0 0 0 0 0 0 0 0 0 0 
1 0 0 1 1 0 0 1 1 1 0 1 1 0 0 0 0 0 0 0 0 0 1 0 0 0 0 0 0 0 0 0 0 0 0 
1 0 0 1 1 0 0 1 1 1 0 1 1 0 0 0 0 0 0 0 0 0 1 0 0 0 0 0 0 0 0 0 0 0 0 
1 0 0 1 1 0 0 1 1 1 0 1 1 0 0 0 0 0 0 0 0 0 1 0 0 0 0 0 0 0 0 0 0 0 0 
1 0 0 1 1 0 0 1 1 1 0 1 1 0 0 0 0 0 0 0 0 0 1 0 0 0 0 0 0 0 0 0 0 0 0 
1 0 0 1 1 0 0 1 1 1 0 1 1 0 0 0 0 0 0 0 0 0 1 0 0 0 0 0 0 0 0 0 0 0 0 
1 0 0 1 1 0 0 1 1 1 0 1 1 0 0 0 0 0 0 0 0 0 1 0 0 0 0 0 0 0 0 0 0 0 0 
1 0 0 1 1 0 0 1 1 1 0 1 1 0 0 0 0 0 0 0 0 0 1 0 0 0 0 0 0 0 0 0 0 0 0 
1 0 0 1 1 0 0 1 1 1 0 1 1 0 0 0 0 0 0 0 0 0 1 0 0 0 0 0 0 0 0 0 0 0 0 
1 0 0 1 1 0 0 1 1 1 0 1 1 0 0 0 0 0 0 0 0 0 1 0 0 0 0 0 0 0 0 0 0 0 0 
1 0 0 1 1 0 0 1 1 1 0 1 1 0 0 0 0 0 0 0 0 0 1 0 0 0 0 0 0 0 0 0 0 0 0 
1 0 0 1 1 0 0 1 1 1 0 1 1 0 0 0 0 0 0 0 0 0 1 0 0 0 0 0 0 0 0 0 0 0 0 
1 0 0 1 1 0 0 1 1 1 0 1 1 0 0 0 0 0 0 0 0 0 1 0 0 0 0 0 0 0 0 0 0 0 0 
1 0 0 1 1 0 0 1 1 1 0 1 1 0 0 0 0 0 0 0 0 0 1 0 0 0 0 0 0 0 0 0 0 0 0 
1 0 0 1 1 0 0 1 1 1 0 1 1 0 0 0 0 0 0 0 0 0 1 0 0 0 0 0 0 0 0 0 0 0 0 
1 0 0 1 1 0 0 1 1 1 0 1 1 0 0 0 0 0 0 0 0 0 1 0 0 0 0 0 0 0 0 0 0 0 0 
1 0 0 1 1 0 0 1 1 1 0 1 1 0 0 0 0 0 0 0 0 0 1 0 0 0 0 0 0 0 0 0 0 0 0 
1 0 0 1 1 0 0 1 1 1 0 1 1 0 0 0 0 0 0 0 0 0 1 0 0 0 0 0 0 0 0 0 0 0 0 
1 0 0 1 1 0 0 1 1 1 0 1 1 0 0 0 0 0 0 0 0 0 1 0 0 0 0 0 0 0 0 0 0 0 0 
1 0 0 1 1 0 0 1 1 1 0 1 1 0 0 0 0 0 0 0 0 0 1 0 0 0 0 0 0 0 0 0 0 0 0 
1 0 0 1 1 0 0 1 1 1 0 1 1 0 0 0 0 0 0 0 0 0 1 0 0 0 0 0 0 0 0 0 0 0 0 
1 0 0 1 1 0 0 1 1 1 0 1 1 0 0 0 0 0 0 0 0 0 1 0 0 0 0 0 0 0 0 0 0 0 0 
1 0 0 1 1 0 0 1 1 1 0 1 1 0 0 0 0 0 0 0 0 0 1 0 0 0 0 0 0 0 0 0 0 0 0 
1 0 0 1 1 0 0 1 1 1 0 1 1 0 0 0 0 0 0 0 0 0 1 0 0 0 0 0 0 0 0 0 0 0 0 
1 0 0 1 1 0 0 1 1 1 0 1 1 0 0 0 0 0 0 0 0 0 1 0 0 0 0 0 0 0 0 0 0 0 0 
1 0 0 1 1 0 0 1 1 1 0 1 1 0 0 0 0 0 0 0 0 0 1 0 0 0 0 0 0 0 0 0 0 0 0 
1 0 0 1 1 0 0 1 1 1 0 1 1 0 0 0 0 0 0 0 0 0 1 0 0 0 0 0 0 0 0 0 0 0 0 
1 0 0 1 1 0 0 1 1 1 0 1 1 0 0 0 0 0 0 0 0 0 1 0 0 0 0 0 0 0 0 0 0 0 0 
1 0 0 1 1 0 0 1 1 1 0 1 1 0 0 0 0 0 0 0 0 0 1 0 0 0 0 0 0 0 0 0 0 0 0 
1 0 0 1 1 0 0 1 1 1 0 1 1 0 0 0 0 0 0 0 0 0 1 0 0 0 0 0 0 0 0 0 0 0 0 
1 0 0 1 1 0 0 1 1 1 0 1 1 0 0 0 0 0 0 0 0 0 1 0 0 0 0 0 0 0 0 0 0 0 0 
1 0 0 1 1 0 0 1 1 1 0 1 1 0 0 0 0 0 0 0 0 0 1 0 0 0 0 0 0 0 0 0 0 0 0 
1 0 0 1 1 0 0 1 1 1 0 1 1 0 0 0 0 0 0 0 0 0 1 0 0 0 0 0 0 0 0 0 0 0 0 
1 0 0 1 1 0 0 1 1 1 0 1 1 0 0 0 0 0 0 0 0 0 1 0 0 0 0 0 0 0 0 0 0 0 0 
1 0 0 1 1 0 0 1 1 1 0 1 1 0 0 0 0 0 0 0 0 0 1 0 0 0 0 0 0 0 0 0 0 0 0 
1 0 0 1 1 0 0 1 1 1 0 1 1 0 0 0 0 0 0 0 0 0 1 0 0 0 0 0 0 0 0 0 0 0 0 
1 0 0 1 1 0 0 1 1 1 0 1 1 0 0 0 0 0 0 0 0 0 1 0 0 0 0 0 0 0 0 0 0 0 0 
1 0 0 1 1 0 0 1 1 1 0 1 1 0 0 0 0 0 0 0 0 0 1 0 0 0 0 0 0 0 0 0 0 0 0 
1 0 0 1 1 0 0 1 1 1 0 1 1 0 0 0 0 0 0 0 0 0 1 0 0 0 0 0 0 0 0 0 0 0 0 
1 0 0 1 1 0 0 1 1 1 0 1 1 0 0 0 0 0 0 0 0 0 1 0 0 0 0 0 0 0 0 0 0 0 0 
1 0 0 1 1 0 0 1 1 1 0 1 1 0 0 0 0 0 0 0 0 0 1 0 0 0 0 0 0 0 0 0 0 0 0 
1 0 0 1 1 0 0 1 1 1 0 1 1 0 0 0 0 0 0 0 0 0 1 0 0 0 0 0 0 0 0 0 0 0 0 
1 0 0 1 1 0 0 1 1 1 0 1 1 0 0 0 0 0 0 0 0 0 1 0 0 0 0 0 0 0 0 0 0 0 0 
1 0 0 1 1 0 0 1 1 1 0 1 1 0 0 0 0 0 0 0 0 0 1 0 0 0 0 0 0 0 0 0 0 0 0 
1 0 0 1 1 0 0 1 1 1 0 1 1 0 0 0 0 0 0 0 0 0 1 0 0 0 0 0 0 0 0 0 0 0 0 
1 0 0 1 1 0 0 1 1 1 0 1 1 0 0 0 0 0 0 0 0 0 1 0 0 0 0 0 0 0 0 0 0 0 0 
1 0 0 1 1 0 0 1 1 1 0 1 1 0 0 0 0 0 0 0 0 0 1 0 0 0 0 0 0 0 0 0 0 0 0 
1 0 0 1 1 0 0 1 1 1 0 1 1 0 0 0 0 0 0 0 0 0 1 0 0 0 0 0 0 0 0 0 0 0 0 
1 0 0 1 1 0 0 1 1 1 0 1 1 0 0 0 0 0 0 0 0 0 1 0 0 0 0 0 0 0 0 0 0 0 0 
1 0 0 1 1 0 0 1 1 1 0 1 1 0 0 0 0 0 0 0 0 0 1 0 0 0 0 0 0 0 0 0 0 0 0 
1 0 0 1 1 0 0 1 1 1 0 1 1 0 0 0 0 0 0 0 0 0 1 0 0 0 0 0 0 0 0 0 0 0 0 
1 0 0 1 1 0 0 1 1 1 0 1 1 0 0 0 0 0 0 0 0 0 1 0 0 0 0 0 0 0 0 0 0 0 0 
1 0 0 1 1 0 0 1 1 1 0 1 1 0 0 0 0 0 0 0 0 0 1 0 0 0 0 0 0 0 0 0 0 0 0 
1 0 0 1 1 0 0 1 1 1 0 1 1 0 0 0 0 0 0 0 0 0 1 0 0 0 0 0 0 0 0 0 0 0 0 
1 0 0 1 1 0 0 1 1 1 0 1 1 0 0 0 0 0 0 0 0 0 1 0 0 0 0 0 0 0 0 0 0 0 0 
1 0 0 1 1 0 0 1 1 1 0 1 1 0 0 0 0 0 0 0 0 0 1 0 0 0 0 0 0 0 0 0 0 0 0 
1 0 0 1 1 0 0 1 1 1 0 1 1 0 0 0 0 0 0 0 0 0 1 0 0 0 0 0 0 0 0 0 0 0 0 
1 0 0 1 1 0 0 1 1 1 0 1 1 0 0 0 0 0 0 0 0 0 1 0 0 0 0 0 0 0 0 0 0 0 0 
1 0 0 1 1 0 0 1 1 1 0 1 1 0 0 0 0 0 0 0 0 0 1 0 0 0 0 0 0 0 0 0 0 0 0 
1 0 0 1 1 0 0 1 1 1 0 1 1 0 0 0 0 0 0 0 0 0 1 0 0 0 0 0 0 0 0 0 0 0 0 
1 0 0 1 1 0 0 1 1 1 0 1 1 0 0 0 0 0 0 0 0 0 1 0 0 0 0 0 0 0 0 0 0 0 0 
1 0 0 1 1 0 0 1 1 1 0 1 1 0 0 0 0 0 0 0 0 0 1 0 0 0 0 0 0 0 0 0 0 0 0 
1 0 0 1 1 0 0 1 1 1 0 1 1 0 0 0 0 0 0 0 0 0 1 0 0 0 0 0 0 0 0 0 0 0 0 
1 0 0 1 1 0 0 1 1 1 0 1 1 0 0 0 0 0 0 0 0 0 1 0 0 0 0 0 0 0 0 0 0 0 0 
1 0 0 1 1 0 0 1 1 1 0 1 1 0 0 0 0 0 0 0 0 0 1 0 0 0 0 0 0 0 0 0 0 0 0 
1 0 0 1 1 0 0 1 1 1 0 1 1 0 0 0 0 0 0 0 0 0 1 0 0 0 0 0 0 0 0 0 0 0 0 
1 0 0 1 1 0 0 1 1 1 0 1 1 0 0 0 0 0 0 0 0 0 1 0 0 0 0 0 0 0 0 0 0 0 0 
1 0 0 1 1 0 0 1 1 1 0 1 1 0 0 0 0 0 0 0 0 0 1 0 0 0 0 0 0 0 0 0 0 0 0 
1 0 0 1 1 0 0 1 1 1 0 1 1 0 0 0 0 0 0 0 0 0 1 0 0 0 0 0 0 0 0 0 0 0 0 
1 0 0 1 1 0 0 1 1 1 0 1 1 0 0 0 0 0 0 0 0 0 1 0 0 0 0 0 0 0 0 0 0 0 0 
1 0 0 1 1 0 0 1 1 1 0 1 1 0 0 0 0 0 0 0 0 0 1 0 0 0 0 0 0 0 0 0 0 0 0 
1 0 0 1 1 0 0 1 1 1 0 1 1 0 0 0 0 0 0 0 0 0 1 0 0 0 0 0 0 0 0 0 0 0 0 
1 0 0 1 1 0 0 1 1 1 0 1 1 0 0 0 0 0 0 0 0 0 1 0 0 0 0 0 0 0 0 0 0 0 0 
1 0 0 1 1 0 0 1 1 1 0 1 1 0 0 0 0 0 0 0 0 0 1 0 0 0 0 0 0 0 0 0 0 0 0 
1 0 0 1 1 0 0 1 1 1 0 1 1 0 0 0 0 0 0 0 0 0 1 0 0 0 0 0 0 0 0 0 0 0 0 
1 0 0 1 1 0 0 1 1 1 0 1 1 0 0 0 0 0 0 0 0 0 1 0 0 0 0 0 0 0 0 0 0 0 0 
1 0 0 1 1 0 0 1 1 1 0 1 1 0 0 0 0 0 0 0 0 0 1 0 0 0 0 0 0 0 0 0 0 0 0 
1 0 0 1 1 0 0 1 1 1 0 1 1 0 0 0 0 0 0 0 0 0 1 0 0 0 0 0 0 0 0 0 0 0 0 
1 0 0 1 1 0 0 1 1 1 0 1 1 0 0 0 0 0 0 0 0 0 1 0 0 0 0 0 0 0 0 0 0 0 0 
1 0 0 1 1 0 0 1 1 1 0 1 1 0 0 0 0 0 0 0 0 0 1 0 0 0 0 0 0 0 0 0 0 0 0 
1 0 0 1 1 0 0 1 1 1 0 1 1 0 0 0 0 0 0 0 0 0 1 0 0 0 0 0 0 0 0 0 0 0 0 
1 0 0 1 1 0 0 1 1 1 0 1 1 0 0 0 0 0 0 0 0 0 1 0 0 0 0 0 0 0 0 0 0 0 0 
1 0 0 1 1 0 0 1 1 1 0 1 1 0 0 0 0 0 0 0 0 0 1 0 0 0 0 0 0 0 0 0 0 0 0 
1 0 0 1 1 0 0 1 1 1 0 1 1 0 0 0 0 0 0 0 0 0 1 0 0 0 0 0 0 0 0 0 0 0 0 
1 0 0 1 1 0 0 1 1 1 0 1 1 0 0 0 0 0 0 0 0 0 1 0 0 0 0 0 0 0 0 0 0 0 0 
1 0 0 1 1 0 0 1 1 1 0 1 1 0 0 0 0 0 0 0 0 0 1 0 0 0 0 0 0 0 0 0 0 0 0 
1 0 0 1 1 0 0 1 1 1 0 1 1 0 0 0 0 0 0 0 0 0 1 0 0 0 0 0 0 0 0 0 0 0 0 
1 0 0 1 1 0 0 1 1 1 0 1 1 0 0 0 0 0 0 0 0 0 1 0 0 0 0 0 0 0 0 0 0 0 0 
1 0 0 1 1 0 0 1 1 1 0 1 1 0 0 0 0 0 0 0 0 0 1 0 0 0 0 0 0 0 0 0 0 0 0 
1 0 0 1 1 0 0 1 1 1 0 1 1 0 0 0 0 0 0 0 0 0 1 0 0 0 0 0 0 0 0 0 0 0 0 
1 0 0 1 1 0 0 1 1 1 0 1 1 0 0 0 0 0 0 0 0 0 1 0 0 0 0 0 0 0 0 0 0 0 0 
1 0 0 1 1 0 0 1 1 1 0 1 1 0 0 0 0 0 0 0 0 0 1 0 0 0 0 0 0 0 0 0 0 0 0 
1 0 0 1 1 0 0 1 1 1 0 1 1 0 0 0 0 0 0 0 0 0 1 0 0 0 0 0 0 0 0 0 0 0 0 
1 0 0 1 1 0 0 1 1 1 0 1 1 0 0 0 0 0 0 0 0 0 1 0 0 0 0 0 0 0 0 0 0 0 0 
1 0 0 1 1 0 0 1 1 1 0 1 1 0 0 0 0 0 0 0 0 0 1 0 0 0 0 0 0 0 0 0 0 0 0 
1 0 0 1 1 0 0 1 1 1 0 1 1 0 0 0 0 0 0 0 0 0 1 0 0 0 0 0 0 0 0 0 0 0 0 
1 0 0 1 1 0 0 1 1 1 0 1 1 0 0 0 0 0 0 0 0 0 1 0 0 0 0 0 0 0 0 0 0 0 0 
1 0 0 1 1 0 0 1 1 1 0 1 1 0 0 0 0 0 0 0 0 0 1 0 0 0 0 0 0 0 0 0 0 0 0 
1 0 0 1 1 0 0 1 1 1 0 1 1 0 0 0 0 0 0 0 0 0 1 0 0 0 0 0 0 0 0 0 0 0 0 
1 0 0 1 1 0 0 1 1 1 0 1 1 0 0 0 0 0 0 0 0 0 1 0 0 0 0 0 0 0 0 0 0 0 0 
1 0 0 1 1 0 0 1 1 1 0 1 1 0 0 0 0 0 0 0 0 0 1 0 0 0 0 0 0 0 0 0 0 0 0 
1 0 0 1 1 0 0 1 1 1 0 1 1 0 0 0 0 0 0 0 0 0 1 0 0 0 0 0 0 0 0 0 0 0 0 
1 0 0 1 1 0 0 1 1 1 0 1 1 0 0 0 0 0 0 0 0 0 1 0 0 0 0 0 0 0 0 0 0 0 0 
1 0 0 1 1 0 0 1 1 1 0 1 1 0 0 0 0 0 0 0 0 0 1 0 0 0 0 0 0 0 0 0 0 0 0 
1 0 0 1 1 0 0 1 1 1 0 1 1 0 0 0 0 0 0 0 0 0 1 0 0 0 0 0 0 0 0 0 0 0 0 
1 0 0 1 1 0 0 1 1 1 0 1 1 0 0 0 0 0 0 0 0 0 1 0 0 0 0 0 0 0 0 0 0 0 0 
1 0 0 1 1 0 0 1 1 1 0 1 1 0 0 0 0 0 0 0 0 0 1 0 0 0 0 0 0 0 0 0 0 0 0 
1 0 0 1 1 0 0 1 1 1 0 1 1 0 0 0 0 0 0 0 0 0 1 0 0 0 0 0 0 0 0 0 0 0 0 
1 0 0 1 1 0 0 1 1 1 0 1 1 0 0 0 0 0 0 0 0 0 1 0 0 0 0 0 0 0 0 0 0 0 0 
1 0 0 1 1 0 0 1 1 1 0 1 1 0 0 0 0 0 0 0 0 0 1 0 0 0 0 0 0 0 0 0 0 0 0 
1 0 0 1 1 0 0 1 1 1 0 1 1 0 0 0 0 0 0 0 0 0 1 0 0 0 0 0 0 0 0 0 0 0 0 
1 0 0 1 1 0 0 1 1 1 0 1 1 0 0 0 0 0 0 0 0 0 1 0 0 0 0 0 0 0 0 0 0 0 0 
1 0 0 1 1 0 0 1 1 1 0 1 1 0 0 0 0 0 0 0 0 0 1 0 0 0 0 0 0 0 0 0 0 0 0 
1 0 0 1 1 0 0 1 1 1 0 1 1 0 0 0 0 0 0 0 0 0 1 0 0 0 0 0 0 0 0 0 0 0 0 
1 0 0 1 1 0 0 1 1 1 0 1 1 0 0 0 0 0 0 0 0 0 1 0 0 0 0 0 0 0 0 0 0 0 0 
1 0 0 1 1 0 0 1 1 1 0 1 1 0 0 0 0 0 0 0 0 0 1 0 0 0 0 0 0 0 0 0 0 0 0 
1 0 0 1 1 0 0 1 1 1 0 1 1 0 0 0 0 0 0 0 0 0 1 0 0 0 0 0 0 0 0 0 0 0 0 
1 0 0 1 1 0 0 1 1 1 0 1 1 0 0 0 0 0 0 0 0 0 1 0 0 0 0 0 0 0 0 0 0 0 0 
1 0 0 1 1 0 0 1 1 1 0 1 1 0 0 0 0 0 0 0 0 0 1 0 0 0 0 0 0 0 0 0 0 0 0 
1 0 0 1 1 0 0 1 1 1 0 1 1 0 0 0 0 0 0 0 0 0 1 0 0 0 0 0 0 0 0 0 0 0 0 
1 0 0 1 1 0 0 1 1 1 0 1 1 0 0 0 0 0 0 0 0 0 1 0 0 0 0 0 0 0 0 0 0 0 0 
1 0 0 1 1 0 0 1 1 1 0 1 1 0 0 0 0 0 0 0 0 0 1 0 0 0 0 0 0 0 0 0 0 0 0 
1 0 0 1 1 0 0 1 1 1 0 1 1 0 0 0 0 0 0 0 0 0 1 0 0 0 0 0 0 0 0 0 0 0 0 
1 0 0 1 1 0 0 1 1 1 0 1 1 0 0 0 0 0 0 0 0 0 1 0 0 0 0 0 0 0 0 0 0 0 0 
1 0 0 1 1 0 0 1 1 1 0 1 1 0 0 0 0 0 0 0 0 0 1 0 0 0 0 0 0 0 0 0 0 0 0 
1 0 0 1 1 0 0 1 1 1 0 1 1 0 0 0 0 0 0 0 0 0 1 0 0 0 0 0 0 0 0 0 0 0 0 
1 0 0 1 1 0 0 1 1 1 0 1 1 0 0 0 0 0 0 0 0 0 1 0 0 0 0 0 0 0 0 0 0 0 0 
1 0 0 1 1 0 0 1 1 1 0 1 1 0 0 0 0 0 0 0 0 0 1 0 0 0 0 0 0 0 0 0 0 0 0 
1 0 0 1 1 0 0 1 1 1 0 1 1 0 0 0 0 0 0 0 0 0 1 0 0 0 0 0 0 0 0 0 0 0 0 
1 0 0 1 1 0 0 1 1 1 0 1 1 0 0 0 0 0 0 0 0 0 1 0 0 0 0 0 0 0 0 0 0 0 0 
1 0 0 1 1 0 0 1 1 1 0 1 1 0 0 0 0 0 0 0 0 0 1 0 0 0 0 0 0 0 0 0 0 0 0 
1 0 0 1 1 0 0 1 1 1 0 1 1 0 0 0 0 0 0 0 0 0 1 0 0 0 0 0 0 0 0 0 0 0 0 
1 0 0 1 1 0 0 1 1 1 0 1 1 0 0 0 0 0 0 0 0 0 1 0 0 0 0 0 0 0 0 0 0 0 0 
1 0 0 1 1 0 0 1 1 1 0 1 1 0 0 0 0 0 0 0 0 0 1 0 0 0 0 0 0 0 0 0 0 0 0 
1 0 0 1 1 0 0 1 1 1 0 1 1 0 0 0 0 0 0 0 0 0 1 0 0 0 0 0 0 0 0 0 0 0 0 
1 0 0 1 1 0 0 1 1 1 0 1 1 0 0 0 0 0 0 0 0 0 1 0 0 0 0 0 0 0 0 0 0 0 0 
1 0 0 1 1 0 0 1 1 1 0 1 1 0 0 0 0 0 0 0 0 0 1 0 0 0 0 0 0 0 0 0 0 0 0 
1 0 0 1 1 0 0 1 1 1 0 1 1 0 0 0 0 0 0 0 0 0 1 0 0 0 0 0 0 0 0 0 0 0 0 
1 0 0 1 1 0 0 1 1 1 0 1 1 0 0 0 0 0 0 0 0 0 1 0 0 0 0 0 0 0 0 0 0 0 0 
1 0 0 1 1 0 0 1 1 1 0 1 1 0 0 0 0 0 0 0 0 0 1 0 0 0 0 0 0 0 0 0 0 0 0 
1 0 0 1 1 0 0 1 1 1 0 1 1 0 0 0 0 0 0 0 0 0 1 0 0 0 0 0 0 0 0 0 0 0 0 
1 0 0 1 1 0 0 1 1 1 0 1 1 0 0 0 0 0 0 0 0 0 1 0 0 0 0 0 0 0 0 0 0 0 0 
1 0 0 1 1 0 0 1 1 1 0 1 1 0 0 0 0 0 0 0 0 0 1 0 0 0 0 0 0 0 0 0 0 0 0 
1 0 0 1 1 0 0 1 1 1 0 1 1 0 0 0 0 0 0 0 0 0 1 0 0 0 0 0 0 0 0 0 0 0 0 
1 0 0 1 1 0 0 1 1 1 0 1 1 0 0 0 0 0 0 0 0 0 1 0 0 0 0 0 0 0 0 0 0 0 0 
1 0 0 1 1 0 0 1 1 1 0 1 1 0 0 0 0 0 0 0 0 0 1 0 0 0 0 0 0 0 0 0 0 0 0 
1 0 0 1 1 0 0 1 1 1 0 1 1 0 0 0 0 0 0 0 0 0 1 0 0 0 0 0 0 0 0 0 0 0 0 
1 0 0 1 1 0 0 1 1 1 0 1 1 0 0 0 0 0 0 0 0 0 1 0 0 0 0 0 0 0 0 0 0 0 0 
1 0 0 1 1 0 0 1 1 1 0 1 1 0 0 0 0 0 0 0 0 0 1 0 0 0 0 0 0 0 0 0 0 0 0 
1 0 0 1 1 0 0 1 1 1 0 1 1 0 0 0 0 0 0 0 0 0 1 0 0 0 0 0 0 0 0 0 0 0 0 
1 0 0 1 1 0 0 1 1 1 0 1 1 0 0 0 0 0 0 0 0 0 1 0 0 0 0 0 0 0 0 0 0 0 0 
1 0 0 1 1 0 0 1 1 1 0 1 1 0 0 0 0 0 0 0 0 0 1 0 0 0 0 0 0 0 0 0 0 0 0 
1 0 0 1 1 0 0 1 1 1 0 1 1 0 0 0 0 0 0 0 0 0 1 0 0 0 0 0 0 0 0 0 0 0 0 
1 0 0 1 1 0 0 1 1 1 0 1 1 0 0 0 0 0 0 0 0 0 1 0 0 0 0 0 0 0 0 0 0 0 0 
1 0 0 1 1 0 0 1 1 1 0 1 1 0 0 0 0 0 0 0 0 0 1 0 0 0 0 0 0 0 0 0 0 0 0 
1 0 0 1 1 0 0 1 1 1 0 1 1 0 0 0 0 0 0 0 0 0 1 0 0 0 0 0 0 0 0 0 0 0 0 
1 0 0 1 1 0 0 1 1 1 0 1 1 0 0 0 0 0 0 0 0 0 1 0 0 0 0 0 0 0 0 0 0 0 0 
1 0 0 1 1 0 0 1 1 1 0 1 1 0 0 0 0 0 0 0 0 0 1 0 0 0 0 0 0 0 0 0 0 0 0 
1 0 0 1 1 0 0 1 1 1 0 1 1 0 0 0 0 0 0 0 0 0 1 0 0 0 0 0 0 0 0 0 0 0 0 
1 0 0 1 1 0 0 1 1 1 0 1 1 0 0 0 0 0 0 0 0 0 1 0 0 0 0 0 0 0 0 0 0 0 0 
1 0 0 1 1 0 0 1 1 1 0 1 1 0 0 0 0 0 0 0 0 0 1 0 0 0 0 0 0 0 0 0 0 0 0 
1 0 0 1 1 0 0 1 1 1 0 1 1 0 0 0 0 0 0 0 0 0 1 0 0 0 0 0 0 0 0 0 0 0 0 
1 0 0 1 1 0 0 1 1 1 0 1 1 0 0 0 0 0 0 0 0 0 1 0 0 0 0 0 0 0 0 0 0 0 0 
1 0 0 1 1 0 0 1 1 1 0 1 1 0 0 0 0 0 0 0 0 0 1 0 0 0 0 0 0 0 0 0 0 0 0 
1 0 0 1 1 0 0 1 1 1 0 1 1 0 0 0 0 0 0 0 0 0 1 0 0 0 0 0 0 0 0 0 0 0 0 
1 0 0 1 1 0 0 1 1 1 0 1 1 0 0 0 0 0 0 0 0 0 1 0 0 0 0 0 0 0 0 0 0 0 0 
1 0 0 1 1 0 0 1 1 1 0 1 1 0 0 0 0 0 0 0 0 0 1 0 0 0 0 0 0 0 0 0 0 0 0 
1 0 0 1 1 0 0 1 1 1 0 1 1 0 0 0 0 0 0 0 0 0 1 0 0 0 0 0 0 0 0 0 0 0 0 
1 0 0 1 1 0 0 1 1 1 0 1 1 0 0 0 0 0 0 0 0 0 1 0 0 0 0 0 0 0 0 0 0 0 0 
1 0 0 1 1 0 0 1 1 1 0 1 1 0 0 0 0 0 0 0 0 0 1 0 0 0 0 0 0 0 0 0 0 0 0 
1 0 0 1 1 0 0 1 1 1 0 1 1 0 0 0 0 0 0 0 0 0 1 0 0 0 0 0 0 0 0 0 0 0 0 
1 0 0 1 1 0 0 1 1 1 0 1 1 0 0 0 0 0 0 0 0 0 1 0 0 0 0 0 0 0 0 0 0 0 0 
1 0 0 1 1 0 0 1 1 1 0 1 1 0 0 0 0 0 0 0 0 0 1 0 0 0 0 0 0 0 0 0 0 0 0 
1 0 0 1 1 0 0 1 1 1 0 1 1 0 0 0 0 0 0 0 0 0 1 0 0 0 0 0 0 0 0 0 0 0 0 
1 0 0 1 1 0 0 1 1 1 0 1 1 0 0 0 0 0 0 0 0 0 1 0 0 0 0 0 0 0 0 0 0 0 0 
1 0 0 1 1 0 0 1 1 1 0 1 1 0 0 0 0 0 0 0 0 0 1 0 0 0 0 0 0 0 0 0 0 0 0 
1 0 0 1 1 0 0 1 1 1 0 1 1 0 0 0 0 0 0 0 0 0 1 0 0 0 0 0 0 0 0 0 0 0 0 
1 0 0 1 1 0 0 1 1 1 0 1 1 0 0 0 0 0 0 0 0 0 1 0 0 0 0 0 0 0 0 0 0 0 0 
1 0 0 1 1 0 0 1 1 1 0 1 1 0 0 0 0 0 0 0 0 0 1 0 0 0 0 0 0 0 0 0 0 0 0 
1 0 0 1 1 0 0 1 1 1 0 1 1 0 0 0 0 0 0 0 0 0 1 0 0 0 0 0 0 0 0 0 0 0 0 
1 0 0 1 1 0 0 1 1 1 0 1 1 0 0 0 0 0 0 0 0 0 1 0 0 0 0 0 0 0 0 0 0 0 0 
1 0 0 1 1 0 0 1 1 1 0 1 1 0 0 0 0 0 0 0 0 0 1 0 0 0 0 0 0 0 0 0 0 0 0 
1 0 0 1 1 0 0 1 1 1 0 1 1 0 0 0 0 0 0 0 0 0 1 0 0 0 0 0 0 0 0 0 0 0 0 
1 0 0 1 1 0 0 1 1 1 0 1 1 0 0 0 0 0 0 0 0 0 1 0 0 0 0 0 0 0 0 0 0 0 0 
1 0 0 1 1 0 0 1 1 1 0 1 1 0 0 0 0 0 0 0 0 0 1 0 0 0 0 0 0 0 0 0 0 0 0 
1 0 0 1 1 0 0 1 1 1 0 1 1 0 0 0 0 0 0 0 0 0 1 0 0 0 0 0 0 0 0 0 0 0 0 
1 0 0 1 1 0 0 1 1 1 0 1 1 0 0 0 0 0 0 0 0 0 1 0 0 0 0 0 0 0 0 0 0 0 0 
1 0 0 1 1 0 0 1 1 1 0 1 1 0 0 0 0 0 0 0 0 0 1 0 0 0 0 0 0 0 0 0 0 0 0 
1 0 0 1 1 0 0 1 1 1 0 1 1 0 0 0 0 0 0 0 0 0 1 0 0 0 0 0 0 0 0 0 0 0 0 
1 0 0 1 1 0 0 1 1 1 0 1 1 0 0 0 0 0 0 0 0 0 1 0 0 0 0 0 0 0 0 0 0 0 0 
1 0 0 1 1 0 0 1 1 1 0 1 1 0 0 0 0 0 0 0 0 0 1 0 0 0 0 0 0 0 0 0 0 0 0 
1 0 0 1 1 0 0 1 1 1 0 1 1 0 0 0 0 0 0 0 0 0 1 0 0 0 0 0 0 0 0 0 0 0 0 
1 0 0 1 1 0 0 1 1 1 0 1 1 0 0 0 0 0 0 0 0 0 1 0 0 0 0 0 0 0 0 0 0 0 0 
1 0 0 1 1 0 0 1 1 1 0 1 1 0 0 0 0 0 0 0 0 0 1 0 0 0 0 0 0 0 0 0 0 0 0 
1 0 0 1 1 0 0 1 1 1 0 1 1 0 0 0 0 0 0 0 0 0 1 0 0 0 0 0 0 0 0 0 0 0 0 
1 0 0 1 1 0 0 1 1 1 0 1 1 0 0 0 0 0 0 0 0 0 1 0 0 0 0 0 0 0 0 0 0 0 0 
1 0 0 1 1 0 0 1 1 1 0 1 1 0 0 0 0 0 0 0 0 0 1 0 0 0 0 0 0 0 0 0 0 0 0 
1 0 0 1 1 0 0 1 1 1 0 1 1 0 0 0 0 0 0 0 0 0 1 0 0 0 0 0 0 0 0 0 0 0 0 
1 0 0 1 1 0 0 1 1 1 0 1 1 0 0 0 0 0 0 0 0 0 1 0 0 0 0 0 0 0 0 0 0 0 0 
1 0 0 1 1 0 0 1 1 1 0 1 1 0 0 0 0 0 0 0 0 0 1 0 0 0 0 0 0 0 0 0 0 0 0 
1 0 0 1 1 0 0 1 1 1 0 1 1 0 0 0 0 0 0 0 0 0 1 0 0 0 0 0 0 0 0 0 0 0 0 
1 0 0 1 1 0 0 1 1 1 0 1 1 0 0 0 0 0 0 0 0 0 1 0 0 0 0 0 0 0 0 0 0 0 0 
1 0 0 1 1 0 0 1 1 1 0 1 1 0 0 0 0 0 0 0 0 0 1 0 0 0 0 0 0 0 0 0 0 0 0 
1 0 0 1 1 0 0 1 1 1 0 1 1 0 0 0 0 0 0 0 0 0 1 0 0 0 0 0 0 0 0 0 0 0 0 
1 0 0 1 1 0 0 1 1 1 0 1 1 0 0 0 0 0 0 0 0 0 1 0 0 0 0 0 0 0 0 0 0 0 0 
1 0 0 1 1 0 0 1 1 1 0 1 1 0 0 0 0 0 0 0 0 0 1 0 0 0 0 0 0 0 0 0 0 0 0 
1 0 0 1 1 0 0 1 1 1 0 1 1 0 0 0 0 0 0 0 0 0 1 0 0 0 0 0 0 0 0 0 0 0 0 
1 0 0 1 1 0 0 1 1 1 0 1 1 0 0 0 0 0 0 0 0 0 1 0 0 0 0 0 0 0 0 0 0 0 0 
1 0 0 1 1 0 0 1 1 1 0 1 1 0 0 0 0 0 0 0 0 0 1 0 0 0 0 0 0 0 0 0 0 0 0 
1 0 0 1 1 0 0 1 1 1 0 1 1 0 0 0 0 0 0 0 0 0 1 0 0 0 0 0 0 0 0 0 0 0 0 
1 0 0 1 1 0 0 1 1 1 0 1 1 0 0 0 0 0 0 0 0 0 1 0 0 0 0 0 0 0 0 0 0 0 0 
1 0 0 1 1 0 0 1 1 1 0 1 1 0 0 0 0 0 0 0 0 0 1 0 0 0 0 0 0 0 0 0 0 0 0 
1 0 0 1 1 0 0 1 1 1 0 1 1 0 0 0 0 0 0 0 0 0 1 0 0 0 0 0 0 0 0 0 0 0 0 
1 0 0 1 1 0 0 1 1 1 0 1 1 0 0 0 0 0 0 0 0 0 1 0 0 0 0 0 0 0 0 0 0 0 0 
1 0 0 1 1 0 0 1 1 1 0 1 1 0 0 0 0 0 0 0 0 0 1 0 0 0 0 0 0 0 0 0 0 0 0 
1 0 0 1 1 0 0 1 1 1 0 1 1 0 0 0 0 0 0 0 0 0 1 0 0 0 0 0 0 0 0 0 0 0 0 
1 0 0 1 1 0 0 1 1 1 0 1 1 0 0 0 0 0 0 0 0 0 1 0 0 0 0 0 0 0 0 0 0 0 0 
1 0 0 1 1 0 0 1 1 1 0 1 1 0 0 0 0 0 0 0 0 0 1 0 0 0 0 0 0 0 0 0 0 0 0 
1 0 0 1 1 0 0 1 1 1 0 1 1 0 0 0 0 0 0 0 0 0 1 0 0 0 0 0 0 0 0 0 0 0 0 
1 0 0 1 1 0 0 1 1 1 0 1 1 0 0 0 0 0 0 0 0 0 1 0 0 0 0 0 0 0 0 0 0 0 0 
1 0 0 1 1 0 0 1 1 1 0 1 1 0 0 0 0 0 0 0 0 0 1 0 0 0 0 0 0 0 0 0 0 0 0 
1 0 0 1 1 0 0 1 1 1 0 1 1 0 0 0 0 0 0 0 0 0 1 0 0 0 0 0 0 0 0 0 0 0 0 
1 0 0 1 1 0 0 1 1 1 0 1 1 0 0 0 0 0 0 0 0 0 1 0 0 0 0 0 0 0 0 0 0 0 0 
1 0 0 1 1 0 0 1 1 1 0 1 1 0 0 0 0 0 0 0 0 0 1 0 0 0 0 0 0 0 0 0 0 0 0 
1 0 0 1 1 0 0 1 1 1 0 1 1 0 0 0 0 0 0 0 0 0 1 0 0 0 0 0 0 0 0 0 0 0 0 
1 0 0 1 1 0 0 1 1 1 0 1 1 0 0 0 0 0 0 0 0 0 1 0 0 0 0 0 0 0 0 0 0 0 0 
1 0 0 1 1 0 0 1 1 1 0 1 1 0 0 0 0 0 0 0 0 0 1 0 0 0 0 0 0 0 0 0 0 0 0 
1 0 0 1 1 0 0 1 1 1 0 1 1 0 0 0 0 0 0 0 0 0 1 0 0 0 0 0 0 0 0 0 0 0 0 
1 0 0 1 1 0 0 1 1 1 0 1 1 0 0 0 0 0 0 0 0 0 1 0 0 0 0 0 0 0 0 0 0 0 0 
1 0 0 1 1 0 0 1 1 1 0 1 1 0 0 0 0 0 0 0 0 0 1 0 0 0 0 0 0 0 0 0 0 0 0 
1 0 0 1 1 0 0 1 1 1 0 1 1 0 0 0 0 0 0 0 0 0 1 0 0 0 0 0 0 0 0 0 0 0 0 
1 0 0 1 1 0 0 1 1 1 0 1 1 0 0 0 0 0 0 0 0 0 1 0 0 0 0 0 0 0 0 0 0 0 0 
1 0 0 1 1 0 0 1 1 1 0 1 1 0 0 0 0 0 0 0 0 0 1 0 0 0 0 0 0 0 0 0 0 0 0 
1 0 0 1 1 0 0 1 1 1 0 1 1 0 0 0 0 0 0 0 0 0 1 0 0 0 0 0 0 0 0 0 0 0 0 
1 0 0 1 1 0 0 1 1 1 0 1 1 0 0 0 0 0 0 0 0 0 1 0 0 0 0 0 0 0 0 0 0 0 0 
1 0 0 1 1 0 0 1 1 1 0 1 1 0 0 0 0 0 0 0 0 0 1 0 0 0 0 0 0 0 0 0 0 0 0 
1 0 0 1 1 0 0 1 1 1 0 1 1 0 0 0 0 0 0 0 0 0 1 0 0 0 0 0 0 0 0 0 0 0 0 
1 0 0 1 1 0 0 1 1 1 0 1 1 0 0 0 0 0 0 0 0 0 1 0 0 0 0 0 0 0 0 0 0 0 0 
1 0 0 1 1 0 0 1 1 1 0 1 1 0 0 0 0 0 0 0 0 0 1 0 0 0 0 0 0 0 0 0 0 0 0 
1 0 0 1 1 0 0 1 1 1 0 1 1 0 0 0 0 0 0 0 0 0 1 0 0 0 0 0 0 0 0 0 0 0 0 
1 0 0 1 1 0 0 1 1 1 0 1 1 0 0 0 0 0 0 0 0 0 1 0 0 0 0 0 0 0 0 0 0 0 0 
1 0 0 1 1 0 0 1 1 1 0 1 1 0 0 0 0 0 0 0 0 0 1 0 0 0 0 0 0 0 0 0 0 0 0 
1 0 0 1 1 0 0 1 1 1 0 1 1 0 0 0 0 0 0 0 0 0 1 0 0 0 0 0 0 0 0 0 0 0 0 
1 0 0 1 1 0 0 1 1 1 0 1 1 0 0 0 0 0 0 0 0 0 1 0 0 0 0 0 0 0 0 0 0 0 0 
1 0 0 1 1 0 0 1 1 1 0 1 1 0 0 0 0 0 0 0 0 0 1 0 0 0 0 0 0 0 0 0 0 0 0 
1 0 0 1 1 0 0 1 1 1 0 1 1 0 0 0 0 0 0 0 0 0 1 0 0 0 0 0 0 0 0 0 0 0 0 
1 0 0 1 1 0 0 1 1 1 0 1 1 0 0 0 0 0 0 0 0 0 1 0 0 0 0 0 0 0 0 0 0 0 0 
1 0 0 1 1 0 0 1 1 1 0 1 1 0 0 0 0 0 0 0 0 0 1 0 0 0 0 0 0 0 0 0 0 0 0 
1 0 0 1 1 0 0 1 1 1 0 1 1 0 0 0 0 0 0 0 0 0 1 0 0 0 0 0 0 0 0 0 0 0 0 
1 0 0 1 1 0 0 1 1 1 0 1 1 0 0 0 0 0 0 0 0 0 1 0 0 0 0 0 0 0 0 0 0 0 0 
1 0 0 1 1 0 0 1 1 1 0 1 1 0 0 0 0 0 0 0 0 0 1 0 0 0 0 0 0 0 0 0 0 0 0 
1 0 0 1 1 0 0 1 1 1 0 1 1 0 0 0 0 0 0 0 0 0 1 0 0 0 0 0 0 0 0 0 0 0 0 
1 0 0 1 1 0 0 1 1 1 0 1 1 0 0 0 0 0 0 0 0 0 1 0 0 0 0 0 0 0 0 0 0 0 0 
1 0 0 1 1 0 0 1 1 1 0 1 1 0 0 0 0 0 0 0 0 0 1 0 0 0 0 0 0 0 0 0 0 0 0 
1 0 0 1 1 0 0 1 1 1 0 1 1 0 0 0 0 0 0 0 0 0 1 0 0 0 0 0 0 0 0 0 0 0 0 
1 0 0 1 1 0 0 1 1 1 0 1 1 0 0 0 0 0 0 0 0 0 1 0 0 0 0 0 0 0 0 0 0 0 0 
1 0 0 1 1 0 0 1 1 1 0 1 1 0 0 0 0 0 0 0 0 0 1 0 0 0 0 0 0 0 0 0 0 0 0 
1 0 0 1 1 0 0 1 1 1 0 1 1 0 0 0 0 0 0 0 0 0 1 0 0 0 0 0 0 0 0 0 0 0 0 
1 0 0 1 1 0 0 1 1 1 0 1 1 0 0 0 0 0 0 0 0 0 1 0 0 0 0 0 0 0 0 0 0 0 0 
1 0 0 1 1 0 0 1 1 1 0 1 1 0 0 0 0 0 0 0 0 0 1 0 0 0 0 0 0 0 0 0 0 0 0 
1 0 0 1 1 0 0 1 1 1 0 1 1 0 0 0 0 0 0 0 0 0 1 0 0 0 0 0 0 0 0 0 0 0 0 
1 0 0 1 1 0 0 1 1 1 0 1 1 0 0 0 0 0 0 0 0 0 1 0 0 0 0 0 0 0 0 0 0 0 0 
1 0 0 1 1 0 0 1 1 1 0 1 1 0 0 0 0 0 0 0 0 0 1 0 0 0 0 0 0 0 0 0 0 0 0 
1 0 0 1 1 0 0 1 1 1 0 1 1 0 0 0 0 0 0 0 0 0 1 0 0 0 0 0 0 0 0 0 0 0 0 
1 0 0 1 1 0 0 1 1 1 0 1 1 0 0 0 0 0 0 0 0 0 1 0 0 0 0 0 0 0 0 0 0 0 0 
1 0 0 1 1 0 0 1 1 1 0 1 1 0 0 0 0 0 0 0 0 0 1 0 0 0 0 0 0 0 0 0 0 0 0 
1 0 0 1 1 0 0 1 1 1 0 1 1 0 0 0 0 0 0 0 0 0 1 0 0 0 0 0 0 0 0 0 0 0 0 
1 0 0 1 1 0 0 1 1 1 0 1 1 0 0 0 0 0 0 0 0 0 1 0 0 0 0 0 0 0 0 0 0 0 0 
1 0 0 1 1 0 0 1 1 1 0 1 1 0 0 0 0 0 0 0 0 0 1 0 0 0 0 0 0 0 0 0 0 0 0 
1 0 0 1 1 0 0 1 1 1 0 1 1 0 0 0 0 0 0 0 0 0 1 0 0 0 0 0 0 0 0 0 0 0 0 
1 0 0 1 1 0 0 1 1 1 0 1 1 0 0 0 0 0 0 0 0 0 1 0 0 0 0 0 0 0 0 0 0 0 0 
1 0 0 1 1 0 0 1 1 1 0 1 1 0 0 0 0 0 0 0 0 0 1 0 0 0 0 0 0 0 0 0 0 0 0 
1 0 0 1 1 0 0 1 1 1 0 1 1 0 0 0 0 0 0 0 0 0 1 0 0 0 0 0 0 0 0 0 0 0 0 
1 0 0 1 1 0 0 1 1 1 0 1 1 0 0 0 0 0 0 0 0 0 1 0 0 0 0 0 0 0 0 0 0 0 0 
1 0 0 1 1 0 0 1 1 1 0 1 1 0 0 0 0 0 0 0 0 0 1 0 0 0 0 0 0 0 0 0 0 0 0 
1 0 0 1 1 0 0 1 1 1 0 1 1 0 0 0 0 0 0 0 0 0 1 0 0 0 0 0 0 0 0 0 0 0 0 
1 0 0 1 1 0 0 1 1 1 0 1 1 0 0 0 0 0 0 0 0 0 1 0 0 0 0 0 0 0 0 0 0 0 0 
1 0 0 1 1 0 0 1 1 1 0 1 1 0 0 0 0 0 0 0 0 0 1 0 0 0 0 0 0 0 0 0 0 0 0 
1 0 0 1 1 0 0 1 1 1 0 1 1 0 0 0 0 0 0 0 0 0 1 0 0 0 0 0 0 0 0 0 0 0 0 
1 0 0 1 1 0 0 1 1 1 0 1 1 0 0 0 0 0 0 0 0 0 1 0 0 0 0 0 0 0 0 0 0 0 0 
1 0 0 1 1 0 0 1 1 1 0 1 1 0 0 0 0 0 0 0 0 0 1 0 0 0 0 0 0 0 0 0 0 0 0 
1 0 0 1 1 0 0 1 1 1 0 1 1 0 0 0 0 0 0 0 0 0 1 0 0 0 0 0 0 0 0 0 0 0 0 
1 0 0 1 1 0 0 1 1 1 0 1 1 0 0 0 0 0 0 0 0 0 1 0 0 0 0 0 0 0 0 0 0 0 0 
1 0 0 1 1 0 0 1 1 1 0 1 1 0 0 0 0 0 0 0 0 0 1 0 0 0 0 0 0 0 0 0 0 0 0 
1 0 0 1 1 0 0 1 1 1 0 1 1 0 0 0 0 0 0 0 0 0 1 0 0 0 0 0 0 0 0 0 0 0 0 
1 0 0 1 1 0 0 1 1 1 0 1 1 0 0 0 0 0 0 0 0 0 1 0 0 0 0 0 0 0 0 0 0 0 0 
1 0 0 1 1 0 0 1 1 1 0 1 1 0 0 0 0 0 0 0 0 0 1 0 0 0 0 0 0 0 0 0 0 0 0 
1 0 0 1 1 0 0 1 1 1 0 1 1 0 0 0 0 0 0 0 0 0 1 0 0 0 0 0 0 0 0 0 0 0 0 
1 0 0 1 1 0 0 1 1 1 0 1 1 0 0 0 0 0 0 0 0 0 1 0 0 0 0 0 0 0 0 0 0 0 0 
1 0 0 1 1 0 0 1 1 1 0 1 1 0 0 0 0 0 0 0 0 0 1 0 0 0 0 0 0 0 0 0 0 0 0 
1 0 0 1 1 0 0 1 1 1 0 1 1 0 0 0 0 0 0 0 0 0 1 0 0 0 0 0 0 0 0 0 0 0 0 
1 0 0 1 1 0 0 1 1 1 0 1 1 0 0 0 0 0 0 0 0 0 1 0 0 0 0 0 0 0 0 0 0 0 0 
1 0 0 1 1 0 0 1 1 1 0 1 1 0 0 0 0 0 0 0 0 0 1 0 0 0 0 0 0 0 0 0 0 0 0 
1 0 0 1 1 0 0 1 1 1 0 1 1 0 0 0 0 0 0 0 0 0 1 0 0 0 0 0 0 0 0 0 0 0 0 
1 0 0 1 1 0 0 1 1 1 0 1 1 0 0 0 0 0 0 0 0 0 1 0 0 0 0 0 0 0 0 0 0 0 0 
1 0 0 1 1 0 0 1 1 1 0 1 1 0 0 0 0 0 0 0 0 0 1 0 0 0 0 0 0 0 0 0 0 0 0 
1 0 0 1 1 0 0 1 1 1 0 1 1 0 0 0 0 0 0 0 0 0 1 0 0 0 0 0 0 0 0 0 0 0 0 
1 0 0 1 1 0 0 1 1 1 0 1 1 0 0 0 0 0 0 0 0 0 1 0 0 0 0 0 0 0 0 0 0 0 0 
1 0 0 1 1 0 0 1 1 1 0 1 1 0 0 0 0 0 0 0 0 0 1 0 0 0 0 0 0 0 0 0 0 0 0 
1 0 0 1 1 0 0 1 1 1 0 1 1 0 0 0 0 0 0 0 0 0 1 0 0 0 0 0 0 0 0 0 0 0 0 
1 0 0 1 1 0 0 1 1 1 0 1 1 0 0 0 0 0 0 0 0 0 1 0 0 0 0 0 0 0 0 0 0 0 0 
1 0 0 1 1 0 0 1 1 1 0 1 1 0 0 0 0 0 0 0 0 0 1 0 0 0 0 0 0 0 0 0 0 0 0 
1 0 0 1 1 0 0 1 1 1 0 1 1 0 0 0 0 0 0 0 0 0 1 0 0 0 0 0 0 0 0 0 0 0 0 
1 0 0 1 1 0 0 1 1 1 0 1 1 0 0 0 0 0 0 0 0 0 1 0 0 0 0 0 0 0 0 0 0 0 0 
1 0 0 1 1 0 0 1 1 1 0 1 1 0 0 0 0 0 0 0 0 0 1 0 0 0 0 0 0 0 0 0 0 0 0 
1 0 0 1 1 0 0 1 1 1 0 1 1 0 0 0 0 0 0 0 0 0 1 0 0 0 0 0 0 0 0 0 0 0 0 
1 0 0 1 1 0 0 1 1 1 0 1 1 0 0 0 0 0 0 0 0 0 1 0 0 0 0 0 0 0 0 0 0 0 0 
1 0 0 1 1 0 0 1 1 1 0 1 1 0 0 0 0 0 0 0 0 0 1 0 0 0 0 0 0 0 0 0 0 0 0 
1 0 0 1 1 0 0 1 1 1 0 1 1 0 0 0 0 0 0 0 0 0 1 0 0 0 0 0 0 0 0 0 0 0 0 
1 0 0 1 1 0 0 1 1 1 0 1 1 0 0 0 0 0 0 0 0 0 1 0 0 0 0 0 0 0 0 0 0 0 0 
1 0 0 1 1 0 0 1 1 1 0 1 1 0 0 0 0 0 0 0 0 0 1 0 0 0 0 0 0 0 0 0 0 0 0 
1 0 0 1 1 0 0 1 1 1 0 1 1 0 0 0 0 0 0 0 0 0 1 0 0 0 0 0 0 0 0 0 0 0 0 
1 0 0 1 1 0 0 1 1 1 0 1 1 0 0 0 0 0 0 0 0 0 1 0 0 0 0 0 0 0 0 0 0 0 0 
1 0 0 1 1 0 0 1 1 1 0 1 1 0 0 0 0 0 0 0 0 0 1 0 0 0 0 0 0 0 0 0 0 0 0 
1 0 0 1 1 0 0 1 1 1 0 1 1 0 0 0 0 0 0 0 0 0 1 0 0 0 0 0 0 0 0 0 0 0 0 
1 0 0 1 1 0 0 1 1 1 0 1 1 0 0 0 0 0 0 0 0 0 1 0 0 0 0 0 0 0 0 0 0 0 0 
1 0 0 1 1 0 0 1 1 1 0 1 1 0 0 0 0 0 0 0 0 0 1 0 0 0 0 0 0 0 0 0 0 0 0 
1 0 0 1 1 0 0 1 1 1 0 1 1 0 0 0 0 0 0 0 0 0 1 0 0 0 0 0 0 0 0 0 0 0 0 
1 0 0 1 1 0 0 1 1 1 0 1 1 0 0 0 0 0 0 0 0 0 1 0 0 0 0 0 0 0 0 0 0 0 0 
1 0 0 1 1 0 0 1 1 1 0 1 1 0 0 0 0 0 0 0 0 0 1 0 0 0 0 0 0 0 0 0 0 0 0 
1 0 0 1 1 0 0 1 1 1 0 1 1 0 0 0 0 0 0 0 0 0 1 0 0 0 0 0 0 0 0 0 0 0 0 
1 0 0 1 1 0 0 1 1 1 0 1 1 0 0 0 0 0 0 0 0 0 1 0 0 0 0 0 0 0 0 0 0 0 0 
1 0 0 1 1 0 0 1 1 1 0 1 1 0 0 0 0 0 0 0 0 0 1 0 0 0 0 0 0 0 0 0 0 0 0 
1 0 0 1 1 0 0 1 1 1 0 1 1 0 0 0 0 0 0 0 0 0 1 0 0 0 0 0 0 0 0 0 0 0 0 
1 0 0 1 1 0 0 1 1 1 0 1 1 0 0 0 0 0 0 0 0 0 1 0 0 0 0 0 0 0 0 0 0 0 0 
1 0 0 1 1 0 0 1 1 1 0 1 1 0 0 0 0 0 0 0 0 0 1 0 0 0 0 0 0 0 0 0 0 0 0 
1 0 0 1 1 0 0 1 1 1 0 1 1 0 0 0 0 0 0 0 0 0 1 0 0 0 0 0 0 0 0 0 0 0 0 
1 0 0 1 1 0 0 1 1 1 0 1 1 0 0 0 0 0 0 0 0 0 1 0 0 0 0 0 0 0 0 0 0 0 0 
1 0 0 1 1 0 0 1 1 1 0 1 1 0 0 0 0 0 0 0 0 0 1 0 0 0 0 0 0 0 0 0 0 0 0 
1 0 0 1 1 0 0 1 1 1 0 1 1 0 0 0 0 0 0 0 0 0 1 0 0 0 0 0 0 0 0 0 0 0 0 
1 0 0 1 1 0 0 1 1 1 0 1 1 0 0 0 0 0 0 0 0 0 1 0 0 0 0 0 0 0 0 0 0 0 0 
1 0 0 1 1 0 0 1 1 1 0 1 1 0 0 0 0 0 0 0 0 0 1 0 0 0 0 0 0 0 0 0 0 0 0 
1 0 0 1 1 0 0 1 1 1 0 1 1 0 0 0 0 0 0 0 0 0 1 0 0 0 0 0 0 0 0 0 0 0 0 
1 0 0 1 1 0 0 1 1 1 0 1 1 0 0 0 0 0 0 0 0 0 1 0 0 0 0 0 0 0 0 0 0 0 0 
1 0 0 1 1 0 0 1 1 1 0 1 1 0 0 0 0 0 0 0 0 0 1 0 0 0 0 0 0 0 0 0 0 0 0 
1 0 0 1 1 0 0 1 1 1 0 1 1 0 0 0 0 0 0 0 0 0 1 0 0 0 0 0 0 0 0 0 0 0 0 
1 0 0 1 1 0 0 1 1 1 0 1 1 0 0 0 0 0 0 0 0 0 1 0 0 0 0 0 0 0 0 0 0 0 0 
1 0 0 1 1 0 0 1 1 1 0 1 1 0 0 0 0 0 0 0 0 0 1 0 0 0 0 0 0 0 0 0 0 0 0 
1 0 0 1 1 0 0 1 1 1 0 1 1 0 0 0 0 0 0 0 0 0 1 0 0 0 0 0 0 0 0 0 0 0 0 
1 0 0 1 1 0 0 1 1 1 0 1 1 0 0 0 0 0 0 0 0 0 1 0 0 0 0 0 0 0 0 0 0 0 0 
1 0 0 1 1 0 0 1 1 1 0 1 1 0 0 0 0 0 0 0 0 0 1 0 0 0 0 0 0 0 0 0 0 0 0 
1 0 0 1 1 0 0 1 1 1 0 1 1 0 0 0 0 0 0 0 0 0 1 0 0 0 0 0 0 0 0 0 0 0 0 
1 0 0 1 1 0 0 1 1 1 0 1 1 0 0 0 0 0 0 0 0 0 1 0 0 0 0 0 0 0 0 0 0 0 0 
1 0 0 1 1 0 0 1 1 1 0 1 1 0 0 0 0 0 0 0 0 0 1 0 0 0 0 0 0 0 0 0 0 0 0 
1 0 0 1 1 0 0 1 1 1 0 1 1 0 0 0 0 0 0 0 0 0 1 0 0 0 0 0 0 0 0 0 0 0 0 
1 0 0 1 1 0 0 1 1 1 0 1 1 0 0 0 0 0 0 0 0 0 1 0 0 0 0 0 0 0 0 0 0 0 0 
1 0 0 1 1 0 0 1 1 1 0 1 1 0 0 0 0 0 0 0 0 0 1 0 0 0 0 0 0 0 0 0 0 0 0 
1 0 0 1 1 0 0 1 1 1 0 1 1 0 0 0 0 0 0 0 0 0 1 0 0 0 0 0 0 0 0 0 0 0 0 
1 0 0 1 1 0 0 1 1 1 0 1 1 0 0 0 0 0 0 0 0 0 1 0 0 0 0 0 0 0 0 0 0 0 0 
1 0 0 1 1 0 0 1 1 1 0 1 1 0 0 0 0 0 0 0 0 0 1 0 0 0 0 0 0 0 0 0 0 0 0 
1 0 0 1 1 0 0 1 1 1 0 1 1 0 0 0 0 0 0 0 0 0 1 0 0 0 0 0 0 0 0 0 0 0 0 
1 0 0 1 1 0 0 1 1 1 0 1 1 0 0 0 0 0 0 0 0 0 1 0 0 0 0 0 0 0 0 0 0 0 0 
1 0 0 1 1 0 0 1 1 1 0 1 1 0 0 0 0 0 0 0 0 0 1 0 0 0 0 0 0 0 0 0 0 0 0 
1 0 0 1 1 0 0 1 1 1 0 1 1 0 0 0 0 0 0 0 0 0 1 0 0 0 0 0 0 0 0 0 0 0 0 
1 0 0 1 1 0 0 1 1 1 0 1 1 0 0 0 0 0 0 0 0 0 1 0 0 0 0 0 0 0 0 0 0 0 0 
1 0 0 1 1 0 0 1 1 1 0 1 1 0 0 0 0 0 0 0 0 0 1 0 0 0 0 0 0 0 0 0 0 0 0 
1 0 0 1 1 0 0 1 1 1 0 1 1 0 0 0 0 0 0 0 0 0 1 0 0 0 0 0 0 0 0 0 0 0 0 
1 0 0 1 1 0 0 1 1 1 0 1 1 0 0 0 0 0 0 0 0 0 1 0 0 0 0 0 0 0 0 0 0 0 0 
1 0 0 1 1 0 0 1 1 1 0 1 1 0 0 0 0 0 0 0 0 0 1 0 0 0 0 0 0 0 0 0 0 0 0 
1 0 0 1 1 0 0 1 1 1 0 1 1 0 0 0 0 0 0 0 0 0 1 0 0 0 0 0 0 0 0 0 0 0 0 
1 0 0 1 1 0 0 1 1 1 0 1 1 0 0 0 0 0 0 0 0 0 1 0 0 0 0 0 0 0 0 0 0 0 0 
1 0 0 1 1 0 0 1 1 1 0 1 1 0 0 0 0 0 0 0 0 0 1 0 0 0 0 0 0 0 0 0 0 0 0 
1 0 0 1 1 0 0 1 1 1 0 1 1 0 0 0 0 0 0 0 0 0 1 0 0 0 0 0 0 0 0 0 0 0 0 
1 0 0 1 1 0 0 1 1 1 0 1 1 0 0 0 0 0 0 0 0 0 1 0 0 0 0 0 0 0 0 0 0 0 0 
1 0 0 1 1 0 0 1 1 1 0 1 1 0 0 0 0 0 0 0 0 0 1 0 0 0 0 0 0 0 0 0 0 0 0 
1 0 0 1 1 0 0 1 1 1 0 1 1 0 0 0 0 0 0 0 0 0 1 0 0 0 0 0 0 0 0 0 0 0 0 
1 0 0 1 1 0 0 1 1 1 0 1 1 0 0 0 0 0 0 0 0 0 1 0 0 0 0 0 0 0 0 0 0 0 0 
1 0 0 1 1 0 0 1 1 1 0 1 1 0 0 0 0 0 0 0 0 0 1 0 0 0 0 0 0 0 0 0 0 0 0 
1 0 0 1 1 0 0 1 1 1 0 1 1 0 0 0 0 0 0 0 0 0 1 0 0 0 0 0 0 0 0 0 0 0 0 
1 0 0 1 1 0 0 1 1 1 0 1 1 0 0 0 0 0 0 0 0 0 1 0 0 0 0 0 0 0 0 0 0 0 0 
1 0 0 1 1 0 0 1 1 1 0 1 1 0 0 0 0 0 0 0 0 0 1 0 0 0 0 0 0 0 0 0 0 0 0 
1 0 0 1 1 0 0 1 1 1 0 1 1 0 0 0 0 0 0 0 0 0 1 0 0 0 0 0 0 0 0 0 0 0 0 
1 0 0 1 1 0 0 1 1 1 0 1 1 0 0 0 0 0 0 0 0 0 1 0 0 0 0 0 0 0 0 0 0 0 0 
1 0 0 1 1 0 0 1 1 1 0 1 1 0 0 0 0 0 0 0 0 0 1 0 0 0 0 0 0 0 0 0 0 0 0 
1 0 0 1 1 0 0 1 1 1 0 1 1 0 0 0 0 0 0 0 0 0 1 0 0 0 0 0 0 0 0 0 0 0 0 
1 0 0 1 1 0 0 1 1 1 0 1 1 0 0 0 0 0 0 0 0 0 1 0 0 0 0 0 0 0 0 0 0 0 0 
1 0 0 1 1 0 0 1 1 1 0 1 1 0 0 0 0 0 0 0 0 0 1 0 0 0 0 0 0 0 0 0 0 0 0 
1 0 0 1 1 0 0 1 1 1 0 1 1 0 0 0 0 0 0 0 0 0 1 0 0 0 0 0 0 0 0 0 0 0 0 
1 0 0 1 1 0 0 1 1 1 0 1 1 0 0 0 0 0 0 0 0 0 1 0 0 0 0 0 0 0 0 0 0 0 0 
1 0 0 1 1 0 0 1 1 1 0 1 1 0 0 0 0 0 0 0 0 0 1 0 0 0 0 0 0 0 0 0 0 0 0 
1 0 0 1 1 0 0 1 1 1 0 1 1 0 0 0 0 0 0 0 0 0 1 0 0 0 0 0 0 0 0 0 0 0 0 
1 0 0 1 1 0 0 1 1 1 0 1 1 0 0 0 0 0 0 0 0 0 1 0 0 0 0 0 0 0 0 0 0 0 0 
1 0 0 1 1 0 0 1 1 1 0 1 1 0 0 0 0 0 0 0 0 0 1 0 0 0 0 0 0 0 0 0 0 0 0 
1 0 0 1 1 0 0 1 1 1 0 1 1 0 0 0 0 0 0 0 0 0 1 0 0 0 0 0 0 0 0 0 0 0 0 
1 0 0 1 1 0 0 1 1 1 0 1 1 0 0 0 0 0 0 0 0 0 1 0 0 0 0 0 0 0 0 0 0 0 0 
1 0 0 1 1 0 0 1 1 1 0 1 1 0 0 0 0 0 0 0 0 0 1 0 0 0 0 0 0 0 0 0 0 0 0 
1 0 0 1 1 0 0 1 1 1 0 1 1 0 0 0 0 0 0 0 0 0 1 0 0 0 0 0 0 0 0 0 0 0 0 
1 0 0 1 1 0 0 1 1 1 0 1 1 0 0 0 0 0 0 0 0 0 1 0 0 0 0 0 0 0 0 0 0 0 0 
1 0 0 1 1 0 0 1 1 1 0 1 1 0 0 0 0 0 0 0 0 0 1 0 0 0 0 0 0 0 0 0 0 0 0 
1 0 0 1 1 0 0 1 1 1 0 1 1 0 0 0 0 0 0 0 0 0 1 0 0 0 0 0 0 0 0 0 0 0 0 
1 0 0 1 1 0 0 1 1 1 0 1 1 0 0 0 0 0 0 0 0 0 1 0 0 0 0 0 0 0 0 0 0 0 0 
1 0 0 1 1 0 0 1 1 1 0 1 1 0 0 0 0 0 0 0 0 0 1 0 0 0 0 0 0 0 0 0 0 0 0 
1 0 0 1 1 0 0 1 1 1 0 1 1 0 0 0 0 0 0 0 0 0 1 0 0 0 0 0 0 0 0 0 0 0 0 
1 0 0 1 1 0 0 1 1 1 0 1 1 0 0 0 0 0 0 0 0 0 1 0 0 0 0 0 0 0 0 0 0 0 0 
1 0 0 1 1 0 0 1 1 1 0 1 1 0 0 0 0 0 0 0 0 0 1 0 0 0 0 0 0 0 0 0 0 0 0 
1 0 0 1 1 0 0 1 1 1 0 1 1 0 0 0 0 0 0 0 0 0 1 0 0 0 0 0 0 0 0 0 0 0 0 
1 0 0 1 1 0 0 1 1 1 0 1 1 0 0 0 0 0 0 0 0 0 1 0 0 0 0 0 0 0 0 0 0 0 0 
1 0 0 1 1 0 0 1 1 1 0 1 1 0 0 0 0 0 0 0 0 0 1 0 0 0 0 0 0 0 0 0 0 0 0 
1 0 0 1 1 0 0 1 1 1 0 1 1 0 0 0 0 0 0 0 0 0 1 0 0 0 0 0 0 0 0 0 0 0 0 
1 0 0 1 1 0 0 1 1 1 0 1 1 0 0 0 0 0 0 0 0 0 1 0 0 0 0 0 0 0 0 0 0 0 0 
1 0 0 1 1 0 0 1 1 1 0 1 1 0 0 0 0 0 0 0 0 0 1 0 0 0 0 0 0 0 0 0 0 0 0 
1 0 0 1 1 0 0 1 1 1 0 1 1 0 0 0 0 0 0 0 0 0 1 0 0 0 0 0 0 0 0 0 0 0 0 
1 0 0 1 1 0 0 1 1 1 0 1 1 0 0 0 0 0 0 0 0 0 1 0 0 0 0 0 0 0 0 0 0 0 0 
1 0 0 1 1 0 0 1 1 1 0 1 1 0 0 0 0 0 0 0 0 0 1 0 0 0 0 0 0 0 0 0 0 0 0 
1 0 0 1 1 0 0 1 1 1 0 1 1 0 0 0 0 0 0 0 0 0 1 0 0 0 0 0 0 0 0 0 0 0 0 
1 0 0 1 1 0 0 1 1 1 0 1 1 0 0 0 0 0 0 0 0 0 1 0 0 0 0 0 0 0 0 0 0 0 0 
1 0 0 1 1 0 0 1 1 1 0 1 1 0 0 0 0 0 0 0 0 0 1 0 0 0 0 0 0 0 0 0 0 0 0 
1 0 0 1 1 0 0 1 1 1 0 1 1 0 0 0 0 0 0 0 0 0 1 0 0 0 0 0 0 0 0 0 0 0 0 
1 0 0 1 1 0 0 1 1 1 0 1 1 0 0 0 0 0 0 0 0 0 1 0 0 0 0 0 0 0 0 0 0 0 0 
1 0 0 1 1 0 0 1 1 1 0 1 1 0 0 0 0 0 0 0 0 0 1 0 0 0 0 0 0 0 0 0 0 0 0 
1 0 0 1 1 0 0 1 1 1 0 1 1 0 0 0 0 0 0 0 0 0 1 0 0 0 0 0 0 0 0 0 0 0 0 
1 0 0 1 1 0 0 1 1 1 0 1 1 0 0 0 0 0 0 0 0 0 1 0 0 0 0 0 0 0 0 0 0 0 0 
1 0 0 1 1 0 0 1 1 1 0 1 1 0 0 0 0 0 0 0 0 0 1 0 0 0 0 0 0 0 0 0 0 0 0 
1 0 0 1 1 0 0 1 1 1 0 1 1 0 0 0 0 0 0 0 0 0 1 0 0 0 0 0 0 0 0 0 0 0 0 
1 0 0 1 1 0 0 1 1 1 0 1 1 0 0 0 0 0 0 0 0 0 1 0 0 0 0 0 0 0 0 0 0 0 0 
1 0 0 1 1 0 0 1 1 1 0 1 1 0 0 0 0 0 0 0 0 0 1 0 0 0 0 0 0 0 0 0 0 0 0 
1 0 0 1 1 0 0 1 1 1 0 1 1 0 0 0 0 0 0 0 0 0 1 0 0 0 0 0 0 0 0 0 0 0 0 
1 0 0 1 1 0 0 1 1 1 0 1 1 0 0 0 0 0 0 0 0 0 1 0 0 0 0 0 0 0 0 0 0 0 0 
1 0 0 1 1 0 0 1 1 1 0 1 1 0 0 0 0 0 0 0 0 0 1 0 0 0 0 0 0 0 0 0 0 0 0 
1 0 0 1 1 0 0 1 1 1 0 1 1 0 0 0 0 0 0 0 0 0 1 0 0 0 0 0 0 0 0 0 0 0 0 
1 0 0 1 1 0 0 1 1 1 0 1 1 0 0 0 0 0 0 0 0 0 1 0 0 0 0 0 0 0 0 0 0 0 0 
1 0 0 1 1 0 0 1 1 1 0 1 1 0 0 0 0 0 0 0 0 0 1 0 0 0 0 0 0 0 0 0 0 0 0 
1 0 0 1 1 0 0 1 1 1 0 1 1 0 0 0 0 0 0 0 0 0 1 0 0 0 0 0 0 0 0 0 0 0 0 
1 0 0 1 1 0 0 1 1 1 0 1 1 0 0 0 0 0 0 0 0 0 1 0 0 0 0 0 0 0 0 0 0 0 0 
1 0 0 1 1 0 0 1 1 1 0 1 1 0 0 0 0 0 0 0 0 0 1 0 0 0 0 0 0 0 0 0 0 0 0 
1 0 0 1 1 0 0 1 1 1 0 1 1 0 0 0 0 0 0 0 0 0 1 0 0 0 0 0 0 0 0 0 0 0 0 
1 0 0 1 1 0 0 1 1 1 0 1 1 0 0 0 0 0 0 0 0 0 1 0 0 0 0 0 0 0 0 0 0 0 0 
1 0 0 1 1 0 0 1 1 1 0 1 1 0 0 0 0 0 0 0 0 0 1 0 0 0 0 0 0 0 0 0 0 0 0 
1 0 0 1 1 0 0 1 1 1 0 1 1 0 0 0 0 0 0 0 0 0 1 0 0 0 0 0 0 0 0 0 0 0 0 
1 0 0 1 1 0 0 1 1 1 0 1 1 0 0 0 0 0 0 0 0 0 1 0 0 0 0 0 0 0 0 0 0 0 0 
1 0 0 1 1 0 0 1 1 1 0 1 1 0 0 0 0 0 0 0 0 0 1 0 0 0 0 0 0 0 0 0 0 0 0 
1 0 0 1 1 0 0 1 1 1 0 1 1 0 0 0 0 0 0 0 0 0 1 0 0 0 0 0 0 0 0 0 0 0 0 
1 0 0 1 1 0 0 1 1 1 0 1 1 0 0 0 0 0 0 0 0 0 1 0 0 0 0 0 0 0 0 0 0 0 0 
1 0 0 1 1 0 0 1 1 1 0 1 1 0 0 0 0 0 0 0 0 0 1 0 0 0 0 0 0 0 0 0 0 0 0 
1 0 0 1 1 0 0 1 1 1 0 1 1 0 0 0 0 0 0 0 0 0 1 0 0 0 0 0 0 0 0 0 0 0 0 
1 0 0 1 1 0 0 1 1 1 0 1 1 0 0 0 0 0 0 0 0 0 1 0 0 0 0 0 0 0 0 0 0 0 0 
1 0 0 1 1 0 0 1 1 1 0 1 1 0 0 0 0 0 0 0 0 0 1 0 0 0 0 0 0 0 0 0 0 0 0 
1 0 0 1 1 0 0 1 1 1 0 1 1 0 0 0 0 0 0 0 0 0 1 0 0 0 0 0 0 0 0 0 0 0 0 
1 0 0 1 1 0 0 1 1 1 0 1 1 0 0 0 0 0 0 0 0 0 1 0 0 0 0 0 0 0 0 0 0 0 0 
1 0 0 1 1 0 0 1 1 1 0 1 1 0 0 0 0 0 0 0 0 0 1 0 0 0 0 0 0 0 0 0 0 0 0 
1 0 0 1 1 0 0 1 1 1 0 1 1 0 0 0 0 0 0 0 0 0 1 0 0 0 0 0 0 0 0 0 0 0 0 
1 0 0 1 1 0 0 1 1 1 0 1 1 0 0 0 0 0 0 0 0 0 1 0 0 0 0 0 0 0 0 0 0 0 0 
1 0 0 1 1 0 0 1 1 1 0 1 1 0 0 0 0 0 0 0 0 0 1 0 0 0 0 0 0 0 0 0 0 0 0 
1 0 0 1 1 0 0 1 1 1 0 1 1 0 0 0 0 0 0 0 0 0 1 0 0 0 0 0 0 0 0 0 0 0 0 
1 0 0 1 1 0 0 1 1 1 0 1 1 0 0 0 0 0 0 0 0 0 1 0 0 0 0 0 0 0 0 0 0 0 0 
1 0 0 1 1 0 0 1 1 1 0 1 1 0 0 0 0 0 0 0 0 0 1 0 0 0 0 0 0 0 0 0 0 0 0 
1 0 0 1 1 0 0 1 1 1 0 1 1 0 0 0 0 0 0 0 0 0 1 0 0 0 0 0 0 0 0 0 0 0 0 
1 0 0 1 1 0 0 1 1 1 0 1 1 0 0 0 0 0 0 0 0 0 1 0 0 0 0 0 0 0 0 0 0 0 0 
1 0 0 1 1 0 0 1 1 1 0 1 1 0 0 0 0 0 0 0 0 0 1 0 0 0 0 0 0 0 0 0 0 0 0 
1 0 0 1 1 0 0 1 1 1 0 1 1 0 0 0 0 0 0 0 0 0 1 0 0 0 0 0 0 0 0 0 0 0 0 
1 0 0 1 1 0 0 1 1 1 0 1 1 0 0 0 0 0 0 0 0 0 1 0 0 0 0 0 0 0 0 0 0 0 0 
1 0 0 1 1 0 0 1 1 1 0 1 1 0 0 0 0 0 0 0 0 0 1 0 0 0 0 0 0 0 0 0 0 0 0 
1 0 0 1 1 0 0 1 1 1 0 1 1 0 0 0 0 0 0 0 0 0 1 0 0 0 0 0 0 0 0 0 0 0 0 
1 0 0 1 1 0 0 1 1 1 0 1 1 0 0 0 0 0 0 0 0 0 1 0 0 0 0 0 0 0 0 0 0 0 0 
1 0 0 1 1 0 0 1 1 1 0 1 1 0 0 0 0 0 0 0 0 0 1 0 0 0 0 0 0 0 0 0 0 0 0 
1 0 0 1 1 0 0 1 1 1 0 1 1 0 0 0 0 0 0 0 0 0 1 0 0 0 0 0 0 0 0 0 0 0 0 
1 0 0 1 1 0 0 1 1 1 0 1 1 0 0 0 0 0 0 0 0 0 1 0 0 0 0 0 0 0 0 0 0 0 0 
1 0 0 1 1 0 0 1 1 1 0 1 1 0 0 0 0 0 0 0 0 0 1 0 0 0 0 0 0 0 0 0 0 0 0 
1 0 0 1 1 0 0 1 1 1 0 1 1 0 0 0 0 0 0 0 0 0 1 0 0 0 0 0 0 0 0 0 0 0 0 
1 0 0 1 1 0 0 1 1 1 0 1 1 0 0 0 0 0 0 0 0 0 1 0 0 0 0 0 0 0 0 0 0 0 0 
1 0 0 1 1 0 0 1 1 1 0 1 1 0 0 0 0 0 0 0 0 0 1 0 0 0 0 0 0 0 0 0 0 0 0 
1 0 0 1 1 0 0 1 1 1 0 1 1 0 0 0 0 0 0 0 0 0 1 0 0 0 0 0 0 0 0 0 0 0 0 
1 0 0 1 1 0 0 1 1 1 0 1 1 0 0 0 0 0 0 0 0 0 1 0 0 0 0 0 0 0 0 0 0 0 0 
1 0 0 1 1 0 0 1 1 1 0 1 1 0 0 0 0 0 0 0 0 0 1 0 0 0 0 0 0 0 0 0 0 0 0 
1 0 0 1 1 0 0 1 1 1 0 1 1 0 0 0 0 0 0 0 0 0 1 0 0 0 0 0 0 0 0 0 0 0 0 
1 0 0 1 1 0 0 1 1 1 0 1 1 0 0 0 0 0 0 0 0 0 1 0 0 0 0 0 0 0 0 0 0 0 0 
1 0 0 1 1 0 0 1 1 1 0 1 1 0 0 0 0 0 0 0 0 0 1 0 0 0 0 0 0 0 0 0 0 0 0 
1 0 0 1 1 0 0 1 1 1 0 1 1 0 0 0 0 0 0 0 0 0 1 0 0 0 0 0 0 0 0 0 0 0 0 
1 0 0 1 1 0 0 1 1 1 0 1 1 0 0 0 0 0 0 0 0 0 1 0 0 0 0 0 0 0 0 0 0 0 0 
1 0 0 1 1 0 0 1 1 1 0 1 1 0 0 0 0 0 0 0 0 0 1 0 0 0 0 0 0 0 0 0 0 0 0 
1 0 0 1 1 0 0 1 1 1 0 1 1 0 0 0 0 0 0 0 0 0 1 0 0 0 0 0 0 0 0 0 0 0 0 
1 0 0 1 1 0 0 1 1 1 0 1 1 0 0 0 0 0 0 0 0 0 1 0 0 0 0 0 0 0 0 0 0 0 0 
1 0 0 1 1 0 0 1 1 1 0 1 1 0 0 0 0 0 0 0 0 0 1 0 0 0 0 0 0 0 0 0 0 0 0 
1 0 0 1 1 0 0 1 1 1 0 1 1 0 0 0 0 0 0 0 0 0 1 0 0 0 0 0 0 0 0 0 0 0 0 
1 0 0 1 1 0 0 1 1 1 0 1 1 0 0 0 0 0 0 0 0 0 1 0 0 0 0 0 0 0 0 0 0 0 0 
1 0 0 1 1 0 0 1 1 1 0 1 1 0 0 0 0 0 0 0 0 0 1 0 0 0 0 0 0 0 0 0 0 0 0 
1 0 0 1 1 0 0 1 1 1 0 1 1 0 0 0 0 0 0 0 0 0 1 0 0 0 0 0 0 0 0 0 0 0 0 
1 0 0 1 1 0 0 1 1 1 0 1 1 0 0 0 0 0 0 0 0 0 1 0 0 0 0 0 0 0 0 0 0 0 0 
1 0 0 1 1 0 0 1 1 1 0 1 1 0 0 0 0 0 0 0 0 0 1 0 0 0 0 0 0 0 0 0 0 0 0 
1 0 0 1 1 0 0 1 1 1 0 1 1 0 0 0 0 0 0 0 0 0 1 0 0 0 0 0 0 0 0 0 0 0 0 
1 0 0 1 1 0 0 1 1 1 0 1 1 0 0 0 0 0 0 0 0 0 1 0 0 0 0 0 0 0 0 0 0 0 0 
1 0 0 1 1 0 0 1 1 1 0 1 1 0 0 0 0 0 0 0 0 0 1 0 0 0 0 0 0 0 0 0 0 0 0 
1 0 0 1 1 0 0 1 1 1 0 1 1 0 0 0 0 0 0 0 0 0 1 0 0 0 0 0 0 0 0 0 0 0 0 
1 0 0 1 1 0 0 1 1 1 0 1 1 0 0 0 0 0 0 0 0 0 1 0 0 0 0 0 0 0 0 0 0 0 0 
1 0 0 1 1 0 0 1 1 1 0 1 1 0 0 0 0 0 0 0 0 0 1 0 0 0 0 0 0 0 0 0 0 0 0 
1 0 0 1 1 0 0 1 1 1 0 1 1 0 0 0 0 0 0 0 0 0 1 0 0 0 0 0 0 0 0 0 0 0 0 
1 0 0 1 1 0 0 1 1 1 0 1 1 0 0 0 0 0 0 0 0 0 1 0 0 0 0 0 0 0 0 0 0 0 0 
1 0 0 1 1 0 0 1 1 1 0 1 1 0 0 0 0 0 0 0 0 0 1 0 0 0 0 0 0 0 0 0 0 0 0 
1 0 0 1 1 0 0 1 1 1 0 1 1 0 0 0 0 0 0 0 0 0 1 0 0 0 0 0 0 0 0 0 0 0 0 
1 0 0 1 1 0 0 1 1 1 0 1 1 0 0 0 0 0 0 0 0 0 1 0 0 0 0 0 0 0 0 0 0 0 0 
1 0 0 1 1 0 0 1 1 1 0 1 1 0 0 0 0 0 0 0 0 0 1 0 0 0 0 0 0 0 0 0 0 0 0 
1 0 0 1 1 0 0 1 1 1 0 1 1 0 0 0 0 0 0 0 0 0 1 0 0 0 0 0 0 0 0 0 0 0 0 
1 0 0 1 1 0 0 1 1 1 0 1 1 0 0 0 0 0 0 0 0 0 1 0 0 0 0 0 0 0 0 0 0 0 0 
1 0 0 1 1 0 0 1 1 1 0 1 1 0 0 0 0 0 0 0 0 0 1 0 0 0 0 0 0 0 0 0 0 0 0 
1 0 0 1 1 0 0 1 1 1 0 1 1 0 0 0 0 0 0 0 0 0 1 0 0 0 0 0 0 0 0 0 0 0 0 
1 0 0 1 1 0 0 1 1 1 0 1 1 0 0 0 0 0 0 0 0 0 1 0 0 0 0 0 0 0 0 0 0 0 0 
1 0 0 1 1 0 0 1 1 1 0 1 1 0 0 0 0 0 0 0 0 0 1 0 0 0 0 0 0 0 0 0 0 0 0 
1 0 0 1 1 0 0 1 1 1 0 1 1 0 0 0 0 0 0 0 0 0 1 0 0 0 0 0 0 0 0 0 0 0 0 
1 0 0 1 1 0 0 1 1 1 0 1 1 0 0 0 0 0 0 0 0 0 1 0 0 0 0 0 0 0 0 0 0 0 0 
1 0 0 1 1 0 0 1 1 1 0 1 1 0 0 0 0 0 0 0 0 0 1 0 0 0 0 0 0 0 0 0 0 0 0 
1 0 0 1 1 0 0 1 1 1 0 1 1 0 0 0 0 0 0 0 0 0 1 0 0 0 0 0 0 0 0 0 0 0 0 
1 0 0 1 1 0 0 1 1 1 0 1 1 0 0 0 0 0 0 0 0 0 1 0 0 0 0 0 0 0 0 0 0 0 0 
1 0 0 1 1 0 0 1 1 1 0 1 1 0 0 0 0 0 0 0 0 0 1 0 0 0 0 0 0 0 0 0 0 0 0 
1 0 0 1 1 0 0 1 1 1 0 1 1 0 0 0 0 0 0 0 0 0 1 0 0 0 0 0 0 0 0 0 0 0 0 
1 0 0 1 1 0 0 1 1 1 0 1 1 0 0 0 0 0 0 0 0 0 1 0 0 0 0 0 0 0 0 0 0 0 0 
1 0 0 1 1 0 0 1 1 1 0 1 1 0 0 0 0 0 0 0 0 0 1 0 0 0 0 0 0 0 0 0 0 0 0 
1 0 0 1 1 0 0 1 1 1 0 1 1 0 0 0 0 0 0 0 0 0 1 0 0 0 0 0 0 0 0 0 0 0 0 
1 0 0 1 1 0 0 1 1 1 0 1 1 0 0 0 0 0 0 0 0 0 1 0 0 0 0 0 0 0 0 0 0 0 0 
1 0 0 1 1 0 0 1 1 1 0 1 1 0 0 0 0 0 0 0 0 0 1 0 0 0 0 0 0 0 0 0 0 0 0 
1 0 0 1 1 0 0 1 1 1 0 1 1 0 0 0 0 0 0 0 0 0 1 0 0 0 0 0 0 0 0 0 0 0 0 
1 0 0 1 1 0 0 1 1 1 0 1 1 0 0 0 0 0 0 0 0 0 1 0 0 0 0 0 0 0 0 0 0 0 0 
1 0 0 1 1 0 0 1 1 1 0 1 1 0 0 0 0 0 0 0 0 0 1 0 0 0 0 0 0 0 0 0 0 0 0 
1 0 0 1 1 0 0 1 1 1 0 1 1 0 0 0 0 0 0 0 0 0 1 0 0 0 0 0 0 0 0 0 0 0 0 
1 0 0 1 1 0 0 1 1 1 0 1 1 0 0 0 0 0 0 0 0 0 1 0 0 0 0 0 0 0 0 0 0 0 0 
1 0 0 1 1 0 0 1 1 1 0 1 1 0 0 0 0 0 0 0 0 0 1 0 0 0 0 0 0 0 0 0 0 0 0 
1 0 0 1 1 0 0 1 1 1 0 1 1 0 0 0 0 0 0 0 0 0 1 0 0 0 0 0 0 0 0 0 0 0 0 
1 0 0 1 1 0 0 1 1 1 0 1 1 0 0 0 0 0 0 0 0 0 1 0 0 0 0 0 0 0 0 0 0 0 0 
1 0 0 1 1 0 0 1 1 1 0 1 1 0 0 0 0 0 0 0 0 0 1 0 0 0 0 0 0 0 0 0 0 0 0 
1 0 0 1 1 0 0 1 1 1 0 1 1 0 0 0 0 0 0 0 0 0 1 0 0 0 0 0 0 0 0 0 0 0 0 
1 0 0 1 1 0 0 1 1 1 0 1 1 0 0 0 0 0 0 0 0 0 1 0 0 0 0 0 0 0 0 0 0 0 0 
1 0 0 1 1 0 0 1 1 1 0 1 1 0 0 0 0 0 0 0 0 0 1 0 0 0 0 0 0 0 0 0 0 0 0 
1 0 0 1 1 0 0 1 1 1 0 1 1 0 0 0 0 0 0 0 0 0 1 0 0 0 0 0 0 0 0 0 0 0 0 
1 0 0 1 1 0 0 1 1 1 0 1 1 0 0 0 0 0 0 0 0 0 1 0 0 0 0 0 0 0 0 0 0 0 0 
1 0 0 1 1 0 0 1 1 1 0 1 1 0 0 0 0 0 0 0 0 0 1 0 0 0 0 0 0 0 0 0 0 0 0 
1 0 0 1 1 0 0 1 1 1 0 1 1 0 0 0 0 0 0 0 0 0 1 0 0 0 0 0 0 0 0 0 0 0 0 
1 0 0 1 1 0 0 1 1 1 0 1 1 0 0 0 0 0 0 0 0 0 1 0 0 0 0 0 0 0 0 0 0 0 0 
1 0 0 1 1 0 0 1 1 1 0 1 1 0 0 0 0 0 0 0 0 0 1 0 0 0 0 0 0 0 0 0 0 0 0 
1 0 0 1 1 0 0 1 1 1 0 1 1 0 0 0 0 0 0 0 0 0 1 0 0 0 0 0 0 0 0 0 0 0 0 
1 0 0 1 1 0 0 1 1 1 0 1 1 0 0 0 0 0 0 0 0 0 1 0 0 0 0 0 0 0 0 0 0 0 0 
1 0 0 1 1 0 0 1 1 1 0 1 1 0 0 0 0 0 0 0 0 0 1 0 0 0 0 0 0 0 0 0 0 0 0 
1 0 0 1 1 0 0 1 1 1 0 1 1 0 0 0 0 0 0 0 0 0 1 0 0 0 0 0 0 0 0 0 0 0 0 
1 0 0 1 1 0 0 1 1 1 0 1 1 0 0 0 0 0 0 0 0 0 1 0 0 0 0 0 0 0 0 0 0 0 0 
1 0 0 1 1 0 0 1 1 1 0 1 1 0 0 0 0 0 0 0 0 0 1 0 0 0 0 0 0 0 0 0 0 0 0 
1 0 0 1 1 0 0 1 1 1 0 1 1 0 0 0 0 0 0 0 0 0 1 0 0 0 0 0 0 0 0 0 0 0 0 
1 0 0 1 1 0 0 1 1 1 0 1 1 0 0 0 0 0 0 0 0 0 1 0 0 0 0 0 0 0 0 0 0 0 0 
1 0 0 1 1 0 0 1 1 1 0 1 1 0 0 0 0 0 0 0 0 0 1 0 0 0 0 0 0 0 0 0 0 0 0 
1 0 0 1 1 0 0 1 1 1 0 1 1 0 0 0 0 0 0 0 0 0 1 0 0 0 0 0 0 0 0 0 0 0 0 
1 0 0 1 1 0 0 1 1 1 0 1 1 0 0 0 0 0 0 0 0 0 1 0 0 0 0 0 0 0 0 0 0 0 0 
1 0 0 1 1 0 0 1 1 1 0 1 1 0 0 0 0 0 0 0 0 0 1 0 0 0 0 0 0 0 0 0 0 0 0 
1 0 0 1 1 0 0 1 1 1 0 1 1 0 0 0 0 0 0 0 0 0 1 0 0 0 0 0 0 0 0 0 0 0 0 
1 0 0 1 1 0 0 1 1 1 0 1 1 0 0 0 0 0 0 0 0 0 1 0 0 0 0 0 0 0 0 0 0 0 0 
1 0 0 1 1 0 0 1 1 1 0 1 1 0 0 0 0 0 0 0 0 0 1 0 0 0 0 0 0 0 0 0 0 0 0 
1 0 0 1 1 0 0 1 1 1 0 1 1 0 0 0 0 0 0 0 0 0 1 0 0 0 0 0 0 0 0 0 0 0 0 
1 0 0 1 1 0 0 1 1 1 0 1 1 0 0 0 0 0 0 0 0 0 1 0 0 0 0 0 0 0 0 0 0 0 0 
1 0 0 1 1 0 0 1 1 1 0 1 1 0 0 0 0 0 0 0 0 0 1 0 0 0 0 0 0 0 0 0 0 0 0 
1 0 0 1 1 0 0 1 1 1 0 1 1 0 0 0 0 0 0 0 0 0 1 0 0 0 0 0 0 0 0 0 0 0 0 
1 0 0 1 1 0 0 1 1 1 0 1 1 0 0 0 0 0 0 0 0 0 1 0 0 0 0 0 0 0 0 0 0 0 0 
1 0 0 1 1 0 0 1 1 1 0 1 1 0 0 0 0 0 0 0 0 0 1 0 0 0 0 0 0 0 0 0 0 0 0 
1 0 0 1 1 0 0 1 1 1 0 1 1 0 0 0 0 0 0 0 0 0 1 0 0 0 0 0 0 0 0 0 0 0 0 
1 0 0 1 1 0 0 1 1 1 0 1 1 0 0 0 0 0 0 0 0 0 1 0 0 0 0 0 0 0 0 0 0 0 0 
1 0 0 1 1 0 0 1 1 1 0 1 1 0 0 0 0 0 0 0 0 0 1 0 0 0 0 0 0 0 0 0 0 0 0 
1 0 0 1 1 0 0 1 1 1 0 1 1 0 0 0 0 0 0 0 0 0 1 0 0 0 0 0 0 0 0 0 0 0 0 
1 0 0 1 1 0 0 1 1 1 0 1 1 0 0 0 0 0 0 0 0 0 1 0 0 0 0 0 0 0 0 0 0 0 0 
1 0 0 1 1 0 0 1 1 1 0 1 1 0 0 0 0 0 0 0 0 0 1 0 0 0 0 0 0 0 0 0 0 0 0 
1 0 0 1 1 0 0 1 1 1 0 1 1 0 0 0 0 0 0 0 0 0 1 0 0 0 0 0 0 0 0 0 0 0 0 
1 0 0 1 1 0 0 1 1 1 0 1 1 0 0 0 0 0 0 0 0 0 1 0 0 0 0 0 0 0 0 0 0 0 0 
1 0 0 1 1 0 0 1 1 1 0 1 1 0 0 0 0 0 0 0 0 0 1 0 0 0 0 0 0 0 0 0 0 0 0 
1 0 0 1 1 0 0 1 1 1 0 1 1 0 0 0 0 0 0 0 0 0 1 0 0 0 0 0 0 0 0 0 0 0 0 
1 0 0 1 1 0 0 1 1 1 0 1 1 0 0 0 0 0 0 0 0 0 1 0 0 0 0 0 0 0 0 0 0 0 0 
1 0 0 1 1 0 0 1 1 1 0 1 1 0 0 0 0 0 0 0 0 0 1 0 0 0 0 0 0 0 0 0 0 0 0 
1 0 0 1 1 0 0 1 1 1 0 1 1 0 0 0 0 0 0 0 0 0 1 0 0 0 0 0 0 0 0 0 0 0 0 
1 0 0 1 1 0 0 1 1 1 0 1 1 0 0 0 0 0 0 0 0 0 1 0 0 0 0 0 0 0 0 0 0 0 0 
1 0 0 1 1 0 0 1 1 1 0 1 1 0 0 0 0 0 0 0 0 0 1 0 0 0 0 0 0 0 0 0 0 0 0 
1 0 0 1 1 0 0 1 1 1 0 1 1 0 0 0 0 0 0 0 0 0 1 0 0 0 0 0 0 0 0 0 0 0 0 
1 0 0 1 1 0 0 1 1 1 0 1 1 0 0 0 0 0 0 0 0 0 1 0 0 0 0 0 0 0 0 0 0 0 0 
1 0 0 1 1 0 0 1 1 1 0 1 1 0 0 0 0 0 0 0 0 0 1 0 0 0 0 0 0 0 0 0 0 0 0 
1 0 0 1 1 0 0 1 1 1 0 1 1 0 0 0 0 0 0 0 0 0 1 0 0 0 0 0 0 0 0 0 0 0 0 
1 0 0 1 1 0 0 1 1 1 0 1 1 0 0 0 0 0 0 0 0 0 1 0 0 0 0 0 0 0 0 0 0 0 0 
1 0 0 1 1 0 0 1 1 1 0 1 1 0 0 0 0 0 0 0 0 0 1 0 0 0 0 0 0 0 0 0 0 0 0 
1 0 0 1 1 0 0 1 1 1 0 1 1 0 0 0 0 0 0 0 0 0 1 0 0 0 0 0 0 0 0 0 0 0 0 
1 0 0 1 1 0 0 1 1 1 0 1 1 0 0 0 0 0 0 0 0 0 1 0 0 0 0 0 0 0 0 0 0 0 0 
1 0 0 1 1 0 0 1 1 1 0 1 1 0 0 0 0 0 0 0 0 0 1 0 0 0 0 0 0 0 0 0 0 0 0 
1 0 0 1 1 0 0 1 1 1 0 1 1 0 0 0 0 0 0 0 0 0 1 0 0 0 0 0 0 0 0 0 0 0 0 
1 0 0 1 1 0 0 1 1 1 0 1 1 0 0 0 0 0 0 0 0 0 1 0 0 0 0 0 0 0 0 0 0 0 0 
1 0 0 1 1 0 0 1 1 1 0 1 1 0 0 0 0 0 0 0 0 0 1 0 0 0 0 0 0 0 0 0 0 0 0 
1 0 0 1 1 0 0 1 1 1 0 1 1 0 0 0 0 0 0 0 0 0 1 0 0 0 0 0 0 0 0 0 0 0 0 
1 0 0 1 1 0 0 1 1 1 0 1 1 0 0 0 0 0 0 0 0 0 1 0 0 0 0 0 0 0 0 0 0 0 0 
1 0 0 1 1 0 0 1 1 1 0 1 1 0 0 0 0 0 0 0 0 0 1 0 0 0 0 0 0 0 0 0 0 0 0 
1 0 0 1 1 0 0 1 1 1 0 1 1 0 0 0 0 0 0 0 0 0 1 0 0 0 0 0 0 0 0 0 0 0 0 
1 0 0 1 1 0 0 1 1 1 0 1 1 0 0 0 0 0 0 0 0 0 1 0 0 0 0 0 0 0 0 0 0 0 0 
1 0 0 1 1 0 0 1 1 1 0 1 1 0 0 0 0 0 0 0 0 0 1 0 0 0 0 0 0 0 0 0 0 0 0 
1 0 0 1 1 0 0 1 1 1 0 1 1 0 0 0 0 0 0 0 0 0 1 0 0 0 0 0 0 0 0 0 0 0 0 
1 0 0 1 1 0 0 1 1 1 0 1 1 0 0 0 0 0 0 0 0 0 1 0 0 0 0 0 0 0 0 0 0 0 0 
1 0 0 1 1 0 0 1 1 1 0 1 1 0 0 0 0 0 0 0 0 0 1 0 0 0 0 0 0 0 0 0 0 0 0 
1 0 0 1 1 0 0 1 1 1 0 1 1 0 0 0 0 0 0 0 0 0 1 0 0 0 0 0 0 0 0 0 0 0 0 
1 0 0 1 1 0 0 1 1 1 0 1 1 0 0 0 0 0 0 0 0 0 1 0 0 0 0 0 0 0 0 0 0 0 0 
1 0 0 1 1 0 0 1 1 1 0 1 1 0 0 0 0 0 0 0 0 0 1 0 0 0 0 0 0 0 0 0 0 0 0 
1 0 0 1 1 0 0 1 1 1 0 1 1 0 0 0 0 0 0 0 0 0 1 0 0 0 0 0 0 0 0 0 0 0 0 
1 0 0 1 1 0 0 1 1 1 0 1 1 0 0 0 0 0 0 0 0 0 1 0 0 0 0 0 0 0 0 0 0 0 0 
1 0 0 1 1 0 0 1 1 1 0 1 1 0 0 0 0 0 0 0 0 0 1 0 0 0 0 0 0 0 0 0 0 0 0 
1 0 0 1 1 0 0 1 1 1 0 1 1 0 0 0 0 0 0 0 0 0 1 0 0 0 0 0 0 0 0 0 0 0 0 
1 0 0 1 1 0 0 1 1 1 0 1 1 0 0 0 0 0 0 0 0 0 1 0 0 0 0 0 0 0 0 0 0 0 0 
1 0 0 1 1 0 0 1 1 1 0 1 1 0 0 0 0 0 0 0 0 0 1 0 0 0 0 0 0 0 0 0 0 0 0 
1 0 0 1 1 0 0 1 1 1 0 1 1 0 0 0 0 0 0 0 0 0 1 0 0 0 0 0 0 0 0 0 0 0 0 
1 0 0 1 1 0 0 1 1 1 0 1 1 0 0 0 0 0 0 0 0 0 1 0 0 0 0 0 0 0 0 0 0 0 0 
1 0 0 1 1 0 0 1 1 1 0 1 1 0 0 0 0 0 0 0 0 0 1 0 0 0 0 0 0 0 0 0 0 0 0 
1 0 0 1 1 0 0 1 1 1 0 1 1 0 0 0 0 0 0 0 0 0 1 0 0 0 0 0 0 0 0 0 0 0 0 
1 0 0 1 1 0 0 1 1 1 0 1 1 0 0 0 0 0 0 0 0 0 1 0 0 0 0 0 0 0 0 0 0 0 0 
1 0 0 1 1 0 0 1 1 1 0 1 1 0 0 0 0 0 0 0 0 0 1 0 0 0 0 0 0 0 0 0 0 0 0 
1 0 0 1 1 0 0 1 1 1 0 1 1 0 0 0 0 0 0 0 0 0 1 0 0 0 0 0 0 0 0 0 0 0 0 
1 0 0 1 1 0 0 1 1 1 0 1 1 0 0 0 0 0 0 0 0 0 1 0 0 0 0 0 0 0 0 0 0 0 0 
1 0 0 1 1 0 0 1 1 1 0 1 1 0 0 0 0 0 0 0 0 0 1 0 0 0 0 0 0 0 0 0 0 0 0 
1 0 0 1 1 0 0 1 1 1 0 1 1 0 0 0 0 0 0 0 0 0 1 0 0 0 0 0 0 0 0 0 0 0 0 
1 0 0 1 1 0 0 1 1 1 0 1 1 0 0 0 0 0 0 0 0 0 1 0 0 0 0 0 0 0 0 0 0 0 0 
1 0 0 1 1 0 0 1 1 1 0 1 1 0 0 0 0 0 0 0 0 0 1 0 0 0 0 0 0 0 0 0 0 0 0 
1 0 0 1 1 0 0 1 1 1 0 1 1 0 0 0 0 0 0 0 0 0 1 0 0 0 0 0 0 0 0 0 0 0 0 
1 0 0 1 1 0 0 1 1 1 0 1 1 0 0 0 0 0 0 0 0 0 1 0 0 0 0 0 0 0 0 0 0 0 0 
1 0 0 1 1 0 0 1 1 1 0 1 1 0 0 0 0 0 0 0 0 0 1 0 0 0 0 0 0 0 0 0 0 0 0 
1 0 0 1 1 0 0 1 1 1 0 1 1 0 0 0 0 0 0 0 0 0 1 0 0 0 0 0 0 0 0 0 0 0 0 
1 0 0 1 1 0 0 1 1 1 0 1 1 0 0 0 0 0 0 0 0 0 1 0 0 0 0 0 0 0 0 0 0 0 0 
1 0 0 1 1 0 0 1 1 1 0 1 1 0 0 0 0 0 0 0 0 0 1 0 0 0 0 0 0 0 0 0 0 0 0 
1 0 0 1 1 0 0 1 1 1 0 1 1 0 0 0 0 0 0 0 0 0 1 0 0 0 0 0 0 0 0 0 0 0 0 
1 0 0 1 1 0 0 1 1 1 0 1 1 0 0 0 0 0 0 0 0 0 1 0 0 0 0 0 0 0 0 0 0 0 0 
1 0 0 1 1 0 0 1 1 1 0 1 1 0 0 0 0 0 0 0 0 0 1 0 0 0 0 0 0 0 0 0 0 0 0 
1 0 0 1 1 0 0 1 1 1 0 1 1 0 0 0 0 0 0 0 0 0 1 0 0 0 0 0 0 0 0 0 0 0 0 
1 0 0 1 1 0 0 1 1 1 0 1 1 0 0 0 0 0 0 0 0 0 1 0 0 0 0 0 0 0 0 0 0 0 0 
1 0 0 1 1 0 0 1 1 1 0 1 1 0 0 0 0 0 0 0 0 0 1 0 0 0 0 0 0 0 0 0 0 0 0 
1 0 0 1 1 0 0 1 1 1 0 1 1 0 0 0 0 0 0 0 0 0 1 0 0 0 0 0 0 0 0 0 0 0 0 
1 0 0 1 1 0 0 1 1 1 0 1 1 0 0 0 0 0 0 0 0 0 1 0 0 0 0 0 0 0 0 0 0 0 0 
1 0 0 1 1 0 0 1 1 1 0 1 1 0 0 0 0 0 0 0 0 0 1 0 0 0 0 0 0 0 0 0 0 0 0 
1 0 0 1 1 0 0 1 1 1 0 1 1 0 0 0 0 0 0 0 0 0 1 0 0 0 0 0 0 0 0 0 0 0 0 
1 0 0 1 1 0 0 1 1 1 0 1 1 0 0 0 0 0 0 0 0 0 1 0 0 0 0 0 0 0 0 0 0 0 0 
1 0 0 1 1 0 0 1 1 1 0 1 1 0 0 0 0 0 0 0 0 0 1 0 0 0 0 0 0 0 0 0 0 0 0 
1 0 0 1 1 0 0 1 1 1 0 1 1 0 0 0 0 0 0 0 0 0 1 0 0 0 0 0 0 0 0 0 0 0 0 
1 0 0 1 1 0 0 1 1 1 0 1 1 0 0 0 0 0 0 0 0 0 1 0 0 0 0 0 0 0 0 0 0 0 0 
1 0 0 1 1 0 0 1 1 1 0 1 1 0 0 0 0 0 0 0 0 0 1 0 0 0 0 0 0 0 0 0 0 0 0 
1 0 0 1 1 0 0 1 1 1 0 1 1 0 0 0 0 0 0 0 0 0 1 0 0 0 0 0 0 0 0 0 0 0 0 
1 0 0 1 1 0 0 1 1 1 0 1 1 0 0 0 0 0 0 0 0 0 1 0 0 0 0 0 0 0 0 0 0 0 0 
1 0 0 1 1 0 0 1 1 1 0 1 1 0 0 0 0 0 0 0 0 0 1 0 0 0 0 0 0 0 0 0 0 0 0 
1 0 0 1 1 0 0 1 1 1 0 1 1 0 0 0 0 0 0 0 0 0 1 0 0 0 0 0 0 0 0 0 0 0 0 
1 0 0 1 1 0 0 1 1 1 0 1 1 0 0 0 0 0 0 0 0 0 1 0 0 0 0 0 0 0 0 0 0 0 0 
1 0 0 1 1 0 0 1 1 1 0 1 1 0 0 0 0 0 0 0 0 0 1 0 0 0 0 0 0 0 0 0 0 0 0 
1 0 0 1 1 0 0 1 1 1 0 1 1 0 0 0 0 0 0 0 0 0 1 0 0 0 0 0 0 0 0 0 0 0 0 
1 0 0 1 1 0 0 1 1 1 0 1 1 0 0 0 0 0 0 0 0 0 1 0 0 0 0 0 0 0 0 0 0 0 0 
1 0 0 1 1 0 0 1 1 1 0 1 1 0 0 0 0 0 0 0 0 0 1 0 0 0 0 0 0 0 0 0 0 0 0 
1 0 0 1 1 0 0 1 1 1 0 1 1 0 0 0 0 0 0 0 0 0 1 0 0 0 0 0 0 0 0 0 0 0 0 
1 0 0 1 1 0 0 1 1 1 0 1 1 0 0 0 0 0 0 0 0 0 1 0 0 0 0 0 0 0 0 0 0 0 0 
1 0 0 1 1 0 0 1 1 1 0 1 1 0 0 0 0 0 0 0 0 0 1 0 0 0 0 0 0 0 0 0 0 0 0 
1 0 0 1 1 0 0 1 1 1 0 1 1 0 0 0 0 0 0 0 0 0 1 0 0 0 0 0 0 0 0 0 0 0 0 
1 0 0 1 1 0 0 1 1 1 0 1 1 0 0 0 0 0 0 0 0 0 1 0 0 0 0 0 0 0 0 0 0 0 0 
1 0 0 1 1 0 0 1 1 1 0 1 1 0 0 0 0 0 0 0 0 0 1 0 0 0 0 0 0 0 0 0 0 0 0 
1 0 0 1 1 0 0 1 1 1 0 1 1 0 0 0 0 0 0 0 0 0 1 0 0 0 0 0 0 0 0 0 0 0 0 
1 0 0 1 1 0 0 1 1 1 0 1 1 0 0 0 0 0 0 0 0 0 1 0 0 0 0 0 0 0 0 0 0 0 0 
1 0 0 1 1 0 0 1 1 1 0 1 1 0 0 0 0 0 0 0 0 0 1 0 0 0 0 0 0 0 0 0 0 0 0 
1 0 0 1 1 0 0 1 1 1 0 1 1 0 0 0 0 0 0 0 0 0 1 0 0 0 0 0 0 0 0 0 0 0 0 
1 0 0 1 1 0 0 1 1 1 0 1 1 0 0 0 0 0 0 0 0 0 1 0 0 0 0 0 0 0 0 0 0 0 0 
1 0 0 1 1 0 0 1 1 1 0 1 1 0 0 0 0 0 0 0 0 0 1 0 0 0 0 0 0 0 0 0 0 0 0 
1 0 0 1 1 0 0 1 1 1 0 1 1 0 0 0 0 0 0 0 0 0 1 0 0 0 0 0 0 0 0 0 0 0 0 
1 0 0 1 1 0 0 1 1 1 0 1 1 0 0 0 0 0 0 0 0 0 1 0 0 0 0 0 0 0 0 0 0 0 0 
1 0 0 1 1 0 0 1 1 1 0 1 1 0 0 0 0 0 0 0 0 0 1 0 0 0 0 0 0 0 0 0 0 0 0 
1 0 0 1 1 0 0 1 1 1 0 1 1 0 0 0 0 0 0 0 0 0 1 0 0 0 0 0 0 0 0 0 0 0 0 
1 0 0 1 1 0 0 1 1 1 0 1 1 0 0 0 0 0 0 0 0 0 1 0 0 0 0 0 0 0 0 0 0 0 0 
1 0 0 1 1 0 0 1 1 1 0 1 1 0 0 0 0 0 0 0 0 0 1 0 0 0 0 0 0 0 0 0 0 0 0 
1 0 0 1 1 0 0 1 1 1 0 1 1 0 0 0 0 0 0 0 0 0 1 0 0 0 0 0 0 0 0 0 0 0 0 
1 0 0 1 1 0 0 1 1 1 0 1 1 0 0 0 0 0 0 0 0 0 1 0 0 0 0 0 0 0 0 0 0 0 0 
1 0 0 1 1 0 0 1 1 1 0 1 1 0 0 0 0 0 0 0 0 0 1 0 0 0 0 0 0 0 0 0 0 0 0 
1 0 0 1 1 0 0 1 1 1 0 1 1 0 0 0 0 0 0 0 0 0 1 0 0 0 0 0 0 0 0 0 0 0 0 
1 0 0 1 1 0 0 1 1 1 0 1 1 0 0 0 0 0 0 0 0 0 1 0 0 0 0 0 0 0 0 0 0 0 0 
1 0 0 1 1 0 0 1 1 1 0 1 1 0 0 0 0 0 0 0 0 0 1 0 0 0 0 0 0 0 0 0 0 0 0 
1 0 0 1 1 0 0 1 1 1 0 1 1 0 0 0 0 0 0 0 0 0 1 0 0 0 0 0 0 0 0 0 0 0 0 
1 0 0 1 1 0 0 1 1 1 0 1 1 0 0 0 0 0 0 0 0 0 1 0 0 0 0 0 0 0 0 0 0 0 0 
1 0 0 1 1 0 0 1 1 1 0 1 1 0 0 0 0 0 0 0 0 0 1 0 0 0 0 0 0 0 0 0 0 0 0 
1 0 0 1 1 0 0 1 1 1 0 1 1 0 0 0 0 0 0 0 0 0 1 0 0 0 0 0 0 0 0 0 0 0 0 
1 0 0 1 1 0 0 1 1 1 0 1 1 0 0 0 0 0 0 0 0 0 1 0 0 0 0 0 0 0 0 0 0 0 0 
1 0 0 1 1 0 0 1 1 1 0 1 1 0 0 0 0 0 0 0 0 0 1 0 0 0 0 0 0 0 0 0 0 0 0 
1 0 0 1 1 0 0 1 1 1 0 1 1 0 0 0 0 0 0 0 0 0 1 0 0 0 0 0 0 0 0 0 0 0 0 
1 0 0 1 1 0 0 1 1 1 0 1 1 0 0 0 0 0 0 0 0 0 1 0 0 0 0 0 0 0 0 0 0 0 0 
1 0 0 1 1 0 0 1 1 1 0 1 1 0 0 0 0 0 0 0 0 0 1 0 0 0 0 0 0 0 0 0 0 0 0 
1 0 0 1 1 0 0 1 1 1 0 1 1 0 0 0 0 0 0 0 0 0 1 0 0 0 0 0 0 0 0 0 0 0 0 
1 0 0 1 1 0 0 1 1 1 0 1 1 0 0 0 0 0 0 0 0 0 1 0 0 0 0 0 0 0 0 0 0 0 0 
1 0 0 1 1 0 0 1 1 1 0 1 1 0 0 0 0 0 0 0 0 0 1 0 0 0 0 0 0 0 0 0 0 0 0 
1 0 0 1 1 0 0 1 1 1 0 1 1 0 0 0 0 0 0 0 0 0 1 0 0 0 0 0 0 0 0 0 0 0 0 
1 0 0 1 1 0 0 1 1 1 0 1 1 0 0 0 0 0 0 0 0 0 1 0 0 0 0 0 0 0 0 0 0 0 0 
1 0 0 1 1 0 0 1 1 1 0 1 1 0 0 0 0 0 0 0 0 0 1 0 0 0 0 0 0 0 0 0 0 0 0 
1 0 0 1 1 0 0 1 1 1 0 1 1 0 0 0 0 0 0 0 0 0 1 0 0 0 0 0 0 0 0 0 0 0 0 
1 0 0 1 1 0 0 1 1 1 0 1 1 0 0 0 0 0 0 0 0 0 1 0 0 0 0 0 0 0 0 0 0 0 0 
1 0 0 1 1 0 0 1 1 1 0 1 1 0 0 0 0 0 0 0 0 0 1 0 0 0 0 0 0 0 0 0 0 0 0 
1 0 0 1 1 0 0 1 1 1 0 1 1 0 0 0 0 0 0 0 0 0 1 0 0 0 0 0 0 0 0 0 0 0 0 
1 0 0 1 1 0 0 1 1 1 0 1 1 0 0 0 0 0 0 0 0 0 1 0 0 0 0 0 0 0 0 0 0 0 0 
1 0 0 1 1 0 0 1 1 1 0 1 1 0 0 0 0 0 0 0 0 0 1 0 0 0 0 0 0 0 0 0 0 0 0 
1 0 0 1 1 0 0 1 1 1 0 1 1 0 0 0 0 0 0 0 0 0 1 0 0 0 0 0 0 0 0 0 0 0 0 
1 0 0 1 1 0 0 1 1 1 0 1 1 0 0 0 0 0 0 0 0 0 1 0 0 0 0 0 0 0 0 0 0 0 0 
1 0 0 1 1 0 0 1 1 1 0 1 1 0 0 0 0 0 0 0 0 0 1 0 0 0 0 0 0 0 0 0 0 0 0 
1 0 0 1 1 0 0 1 1 1 0 1 1 0 0 0 0 0 0 0 0 0 1 0 0 0 0 0 0 0 0 0 0 0 0 
1 0 0 1 1 0 0 1 1 1 0 1 1 0 0 0 0 0 0 0 0 0 1 0 0 0 0 0 0 0 0 0 0 0 0 
1 0 0 1 1 0 0 1 1 1 0 1 1 0 0 0 0 0 0 0 0 0 1 0 0 0 0 0 0 0 0 0 0 0 0 
1 0 0 1 1 0 0 1 1 1 0 1 1 0 0 0 0 0 0 0 0 0 1 0 0 0 0 0 0 0 0 0 0 0 0 
1 0 0 1 1 0 0 1 1 1 0 1 1 0 0 0 0 0 0 0 0 0 1 0 0 0 0 0 0 0 0 0 0 0 0 
1 0 0 1 1 0 0 1 1 1 0 1 1 0 0 0 0 0 0 0 0 0 1 0 0 0 0 0 0 0 0 0 0 0 0 
1 0 0 1 1 0 0 1 1 1 0 1 1 0 0 0 0 0 0 0 0 0 1 0 0 0 0 0 0 0 0 0 0 0 0 
1 0 0 1 1 0 0 1 1 1 0 1 1 0 0 0 0 0 0 0 0 0 1 0 0 0 0 0 0 0 0 0 0 0 0 
1 0 0 1 1 0 0 1 1 1 0 1 1 0 0 0 0 0 0 0 0 0 1 0 0 0 0 0 0 0 0 0 0 0 0 
1 0 0 1 1 0 0 1 1 1 0 1 1 0 0 0 0 0 0 0 0 0 1 0 0 0 0 0 0 0 0 0 0 0 0 
1 0 0 1 1 0 0 1 1 1 0 1 1 0 0 0 0 0 0 0 0 0 1 0 0 0 0 0 0 0 0 0 0 0 0 
1 0 0 1 1 0 0 1 1 1 0 1 1 0 0 0 0 0 0 0 0 0 1 0 0 0 0 0 0 0 0 0 0 0 0 
1 0 0 1 1 0 0 1 1 1 0 1 1 0 0 0 0 0 0 0 0 0 1 0 0 0 0 0 0 0 0 0 0 0 0 
1 0 0 1 1 0 0 1 1 1 0 1 1 0 0 0 0 0 0 0 0 0 1 0 0 0 0 0 0 0 0 0 0 0 0 
1 0 0 1 1 0 0 1 1 1 0 1 1 0 0 0 0 0 0 0 0 0 1 0 0 0 0 0 0 0 0 0 0 0 0 
1 0 0 1 1 0 0 1 1 1 0 1 1 0 0 0 0 0 0 0 0 0 1 0 0 0 0 0 0 0 0 0 0 0 0 
1 0 0 1 1 0 0 1 1 1 0 1 1 0 0 0 0 0 0 0 0 0 1 0 0 0 0 0 0 0 0 0 0 0 0 
1 0 0 1 1 0 0 1 1 1 0 1 1 0 0 0 0 0 0 0 0 0 1 0 0 0 0 0 0 0 0 0 0 0 0 
1 0 0 1 1 0 0 1 1 1 0 1 1 0 0 0 0 0 0 0 0 0 1 0 0 0 0 0 0 0 0 0 0 0 0 
1 0 0 1 1 0 0 1 1 1 0 1 1 0 0 0 0 0 0 0 0 0 1 0 0 0 0 0 0 0 0 0 0 0 0 
1 0 0 1 1 0 0 1 1 1 0 1 1 0 0 0 0 0 0 0 0 0 1 0 0 0 0 0 0 0 0 0 0 0 0 
1 0 0 1 1 0 0 1 1 1 0 1 1 0 0 0 0 0 0 0 0 0 1 0 0 0 0 0 0 0 0 0 0 0 0 
1 0 0 1 1 0 0 1 1 1 0 1 1 0 0 0 0 0 0 0 0 0 1 0 0 0 0 0 0 0 0 0 0 0 0 
1 0 0 1 1 0 0 1 1 1 0 1 1 0 0 0 0 0 0 0 0 0 1 0 0 0 0 0 0 0 0 0 0 0 0 
1 0 0 1 1 0 0 1 1 1 0 1 1 0 0 0 0 0 0 0 0 0 1 0 0 0 0 0 0 0 0 0 0 0 0 
1 0 0 1 1 0 0 1 1 1 0 1 1 0 0 0 0 0 0 0 0 0 1 0 0 0 0 0 0 0 0 0 0 0 0 
1 0 0 1 1 0 0 1 1 1 0 1 1 0 0 0 0 0 0 0 0 0 1 0 0 0 0 0 0 0 0 0 0 0 0 
1 0 0 1 1 0 0 1 1 1 0 1 1 0 0 0 0 0 0 0 0 0 1 0 0 0 0 0 0 0 0 0 0 0 0 
1 0 0 1 1 0 0 1 1 1 0 1 1 0 0 0 0 0 0 0 0 0 1 0 0 0 0 0 0 0 0 0 0 0 0 
1 0 0 1 1 0 0 1 1 1 0 1 1 0 0 0 0 0 0 0 0 0 1 0 0 0 0 0 0 0 0 0 0 0 0 
1 0 0 1 1 0 0 1 1 1 0 1 1 0 0 0 0 0 0 0 0 0 1 0 0 0 0 0 0 0 0 0 0 0 0 
1 0 0 1 1 0 0 1 1 1 0 1 1 0 0 0 0 0 0 0 0 0 1 0 0 0 0 0 0 0 0 0 0 0 0 
1 0 0 1 1 0 0 1 1 1 0 1 1 0 0 0 0 0 0 0 0 0 1 0 0 0 0 0 0 0 0 0 0 0 0 
1 0 0 1 1 0 0 1 1 1 0 1 1 0 0 0 0 0 0 0 0 0 1 0 0 0 0 0 0 0 0 0 0 0 0 
1 0 0 1 1 0 0 1 1 1 0 1 1 0 0 0 0 0 0 0 0 0 1 0 0 0 0 0 0 0 0 0 0 0 0 
1 0 0 1 1 0 0 1 1 1 0 1 1 0 0 0 0 0 0 0 0 0 1 0 0 0 0 0 0 0 0 0 0 0 0 
1 0 0 1 1 0 0 1 1 1 0 1 1 0 0 0 0 0 0 0 0 0 1 0 0 0 0 0 0 0 0 0 0 0 0 
1 0 0 1 1 0 0 1 1 1 0 1 1 0 0 0 0 0 0 0 0 0 1 0 0 0 0 0 0 0 0 0 0 0 0 
1 0 0 1 1 0 0 1 1 1 0 1 1 0 0 0 0 0 0 0 0 0 1 0 0 0 0 0 0 0 0 0 0 0 0 
1 0 0 1 1 0 0 1 1 1 0 1 1 0 0 0 0 0 0 0 0 0 1 0 0 0 0 0 0 0 0 0 0 0 0 
1 0 0 1 1 0 0 1 1 1 0 1 1 0 0 0 0 0 0 0 0 0 1 0 0 0 0 0 0 0 0 0 0 0 0 
1 0 0 1 1 0 0 1 1 1 0 1 1 0 0 0 0 0 0 0 0 0 1 0 0 0 0 0 0 0 0 0 0 0 0 
1 0 0 1 1 0 0 1 1 1 0 1 1 0 0 0 0 0 0 0 0 0 1 0 0 0 0 0 0 0 0 0 0 0 0 
1 0 0 1 1 0 0 1 1 1 0 1 1 0 0 0 0 0 0 0 0 0 1 0 0 0 0 0 0 0 0 0 0 0 0 
1 0 0 1 1 0 0 1 1 1 0 1 1 0 0 0 0 0 0 0 0 0 1 0 0 0 0 0 0 0 0 0 0 0 0 
1 0 0 1 1 0 0 1 1 1 0 1 1 0 0 0 0 0 0 0 0 0 1 0 0 0 0 0 0 0 0 0 0 0 0 
1 0 0 1 1 0 0 1 1 1 0 1 1 0 0 0 0 0 0 0 0 0 1 0 0 0 0 0 0 0 0 0 0 0 0 
1 0 0 1 1 0 0 1 1 1 0 1 1 0 0 0 0 0 0 0 0 0 1 0 0 0 0 0 0 0 0 0 0 0 0 
1 0 0 1 1 0 0 1 1 1 0 1 1 0 0 0 0 0 0 0 0 0 1 0 0 0 0 0 0 0 0 0 0 0 0 
1 0 0 1 1 0 0 1 1 1 0 1 1 0 0 0 0 0 0 0 0 0 1 0 0 0 0 0 0 0 0 0 0 0 0 
1 0 0 1 1 0 0 1 1 1 0 1 1 0 0 0 0 0 0 0 0 0 1 0 0 0 0 0 0 0 0 0 0 0 0 
1 0 0 1 1 0 0 1 1 1 0 1 1 0 0 0 0 0 0 0 0 0 1 0 0 0 0 0 0 0 0 0 0 0 0 
1 0 0 1 1 0 0 1 1 1 0 1 1 0 0 0 0 0 0 0 0 0 1 0 0 0 0 0 0 0 0 0 0 0 0 
1 0 0 1 1 0 0 1 1 1 0 1 1 0 0 0 0 0 0 0 0 0 1 0 0 0 0 0 0 0 0 0 0 0 0 
1 0 0 1 1 0 0 1 1 1 0 1 1 0 0 0 0 0 0 0 0 0 1 0 0 0 0 0 0 0 0 0 0 0 0 
1 0 0 1 1 0 0 1 1 1 0 1 1 0 0 0 0 0 0 0 0 0 1 0 0 0 0 0 0 0 0 0 0 0 0 
1 0 0 1 1 0 0 1 1 1 0 1 1 0 0 0 0 0 0 0 0 0 1 0 0 0 0 0 0 0 0 0 0 0 0 
1 0 0 1 1 0 0 1 1 1 0 1 1 0 0 0 0 0 0 0 0 0 1 0 0 0 0 0 0 0 0 0 0 0 0 
1 0 0 1 1 0 0 1 1 1 0 1 1 0 0 0 0 0 0 0 0 0 1 0 0 0 0 0 0 0 0 0 0 0 0 
1 0 0 1 1 0 0 1 1 1 0 1 1 0 0 0 0 0 0 0 0 0 1 0 0 0 0 0 0 0 0 0 0 0 0 
1 0 0 1 1 0 0 1 1 1 0 1 1 0 0 0 0 0 0 0 0 0 1 0 0 0 0 0 0 0 0 0 0 0 0 
1 0 0 1 1 0 0 1 1 1 0 1 1 0 0 0 0 0 0 0 0 0 1 0 0 0 0 0 0 0 0 0 0 0 0 
1 0 0 1 1 0 0 1 1 1 0 1 1 0 0 0 0 0 0 0 0 0 1 0 0 0 0 0 0 0 0 0 0 0 0 
1 0 0 1 1 0 0 1 1 1 0 1 1 0 0 0 0 0 0 0 0 0 1 0 0 0 0 0 0 0 0 0 0 0 0 
1 0 0 1 1 0 0 1 1 1 0 1 1 0 0 0 0 0 0 0 0 0 1 0 0 0 0 0 0 0 0 0 0 0 0 
1 0 0 1 1 0 0 1 1 1 0 1 1 0 0 0 0 0 0 0 0 0 1 0 0 0 0 0 0 0 0 0 0 0 0 
1 0 0 1 1 0 0 1 1 1 0 1 1 0 0 0 0 0 0 0 0 0 1 0 0 0 0 0 0 0 0 0 0 0 0 
1 0 0 1 1 0 0 1 1 1 0 1 1 0 0 0 0 0 0 0 0 0 1 0 0 0 0 0 0 0 0 0 0 0 0 
1 0 0 1 1 0 0 1 1 1 0 1 1 0 0 0 0 0 0 0 0 0 1 0 0 0 0 0 0 0 0 0 0 0 0 
1 0 0 1 1 0 0 1 1 1 0 1 1 0 0 0 0 0 0 0 0 0 1 0 0 0 0 0 0 0 0 0 0 0 0 
1 0 0 1 1 0 0 1 1 1 0 1 1 0 0 0 0 0 0 0 0 0 1 0 0 0 0 0 0 0 0 0 0 0 0 
1 0 0 1 1 0 0 1 1 1 0 1 1 0 0 0 0 0 0 0 0 0 1 0 0 0 0 0 0 0 0 0 0 0 0 
1 0 0 1 1 0 0 1 1 1 0 1 1 0 0 0 0 0 0 0 0 0 1 0 0 0 0 0 0 0 0 0 0 0 0 
1 0 0 1 1 0 0 1 1 1 0 1 1 0 0 0 0 0 0 0 0 0 1 0 0 0 0 0 0 0 0 0 0 0 0 
1 0 0 1 1 0 0 1 1 1 0 1 1 0 0 0 0 0 0 0 0 0 1 0 0 0 0 0 0 0 0 0 0 0 0 
1 0 0 1 1 0 0 1 1 1 0 1 1 0 0 0 0 0 0 0 0 0 1 0 0 0 0 0 0 0 0 0 0 0 0 
1 0 0 1 1 0 0 1 1 1 0 1 1 0 0 0 0 0 0 0 0 0 1 0 0 0 0 0 0 0 0 0 0 0 0 
1 0 0 1 1 0 0 1 1 1 0 1 1 0 0 0 0 0 0 0 0 0 1 0 0 0 0 0 0 0 0 0 0 0 0 
1 0 0 1 1 0 0 1 1 1 0 1 1 0 0 0 0 0 0 0 0 0 1 0 0 0 0 0 0 0 0 0 0 0 0 
1 0 0 1 1 0 0 1 1 1 0 1 1 0 0 0 0 0 0 0 0 0 1 0 0 0 0 0 0 0 0 0 0 0 0 
1 0 0 1 1 0 0 1 1 1 0 1 1 0 0 0 0 0 0 0 0 0 1 0 0 0 0 0 0 0 0 0 0 0 0 
1 0 0 1 1 0 0 1 1 1 0 1 1 0 0 0 0 0 0 0 0 0 1 0 0 0 0 0 0 0 0 0 0 0 0 
1 0 0 1 1 0 0 1 1 1 0 1 1 0 0 0 0 0 0 0 0 0 1 0 0 0 0 0 0 0 0 0 0 0 0 
1 0 0 1 1 0 0 1 1 1 0 1 1 0 0 0 0 0 0 0 0 0 1 0 0 0 0 0 0 0 0 0 0 0 0 
1 0 0 1 1 0 0 1 1 1 0 1 1 0 0 0 0 0 0 0 0 0 1 0 0 0 0 0 0 0 0 0 0 0 0 
1 0 0 1 1 0 0 1 1 1 0 1 1 0 0 0 0 0 0 0 0 0 1 0 0 0 0 0 0 0 0 0 0 0 0 
1 0 0 1 1 0 0 1 1 1 0 1 1 0 0 0 0 0 0 0 0 0 1 0 0 0 0 0 0 0 0 0 0 0 0 
1 0 0 1 1 0 0 1 1 1 0 1 1 0 0 0 0 0 0 0 0 0 1 0 0 0 0 0 0 0 0 0 0 0 0 
1 0 0 1 1 0 0 1 1 1 0 1 1 0 0 0 0 0 0 0 0 0 1 0 0 0 0 0 0 0 0 0 0 0 0 
1 0 0 1 1 0 0 1 1 1 0 1 1 0 0 0 0 0 0 0 0 0 1 0 0 0 0 0 0 0 0 0 0 0 0 
1 0 0 1 1 0 0 1 1 1 0 1 1 0 0 0 0 0 0 0 0 0 1 0 0 0 0 0 0 0 0 0 0 0 0 
1 0 0 1 1 0 0 1 1 1 0 1 1 0 0 0 0 0 0 0 0 0 1 0 0 0 0 0 0 0 0 0 0 0 0 
1 0 0 1 1 0 0 1 1 1 0 1 1 0 0 0 0 0 0 0 0 0 1 0 0 0 0 0 0 0 0 0 0 0 0 
1 0 0 1 1 0 0 1 1 1 0 1 1 0 0 0 0 0 0 0 0 0 1 0 0 0 0 0 0 0 0 0 0 0 0 
1 0 0 1 1 0 0 1 1 1 0 1 1 0 0 0 0 0 0 0 0 0 1 0 0 0 0 0 0 0 0 0 0 0 0 
1 0 0 1 1 0 0 1 1 1 0 1 1 0 0 0 0 0 0 0 0 0 1 0 0 0 0 0 0 0 0 0 0 0 0 
1 0 0 1 1 0 0 1 1 1 0 1 1 0 0 0 0 0 0 0 0 0 1 0 0 0 0 0 0 0 0 0 0 0 0 
1 0 0 1 1 0 0 1 1 1 0 1 1 0 0 0 0 0 0 0 0 0 1 0 0 0 0 0 0 0 0 0 0 0 0 
1 0 0 1 1 0 0 1 1 1 0 1 1 0 0 0 0 0 0 0 0 0 1 0 0 0 0 0 0 0 0 0 0 0 0 
1 0 0 1 1 0 0 1 1 1 0 1 1 0 0 0 0 0 0 0 0 0 1 0 0 0 0 0 0 0 0 0 0 0 0 
1 0 0 1 1 0 0 1 1 1 0 1 1 0 0 0 0 0 0 0 0 0 1 0 0 0 0 0 0 0 0 0 0 0 0 
1 0 0 1 1 0 0 1 1 1 0 1 1 0 0 0 0 0 0 0 0 0 1 0 0 0 0 0 0 0 0 0 0 0 0 
1 0 0 1 1 0 0 1 1 1 0 1 1 0 0 0 0 0 0 0 0 0 1 0 0 0 0 0 0 0 0 0 0 0 0 
1 0 0 1 1 0 0 1 1 1 0 1 1 0 0 0 0 0 0 0 0 0 1 0 0 0 0 0 0 0 0 0 0 0 0 
1 0 0 1 1 0 0 1 1 1 0 1 1 0 0 0 0 0 0 0 0 0 1 0 0 0 0 0 0 0 0 0 0 0 0 
1 0 0 1 1 0 0 1 1 1 0 1 1 0 0 0 0 0 0 0 0 0 1 0 0 0 0 0 0 0 0 0 0 0 0 
1 0 0 1 1 0 0 1 1 1 0 1 1 0 0 0 0 0 0 0 0 0 1 0 0 0 0 0 0 0 0 0 0 0 0 
1 0 0 1 1 0 0 1 1 1 0 1 1 0 0 0 0 0 0 0 0 0 1 0 0 0 0 0 0 0 0 0 0 0 0 
1 0 0 1 1 0 0 1 1 1 0 1 1 0 0 0 0 0 0 0 0 0 1 0 0 0 0 0 0 0 0 0 0 0 0 
1 0 0 1 1 0 0 1 1 1 0 1 1 0 0 0 0 0 0 0 0 0 1 0 0 0 0 0 0 0 0 0 0 0 0 
1 0 0 1 1 0 0 1 1 1 0 1 1 0 0 0 0 0 0 0 0 0 1 0 0 0 0 0 0 0 0 0 0 0 0 
1 0 0 1 1 0 0 1 1 1 0 1 1 0 0 0 0 0 0 0 0 0 1 0 0 0 0 0 0 0 0 0 0 0 0 
1 0 0 1 1 0 0 1 1 1 0 1 1 0 0 0 0 0 0 0 0 0 1 0 0 0 0 0 0 0 0 0 0 0 0 
1 0 0 1 1 0 0 1 1 1 0 1 1 0 0 0 0 0 0 0 0 0 1 0 0 0 0 0 0 0 0 0 0 0 0 
1 0 0 1 1 0 0 1 1 1 0 1 1 0 0 0 0 0 0 0 0 0 1 0 0 0 0 0 0 0 0 0 0 0 0 
1 0 0 1 1 0 0 1 1 1 0 1 1 0 0 0 0 0 0 0 0 0 1 0 0 0 0 0 0 0 0 0 0 0 0 
1 0 0 1 1 0 0 1 1 1 0 1 1 0 0 0 0 0 0 0 0 0 1 0 0 0 0 0 0 0 0 0 0 0 0 
1 0 0 1 1 0 0 1 1 1 0 1 1 0 0 0 0 0 0 0 0 0 1 0 0 0 0 0 0 0 0 0 0 0 0 
1 0 0 1 1 0 0 1 1 1 0 1 1 0 0 0 0 0 0 0 0 0 1 0 0 0 0 0 0 0 0 0 0 0 0 
1 0 0 1 1 0 0 1 1 1 0 1 1 0 0 0 0 0 0 0 0 0 1 0 0 0 0 0 0 0 0 0 0 0 0 
1 0 0 1 1 0 0 1 1 1 0 1 1 0 0 0 0 0 0 0 0 0 1 0 0 0 0 0 0 0 0 0 0 0 0 
1 0 0 1 1 0 0 1 1 1 0 1 1 0 0 0 0 0 0 0 0 0 1 0 0 0 0 0 0 0 0 0 0 0 0 
1 0 0 1 1 0 0 1 1 1 0 1 1 0 0 0 0 0 0 0 0 0 1 0 0 0 0 0 0 0 0 0 0 0 0 
1 0 0 1 1 0 0 1 1 1 0 1 1 0 0 0 0 0 0 0 0 0 1 0 0 0 0 0 0 0 0 0 0 0 0 
1 0 0 1 1 0 0 1 1 1 0 1 1 0 0 0 0 0 0 0 0 0 1 0 0 0 0 0 0 0 0 0 0 0 0 
1 0 0 1 1 0 0 1 1 1 0 1 1 0 0 0 0 0 0 0 0 0 1 0 0 0 0 0 0 0 0 0 0 0 0 
1 0 0 1 1 0 0 1 1 1 0 1 1 0 0 0 0 0 0 0 0 0 1 0 0 0 0 0 0 0 0 0 0 0 0 
1 0 0 1 1 0 0 1 1 1 0 1 1 0 0 0 0 0 0 0 0 0 1 0 0 0 0 0 0 0 0 0 0 0 0 
1 0 0 1 1 0 0 1 1 1 0 1 1 0 0 0 0 0 0 0 0 0 1 0 0 0 0 0 0 0 0 0 0 0 0 
1 0 0 1 1 0 0 1 1 1 0 1 1 0 0 0 0 0 0 0 0 0 1 0 0 0 0 0 0 0 0 0 0 0 0 
1 0 0 1 1 0 0 1 1 1 0 1 1 0 0 0 0 0 0 0 0 0 1 0 0 0 0 0 0 0 0 0 0 0 0 
1 0 0 1 1 0 0 1 1 1 0 1 1 0 0 0 0 0 0 0 0 0 1 0 0 0 0 0 0 0 0 0 0 0 0 
1 0 0 1 1 0 0 1 1 1 0 1 1 0 0 0 0 0 0 0 0 0 1 0 0 0 0 0 0 0 0 0 0 0 0 
1 0 0 1 1 0 0 1 1 1 0 1 1 0 0 0 0 0 0 0 0 0 1 0 0 0 0 0 0 0 0 0 0 0 0 
1 0 0 1 1 0 0 1 1 1 0 1 1 0 0 0 0 0 0 0 0 0 1 0 0 0 0 0 0 0 0 0 0 0 0 
1 0 0 1 1 0 0 1 1 1 0 1 1 0 0 0 0 0 0 0 0 0 1 0 0 0 0 0 0 0 0 0 0 0 0 
1 0 0 1 1 0 0 1 1 1 0 1 1 0 0 0 0 0 0 0 0 0 1 0 0 0 0 0 0 0 0 0 0 0 0 
1 0 0 1 1 0 0 1 1 1 0 1 1 0 0 0 0 0 0 0 0 0 1 0 0 0 0 0 0 0 0 0 0 0 0 
1 0 0 1 1 0 0 1 1 1 0 1 1 0 0 0 0 0 0 0 0 0 1 0 0 0 0 0 0 0 0 0 0 0 0 
1 0 0 1 1 0 0 1 1 1 0 1 1 0 0 0 0 0 0 0 0 0 1 0 0 0 0 0 0 0 0 0 0 0 0 
1 0 0 1 1 0 0 1 1 1 0 1 1 0 0 0 0 0 0 0 0 0 1 0 0 0 0 0 0 0 0 0 0 0 0 
1 0 0 1 1 0 0 1 1 1 0 1 1 0 0 0 0 0 0 0 0 0 1 0 0 0 0 0 0 0 0 0 0 0 0 
1 0 0 1 1 0 0 1 1 1 0 1 1 0 0 0 0 0 0 0 0 0 1 0 0 0 0 0 0 0 0 0 0 0 0 
1 0 0 1 1 0 0 1 1 1 0 1 1 0 0 0 0 0 0 0 0 0 1 0 0 0 0 0 0 0 0 0 0 0 0 
1 0 0 1 1 0 0 1 1 1 0 1 1 0 0 0 0 0 0 0 0 0 1 0 0 0 0 0 0 0 0 0 0 0 0 
1 0 0 1 1 0 0 1 1 1 0 1 1 0 0 0 0 0 0 0 0 0 1 0 0 0 0 0 0 0 0 0 0 0 0 
1 0 0 1 1 0 0 1 1 1 0 1 1 0 0 0 0 0 0 0 0 0 1 0 0 0 0 0 0 0 0 0 0 0 0 
1 0 0 1 1 0 0 1 1 1 0 1 1 0 0 0 0 0 0 0 0 0 1 0 0 0 0 0 0 0 0 0 0 0 0 
1 0 0 1 1 0 0 1 1 1 0 1 1 0 0 0 0 0 0 0 0 0 1 0 0 0 0 0 0 0 0 0 0 0 0 
1 0 0 1 1 0 0 1 1 1 0 1 1 0 0 0 0 0 0 0 0 0 1 0 0 0 0 0 0 0 0 0 0 0 0 
1 0 0 1 1 0 0 1 1 1 0 1 1 0 0 0 0 0 0 0 0 0 1 0 0 0 0 0 0 0 0 0 0 0 0 
1 0 0 1 1 0 0 1 1 1 0 1 1 0 0 0 0 0 0 0 0 0 1 0 0 0 0 0 0 0 0 0 0 0 0 
1 0 0 1 1 0 0 1 1 1 0 1 1 0 0 0 0 0 0 0 0 0 1 0 0 0 0 0 0 0 0 0 0 0 0 
1 0 0 1 1 0 0 1 1 1 0 1 1 0 0 0 0 0 0 0 0 0 1 0 0 0 0 0 0 0 0 0 0 0 0 
1 0 0 1 1 0 0 1 1 1 0 1 1 0 0 0 0 0 0 0 0 0 1 0 0 0 0 0 0 0 0 0 0 0 0 
1 0 0 1 1 0 0 1 1 1 0 1 1 0 0 0 0 0 0 0 0 0 1 0 0 0 0 0 0 0 0 0 0 0 0 
1 0 0 1 1 0 0 1 1 1 0 1 1 0 0 0 0 0 0 0 0 0 1 0 0 0 0 0 0 0 0 0 0 0 0 
1 0 0 1 1 0 0 1 1 1 0 1 1 0 0 0 0 0 0 0 0 0 1 0 0 0 0 0 0 0 0 0 0 0 0 
1 0 0 1 1 0 0 1 1 1 0 1 1 0 0 0 0 0 0 0 0 0 1 0 0 0 0 0 0 0 0 0 0 0 0 
1 0 0 1 1 0 0 1 1 1 0 1 1 0 0 0 0 0 0 0 0 0 1 0 0 0 0 0 0 0 0 0 0 0 0 
1 0 0 1 1 0 0 1 1 1 0 1 1 0 0 0 0 0 0 0 0 0 1 0 0 0 0 0 0 0 0 0 0 0 0 
1 0 0 1 1 0 0 1 1 1 0 1 1 0 0 0 0 0 0 0 0 0 1 0 0 0 0 0 0 0 0 0 0 0 0 
1 0 0 1 1 0 0 1 1 1 0 1 1 0 0 0 0 0 0 0 0 0 1 0 0 0 0 0 0 0 0 0 0 0 0 
1 0 0 1 1 0 0 1 1 1 0 1 1 0 0 0 0 0 0 0 0 0 1 0 0 0 0 0 0 0 0 0 0 0 0 
1 0 0 1 1 0 0 1 1 1 0 1 1 0 0 0 0 0 0 0 0 0 1 0 0 0 0 0 0 0 0 0 0 0 0 
1 0 0 1 1 0 0 1 1 1 0 1 1 0 0 0 0 0 0 0 0 0 1 0 0 0 0 0 0 0 0 0 0 0 0 
1 0 0 1 1 0 0 1 1 1 0 1 1 0 0 0 0 0 0 0 0 0 1 0 0 0 0 0 0 0 0 0 0 0 0 
1 0 0 1 1 0 0 1 1 1 0 1 1 0 0 0 0 0 0 0 0 0 1 0 0 0 0 0 0 0 0 0 0 0 0 
1 0 0 1 1 0 0 1 1 1 0 1 1 0 0 0 0 0 0 0 0 0 1 0 0 0 0 0 0 0 0 0 0 0 0 
1 0 0 1 1 0 0 1 1 1 0 1 1 0 0 0 0 0 0 0 0 0 1 0 0 0 0 0 0 0 0 0 0 0 0 
1 0 0 1 1 0 0 1 1 1 0 1 1 0 0 0 0 0 0 0 0 0 1 0 0 0 0 0 0 0 0 0 0 0 0 
1 0 0 1 1 0 0 1 1 1 0 1 1 0 0 0 0 0 0 0 0 0 1 0 0 0 0 0 0 0 0 0 0 0 0 
1 0 0 1 1 0 0 1 1 1 0 1 1 0 0 0 0 0 0 0 0 0 1 0 0 0 0 0 0 0 0 0 0 0 0 
1 0 0 1 1 0 0 1 1 1 0 1 1 0 0 0 0 0 0 0 0 0 1 0 0 0 0 0 0 0 0 0 0 0 0 
1 0 0 1 1 0 0 1 1 1 0 1 1 0 0 0 0 0 0 0 0 0 1 0 0 0 0 0 0 0 0 0 0 0 0 
1 0 0 1 1 0 0 1 1 1 0 1 1 0 0 0 0 0 0 0 0 0 1 0 0 0 0 0 0 0 0 0 0 0 0 
1 0 0 1 1 0 0 1 1 1 0 1 1 0 0 0 0 0 0 0 0 0 1 0 0 0 0 0 0 0 0 0 0 0 0 
1 0 0 1 1 0 0 1 1 1 0 1 1 0 0 0 0 0 0 0 0 0 1 0 0 0 0 0 0 0 0 0 0 0 0 
1 0 0 1 1 0 0 1 1 1 0 1 1 0 0 0 0 0 0 0 0 0 1 0 0 0 0 0 0 0 0 0 0 0 0 
1 0 0 1 1 0 0 1 1 1 0 1 1 0 0 0 0 0 0 0 0 0 1 0 0 0 0 0 0 0 0 0 0 0 0 
1 0 0 1 1 0 0 1 1 1 0 1 1 0 0 0 0 0 0 0 0 0 1 0 0 0 0 0 0 0 0 0 0 0 0 
1 0 0 1 1 0 0 1 1 1 0 1 1 0 0 0 0 0 0 0 0 0 1 0 0 0 0 0 0 0 0 0 0 0 0 
1 0 0 1 1 0 0 1 1 1 0 1 1 0 0 0 0 0 0 0 0 0 1 0 0 0 0 0 0 0 0 0 0 0 0 
1 0 0 1 1 0 0 1 1 1 0 1 1 0 0 0 0 0 0 0 0 0 1 0 0 0 0 0 0 0 0 0 0 0 0 
1 0 0 1 1 0 0 1 1 1 0 1 1 0 0 0 0 0 0 0 0 0 1 0 0 0 0 0 0 0 0 0 0 0 0 
1 0 0 1 1 0 0 1 1 1 0 1 1 0 0 0 0 0 0 0 0 0 1 0 0 0 0 0 0 0 0 0 0 0 0 
1 0 0 1 1 0 0 1 1 1 0 1 1 0 0 0 0 0 0 0 0 0 1 0 0 0 0 0 0 0 0 0 0 0 0 
1 0 0 1 1 0 0 1 1 1 0 1 1 0 0 0 0 0 0 0 0 0 1 0 0 0 0 0 0 0 0 0 0 0 0 
1 0 0 1 1 0 0 1 1 1 0 1 1 0 0 0 0 0 0 0 0 0 1 0 0 0 0 0 0 0 0 0 0 0 0 
1 0 0 1 1 0 0 1 1 1 0 1 1 0 0 0 0 0 0 0 0 0 1 0 0 0 0 0 0 0 0 0 0 0 0 
1 0 0 1 1 0 0 1 1 1 0 1 1 0 0 0 0 0 0 0 0 0 1 0 0 0 0 0 0 0 0 0 0 0 0 
1 0 0 1 1 0 0 1 1 1 0 1 1 0 0 0 0 0 0 0 0 0 1 0 0 0 0 0 0 0 0 0 0 0 0 
1 0 0 1 1 0 0 1 1 1 0 1 1 0 0 0 0 0 0 0 0 0 1 0 0 0 0 0 0 0 0 0 0 0 0 
1 0 0 1 1 0 0 1 1 1 0 1 1 0 0 0 0 0 0 0 0 0 1 0 0 0 0 0 0 0 0 0 0 0 0 
1 0 0 1 1 0 0 1 1 1 0 1 1 0 0 0 0 0 0 0 0 0 1 0 0 0 0 0 0 0 0 0 0 0 0 
1 0 0 1 1 0 0 1 1 1 0 1 1 0 0 0 0 0 0 0 0 0 1 0 0 0 0 0 0 0 0 0 0 0 0 
1 0 0 1 1 0 0 1 1 1 0 1 1 0 0 0 0 0 0 0 0 0 1 0 0 0 0 0 0 0 0 0 0 0 0 
1 0 0 1 1 0 0 1 1 1 0 1 1 0 0 0 0 0 0 0 0 0 1 0 0 0 0 0 0 0 0 0 0 0 0 
1 0 0 1 1 0 0 1 1 1 0 1 1 0 0 0 0 0 0 0 0 0 1 0 0 0 0 0 0 0 0 0 0 0 0 
1 0 0 1 1 0 0 1 1 1 0 1 1 0 0 0 0 0 0 0 0 0 1 0 0 0 0 0 0 0 0 0 0 0 0 
1 0 0 1 1 0 0 1 1 1 0 1 1 0 0 0 0 0 0 0 0 0 1 0 0 0 0 0 0 0 0 0 0 0 0 
1 0 0 1 1 0 0 1 1 1 0 1 1 0 0 0 0 0 0 0 0 0 1 0 0 0 0 0 0 0 0 0 0 0 0 
1 0 0 1 1 0 0 1 1 1 0 1 1 0 0 0 0 0 0 0 0 0 1 0 0 0 0 0 0 0 0 0 0 0 0 
1 0 0 1 1 0 0 1 1 1 0 1 1 0 0 0 0 0 0 0 0 0 1 0 0 0 0 0 0 0 0 0 0 0 0 
1 0 0 1 1 0 0 1 1 1 0 1 1 0 0 0 0 0 0 0 0 0 1 0 0 0 0 0 0 0 0 0 0 0 0 
1 0 0 1 1 0 0 1 1 1 0 1 1 0 0 0 0 0 0 0 0 0 1 0 0 0 0 0 0 0 0 0 0 0 0 
1 0 0 1 1 0 0 1 1 1 0 1 1 0 0 0 0 0 0 0 0 0 1 0 0 0 0 0 0 0 0 0 0 0 0 
1 0 0 1 1 0 0 1 1 1 0 1 1 0 0 0 0 0 0 0 0 0 1 0 0 0 0 0 0 0 0 0 0 0 0 
1 0 0 1 1 0 0 1 1 1 0 1 1 0 0 0 0 0 0 0 0 0 1 0 0 0 0 0 0 0 0 0 0 0 0 
