# Supplementary material for: Stress and Strain Provide Positional and Directional Cues in Development
Source: PLoS Comput Biol. 2014 Jan 9;10(1):e1003410. doi: 10.1371/journal.pcbi.1003410 (PMC3886884; doi:10.1371/journal.pcbi.1003410)
Supplement: Software S1 — Archive file (tar.gz) including source code for the in-house developed C++ simulation software used in this study. Also provided are instructions and scripts for generating all results of the paper. Follow instructions in the README.txt file in the top directory for how to compile the software and generate the results. (GZ) [file pcbi.1003410.s007.gz › software/scripts/figS1/E/S1E.init]

1142 3534 2393
0 0 35 0 1
1 0 1 1 2
2 0 69 2 3
3 0 68 3 4
4 0 2 4 5
5 0 34 5 0
6 1 37 6 7
7 1 3 7 8
8 1 71 8 9
9 1 69 9 2
10 1 35 1 6
11 2 68 4 10
12 2 70 10 11
13 2 4 11 12
14 2 36 12 13
15 2 34 13 5
16 3 39 14 15
17 3 5 15 16
18 3 73 16 17
19 3 71 17 8
20 3 37 7 14
21 4 70 11 18
22 4 72 18 19
23 4 6 19 20
24 4 38 20 21
25 4 36 21 12
26 5 73 22 16
27 5 39 15 23
28 5 41 23 24
29 5 7 24 25
30 5 75 25 22
31 6 38 26 20
32 6 72 19 27
33 6 74 27 28
34 6 8 28 29
35 6 40 29 26
36 7 75 30 25
37 7 41 24 31
38 7 43 31 32
39 7 9 32 33
40 7 77 33 30
41 8 40 34 29
42 8 74 28 35
43 8 76 35 36
44 8 10 36 37
45 8 42 37 34
46 9 45 38 39
47 9 11 39 40
48 9 79 40 41
49 9 77 41 33
50 9 43 32 38
51 10 78 42 43
52 10 12 43 44
53 10 44 44 45
54 10 42 45 37
55 10 76 36 42
56 11 47 46 47
57 11 13 47 48
58 11 81 48 49
59 11 79 49 40
60 11 45 39 46
61 12 78 43 50
62 12 80 50 51
63 12 14 51 52
64 12 46 52 53
65 12 44 53 44
66 13 49 166 55
67 13 15 55 56
68 13 83 56 57
69 13 81 57 48
70 13 47 47 166
71 14 46 58 52
72 14 80 51 59
73 14 82 59 60
74 14 16 60 61
75 14 48 61 58
76 15 83 62 56
77 15 49 55 63
78 15 51 63 64
79 15 17 64 65
80 15 85 65 62
81 16 84 66 67
82 16 18 67 68
83 16 50 68 69
84 16 48 69 61
85 16 82 60 66
86 17 85 70 65
87 17 51 64 71
88 17 53 71 72
89 17 19 72 73
90 17 87 73 70
91 18 86 74 75
92 18 20 75 76
93 18 52 76 77
94 18 50 77 68
95 18 84 67 74
96 19 87 78 73
97 19 53 72 79
98 19 55 79 80
99 19 21 80 81
100 19 89 81 78
101 20 88 82 83
102 20 22 83 84
103 20 54 84 85
104 20 52 85 76
105 20 86 75 82
106 21 89 86 81
107 21 55 80 87
108 21 57 87 88
109 21 23 88 89
110 21 91 89 86
111 22 54 90 84
112 22 88 83 91
113 22 90 91 92
114 22 24 92 93
115 22 56 93 90
116 23 59 94 95
117 23 25 95 96
118 23 93 96 97
119 23 91 97 89
120 23 57 88 94
121 24 56 98 93
122 24 90 92 99
123 24 92 99 100
124 24 26 100 101
125 24 58 101 98
126 25 59 95 102
127 25 61 102 103
128 25 27 103 104
129 25 95 104 105
130 25 93 105 96
131 26 94 106 107
132 26 28 107 108
133 26 60 108 109
134 26 58 109 101
135 26 92 100 106
136 27 63 110 111
137 27 29 111 112
138 27 97 112 113
139 27 95 113 104
140 27 61 103 110
141 28 60 114 108
142 28 94 107 115
143 28 96 115 116
144 28 30 116 117
145 28 62 117 114
146 29 65 118 119
147 29 31 119 120
148 29 99 120 121
149 29 97 121 112
150 29 63 111 118
151 30 98 122 123
152 30 32 123 124
153 30 64 124 125
154 30 62 125 117
155 30 96 116 122
156 31 65 119 126
157 31 67 126 127
158 31 33 127 128
159 31 101 128 129
160 31 99 129 120
161 32 64 130 124
162 32 98 123 131
163 32 100 131 132
164 32 -1 132 133
165 32 66 133 130
166 33 -1 134 135
167 33 -1 135 136
168 33 -1 136 137
169 33 101 137 128
170 33 67 127 134
171 34 36 13 138
172 34 104 138 139
173 34 102 139 140
174 34 35 140 0
175 35 102 140 141
176 35 103 141 142
177 35 37 142 6
178 36 106 143 144
179 36 104 144 138
180 36 38 21 143
181 37 105 145 146
182 37 39 146 14
183 37 103 142 145
184 38 106 147 143
185 38 40 26 148
186 38 108 148 147
187 39 105 146 149
188 39 107 149 150
189 39 41 150 23
190 40 110 151 152
191 40 108 152 148
192 40 42 34 151
193 41 107 150 153
194 41 109 153 154
195 41 43 154 31
196 42 44 45 155
197 42 112 155 156
198 42 110 156 151
199 43 45 157 38
200 43 109 154 158
201 43 111 158 157
202 44 114 159 160
203 44 112 160 155
204 44 46 53 159
205 45 111 157 161
206 45 113 161 162
207 45 47 162 46
208 46 48 58 163
209 46 116 163 164
210 46 114 164 159
211 47 113 162 165
212 47 115 165 166
213 1141 -1 54 2379
214 48 118 167 168
215 48 116 168 163
216 48 50 69 167
217 49 117 169 170
218 49 51 170 63
219 49 115 166 169
220 50 118 171 167
221 50 52 77 172
222 50 120 172 171
223 51 117 170 173
224 51 119 173 174
225 51 53 174 71
226 52 122 175 176
227 52 120 176 172
228 52 54 85 175
229 53 121 177 178
230 53 55 178 79
231 53 119 174 177
232 54 122 179 175
233 54 56 90 180
234 54 124 180 179
235 55 121 178 181
236 55 123 181 182
237 55 57 182 87
238 56 126 183 184
239 56 124 184 180
240 56 58 98 183
241 57 123 182 185
242 57 125 185 186
243 57 59 186 94
244 58 60 109 187
245 58 128 187 188
246 58 126 188 183
247 59 127 189 190
248 59 61 190 102
249 59 125 186 189
250 60 130 191 192
251 60 128 192 187
252 60 62 114 191
253 61 63 193 110
254 61 127 190 194
255 61 129 194 193
256 62 64 125 195
257 62 132 195 196
258 62 130 196 191
259 63 129 193 197
260 63 131 197 198
261 63 65 198 118
262 64 66 130 199
263 64 134 199 200
264 64 132 200 195
265 65 133 201 202
266 65 67 202 126
267 65 131 198 201
268 66 134 203 199
269 66 -1 133 204
270 66 -1 204 205
271 66 -1 205 203
272 67 -1 206 207
273 67 -1 207 134
274 67 133 202 206
275 68 70 208 10
276 68 69 3 209
277 68 135 209 210
278 68 137 210 208
279 69 71 9 211
280 69 136 211 212
281 69 135 212 209
282 70 137 208 213
283 70 139 213 214
284 70 72 214 18
285 71 138 215 216
286 71 136 216 211
287 71 73 17 215
288 72 141 217 218
289 72 74 218 27
290 72 139 214 217
291 73 75 22 219
292 73 140 219 220
293 73 138 220 215
294 74 141 218 221
295 74 143 221 222
296 74 76 222 35
297 75 142 223 224
298 75 140 224 219
299 75 77 30 223
300 76 145 225 226
301 76 78 226 42
302 76 143 222 225
303 77 79 41 227
304 77 144 227 228
305 77 142 228 223
306 78 145 226 229
307 78 147 229 230
308 78 80 230 50
309 79 146 231 232
310 79 144 232 227
311 79 81 49 231
312 80 147 230 233
313 80 149 233 234
314 80 82 234 59
315 81 83 57 235
316 81 148 235 236
317 81 146 236 231
318 82 84 237 66
319 82 149 234 238
320 82 151 238 237
321 83 150 239 240
322 83 148 240 235
323 83 85 62 239
324 84 151 237 241
325 84 153 241 242
326 84 86 242 74
327 85 87 70 243
328 85 152 243 244
329 85 150 244 239
330 86 153 242 245
331 86 155 245 246
332 86 88 246 82
333 87 89 78 247
334 87 154 247 248
335 87 152 248 243
336 88 155 246 249
337 88 157 249 250
338 88 90 250 91
339 89 156 251 252
340 89 154 252 247
341 89 91 86 251
342 90 159 253 254
343 90 92 254 99
344 90 157 250 253
345 91 93 97 255
346 91 158 255 256
347 91 156 256 251
348 92 159 254 257
349 92 161 257 258
350 92 94 258 106
351 93 95 105 259
352 93 160 259 260
353 93 158 260 255
354 94 96 261 115
355 94 161 258 262
356 94 163 262 261
357 95 97 113 263
358 95 162 263 264
359 95 160 264 259
360 96 165 265 266
361 96 98 266 122
362 96 163 261 265
363 97 99 121 267
364 97 164 267 268
365 97 162 268 263
366 98 167 269 270
367 98 100 270 131
368 98 165 266 269
369 99 166 271 272
370 99 164 272 267
371 99 101 129 271
372 100 -1 273 274
373 100 -1 274 275
374 100 -1 275 132
375 100 167 270 273
376 101 -1 137 276
377 101 -1 276 277
378 101 166 277 271
379 102 169 278 279
380 102 103 279 141
381 102 104 139 280
382 102 168 280 278
383 103 171 281 282
384 103 105 282 145
385 103 169 279 281
386 104 170 283 284
387 104 168 284 280
388 104 106 144 283
389 105 173 285 286
390 105 107 286 149
391 105 171 282 285
392 106 108 147 287
393 106 172 287 288
394 106 170 288 283
395 107 109 289 153
396 107 173 286 290
397 107 175 290 289
398 108 110 152 291
399 108 174 291 292
400 108 172 292 287
401 109 175 289 293
402 109 177 293 294
403 109 111 294 158
404 110 112 156 295
405 110 176 295 296
406 110 174 296 291
407 111 177 294 297
408 111 179 297 298
409 111 113 298 161
410 112 178 299 300
411 112 176 300 295
412 112 114 160 299
413 113 115 301 165
414 113 179 298 302
415 113 181 302 301
416 114 116 164 303
417 114 180 303 304
418 114 178 304 299
419 115 181 301 305
420 115 183 305 306
421 115 117 306 169
422 116 182 307 308
423 116 180 308 303
424 116 118 168 307
425 117 183 306 309
426 117 185 309 310
427 117 119 310 173
428 118 184 311 312
429 118 182 312 307
430 118 120 171 311
431 119 121 313 177
432 119 185 310 314
433 119 187 314 313
434 120 186 315 316
435 120 184 316 311
436 120 122 176 315
437 121 187 313 317
438 121 189 317 318
439 121 123 318 181
440 122 124 179 319
441 122 188 319 320
442 122 186 320 315
443 123 191 321 322
444 123 125 322 185
445 123 189 318 321
446 124 190 323 324
447 124 188 324 319
448 124 126 184 323
449 125 193 325 326
450 125 127 326 189
451 125 191 322 325
452 126 128 188 327
453 126 192 327 328
454 126 190 328 323
455 127 195 329 330
456 127 129 330 194
457 127 193 326 329
458 128 194 331 332
459 128 192 332 327
460 128 130 192 331
461 129 197 333 334
462 129 131 334 197
463 129 195 330 333
464 130 132 196 335
465 130 196 335 336
466 130 194 336 331
467 131 199 337 338
468 131 133 338 201
469 131 197 334 337
470 132 198 339 340
471 132 196 340 335
472 132 134 200 339
473 133 201 341 342
474 133 -1 342 206
475 133 199 338 341
476 134 -1 203 343
477 134 200 343 344
478 134 198 344 339
479 135 136 212 345
480 135 203 345 346
481 135 202 346 347
482 135 137 347 210
483 136 138 216 348
484 136 205 348 349
485 136 203 349 345
486 137 204 350 351
487 137 139 351 213
488 137 202 347 350
489 138 140 220 352
490 138 207 352 353
491 138 205 353 348
492 139 204 351 354
493 139 206 354 355
494 139 141 355 217
495 140 142 224 356
496 140 209 356 357
497 140 207 357 352
498 141 206 355 358
499 141 208 358 359
500 141 143 359 221
501 142 144 228 360
502 142 211 360 361
503 142 209 361 356
504 143 210 362 363
505 143 145 363 225
506 143 208 359 362
507 144 146 232 364
508 144 213 364 365
509 144 211 365 360
510 145 212 366 367
511 145 147 367 229
512 145 210 363 366
513 146 148 236 368
514 146 215 368 369
515 146 213 369 364
516 147 214 370 371
517 147 149 371 233
518 147 212 367 370
519 148 150 240 372
520 148 217 372 373
521 148 215 373 368
522 149 216 374 375
523 149 151 375 238
524 149 214 371 374
525 150 152 244 376
526 150 219 376 377
527 150 217 377 372
528 151 216 375 378
529 151 218 378 379
530 151 153 379 241
531 152 219 380 376
532 152 154 248 381
533 152 221 381 380
534 153 220 382 383
535 153 155 383 245
536 153 218 379 382
537 154 156 252 384
538 154 223 384 385
539 154 221 385 381
540 155 220 383 386
541 155 222 386 387
542 155 157 387 249
543 156 158 256 388
544 156 225 388 389
545 156 223 389 384
546 157 159 390 253
547 157 222 387 391
548 157 224 391 390
549 158 160 260 392
550 158 227 392 393
551 158 225 393 388
552 159 224 390 394
553 159 226 394 395
554 159 161 395 257
555 160 162 264 396
556 160 229 396 397
557 160 227 397 392
558 161 228 398 399
559 161 163 399 262
560 161 226 395 398
561 162 164 268 400
562 162 231 400 401
563 162 229 401 396
564 163 165 402 265
565 163 228 399 403
566 163 230 403 402
567 164 166 272 404
568 164 233 404 405
569 164 231 405 400
570 165 230 402 406
571 165 232 406 407
572 165 167 407 269
573 166 235 408 409
574 166 233 409 404
575 166 -1 277 408
576 167 -1 410 273
577 167 232 407 411
578 167 234 411 410
579 168 236 412 413
580 168 169 413 278
581 168 170 284 414
582 168 238 414 412
583 169 237 415 416
584 169 171 416 281
585 169 236 413 415
586 170 240 417 418
587 170 238 418 414
588 170 172 288 417
589 171 237 416 419
590 171 239 419 420
591 171 173 420 285
592 172 174 292 421
593 172 242 421 422
594 172 240 422 417
595 173 239 420 423
596 173 241 423 424
597 173 175 424 290
598 174 244 425 426
599 174 242 426 421
600 174 176 296 425
601 175 243 427 428
602 175 177 428 293
603 175 241 424 427
604 176 178 300 429
605 176 246 429 430
606 176 244 430 425
607 177 245 431 432
608 177 179 432 297
609 177 243 428 431
610 178 246 433 429
611 178 180 304 434
612 178 248 434 433
613 179 247 435 436
614 179 181 436 302
615 179 245 432 435
616 180 182 308 437
617 180 250 437 438
618 180 248 438 434
619 181 247 436 439
620 181 249 439 440
621 181 183 440 305
622 182 184 312 441
623 182 252 441 442
624 182 250 442 437
625 183 251 443 444
626 183 185 444 309
627 183 249 440 443
628 184 186 316 445
629 184 254 445 446
630 184 252 446 441
631 185 253 447 448
632 185 187 448 314
633 185 251 444 447
634 186 254 449 445
635 186 188 320 450
636 186 256 450 449
637 187 255 451 452
638 187 189 452 317
639 187 253 448 451
640 188 190 324 453
641 188 258 453 454
642 188 256 454 450
643 189 257 455 456
644 189 191 456 321
645 189 255 452 455
646 190 192 328 457
647 190 260 457 458
648 190 258 458 453
649 191 259 459 460
650 191 193 460 325
651 191 257 456 459
652 192 262 461 462
653 192 260 462 457
654 192 194 332 461
655 193 261 463 464
656 193 195 464 329
657 193 259 460 463
658 194 196 336 465
659 194 264 465 466
660 194 262 466 461
661 195 261 464 467
662 195 263 467 468
663 195 197 468 333
664 196 198 340 469
665 196 266 469 470
666 196 264 470 465
667 197 265 471 472
668 197 199 472 337
669 197 263 468 471
670 198 200 344 473
671 198 268 473 474
672 198 266 474 469
673 199 267 475 476
674 199 201 476 341
675 199 265 472 475
676 200 -1 477 478
677 200 268 478 473
678 200 -1 343 479
679 200 -1 479 477
680 201 -1 480 481
681 201 -1 481 482
682 201 -1 482 342
683 201 267 476 480
684 202 203 346 483
685 202 269 483 484
686 202 271 484 485
687 202 204 485 350
688 203 205 349 486
689 203 270 486 487
690 203 269 487 483
691 204 273 488 489
692 204 206 489 354
693 204 271 485 488
694 205 270 490 486
695 205 207 353 491
696 205 272 491 490
697 206 275 492 493
698 206 208 493 358
699 206 273 489 492
700 207 209 357 494
701 207 274 494 495
702 207 272 495 491
703 208 277 496 497
704 208 210 497 362
705 208 275 493 496
706 209 276 498 499
707 209 274 499 494
708 209 211 361 498
709 210 277 497 500
710 210 279 500 501
711 210 212 501 366
712 211 213 365 502
713 211 278 502 503
714 211 276 503 498
715 212 214 504 370
716 212 279 501 505
717 212 281 505 504
718 213 215 369 506
719 213 280 506 507
720 213 278 507 502
721 214 283 508 509
722 214 216 509 374
723 214 281 504 508
724 215 217 373 510
725 215 282 510 511
726 215 280 511 506
727 216 285 512 513
728 216 218 513 378
729 216 283 509 512
730 217 284 514 515
731 217 282 515 510
732 217 219 377 514
733 218 285 513 516
734 218 287 516 517
735 218 220 517 382
736 219 221 380 518
737 219 286 518 519
738 219 284 519 514
739 220 287 517 520
740 220 289 520 521
741 220 222 521 386
742 221 288 522 523
743 221 286 523 518
744 221 223 385 522
745 222 291 524 525
746 222 224 525 391
747 222 289 521 524
748 223 288 526 522
749 223 225 389 527
750 223 290 527 526
751 224 293 528 529
752 224 226 529 394
753 224 291 525 528
754 225 292 530 531
755 225 290 531 527
756 225 227 393 530
757 226 228 532 398
758 226 293 529 533
759 226 295 533 532
760 227 229 397 534
761 227 294 534 535
762 227 292 535 530
763 228 295 532 536
764 228 297 536 537
765 228 230 537 403
766 229 231 401 538
767 229 296 538 539
768 229 294 539 534
769 230 297 537 540
770 230 299 540 541
771 230 232 541 406
772 231 233 405 542
773 231 298 542 543
774 231 296 543 538
775 232 301 544 545
776 232 234 545 411
777 232 299 541 544
778 233 300 546 547
779 233 298 547 542
780 233 235 409 546
781 234 301 545 548
782 234 -1 548 549
783 234 -1 549 550
784 234 -1 550 410
785 235 -1 408 551
786 235 -1 551 552
787 235 -1 552 553
788 235 300 553 546
789 236 238 412 554
790 236 302 554 555
791 236 303 555 556
792 236 237 556 415
793 237 305 557 558
794 237 239 558 419
795 237 303 556 557
796 238 240 418 559
797 238 304 559 560
798 238 302 560 554
799 239 307 561 562
800 239 241 562 423
801 239 305 558 561
802 240 306 563 564
803 240 304 564 559
804 240 242 422 563
805 241 309 565 566
806 241 243 566 427
807 241 307 562 565
808 242 244 426 567
809 242 308 567 568
810 242 306 568 563
811 243 311 569 570
812 243 245 570 431
813 243 309 566 569
814 244 246 430 571
815 244 310 571 572
816 244 308 572 567
817 245 311 570 573
818 245 313 573 574
819 245 247 574 435
820 246 248 433 575
821 246 312 575 576
822 246 310 576 571
823 247 313 574 577
824 247 315 577 578
825 247 249 578 439
826 248 250 438 579
827 248 314 579 580
828 248 312 580 575
829 249 251 581 443
830 249 315 578 582
831 249 317 582 581
832 250 316 583 584
833 250 314 584 579
834 250 252 442 583
835 251 317 581 585
836 251 319 585 586
837 251 253 586 447
838 252 318 587 588
839 252 316 588 583
840 252 254 446 587
841 253 319 586 589
842 253 321 589 590
843 253 255 590 451
844 254 256 449 591
845 254 320 591 592
846 254 318 592 587
847 255 323 593 594
848 255 257 594 455
849 255 321 590 593
850 256 258 454 595
851 256 322 595 596
852 256 320 596 591
853 257 325 597 598
854 257 259 598 459
855 257 323 594 597
856 258 322 599 595
857 258 260 458 600
858 258 324 600 599
859 259 325 598 601
860 259 327 601 602
861 259 261 602 463
862 260 262 462 603
863 260 326 603 604
864 260 324 604 600
865 261 329 605 606
866 261 263 606 467
867 261 327 602 605
868 262 264 466 607
869 262 328 607 608
870 262 326 608 603
871 263 329 606 609
872 263 331 609 610
873 263 265 610 471
874 264 266 470 611
875 264 330 611 612
876 264 328 612 607
877 265 267 613 475
878 265 331 610 614
879 265 333 614 613
880 266 332 615 616
881 266 330 616 611
882 266 268 474 615
883 267 333 613 617
884 267 -1 617 618
885 267 -1 618 480
886 268 -1 478 619
887 268 -1 619 620
888 268 332 620 615
889 269 334 621 622
890 269 271 622 484
891 269 270 487 623
892 269 335 623 621
893 270 272 490 624
894 270 337 624 625
895 270 335 625 623
896 271 336 626 627
897 271 273 627 488
898 271 334 622 626
899 272 274 495 628
900 272 339 628 629
901 272 337 629 624
902 273 336 627 630
903 273 338 630 631
904 273 275 631 492
905 274 276 499 632
906 274 341 632 633
907 274 339 633 628
908 275 340 634 635
909 275 277 635 496
910 275 338 631 634
911 276 278 503 636
912 276 343 636 637
913 276 341 637 632
914 277 342 638 639
915 277 279 639 500
916 277 340 635 638
917 278 280 507 640
918 278 345 640 641
919 278 343 641 636
920 279 344 642 643
921 279 281 643 505
922 279 342 639 642
923 280 282 511 644
924 280 347 644 645
925 280 345 645 640
926 281 346 646 647
927 281 283 647 508
928 281 344 643 646
929 282 284 515 648
930 282 349 648 649
931 282 347 649 644
932 283 285 650 512
933 283 346 647 651
934 283 348 651 650
935 284 286 519 652
936 284 351 652 653
937 284 349 653 648
938 285 348 650 654
939 285 350 654 655
940 285 287 655 516
941 286 288 523 656
942 286 353 656 657
943 286 351 657 652
944 287 352 658 659
945 287 289 659 520
946 287 350 655 658
947 288 355 660 661
948 288 353 661 656
949 288 290 526 660
950 289 291 662 524
951 289 352 659 663
952 289 354 663 662
953 290 355 664 660
954 290 292 531 665
955 290 357 665 664
956 291 354 662 666
957 291 356 666 667
958 291 293 667 528
959 292 294 535 668
960 292 359 668 669
961 292 357 669 665
962 293 356 667 670
963 293 358 670 671
964 293 295 671 533
965 294 296 539 672
966 294 361 672 673
967 294 359 673 668
968 295 360 674 675
969 295 297 675 536
970 295 358 671 674
971 296 298 543 676
972 296 363 676 677
973 296 361 677 672
974 297 299 678 540
975 297 360 675 679
976 297 362 679 678
977 298 365 680 681
978 298 363 681 676
979 298 300 547 680
980 299 364 682 683
981 299 301 683 544
982 299 362 678 682
983 300 -1 553 684
984 300 -1 684 685
985 300 365 685 680
986 301 364 683 686
987 301 -1 686 687
988 301 -1 687 548
989 302 304 560 688
990 302 368 688 689
991 302 366 689 690
992 302 303 690 555
993 303 367 691 692
994 303 305 692 557
995 303 366 690 691
996 304 306 564 693
997 304 370 693 694
998 304 368 694 688
999 305 369 695 696
1000 305 307 696 561
1001 305 367 692 695
1002 306 370 697 693
1003 306 308 568 698
1004 306 372 698 697
1005 307 371 699 700
1006 307 309 700 565
1007 307 369 696 699
1008 308 372 701 698
1009 308 310 572 702
1010 308 374 702 701
1011 309 371 700 703
1012 309 373 703 704
1013 309 311 704 569
1014 310 312 576 705
1015 310 376 705 706
1016 310 374 706 702
1017 311 313 707 573
1018 311 373 704 708
1019 311 375 708 707
1020 312 376 709 705
1021 312 314 580 710
1022 312 378 710 709
1023 313 375 707 711
1024 313 377 711 712
1025 313 315 712 577
1026 1141 -1 714 54
1027 314 378 713 710
1028 314 316 584 713
1029 315 317 715 582
1030 315 377 712 716
1031 315 379 716 715
1032 316 380 717 713
1033 316 318 588 718
1034 316 382 718 717
1035 317 381 719 720
1036 317 319 720 585
1037 317 379 715 719
1038 318 320 592 721
1039 318 384 721 722
1040 318 382 722 718
1041 319 381 720 723
1042 319 383 723 724
1043 319 321 724 589
1044 320 386 725 726
1045 320 384 726 721
1046 320 322 596 725
1047 321 383 724 727
1048 321 385 727 728
1049 321 323 728 593
1050 322 324 599 729
1051 322 388 729 730
1052 322 386 730 725
1053 323 387 731 732
1054 323 325 732 597
1055 323 385 728 731
1056 324 326 604 733
1057 324 390 733 734
1058 324 388 734 729
1059 325 389 735 736
1060 325 327 736 601
1061 325 387 732 735
1062 326 328 608 737
1063 326 392 737 738
1064 326 390 738 733
1065 327 391 739 740
1066 327 329 740 605
1067 327 389 736 739
1068 328 394 741 742
1069 328 392 742 737
1070 328 330 612 741
1071 329 391 740 743
1072 329 393 743 744
1073 329 331 744 609
1074 330 332 616 745
1075 330 396 745 746
1076 330 394 746 741
1077 331 393 744 747
1078 331 395 747 748
1079 331 333 748 614
1080 332 -1 620 749
1081 332 398 749 750
1082 332 396 750 745
1083 333 397 751 752
1084 333 -1 752 617
1085 333 395 748 751
1086 334 335 621 753
1087 334 399 753 754
1088 334 401 754 755
1089 334 336 755 626
1090 335 337 625 756
1091 335 400 756 757
1092 335 399 757 753
1093 336 403 758 759
1094 336 338 759 630
1095 336 401 755 758
1096 337 339 629 760
1097 337 402 760 761
1098 337 400 761 756
1099 338 403 759 762
1100 338 405 762 763
1101 338 340 763 634
1102 339 404 764 765
1103 339 402 765 760
1104 339 341 633 764
1105 340 407 766 767
1106 340 342 767 638
1107 340 405 763 766
1108 341 343 637 768
1109 341 406 768 769
1110 341 404 769 764
1111 342 407 767 770
1112 342 409 770 771
1113 342 344 771 642
1114 343 345 641 772
1115 343 408 772 773
1116 343 406 773 768
1117 344 411 774 775
1118 344 346 775 646
1119 344 409 771 774
1120 345 408 776 772
1121 345 347 645 777
1122 345 410 777 776
1123 346 413 778 779
1124 346 348 779 651
1125 346 411 775 778
1126 347 349 649 780
1127 347 412 780 781
1128 347 410 781 777
1129 348 415 782 783
1130 348 350 783 654
1131 348 413 779 782
1132 1141 -1 1506 714
1133 349 414 653 785
1134 349 412 785 780
1135 350 417 786 787
1136 350 352 787 658
1137 350 415 783 786
1138 351 353 657 788
1139 351 416 788 789
1140 351 414 789 653
1141 352 419 790 791
1142 352 354 791 663
1143 352 417 787 790
1144 353 418 792 793
1145 353 416 793 788
1146 353 355 661 792
1147 354 356 794 666
1148 354 419 791 795
1149 354 421 795 794
1150 355 357 664 796
1151 355 420 796 797
1152 355 418 797 792
1153 356 423 798 799
1154 356 358 799 670
1155 356 421 794 798
1156 357 359 669 800
1157 357 422 800 801
1158 357 420 801 796
1159 358 360 802 674
1160 358 423 799 803
1161 358 425 803 802
1162 359 361 673 804
1163 359 424 804 805
1164 359 422 805 800
1165 360 425 802 806
1166 360 427 806 807
1167 360 362 807 679
1168 361 363 677 808
1169 361 426 808 809
1170 361 424 809 804
1171 362 427 807 810
1172 362 429 810 811
1173 362 364 811 682
1174 363 365 681 812
1175 363 428 812 813
1176 363 426 813 808
1177 364 429 811 814
1178 364 431 814 815
1179 364 -1 815 686
1180 365 -1 685 816
1181 365 430 816 817
1182 365 428 817 812
1183 366 368 689 818
1184 366 432 818 819
1185 366 433 819 820
1186 366 367 820 691
1187 367 435 821 822
1188 367 369 822 695
1189 367 433 820 821
1190 368 370 694 823
1191 368 434 823 824
1192 368 432 824 818
1193 369 435 822 825
1194 369 437 825 826
1195 369 371 826 699
1196 370 372 697 827
1197 370 436 827 828
1198 370 434 828 823
1199 371 439 829 830
1200 371 373 830 703
1201 371 437 826 829
1202 372 374 701 831
1203 372 438 831 832
1204 372 436 832 827
1205 373 441 833 834
1206 373 375 834 708
1207 373 439 830 833
1208 374 376 706 835
1209 374 440 835 836
1210 374 438 836 831
1211 375 441 834 837
1212 375 443 837 838
1213 375 377 838 711
1214 376 378 709 839
1215 376 442 839 840
1216 376 440 840 835
1217 377 443 838 841
1218 377 445 841 842
1219 377 379 842 716
1220 378 444 843 844
1221 378 442 844 839
1222 378 380 713 843
1223 379 447 845 846
1224 379 381 846 719
1225 379 445 842 845
1226 380 382 717 847
1227 380 446 847 848
1228 380 444 848 843
1229 381 449 849 850
1230 381 383 850 723
1231 381 447 846 849
1232 382 446 851 847
1233 382 384 722 852
1234 382 448 852 851
1235 383 449 850 853
1236 383 451 853 854
1237 383 385 854 727
1238 384 386 726 855
1239 384 450 855 856
1240 384 448 856 852
1241 385 451 854 857
1242 385 453 857 858
1243 385 387 858 731
1244 386 388 730 859
1245 386 452 859 860
1246 386 450 860 855
1247 387 453 858 861
1248 387 455 861 862
1249 387 389 862 735
1250 388 452 863 859
1251 388 390 734 864
1252 388 454 864 863
1253 389 457 865 866
1254 389 391 866 739
1255 389 455 862 865
1256 390 392 738 867
1257 390 456 867 868
1258 390 454 868 864
1259 391 457 866 869
1260 391 459 869 870
1261 391 393 870 743
1262 392 394 742 871
1263 392 458 871 872
1264 392 456 872 867
1265 393 459 870 873
1266 393 461 873 874
1267 393 395 874 747
1268 394 460 875 876
1269 394 458 876 871
1270 394 396 746 875
1271 395 463 877 878
1272 395 397 878 751
1273 395 461 874 877
1274 396 398 750 879
1275 396 462 879 880
1276 396 460 880 875
1277 397 -1 881 882
1278 397 -1 882 883
1279 397 -1 883 752
1280 397 463 878 881
1281 398 -1 749 884
1282 398 -1 884 885
1283 398 -1 885 886
1284 398 462 886 879
1285 399 464 887 888
1286 399 401 888 754
1287 399 400 757 889
1288 399 465 889 887
1289 400 402 761 890
1290 400 467 890 891
1291 400 465 891 889
1292 401 466 892 893
1293 401 403 893 758
1294 401 464 888 892
1295 402 404 765 894
1296 402 469 894 895
1297 402 467 895 890
1298 403 468 896 897
1299 403 405 897 762
1300 403 466 893 896
1301 404 406 769 898
1302 404 471 898 899
1303 404 469 899 894
1304 405 470 900 901
1305 405 407 901 766
1306 405 468 897 900
1307 406 408 773 902
1308 406 473 902 903
1309 406 471 903 898
1310 407 470 901 904
1311 407 472 904 905
1312 407 409 905 770
1313 408 410 776 906
1314 408 475 906 907
1315 408 473 907 902
1316 409 474 908 909
1317 409 411 909 774
1318 409 472 905 908
1319 410 412 781 910
1320 410 477 910 911
1321 410 475 911 906
1322 411 474 909 912
1323 411 476 912 913
1324 411 413 913 778
1325 412 479 914 915
1326 412 477 915 910
1327 412 414 785 914
1328 413 478 916 917
1329 413 415 917 782
1330 413 476 913 916
1331 414 479 918 914
1332 414 416 789 919
1333 414 481 919 918
1334 415 480 920 921
1335 415 417 921 786
1336 415 478 917 920
1337 416 418 793 922
1338 416 483 922 923
1339 416 481 923 919
1340 417 480 921 924
1341 417 482 924 925
1342 417 419 925 790
1343 418 420 797 926
1344 418 485 926 927
1345 418 483 927 922
1346 419 484 928 929
1347 419 421 929 795
1348 419 482 925 928
1349 420 487 930 931
1350 420 485 931 926
1351 420 422 801 930
1352 421 486 932 933
1353 421 423 933 798
1354 421 484 929 932
1355 422 489 934 935
1356 422 487 935 930
1357 422 424 805 934
1358 423 488 936 937
1359 423 425 937 803
1360 423 486 933 936
1361 424 489 938 934
1362 424 426 809 939
1363 424 491 939 938
1364 425 488 937 940
1365 425 490 940 941
1366 425 427 941 806
1367 426 491 942 939
1368 426 428 813 943
1369 426 493 943 942
1370 427 429 944 810
1371 427 490 941 945
1372 427 492 945 944
1373 428 493 946 943
1374 428 430 817 947
1375 428 495 947 946
1376 429 492 944 948
1377 429 494 948 949
1378 429 431 949 814
1379 430 -1 950 951
1380 430 495 951 947
1381 430 -1 816 952
1382 430 -1 952 950
1383 431 -1 953 954
1384 431 -1 954 955
1385 431 -1 955 815
1386 431 494 949 953
1387 432 434 824 956
1388 432 498 956 957
1389 432 496 957 958
1390 432 433 958 819
1391 433 435 959 821
1392 433 496 958 960
1393 433 497 960 959
1394 434 436 828 961
1395 434 500 961 962
1396 434 498 962 956
1397 435 499 963 964
1398 435 437 964 825
1399 435 497 959 963
1400 436 438 832 965
1401 436 502 965 966
1402 436 500 966 961
1403 437 501 967 968
1404 437 439 968 829
1405 437 499 964 967
1406 438 440 836 969
1407 438 504 969 970
1408 438 502 970 965
1409 439 501 968 971
1410 439 503 971 972
1411 439 441 972 833
1412 440 442 840 973
1413 440 506 973 974
1414 440 504 974 969
1415 441 505 975 976
1416 441 443 976 837
1417 441 503 972 975
1418 442 444 844 977
1419 442 508 977 978
1420 442 506 978 973
1421 443 445 979 841
1422 443 505 976 980
1423 443 507 980 979
1424 444 446 848 981
1425 444 510 981 982
1426 444 508 982 977
1427 445 507 979 983
1428 445 509 983 984
1429 445 447 984 845
1430 446 512 985 986
1431 446 510 986 981
1432 446 448 851 985
1433 447 511 987 988
1434 447 449 988 849
1435 447 509 984 987
1436 448 450 856 989
1437 448 514 989 990
1438 448 512 990 985
1439 449 513 991 992
1440 449 451 992 853
1441 449 511 988 991
1442 450 452 860 993
1443 450 516 993 994
1444 450 514 994 989
1445 451 513 992 995
1446 451 515 995 996
1447 451 453 996 857
1448 452 454 863 997
1449 452 518 997 998
1450 452 516 998 993
1451 453 517 999 1000
1452 453 455 1000 861
1453 453 515 996 999
1454 454 456 868 1001
1455 454 520 1001 1002
1456 454 518 1002 997
1457 455 517 1000 1003
1458 455 519 1003 1004
1459 455 457 1004 865
1460 456 458 872 1005
1461 456 522 1005 1006
1462 456 520 1006 1001
1463 457 519 1004 1007
1464 457 521 1007 1008
1465 457 459 1008 869
1466 458 460 876 1009
1467 458 524 1009 1010
1468 458 522 1010 1005
1469 459 521 1008 1011
1470 459 523 1011 1012
1471 459 461 1012 873
1472 460 526 1013 1014
1473 460 524 1014 1009
1474 460 462 880 1013
1475 461 523 1012 1015
1476 461 525 1015 1016
1477 461 463 1016 877
1478 462 -1 886 1017
1479 462 -1 1017 1018
1480 462 526 1018 1013
1481 463 -1 1019 1020
1482 463 -1 1020 881
1483 463 525 1016 1019
1484 464 465 887 1021
1485 464 527 1021 1022
1486 464 529 1022 1023
1487 464 466 1023 892
1488 465 528 1024 1025
1489 465 527 1025 1021
1490 465 467 891 1024
1491 466 531 1026 1027
1492 466 468 1027 896
1493 466 529 1023 1026
1494 467 528 1028 1024
1495 467 469 895 1029
1496 467 530 1029 1028
1497 468 533 1030 1031
1498 468 470 1031 900
1499 468 531 1027 1030
1500 469 471 899 1032
1501 469 532 1032 1033
1502 469 530 1033 1029
1503 470 533 1031 1034
1504 470 535 1034 1035
1505 470 472 1035 904
1506 471 473 903 1036
1507 471 534 1036 1037
1508 471 532 1037 1032
1509 472 537 1038 1039
1510 472 474 1039 908
1511 472 535 1035 1038
1512 473 536 1040 1041
1513 473 534 1041 1036
1514 473 475 907 1040
1515 474 537 1039 1042
1516 474 539 1042 1043
1517 474 476 1043 912
1518 475 477 911 1044
1519 475 538 1044 1045
1520 475 536 1045 1040
1521 476 478 1046 916
1522 476 539 1043 1047
1523 476 541 1047 1046
1524 477 479 915 1048
1525 477 540 1048 1049
1526 477 538 1049 1044
1527 478 480 1050 920
1528 478 541 1046 1051
1529 478 543 1051 1050
1530 479 481 918 1052
1531 479 542 1052 1053
1532 479 540 1053 1048
1533 480 545 1054 1055
1534 480 482 1055 924
1535 480 543 1050 1054
1536 481 544 1056 1057
1537 481 542 1057 1052
1538 481 483 923 1056
1539 482 545 1055 1058
1540 482 547 1058 1059
1541 482 484 1059 928
1542 483 485 927 1060
1543 483 546 1060 1061
1544 483 544 1061 1056
1545 484 547 1059 1062
1546 484 549 1062 1063
1547 484 486 1063 932
1548 485 487 931 1064
1549 485 548 1064 1065
1550 485 546 1065 1060
1551 486 488 1066 936
1552 486 549 1063 1067
1553 486 551 1067 1066
1554 487 550 1068 1069
1555 487 548 1069 1064
1556 487 489 935 1068
1557 488 551 1066 1070
1558 488 553 1070 1071
1559 488 490 1071 940
1560 489 550 1072 1068
1561 489 491 938 1073
1562 489 552 1073 1072
1563 490 553 1071 1074
1564 490 555 1074 1075
1565 490 492 1075 945
1566 491 552 1076 1073
1567 491 493 942 1077
1568 491 554 1077 1076
1569 492 557 1078 1079
1570 492 494 1079 948
1571 492 555 1075 1078
1572 493 556 1080 1081
1573 493 554 1081 1077
1574 493 495 946 1080
1575 494 557 1079 1082
1576 494 -1 1082 1083
1577 494 -1 1083 953
1578 495 -1 951 1084
1579 495 -1 1084 1085
1580 495 556 1085 1080
1581 496 497 1086 960
1582 496 498 957 1087
1583 496 558 1087 1088
1584 496 559 1088 1086
1585 497 561 1089 1090
1586 497 499 1090 963
1587 497 559 1086 1089
1588 498 560 1091 1092
1589 498 558 1092 1087
1590 498 500 962 1091
1591 499 501 1093 967
1592 499 561 1090 1094
1593 499 563 1094 1093
1594 500 502 966 1095
1595 500 562 1095 1096
1596 500 560 1096 1091
1597 501 563 1093 1097
1598 501 565 1097 1098
1599 501 503 1098 971
1600 502 562 1099 1095
1601 502 504 970 1100
1602 502 564 1100 1099
1603 503 567 1101 1102
1604 503 505 1102 975
1605 503 565 1098 1101
1606 504 506 974 1103
1607 504 566 1103 1104
1608 504 564 1104 1100
1609 505 569 1105 1106
1610 505 507 1106 980
1611 505 567 1102 1105
1612 506 508 978 1107
1613 506 568 1107 1108
1614 506 566 1108 1103
1615 507 569 1106 1109
1616 507 571 1109 1110
1617 507 509 1110 983
1618 508 570 1111 1112
1619 508 568 1112 1107
1620 508 510 982 1111
1621 509 571 1110 1113
1622 509 573 1113 1114
1623 509 511 1114 987
1624 510 512 986 1115
1625 510 572 1115 1116
1626 510 570 1116 1111
1627 511 575 1117 1118
1628 511 513 1118 991
1629 511 573 1114 1117
1630 512 514 990 1119
1631 512 574 1119 1120
1632 512 572 1120 1115
1633 513 577 1121 1122
1634 513 515 1122 995
1635 513 575 1118 1121
1636 514 516 994 1123
1637 514 576 1123 1124
1638 514 574 1124 1119
1639 515 577 1122 1125
1640 515 579 1125 1126
1641 515 517 1126 999
1642 516 518 998 1127
1643 516 578 1127 1128
1644 516 576 1128 1123
1645 517 581 1129 1130
1646 517 519 1130 1003
1647 517 579 1126 1129
1648 518 520 1002 1131
1649 518 580 1131 1132
1650 518 578 1132 1127
1651 519 583 1133 1134
1652 519 521 1134 1007
1653 519 581 1130 1133
1654 520 522 1006 1135
1655 520 582 1135 1136
1656 520 580 1136 1131
1657 521 583 1134 1137
1658 521 585 1137 1138
1659 521 523 1138 1011
1660 522 524 1010 1139
1661 522 584 1139 1140
1662 522 582 1140 1135
1663 523 585 1138 1141
1664 523 587 1141 1142
1665 523 525 1142 1015
1666 524 526 1014 1143
1667 524 586 1143 1144
1668 524 584 1144 1139
1669 525 587 1142 1145
1670 525 -1 1145 1146
1671 525 -1 1146 1019
1672 526 586 1147 1143
1673 526 -1 1018 1148
1674 526 -1 1148 1147
1675 527 528 1025 1149
1676 527 589 1149 1150
1677 527 588 1150 1151
1678 527 529 1151 1022
1679 528 530 1028 1152
1680 528 591 1152 1153
1681 528 589 1153 1149
1682 529 590 1154 1155
1683 529 531 1155 1026
1684 529 588 1151 1154
1685 530 532 1033 1156
1686 530 593 1156 1157
1687 530 591 1157 1152
1688 531 592 1158 1159
1689 531 533 1159 1030
1690 531 590 1155 1158
1691 532 534 1037 1160
1692 532 595 1160 1161
1693 532 593 1161 1156
1694 533 594 1162 1163
1695 533 535 1163 1034
1696 533 592 1159 1162
1697 534 536 1041 1164
1698 534 597 1164 1165
1699 534 595 1165 1160
1700 535 596 1166 1167
1701 535 537 1167 1038
1702 535 594 1163 1166
1703 536 597 1168 1164
1704 536 538 1045 1169
1705 536 599 1169 1168
1706 537 596 1167 1170
1707 537 598 1170 1171
1708 537 539 1171 1042
1709 538 540 1049 1172
1710 538 601 1172 1173
1711 538 599 1173 1169
1712 539 600 1174 1175
1713 539 541 1175 1047
1714 539 598 1171 1174
1715 540 542 1053 1176
1716 540 603 1176 1177
1717 540 601 1177 1172
1718 541 602 1178 1179
1719 541 543 1179 1051
1720 541 600 1175 1178
1721 542 544 1057 1180
1722 542 605 1180 1181
1723 542 603 1181 1176
1724 543 602 1179 1182
1725 543 604 1182 1183
1726 543 545 1183 1054
1727 544 546 1061 1184
1728 544 607 1184 1185
1729 544 605 1185 1180
1730 545 604 1183 1186
1731 545 606 1186 1187
1732 545 547 1187 1058
1733 546 607 1188 1184
1734 546 548 1065 1189
1735 546 609 1189 1188
1736 547 606 1187 1190
1737 547 608 1190 1191
1738 547 549 1191 1062
1739 548 611 1192 1193
1740 548 609 1193 1189
1741 548 550 1069 1192
1742 549 551 1194 1067
1743 549 608 1191 1195
1744 549 610 1195 1194
1745 550 613 1196 1197
1746 550 611 1197 1192
1747 550 552 1072 1196
1748 551 612 1198 1199
1749 551 553 1199 1070
1750 551 610 1194 1198
1751 552 554 1076 1200
1752 552 615 1200 1201
1753 552 613 1201 1196
1754 553 614 1202 1203
1755 553 555 1203 1074
1756 553 612 1199 1202
1757 554 615 1204 1200
1758 554 556 1081 1205
1759 554 617 1205 1204
1760 555 614 1203 1206
1761 555 616 1206 1207
1762 555 557 1207 1078
1763 556 -1 1085 1208
1764 556 -1 1208 1209
1765 556 617 1209 1205
1766 557 -1 1210 1082
1767 557 616 1207 1211
1768 557 -1 1211 1210
1769 558 560 1092 1212
1770 558 620 1212 1213
1771 558 618 1213 1214
1772 558 559 1214 1088
1773 559 619 1215 1216
1774 559 561 1216 1089
1775 559 618 1214 1215
1776 560 622 1217 1218
1777 560 620 1218 1212
1778 560 562 1096 1217
1779 561 621 1219 1220
1780 561 563 1220 1094
1781 561 619 1216 1219
1782 562 564 1099 1221
1783 562 624 1221 1222
1784 562 622 1222 1217
1785 563 623 1223 1224
1786 563 565 1224 1097
1787 563 621 1220 1223
1788 564 566 1104 1225
1789 564 626 1225 1226
1790 564 624 1226 1221
1791 565 625 1227 1228
1792 565 567 1228 1101
1793 565 623 1224 1227
1794 566 568 1108 1229
1795 566 628 1229 1230
1796 566 626 1230 1225
1797 567 627 1231 1232
1798 567 569 1232 1105
1799 567 625 1228 1231
1800 568 628 1233 1229
1801 568 570 1112 1234
1802 568 630 1234 1233
1803 569 627 1232 1235
1804 569 629 1235 1236
1805 569 571 1236 1109
1806 570 572 1116 1237
1807 570 632 1237 1238
1808 570 630 1238 1234
1809 571 629 1236 1239
1810 571 631 1239 1240
1811 571 573 1240 1113
1812 572 574 1120 1241
1813 572 634 1241 1242
1814 572 632 1242 1237
1815 573 631 1240 1243
1816 573 633 1243 1244
1817 573 575 1244 1117
1818 574 576 1124 1245
1819 574 636 1245 1246
1820 574 634 1246 1241
1821 575 577 1247 1121
1822 575 633 1244 1248
1823 575 635 1248 1247
1824 576 578 1128 1249
1825 576 638 1249 1250
1826 576 636 1250 1245
1827 577 635 1247 1251
1828 577 637 1251 1252
1829 577 579 1252 1125
1830 578 640 1253 1254
1831 578 638 1254 1249
1832 578 580 1132 1253
1833 579 639 1255 1256
1834 579 581 1256 1129
1835 579 637 1252 1255
1836 580 582 1136 1257
1837 580 642 1257 1258
1838 580 640 1258 1253
1839 581 639 1256 1259
1840 581 641 1259 1260
1841 581 583 1260 1133
1842 582 644 1261 1262
1843 582 642 1262 1257
1844 582 584 1140 1261
1845 583 643 1263 1264
1846 583 585 1264 1137
1847 583 641 1260 1263
1848 584 586 1144 1265
1849 584 646 1265 1266
1850 584 644 1266 1261
1851 585 645 1267 1268
1852 585 587 1268 1141
1853 585 643 1264 1267
1854 586 -1 1147 1269
1855 586 -1 1269 1270
1856 586 646 1270 1265
1857 587 645 1268 1271
1858 587 -1 1271 1272
1859 587 -1 1272 1145
1860 588 589 1150 1273
1861 588 647 1273 1274
1862 588 649 1274 1275
1863 588 590 1275 1154
1864 589 591 1153 1276
1865 589 648 1276 1277
1866 589 647 1277 1273
1867 590 651 1278 1279
1868 590 592 1279 1158
1869 590 649 1275 1278
1870 591 593 1157 1280
1871 591 650 1280 1281
1872 591 648 1281 1276
1873 592 651 1279 1282
1874 592 653 1282 1283
1875 592 594 1283 1162
1876 593 595 1161 1284
1877 593 652 1284 1285
1878 593 650 1285 1280
1879 594 655 1286 1287
1880 594 596 1287 1166
1881 594 653 1283 1286
1882 595 597 1165 1288
1883 595 654 1288 1289
1884 595 652 1289 1284
1885 596 655 1287 1290
1886 596 657 1290 1291
1887 596 598 1291 1170
1888 597 599 1168 1292
1889 597 656 1292 1293
1890 597 654 1293 1288
1891 598 659 1294 1295
1892 598 600 1295 1174
1893 598 657 1291 1294
1894 599 601 1173 1296
1895 599 658 1296 1297
1896 599 656 1297 1292
1897 600 659 1295 1298
1898 600 661 1298 1299
1899 600 602 1299 1178
1900 601 660 1300 1301
1901 601 658 1301 1296
1902 601 603 1177 1300
1903 602 663 1302 1303
1904 602 604 1303 1182
1905 602 661 1299 1302
1906 603 660 1304 1300
1907 603 605 1181 1305
1908 603 662 1305 1304
1909 604 665 1306 1307
1910 604 606 1307 1186
1911 604 663 1303 1306
1912 605 607 1185 1308
1913 605 664 1308 1309
1914 605 662 1309 1305
1915 1140 -1 784 1890
1916 606 608 1310 1190
1917 606 665 1307 1310
1918 607 609 1188 1312
1919 607 666 1312 1313
1920 607 664 1313 1308
1921 608 669 1314 1315
1922 608 610 1315 1195
1923 608 667 1310 1314
1924 609 611 1193 1316
1925 609 668 1316 1317
1926 609 666 1317 1312
1927 610 671 1318 1319
1928 610 612 1319 1198
1929 610 669 1315 1318
1930 611 613 1197 1320
1931 611 670 1320 1321
1932 611 668 1321 1316
1933 612 671 1319 1322
1934 612 673 1322 1323
1935 612 614 1323 1202
1936 613 615 1201 1324
1937 613 672 1324 1325
1938 613 670 1325 1320
1939 614 673 1323 1326
1940 614 675 1326 1327
1941 614 616 1327 1206
1942 615 617 1204 1328
1943 615 674 1328 1329
1944 615 672 1329 1324
1945 616 -1 1330 1331
1946 616 -1 1331 1211
1947 616 675 1327 1330
1948 617 -1 1332 1333
1949 617 674 1333 1328
1950 617 -1 1209 1332
1951 618 620 1213 1334
1952 618 676 1334 1335
1953 618 677 1335 1336
1954 618 619 1336 1215
1955 619 679 1337 1338
1956 619 621 1338 1219
1957 619 677 1336 1337
1958 620 622 1218 1339
1959 620 678 1339 1340
1960 620 676 1340 1334
1961 621 679 1338 1341
1962 621 681 1341 1342
1963 621 623 1342 1223
1964 622 624 1222 1343
1965 622 680 1343 1344
1966 622 678 1344 1339
1967 623 681 1342 1345
1968 623 683 1345 1346
1969 623 625 1346 1227
1970 624 626 1226 1347
1971 624 682 1347 1348
1972 624 680 1348 1343
1973 625 685 1349 1350
1974 625 627 1350 1231
1975 625 683 1346 1349
1976 626 628 1230 1351
1977 626 684 1351 1352
1978 626 682 1352 1347
1979 627 685 1350 1353
1980 627 687 1353 1354
1981 627 629 1354 1235
1982 628 686 1355 1356
1983 628 684 1356 1351
1984 628 630 1233 1355
1985 629 631 1357 1239
1986 629 687 1354 1358
1987 629 689 1358 1357
1988 630 686 1359 1355
1989 630 632 1238 1360
1990 630 688 1360 1359
1991 631 689 1357 1361
1992 631 691 1361 1362
1993 631 633 1362 1243
1994 632 690 1363 1364
1995 632 688 1364 1360
1996 632 634 1242 1363
1997 633 691 1362 1365
1998 633 693 1365 1366
1999 633 635 1366 1248
2000 634 690 1367 1363
2001 634 636 1246 1368
2002 634 692 1368 1367
2003 635 695 1369 1370
2004 635 637 1370 1251
2005 635 693 1366 1369
2006 636 638 1250 1371
2007 636 694 1371 1372
2008 636 692 1372 1368
2009 637 697 1373 1374
2010 637 639 1374 1255
2011 637 695 1370 1373
2012 638 640 1254 1375
2013 638 696 1375 1376
2014 638 694 1376 1371
2015 639 697 1374 1377
2016 639 699 1377 1378
2017 639 641 1378 1259
2018 640 698 1379 1380
2019 640 696 1380 1375
2020 640 642 1258 1379
2021 641 701 1381 1382
2022 641 643 1382 1263
2023 641 699 1378 1381
2024 642 644 1262 1383
2025 642 700 1383 1384
2026 642 698 1384 1379
2027 643 703 1385 1386
2028 643 645 1386 1267
2029 643 701 1382 1385
2030 644 700 1387 1383
2031 644 646 1266 1388
2032 644 702 1388 1387
2033 645 -1 1389 1390
2034 645 -1 1390 1271
2035 645 703 1386 1389
2036 646 -1 1270 1391
2037 646 -1 1391 1392
2038 646 702 1392 1388
2039 647 648 1277 1393
2040 647 705 1393 1394
2041 647 704 1394 1395
2042 647 649 1395 1274
2043 648 707 1396 1397
2044 648 705 1397 1393
2045 648 650 1281 1396
2046 649 704 1395 1398
2047 649 706 1398 1399
2048 649 651 1399 1278
2049 650 652 1285 1400
2050 650 709 1400 1401
2051 650 707 1401 1396
2052 651 706 1399 1402
2053 651 708 1402 1403
2054 651 653 1403 1282
2055 652 654 1289 1404
2056 652 711 1404 1405
2057 652 709 1405 1400
2058 653 710 1406 1407
2059 653 655 1407 1286
2060 653 708 1403 1406
2061 654 656 1293 1408
2062 654 713 1408 1409
2063 654 711 1409 1404
2064 655 712 1410 1411
2065 655 657 1411 1290
2066 655 710 1407 1410
2067 656 715 1412 1413
2068 656 713 1413 1408
2069 656 658 1297 1412
2070 657 712 1411 1414
2071 657 714 1414 1415
2072 657 659 1415 1294
2073 658 660 1301 1416
2074 658 717 1416 1417
2075 658 715 1417 1412
2076 659 714 1415 1418
2077 659 716 1418 1419
2078 659 661 1419 1298
2079 660 662 1304 1420
2080 660 719 1420 1421
2081 660 717 1421 1416
2082 661 718 1422 1423
2083 661 663 1423 1302
2084 661 716 1419 1422
2085 662 721 1424 1425
2086 662 719 1425 1420
2087 662 664 1309 1424
2088 663 665 1426 1306
2089 663 718 1423 1427
2090 663 720 1427 1426
2091 664 721 1428 1424
2092 664 666 1313 1429
2093 664 723 1429 1428
2094 665 720 1426 1430
2095 665 722 1430 1431
2096 665 667 1431 1310
2097 666 668 1317 1432
2098 666 725 1432 1433
2099 666 723 1433 1429
2100 667 722 1431 1434
2101 667 724 1434 1435
2102 667 669 1435 1314
2103 668 727 1436 1437
2104 668 725 1437 1432
2105 668 670 1321 1436
2106 669 724 1435 1438
2107 669 726 1438 1439
2108 669 671 1439 1318
2109 670 672 1325 1440
2110 670 729 1440 1441
2111 670 727 1441 1436
2112 671 728 1442 1443
2113 671 673 1443 1322
2114 671 726 1439 1442
2115 672 731 1444 1445
2116 672 729 1445 1440
2117 672 674 1329 1444
2118 673 730 1446 1447
2119 673 675 1447 1326
2120 673 728 1443 1446
2121 674 -1 1333 1448
2122 674 -1 1448 1449
2123 674 731 1449 1444
2124 675 -1 1450 1451
2125 675 -1 1451 1330
2126 675 730 1447 1450
2127 676 678 1340 1452
2128 676 734 1452 1453
2129 676 732 1453 1454
2130 676 677 1454 1335
2131 677 733 1455 1456
2132 677 679 1456 1337
2133 677 732 1454 1455
2134 678 680 1344 1457
2135 678 736 1457 1458
2136 678 734 1458 1452
2137 679 735 1459 1460
2138 679 681 1460 1341
2139 679 733 1456 1459
2140 680 682 1348 1461
2141 680 738 1461 1462
2142 680 736 1462 1457
2143 681 735 1460 1463
2144 681 737 1463 1464
2145 681 683 1464 1345
2146 682 740 1465 1466
2147 682 738 1466 1461
2148 682 684 1352 1465
2149 683 739 1467 1468
2150 683 685 1468 1349
2151 683 737 1464 1467
2152 684 686 1356 1469
2153 684 742 1469 1470
2154 684 740 1470 1465
2155 685 741 1471 1472
2156 685 687 1472 1353
2157 685 739 1468 1471
2158 686 744 1473 1474
2159 686 742 1474 1469
2160 686 688 1359 1473
2161 687 741 1472 1475
2162 687 743 1475 1476
2163 687 689 1476 1358
2164 688 746 1477 1478
2165 688 744 1478 1473
2166 688 690 1364 1477
2167 689 743 1476 1479
2168 689 745 1479 1480
2169 689 691 1480 1361
2170 690 692 1367 1481
2171 690 748 1481 1482
2172 690 746 1482 1477
2173 691 693 1483 1365
2174 691 745 1480 1484
2175 691 747 1484 1483
2176 692 694 1372 1485
2177 692 750 1485 1486
2178 692 748 1486 1481
2179 693 747 1483 1487
2180 693 749 1487 1488
2181 693 695 1488 1369
2182 694 696 1376 1489
2183 694 752 1489 1490
2184 694 750 1490 1485
2185 695 751 1491 1492
2186 695 697 1492 1373
2187 695 749 1488 1491
2188 696 698 1380 1493
2189 696 754 1493 1494
2190 696 752 1494 1489
2191 697 751 1492 1495
2192 697 753 1495 1496
2193 697 699 1496 1377
2194 698 756 1497 1498
2195 698 754 1498 1493
2196 698 700 1384 1497
2197 699 753 1496 1499
2198 699 755 1499 1500
2199 699 701 1500 1381
2200 700 702 1387 1501
2201 700 758 1501 1502
2202 700 756 1502 1497
2203 701 757 1503 1504
2204 701 703 1504 1385
2205 701 755 1500 1503
2206 702 -1 1392 1505
2207 702 -1 1505 1619
2208 702 758 1619 1501
2209 703 757 1504 1507
2210 703 -1 1507 1508
2211 703 -1 1508 1389
2212 704 705 1394 1509
2213 704 759 1509 1510
2214 704 761 1510 1511
2215 704 706 1511 1398
2216 705 707 1397 1512
2217 705 760 1512 1513
2218 705 759 1513 1509
2219 706 763 1514 1515
2220 706 708 1515 1402
2221 706 761 1511 1514
2222 707 760 1516 1512
2223 707 709 1401 1517
2224 707 762 1517 1516
2225 708 765 1518 1519
2226 708 710 1519 1406
2227 708 763 1515 1518
2228 709 711 1405 1520
2229 709 764 1520 1521
2230 709 762 1521 1517
2231 710 765 1519 1522
2232 710 767 1522 1523
2233 710 712 1523 1410
2234 711 713 1409 1524
2235 711 766 1524 1525
2236 711 764 1525 1520
2237 712 769 1526 1527
2238 712 714 1527 1414
2239 712 767 1523 1526
2240 713 715 1413 1528
2241 713 768 1528 1529
2242 713 766 1529 1524
2243 714 769 1527 1530
2244 714 771 1530 1531
2245 714 716 1531 1418
2246 715 770 1532 1533
2247 715 768 1533 1528
2248 715 717 1417 1532
2249 716 773 1534 1535
2250 716 718 1535 1422
2251 716 771 1531 1534
2252 717 719 1421 1536
2253 717 772 1536 1537
2254 717 770 1537 1532
2255 718 773 1535 1538
2256 718 775 1538 1539
2257 718 720 1539 1427
2258 719 721 1425 1540
2259 719 774 1540 1541
2260 719 772 1541 1536
2261 720 777 1542 1543
2262 720 722 1543 1430
2263 720 775 1539 1542
2264 721 723 1428 1544
2265 721 776 1544 1545
2266 721 774 1545 1540
2267 722 777 1543 1546
2268 722 779 1546 1547
2269 722 724 1547 1434
2270 723 778 1548 1549
2271 723 776 1549 1544
2272 723 725 1433 1548
2273 724 781 1550 1551
2274 724 726 1551 1438
2275 724 779 1547 1550
2276 725 727 1437 1552
2277 725 780 1552 1553
2278 725 778 1553 1548
2279 726 781 1551 1554
2280 726 783 1554 1555
2281 726 728 1555 1442
2282 727 729 1441 1556
2283 727 782 1556 1557
2284 727 780 1557 1552
2285 728 783 1555 1558
2286 728 785 1558 1559
2287 728 730 1559 1446
2288 729 731 1445 1560
2289 729 784 1560 1561
2290 729 782 1561 1556
2291 730 -1 1562 1563
2292 730 -1 1563 1450
2293 730 785 1559 1562
2294 731 -1 1449 1564
2295 731 -1 1564 1565
2296 731 784 1565 1560
2297 732 733 1566 1455
2298 732 734 1453 1567
2299 732 786 1567 1568
2300 732 787 1568 1566
2301 733 787 1566 1569
2302 733 789 1569 1570
2303 733 735 1570 1459
2304 734 736 1458 1571
2305 734 788 1571 1572
2306 734 786 1572 1567
2307 735 789 1570 1573
2308 735 791 1573 1574
2309 735 737 1574 1463
2310 736 738 1462 1575
2311 736 790 1575 1576
2312 736 788 1576 1571
2313 737 793 1577 1578
2314 737 739 1578 1467
2315 737 791 1574 1577
2316 738 740 1466 1579
2317 738 792 1579 1580
2318 738 790 1580 1575
2319 739 795 1581 1582
2320 739 741 1582 1471
2321 739 793 1578 1581
2322 740 794 1583 1584
2323 740 792 1584 1579
2324 740 742 1470 1583
2325 741 795 1582 1585
2326 741 797 1585 1586
2327 741 743 1586 1475
2328 742 796 1587 1588
2329 742 794 1588 1583
2330 742 744 1474 1587
2331 743 799 1589 1590
2332 743 745 1590 1479
2333 743 797 1586 1589
2334 744 746 1478 1591
2335 744 798 1591 1592
2336 744 796 1592 1587
2337 745 747 1593 1484
2338 745 799 1590 1594
2339 745 801 1594 1593
2340 746 798 1595 1591
2341 746 748 1482 1596
2342 746 800 1596 1595
2343 747 801 1593 1597
2344 747 803 1597 1598
2345 747 749 1598 1487
2346 748 750 1486 1599
2347 748 802 1599 1600
2348 748 800 1600 1596
2349 749 803 1598 1601
2350 749 805 1601 1602
2351 749 751 1602 1491
2352 750 752 1490 1603
2353 750 804 1603 1604
2354 750 802 1604 1599
2355 751 807 1605 1606
2356 751 753 1606 1495
2357 751 805 1602 1605
2358 752 754 1494 1607
2359 752 806 1607 1608
2360 752 804 1608 1603
2361 753 809 1609 1610
2362 753 755 1610 1499
2363 753 807 1606 1609
2364 754 756 1498 1611
2365 754 808 1611 1612
2366 754 806 1612 1607
2367 755 811 1613 1614
2368 755 757 1614 1503
2369 755 809 1610 1613
2370 756 758 1502 1615
2371 756 810 1615 1616
2372 756 808 1616 1611
2373 757 -1 1617 1618
2374 757 -1 1618 1507
2375 757 811 1614 1617
2376 1140 -1 1311 784
2377 758 -1 1619 1620
2378 758 810 1620 1615
2379 759 760 1513 1621
2380 759 813 1621 1622
2381 759 812 1622 1623
2382 759 761 1623 1510
2383 760 762 1516 1624
2384 760 815 1624 1625
2385 760 813 1625 1621
2386 761 812 1623 1626
2387 761 814 1626 1627
2388 761 763 1627 1514
2389 762 764 1521 1628
2390 762 817 1628 1629
2391 762 815 1629 1624
2392 763 814 1627 1630
2393 763 816 1630 1631
2394 763 765 1631 1518
2395 764 766 1525 1632
2396 764 819 1632 1633
2397 764 817 1633 1628
2398 765 818 1634 1635
2399 765 767 1635 1522
2400 765 816 1631 1634
2401 766 768 1529 1636
2402 766 821 1636 1637
2403 766 819 1637 1632
2404 767 820 1638 1639
2405 767 769 1639 1526
2406 767 818 1635 1638
2407 768 770 1533 1640
2408 768 823 1640 1641
2409 768 821 1641 1636
2410 769 822 1642 1643
2411 769 771 1643 1530
2412 769 820 1639 1642
2413 770 825 1644 1645
2414 770 823 1645 1640
2415 770 772 1537 1644
2416 771 824 1646 1647
2417 771 773 1647 1534
2418 771 822 1643 1646
2419 772 774 1541 1648
2420 772 827 1648 1649
2421 772 825 1649 1644
2422 773 826 1650 1651
2423 773 775 1651 1538
2424 773 824 1647 1650
2425 774 776 1545 1652
2426 774 829 1652 1653
2427 774 827 1653 1648
2428 775 826 1651 1654
2429 775 828 1654 1655
2430 775 777 1655 1542
2431 776 831 1656 1657
2432 776 829 1657 1652
2433 776 778 1549 1656
2434 777 830 1658 1659
2435 777 779 1659 1546
2436 777 828 1655 1658
2437 778 780 1553 1660
2438 778 833 1660 1661
2439 778 831 1661 1656
2440 779 781 1662 1550
2441 779 830 1659 1663
2442 779 832 1663 1662
2443 780 835 1664 1665
2444 780 833 1665 1660
2445 780 782 1557 1664
2446 781 834 1666 1667
2447 781 783 1667 1554
2448 781 832 1662 1666
2449 782 784 1561 1668
2450 782 837 1668 1669
2451 782 835 1669 1664
2452 783 836 1670 1671
2453 783 785 1671 1558
2454 783 834 1667 1670
2455 784 -1 1565 1672
2456 784 -1 1672 1673
2457 784 837 1673 1668
2458 785 -1 1674 1675
2459 785 -1 1675 1562
2460 785 836 1671 1674
2461 786 788 1572 1676
2462 786 840 1676 1677
2463 786 838 1677 1678
2464 786 787 1678 1568
2465 787 839 1679 1680
2466 787 789 1680 1569
2467 787 838 1678 1679
2468 788 842 1681 1682
2469 788 840 1682 1676
2470 788 790 1576 1681
2471 789 841 1683 1684
2472 789 791 1684 1573
2473 789 839 1680 1683
2474 790 792 1580 1685
2475 790 844 1685 1686
2476 790 842 1686 1681
2477 791 793 1687 1577
2478 791 841 1684 1688
2479 791 843 1688 1687
2480 792 794 1584 1689
2481 792 846 1689 1690
2482 792 844 1690 1685
2483 793 845 1691 1692
2484 793 795 1692 1581
2485 793 843 1687 1691
2486 794 848 1693 1694
2487 794 846 1694 1689
2488 794 796 1588 1693
2489 795 847 1695 1696
2490 795 797 1696 1585
2491 795 845 1692 1695
2492 796 848 1697 1693
2493 796 798 1592 1698
2494 796 850 1698 1697
2495 797 847 1696 1699
2496 797 849 1699 1700
2497 797 799 1700 1589
2498 798 852 1701 1702
2499 798 850 1702 1698
2500 798 800 1595 1701
2501 799 851 1703 1704
2502 799 801 1704 1594
2503 799 849 1700 1703
2504 800 802 1600 1705
2505 800 854 1705 1706
2506 800 852 1706 1701
2507 801 851 1704 1707
2508 801 853 1707 1708
2509 801 803 1708 1597
2510 802 856 1709 1710
2511 802 854 1710 1705
2512 802 804 1604 1709
2513 803 805 1711 1601
2514 803 853 1708 1712
2515 803 855 1712 1711
2516 804 806 1608 1713
2517 1140 -1 2382 1311
2518 804 856 1713 1709
2519 805 855 1711 1715
2520 805 857 1715 1716
2521 805 807 1716 1605
2522 806 808 1612 1717
2523 806 860 1717 1718
2524 806 858 1718 1713
2525 807 859 1719 1720
2526 807 809 1720 1609
2527 807 857 1716 1719
2528 808 810 1616 1721
2529 808 -1 1721 1722
2530 808 860 1722 1717
2531 809 859 1720 1723
2532 809 -1 1723 1724
2533 809 811 1724 1613
2534 810 -1 1620 1725
2535 810 -1 1725 1726
2536 810 -1 1726 1721
2537 811 -1 1724 1727
2538 811 -1 1727 1728
2539 811 -1 1728 1617
2540 812 814 1729 1626
2541 812 813 1622 1730
2542 812 861 1730 1731
2543 812 863 1731 1729
2544 813 815 1625 1732
2545 813 862 1732 1733
2546 813 861 1733 1730
2547 814 863 1729 1734
2548 814 865 1734 1735
2549 814 816 1735 1630
2550 815 817 1629 1736
2551 815 864 1736 1737
2552 815 862 1737 1732
2553 816 865 1735 1738
2554 816 867 1738 1739
2555 816 818 1739 1634
2556 817 819 1633 1740
2557 817 866 1740 1741
2558 817 864 1741 1736
2559 818 820 1742 1638
2560 818 867 1739 1743
2561 818 869 1743 1742
2562 819 821 1637 1744
2563 819 868 1744 1745
2564 819 866 1745 1740
2565 820 869 1742 1746
2566 820 871 1746 1747
2567 820 822 1747 1642
2568 821 823 1641 1748
2569 821 870 1748 1749
2570 821 868 1749 1744
2571 822 873 1750 1751
2572 822 824 1751 1646
2573 822 871 1747 1750
2574 823 825 1645 1752
2575 823 872 1752 1753
2576 823 870 1753 1748
2577 824 875 1754 1755
2578 824 826 1755 1650
2579 824 873 1751 1754
2580 825 827 1649 1756
2581 825 874 1756 1757
2582 825 872 1757 1752
2583 826 877 1758 1759
2584 826 828 1759 1654
2585 826 875 1755 1758
2586 827 829 1653 1760
2587 827 876 1760 1761
2588 827 874 1761 1756
2589 828 877 1759 1762
2590 828 879 1762 1763
2591 828 830 1763 1658
2592 829 831 1657 1764
2593 829 878 1764 1765
2594 829 876 1765 1760
2595 830 879 1763 1766
2596 830 881 1766 1767
2597 830 832 1767 1663
2598 831 880 1768 1769
2599 831 878 1769 1764
2600 831 833 1661 1768
2601 832 883 1770 1771
2602 832 834 1771 1666
2603 832 881 1767 1770
2604 833 835 1665 1772
2605 833 882 1772 1773
2606 833 880 1773 1768
2607 834 885 1774 1775
2608 834 836 1775 1670
2609 834 883 1771 1774
2610 835 837 1669 1776
2611 835 884 1776 1777
2612 835 882 1777 1772
2613 836 -1 1778 1779
2614 836 -1 1779 1674
2615 836 885 1775 1778
2616 837 -1 1673 1780
2617 837 -1 1780 1781
2618 837 884 1781 1776
2619 838 840 1677 1782
2620 838 886 1782 1783
2621 838 887 1783 1784
2622 838 839 1784 1679
2623 839 889 1785 1786
2624 839 841 1786 1683
2625 839 887 1784 1785
2626 840 842 1682 1787
2627 840 888 1787 1788
2628 840 886 1788 1782
2629 841 889 1786 1789
2630 841 891 1789 1790
2631 841 843 1790 1688
2632 842 844 1686 1791
2633 842 890 1791 1792
2634 842 888 1792 1787
2635 843 893 1793 1794
2636 843 845 1794 1691
2637 843 891 1790 1793
2638 844 846 1690 1795
2639 844 892 1795 1796
2640 844 890 1796 1791
2641 845 895 1797 1798
2642 845 847 1798 1695
2643 845 893 1794 1797
2644 846 848 1694 1799
2645 846 894 1799 1800
2646 846 892 1800 1795
2647 847 849 1801 1699
2648 847 895 1798 1802
2649 847 897 1802 1801
2650 848 850 1697 1803
2651 848 896 1803 1804
2652 848 894 1804 1799
2653 849 899 1805 1806
2654 849 851 1806 1703
2655 849 897 1801 1805
2656 850 852 1702 1807
2657 850 898 1807 1808
2658 850 896 1808 1803
2659 851 901 1809 1810
2660 851 853 1810 1707
2661 851 899 1806 1809
2662 852 898 1811 1807
2663 852 854 1706 1812
2664 852 900 1812 1811
2665 853 903 1813 1814
2666 853 855 1814 1712
2667 853 901 1810 1813
2668 854 856 1710 1815
2669 854 902 1815 1816
2670 854 900 1816 1812
2671 855 905 1817 1818
2672 855 857 1818 1715
2673 855 903 1814 1817
2674 856 904 1819 1820
2675 856 902 1820 1815
2676 856 858 1713 1819
2677 857 905 1818 1821
2678 1139 -1 1834 1714
2679 857 859 1821 1719
2680 858 860 1718 1823
2681 858 906 1823 1824
2682 858 904 1824 1819
2683 859 -1 1825 1826
2684 859 -1 1826 1723
2685 859 907 1821 1825
2686 860 -1 1722 1827
2687 860 -1 1827 1828
2688 860 906 1828 1823
2689 861 862 1733 1829
2690 861 909 1829 1830
2691 861 908 1830 1831
2692 861 863 1831 1731
2693 862 911 1832 1833
2694 862 909 1833 1829
2695 862 864 1737 1832
2696 863 910 1927 1835
2697 863 865 1835 1734
2698 863 908 1831 1927
2699 864 911 1836 1832
2700 864 866 1741 1837
2701 864 913 1837 1836
2702 865 910 1835 1838
2703 865 912 1838 1839
2704 865 867 1839 1738
2705 866 868 1745 1840
2706 866 915 1840 1841
2707 866 913 1841 1837
2708 867 914 1842 1843
2709 867 869 1843 1743
2710 867 912 1839 1842
2711 868 917 1844 1845
2712 868 915 1845 1840
2713 868 870 1749 1844
2714 869 914 1843 1846
2715 869 916 1846 1847
2716 869 871 1847 1746
2717 870 872 1753 1848
2718 870 919 1848 1849
2719 870 917 1849 1844
2720 871 916 1847 1850
2721 871 918 1850 1851
2722 871 873 1851 1750
2723 872 921 1852 1853
2724 872 919 1853 1848
2725 872 874 1757 1852
2726 873 920 1854 1855
2727 873 875 1855 1754
2728 873 918 1851 1854
2729 874 876 1761 1856
2730 874 923 1856 1857
2731 874 921 1857 1852
2732 875 922 1858 1859
2733 875 877 1859 1758
2734 875 920 1855 1858
2735 876 878 1765 1860
2736 876 925 1860 1861
2737 876 923 1861 1856
2738 877 924 1862 1863
2739 877 879 1863 1762
2740 877 922 1859 1862
2741 878 880 1769 1864
2742 878 927 1864 1865
2743 878 925 1865 1860
2744 879 881 1866 1766
2745 879 924 1863 1867
2746 879 926 1867 1866
2747 880 929 1868 1869
2748 880 927 1869 1864
2749 880 882 1773 1868
2750 881 928 1870 1871
2751 881 883 1871 1770
2752 881 926 1866 1870
2753 882 884 1777 1872
2754 882 931 1872 1873
2755 882 929 1873 1868
2756 883 928 1871 1874
2757 883 930 1874 1875
2758 883 885 1875 1774
2759 884 -1 1781 1876
2760 884 -1 1876 1877
2761 884 931 1877 1872
2762 885 930 1875 1878
2763 885 -1 1878 1879
2764 885 -1 1879 1778
2765 886 888 1788 1880
2766 886 934 1880 1881
2767 886 932 1881 1882
2768 886 887 1882 1783
2769 887 889 1883 1785
2770 887 932 1882 1884
2771 887 933 1884 1883
2772 888 890 1792 1885
2773 888 936 1885 1886
2774 888 934 1886 1880
2775 889 933 1883 1887
2776 889 935 1887 1888
2777 889 891 1888 1789
2778 1139 1141 1506 2376
2779 890 936 1889 1885
2780 890 892 1796 1889
2781 891 935 1888 1891
2782 891 937 1891 1892
2783 891 893 1892 1793
2784 892 938 1893 1889
2785 892 894 1800 1894
2786 892 940 1894 1893
2787 893 937 1892 1895
2788 893 939 1895 1896
2789 893 895 1896 1797
2790 894 940 1897 1894
2791 894 896 1804 1898
2792 894 942 1898 1897
2793 895 941 1899 1900
2794 895 897 1900 1802
2795 895 939 1896 1899
2796 896 898 1808 1901
2797 896 944 1901 1902
2798 896 942 1902 1898
2799 897 943 1903 1904
2800 897 899 1904 1805
2801 897 941 1900 1903
2802 898 900 1811 1905
2803 898 946 1905 1906
2804 898 944 1906 1901
2805 899 945 1907 1908
2806 899 901 1908 1809
2807 899 943 1904 1907
2808 900 902 1816 1909
2809 900 948 1909 1910
2810 900 946 1910 1905
2811 901 945 1908 1911
2812 901 947 1911 1912
2813 901 903 1912 1813
2814 902 904 1820 1913
2815 902 950 1913 1914
2816 902 948 1914 1909
2817 903 947 1912 1915
2818 903 949 1915 1916
2819 903 905 1916 1817
2820 904 906 1824 1917
2821 904 -1 1917 1918
2822 904 950 1918 1913
2823 905 949 1916 1919
2824 905 -1 1919 1920
2825 905 907 1920 1821
2826 906 -1 1828 1921
2827 906 -1 1921 1922
2828 906 -1 1922 1917
2829 907 -1 1923 1924
2830 907 -1 1924 1825
2831 907 -1 1920 1923
2832 908 909 1830 1925
2833 908 951 1925 1926
2834 908 953 1926 1927
2835 1139 -1 1714 1506
2836 909 911 1833 1928
2837 909 952 1928 1929
2838 909 951 1929 1925
2839 910 955 1930 1931
2840 910 912 1931 1838
2841 910 953 1927 1930
2842 911 913 1836 1932
2843 911 954 1932 1933
2844 911 952 1933 1928
2845 1138 -1 1822 2100
2846 912 957 1931 1935
2847 912 914 1935 1842
2848 913 915 1841 1936
2849 913 956 1936 1937
2850 913 954 1937 1932
2851 914 959 1938 1939
2852 914 916 1939 1846
2853 914 957 1935 1938
2854 915 917 1845 1940
2855 915 958 1940 1941
2856 915 956 1941 1936
2857 916 961 1942 1943
2858 916 918 1943 1850
2859 916 959 1939 1942
2860 917 919 1849 1944
2861 917 960 1944 1945
2862 917 958 1945 1940
2863 918 961 1943 1946
2864 918 963 1946 1947
2865 918 920 1947 1854
2866 919 921 1853 1948
2867 919 962 1948 1949
2868 919 960 1949 1944
2869 920 965 1950 1951
2870 920 922 1951 1858
2871 920 963 1947 1950
2872 921 923 1857 1952
2873 921 964 1952 1953
2874 921 962 1953 1948
2875 922 965 1951 1954
2876 922 967 1954 1955
2877 922 924 1955 1862
2878 923 966 1956 1957
2879 923 964 1957 1952
2880 923 925 1861 1956
2881 924 926 1958 1867
2882 924 967 1955 1959
2883 924 969 1959 1958
2884 925 966 1960 1956
2885 925 927 1865 1961
2886 925 968 1961 1960
2887 926 969 1958 1962
2888 926 971 1962 1963
2889 926 928 1963 1870
2890 927 970 1964 1965
2891 927 968 1965 1961
2892 927 929 1869 1964
2893 928 971 1963 1966
2894 928 973 1966 1967
2895 928 930 1967 1874
2896 929 970 1968 1964
2897 929 931 1873 1969
2898 929 972 1969 1968
2899 930 -1 1970 1971
2900 930 -1 1971 1878
2901 930 973 1967 1970
2902 931 -1 1877 1972
2903 931 -1 1972 1973
2904 931 972 1973 1969
2905 932 934 1881 1974
2906 932 974 1974 1975
2907 932 975 1975 1976
2908 932 933 1976 1884
2909 933 975 1976 1977
2910 933 977 1977 1978
2911 933 935 1978 1887
2912 934 936 1886 1979
2913 934 976 1979 1980
2914 934 974 1980 1974
2915 935 979 1981 1982
2916 935 937 1982 1891
2917 935 977 1978 1981
2918 936 938 1889 1983
2919 936 978 1983 1984
2920 936 976 1984 1979
2921 937 979 1982 1985
2922 937 981 1985 1986
2923 937 939 1986 1895
2924 938 940 1893 1987
2925 938 980 1987 1988
2926 938 978 1988 1983
2927 939 983 1989 1990
2928 939 941 1990 1899
2929 939 981 1986 1989
2930 940 942 1897 1991
2931 940 982 1991 1992
2932 940 980 1992 1987
2933 941 985 1993 1994
2934 941 943 1994 1903
2935 941 983 1990 1993
2936 942 944 1902 1995
2937 942 984 1995 1996
2938 942 982 1996 1991
2939 943 987 1997 1998
2940 943 945 1998 1907
2941 943 985 1994 1997
2942 944 984 1999 1995
2943 944 946 1906 2000
2944 944 986 2000 1999
2945 945 987 1998 2001
2946 945 989 2001 2002
2947 945 947 2002 1911
2948 946 948 1910 2003
2949 946 988 2003 2004
2950 946 986 2004 2000
2951 947 -1 2005 2006
2952 947 949 2006 1915
2953 947 989 2002 2005
2954 948 988 2007 2003
2955 948 950 1914 2008
2956 948 -1 2008 2007
2957 949 -1 2009 2010
2958 949 -1 2010 1919
2959 949 -1 2006 2009
2960 950 -1 1918 2011
2961 950 -1 2011 2012
2962 950 -1 2012 2008
2963 951 952 1929 2013
2964 951 991 2013 2014
2965 951 990 2014 2015
2966 951 953 2015 1926
2967 952 954 1933 2016
2968 952 993 2016 2017
2969 952 991 2017 2013
2970 953 992 2018 2019
2971 953 955 2019 1930
2972 953 990 2015 2018
2973 954 956 1937 2020
2974 954 995 2020 2021
2975 954 993 2021 2016
2976 955 992 2019 2022
2977 955 994 2022 2023
2978 955 957 2023 1931
2979 956 958 1941 2024
2980 956 997 2024 2025
2981 956 995 2025 2020
2982 957 994 2023 2026
2983 957 996 2026 2027
2984 957 959 2027 1938
2985 958 999 2028 2029
2986 958 997 2029 2024
2987 958 960 1945 2028
2988 959 998 2030 2031
2989 959 961 2031 1942
2990 959 996 2027 2030
2991 960 1001 2032 2033
2992 960 999 2033 2028
2993 960 962 1949 2032
2994 961 998 2031 2034
2995 961 1000 2034 2035
2996 961 963 2035 1946
2997 962 964 1953 2036
2998 962 1003 2036 2037
2999 962 1001 2037 2032
3000 963 1000 2035 2038
3001 963 1002 2038 2039
3002 963 965 2039 1950
3003 964 1005 2040 2041
3004 964 1003 2041 2036
3005 964 966 1957 2040
3006 965 1002 2039 2042
3007 965 1004 2042 2043
3008 965 967 2043 1954
3009 966 968 1960 2044
3010 966 1007 2044 2045
3011 966 1005 2045 2040
3012 967 1006 2046 2047
3013 967 969 2047 1959
3014 967 1004 2043 2046
3015 968 970 1965 2048
3016 968 1009 2048 2049
3017 968 1007 2049 2044
3018 969 1008 2050 2051
3019 969 971 2051 1962
3020 969 1006 2047 2050
3021 970 972 1968 2052
3022 970 1011 2052 2053
3023 970 1009 2053 2048
3024 971 1008 2051 2054
3025 971 1010 2054 2055
3026 971 973 2055 1966
3027 972 -1 1973 2056
3028 972 -1 2056 2057
3029 972 1011 2057 2052
3030 973 1010 2055 2058
3031 973 -1 2058 2059
3032 973 -1 2059 1970
3033 974 976 1980 2060
3034 974 1014 2060 2061
3035 974 1012 2061 2062
3036 974 975 2062 1975
3037 975 1012 2062 2063
3038 975 1013 2063 2064
3039 975 977 2064 1977
3040 976 978 1984 2065
3041 976 1016 2065 2066
3042 976 1014 2066 2060
3043 977 1013 2064 2067
3044 977 1015 2067 2068
3045 977 979 2068 1981
3046 978 980 1988 2069
3047 978 1018 2069 2070
3048 978 1016 2070 2065
3049 979 1015 2068 2071
3050 979 1017 2071 2072
3051 979 981 2072 1985
3052 980 982 1992 2073
3053 980 1020 2073 2074
3054 980 1018 2074 2069
3055 981 1019 2075 2076
3056 981 983 2076 1989
3057 981 1017 2072 2075
3058 982 984 1996 2077
3059 982 1022 2077 2078
3060 982 1020 2078 2073
3061 983 1019 2076 2079
3062 983 1021 2079 2080
3063 983 985 2080 1993
3064 984 986 1999 2081
3065 984 -1 2081 2082
3066 984 1022 2082 2077
3067 985 1021 2080 2083
3068 985 1023 2083 2084
3069 985 987 2084 1997
3070 986 -1 2085 2086
3071 986 -1 2086 2081
3072 986 988 2004 2085
3073 987 -1 2087 2088
3074 987 989 2088 2001
3075 987 1023 2084 2087
3076 988 -1 2089 2090
3077 988 -1 2090 2085
3078 988 -1 2007 2089
3079 989 -1 2091 2092
3080 989 -1 2092 2005
3081 989 -1 2088 2091
3082 990 991 2014 2093
3083 990 1024 2093 2094
3084 990 1026 2094 2095
3085 990 992 2095 2018
3086 991 993 2017 2096
3087 1138 -1 1890 1822
3088 991 1024 2096 2093
3089 992 1028 2098 2099
3090 992 994 2099 2022
3091 992 1026 2095 2098
3092 1138 1140 2378 1890
3093 993 1027 2021 2101
3094 993 1025 2101 2096
3095 994 1030 2102 2103
3096 994 996 2103 2026
3097 994 1028 2099 2102
3098 995 997 2025 2104
3099 995 1029 2104 2105
3100 995 1027 2105 2021
3101 996 1030 2103 2106
3102 996 1032 2106 2107
3103 996 998 2107 2030
3104 997 999 2029 2108
3105 997 1031 2108 2109
3106 997 1029 2109 2104
3107 998 1034 2110 2111
3108 998 1000 2111 2034
3109 998 1032 2107 2110
3110 999 1001 2033 2112
3111 999 1033 2112 2113
3112 999 1031 2113 2108
3113 1000 1036 2114 2115
3114 1000 1002 2115 2038
3115 1000 1034 2111 2114
3116 1001 1003 2037 2116
3117 1001 1035 2116 2117
3118 1001 1033 2117 2112
3119 1002 1036 2115 2118
3120 1002 1038 2118 2119
3121 1002 1004 2119 2042
3122 1003 1005 2041 2120
3123 1003 1037 2120 2121
3124 1003 1035 2121 2116
3125 1004 1040 2122 2123
3126 1004 1006 2123 2046
3127 1004 1038 2119 2122
3128 1005 1007 2045 2124
3129 1005 1039 2124 2125
3130 1005 1037 2125 2120
3131 1006 1040 2123 2126
3132 1006 1042 2126 2127
3133 1006 1008 2127 2050
3134 1007 1039 2133 2124
3135 1007 1009 2049 2133
3136 1008 1044 2129 2130
3137 1008 1010 2130 2054
3138 1008 1042 2127 2129
3139 1009 1011 2053 2131
3140 1009 1043 2131 2132
3141 1009 1041 2132 2133
3142 1137 -1 2128 1934
3143 1010 -1 2134 2135
3144 1010 -1 2135 2058
3145 1010 1044 2130 2134
3146 1011 -1 2136 2137
3147 1011 1043 2137 2131
3148 1011 -1 2057 2136
3149 1012 1013 2138 2063
3150 1012 1014 2061 2139
3151 1012 1045 2139 2140
3152 1012 1046 2140 2138
3153 1013 1048 2141 2142
3154 1013 1015 2142 2067
3155 1013 1046 2138 2141
3156 1014 1016 2066 2143
3157 1014 1047 2143 2144
3158 1014 1045 2144 2139
3159 1015 1048 2142 2145
3160 1015 1050 2145 2146
3161 1015 1017 2146 2071
3162 1016 1049 2147 2148
3163 1016 1047 2148 2143
3164 1016 1018 2070 2147
3165 1017 1050 2146 2149
3166 1017 1052 2149 2150
3167 1017 1019 2150 2075
3168 1018 1020 2074 2151
3169 1018 1051 2151 2152
3170 1018 1049 2152 2147
3171 1019 -1 2153 2154
3172 1019 1021 2154 2079
3173 1019 1052 2150 2153
3174 1020 1022 2078 2155
3175 1020 -1 2155 2156
3176 1020 1051 2156 2151
3177 1021 -1 2157 2158
3178 1021 1023 2158 2083
3179 1021 -1 2154 2157
3180 1022 -1 2082 2159
3181 1022 -1 2159 2155
3182 1023 -1 2160 2161
3183 1023 -1 2161 2087
3184 1023 -1 2158 2160
3185 1024 1053 2162 2163
3186 1024 1026 2163 2094
3187 1024 1025 2096 2164
3188 1024 1054 2164 2162
3189 1025 1027 2101 2165
3190 1025 1056 2165 2166
3191 1025 1054 2166 2164
3192 1026 1028 2167 2098
3193 1026 1053 2163 2168
3194 1026 1055 2168 2167
3195 1027 1029 2105 2169
3196 1027 1058 2169 2170
3197 1027 1056 2170 2165
3198 1028 1055 2167 2171
3199 1028 1057 2171 2172
3200 1028 1030 2172 2102
3201 1029 1031 2109 2173
3202 1029 1060 2173 2174
3203 1029 1058 2174 2169
3204 1030 1032 2175 2106
3205 1030 1057 2172 2176
3206 1030 1059 2176 2175
3207 1031 1033 2113 2177
3208 1031 1062 2177 2178
3209 1031 1060 2178 2173
3210 1032 1059 2175 2179
3211 1032 1061 2179 2180
3212 1032 1034 2180 2110
3213 1033 1035 2117 2181
3214 1033 1064 2181 2182
3215 1033 1062 2182 2177
3216 1034 1036 2183 2114
3217 1034 1061 2180 2184
3218 1034 1063 2184 2183
3219 1035 1037 2121 2185
3220 1035 1066 2185 2186
3221 1035 1064 2186 2181
3222 1036 1063 2183 2187
3223 1036 1065 2187 2188
3224 1036 1038 2188 2118
3225 1037 1039 2125 2189
3226 1037 1068 2189 2190
3227 1037 1066 2190 2185
3228 1038 1040 2191 2122
3229 1038 1065 2188 2192
3230 1038 1067 2192 2191
3231 1039 1041 2133 2193
3232 1039 1070 2193 2194
3233 1039 1068 2194 2189
3234 1040 1067 2191 2195
3235 1040 1069 2195 2196
3236 1040 1042 2196 2126
3237 1041 1043 2132 2197
3238 1041 1072 2197 2198
3239 1041 1070 2198 2193
3240 1042 1069 2196 2199
3241 1042 1071 2199 2200
3242 1042 1044 2200 2129
3243 1043 -1 2137 2201
3244 1043 -1 2201 2202
3245 1043 1072 2202 2197
3246 1044 -1 2203 2204
3247 1044 -1 2204 2134
3248 1044 1071 2200 2203
3249 1045 1047 2144 2205
3250 1045 -1 2205 2206
3251 1045 -1 2206 2207
3252 1045 1046 2207 2140
3253 1046 -1 2207 2208
3254 1046 -1 2208 2209
3255 1046 1048 2209 2141
3256 1047 1049 2148 2210
3257 1047 -1 2210 2211
3258 1047 -1 2211 2205
3259 1048 -1 2212 2213
3260 1048 1050 2213 2145
3261 1048 -1 2209 2212
3262 1049 1051 2152 2214
3263 1049 -1 2214 2215
3264 1049 -1 2215 2210
3265 1050 -1 2216 2217
3266 1050 1052 2217 2149
3267 1050 -1 2213 2216
3268 1051 -1 2156 2218
3269 1051 -1 2218 2219
3270 1051 -1 2219 2214
3271 1052 -1 2217 2220
3272 1052 -1 2220 2221
3273 1052 -1 2221 2153
3274 1053 1054 2162 2222
3275 1053 1073 2222 2223
3276 1053 1075 2223 2224
3277 1053 1055 2224 2168
3278 1054 1056 2166 2225
3279 1054 1074 2225 2226
3280 1054 1073 2226 2222
3281 1055 1077 2227 2228
3282 1055 1057 2228 2171
3283 1055 1075 2224 2227
3284 1056 1058 2170 2229
3285 1056 1076 2229 2230
3286 1056 1074 2230 2225
3287 1057 1079 2231 2232
3288 1057 1059 2232 2176
3289 1057 1077 2228 2231
3290 1058 1060 2174 2233
3291 1058 1078 2233 2234
3292 1058 1076 2234 2229
3293 1059 1081 2235 2236
3294 1059 1061 2236 2179
3295 1059 1079 2232 2235
3296 1060 1078 2237 2233
3297 1060 1062 2178 2238
3298 1060 1080 2238 2237
3299 1061 1083 2239 2240
3300 1061 1063 2240 2184
3301 1061 1081 2236 2239
3302 1062 1064 2182 2241
3303 1062 1082 2241 2242
3304 1062 1080 2242 2238
3305 1063 1083 2240 2243
3306 1063 1085 2243 2244
3307 1063 1065 2244 2187
3308 1064 1066 2186 2245
3309 1064 1084 2245 2246
3310 1064 1082 2246 2241
3311 1065 1087 2247 2248
3312 1065 1067 2248 2192
3313 1065 1085 2244 2247
3314 1066 1068 2190 2249
3315 1066 1086 2249 2250
3316 1066 1084 2250 2245
3317 1067 1089 2251 2252
3318 1067 1069 2252 2195
3319 1067 1087 2248 2251
3320 1068 1088 2253 2254
3321 1068 1086 2254 2249
3322 1068 1070 2194 2253
3323 1069 1089 2252 2255
3324 1069 1091 2255 2256
3325 1069 1071 2256 2199
3326 1070 1072 2198 2257
3327 1070 1090 2257 2258
3328 1070 1088 2258 2253
3329 1071 1091 2256 2259
3330 1071 -1 2259 2260
3331 1071 -1 2260 2203
3332 1072 -1 2202 2261
3333 1072 -1 2261 2262
3334 1072 1090 2262 2257
3335 1073 1074 2226 2263
3336 1073 1093 2263 2264
3337 1073 1092 2264 2265
3338 1073 1075 2265 2223
3339 1074 1095 2266 2267
3340 1074 1093 2267 2263
3341 1074 1076 2230 2266
3342 1075 1092 2265 2268
3343 1075 1094 2268 2269
3344 1075 1077 2269 2227
3345 1076 1078 2234 2270
3346 1076 1097 2270 2271
3347 1076 1095 2271 2266
3348 1077 1096 2272 2273
3349 1077 1079 2273 2231
3350 1077 1094 2269 2272
3351 1078 1080 2237 2274
3352 1078 1099 2274 2275
3353 1078 1097 2275 2270
3354 1079 1096 2273 2276
3355 1079 1098 2276 2277
3356 1079 1081 2277 2235
3357 1080 1082 2242 2278
3358 1080 1101 2278 2279
3359 1080 1099 2279 2274
3360 1081 1100 2280 2281
3361 1081 1083 2281 2239
3362 1081 1098 2277 2280
3363 1082 1084 2246 2282
3364 1082 1103 2282 2283
3365 1082 1101 2283 2278
3366 1083 1100 2281 2284
3367 1083 1102 2284 2285
3368 1083 1085 2285 2243
3369 1084 1086 2250 2286
3370 1084 1105 2286 2287
3371 1084 1103 2287 2282
3372 1085 1104 2288 2289
3373 1085 1087 2289 2247
3374 1085 1102 2285 2288
3375 1086 1088 2254 2290
3376 1086 1107 2290 2291
3377 1086 1105 2291 2286
3378 1087 1104 2289 2292
3379 1087 1106 2292 2293
3380 1087 1089 2293 2251
3381 1088 1090 2258 2294
3382 1088 -1 2294 2295
3383 1088 1107 2295 2290
3384 1089 1106 2293 2296
3385 1089 -1 2296 2297
3386 1089 1091 2297 2255
3387 1090 -1 2298 2294
3388 1090 -1 2262 2299
3389 1090 -1 2299 2298
3390 1091 -1 2300 2301
3391 1091 -1 2301 2259
3392 1091 -1 2297 2300
3393 1092 1094 2302 2268
3394 1092 1093 2264 2303
3395 1092 1108 2303 2304
3396 1092 1110 2304 2302
3397 1093 1095 2267 2305
3398 1093 1109 2305 2306
3399 1093 1108 2306 2303
3400 1094 1110 2302 2307
3401 1094 1112 2307 2308
3402 1094 1096 2308 2272
3403 1095 1097 2271 2309
3404 1095 1111 2309 2310
3405 1095 1109 2310 2305
3406 1096 1112 2308 2311
3407 1096 1114 2311 2312
3408 1096 1098 2312 2276
3409 1097 1099 2275 2313
3410 1097 1113 2313 2314
3411 1097 1111 2314 2309
3412 1098 1116 2315 2316
3413 1098 1100 2316 2280
3414 1098 1114 2312 2315
3415 1099 1101 2279 2317
3416 1099 1115 2317 2318
3417 1099 1113 2318 2313
3418 1100 1118 2319 2320
3419 1100 1102 2320 2284
3420 1100 1116 2316 2319
3421 1101 1103 2283 2321
3422 1101 1117 2321 2322
3423 1101 1115 2322 2317
3424 1102 1120 2323 2324
3425 1102 1104 2324 2288
3426 1102 1118 2320 2323
3427 1103 1105 2287 2325
3428 1103 1119 2325 2326
3429 1103 1117 2326 2321
3430 1104 1122 2327 2328
3431 1104 1106 2328 2292
3432 1104 1120 2324 2327
3433 1105 1107 2291 2329
3434 1105 1121 2329 2330
3435 1105 1119 2330 2325
3436 1106 -1 2331 2332
3437 1106 -1 2332 2296
3438 1106 1122 2328 2331
3439 1107 -1 2333 2334
3440 1107 1121 2334 2329
3441 1107 -1 2295 2333
3442 1108 1109 2306 2335
3443 1108 1124 2335 2336
3444 1108 1123 2336 2337
3445 1108 1110 2337 2304
3446 1109 1111 2310 2338
3447 1109 1126 2338 2339
3448 1109 1124 2339 2335
3449 1110 1125 2340 2341
3450 1110 1112 2341 2307
3451 1110 1123 2337 2340
3452 1111 1113 2314 2342
3453 1111 1128 2342 2343
3454 1111 1126 2343 2338
3455 1112 1127 2344 2345
3456 1112 1114 2345 2311
3457 1112 1125 2341 2344
3458 1113 1130 2346 2347
3459 1113 1128 2347 2342
3460 1113 1115 2318 2346
3461 1114 1127 2345 2348
3462 1114 1129 2348 2349
3463 1114 1116 2349 2315
3464 1115 1117 2322 2350
3465 1115 1132 2350 2351
3466 1115 1130 2351 2346
3467 1116 1118 2352 2319
3468 1116 1129 2349 2353
3469 1116 1131 2353 2352
3470 1117 1132 2354 2350
3471 1117 1119 2326 2355
3472 1117 1134 2355 2354
3473 1118 1133 2356 2357
3474 1118 1120 2357 2323
3475 1118 1131 2352 2356
3476 1119 -1 2358 2359
3477 1119 1134 2359 2355
3478 1119 1121 2330 2358
3479 1120 -1 2360 2361
3480 1120 1122 2361 2327
3481 1120 1133 2357 2360
3482 1121 -1 2334 2362
3483 1121 -1 2362 2363
3484 1121 -1 2363 2358
3485 1122 -1 2364 2365
3486 1122 -1 2365 2331
3487 1122 -1 2361 2364
3488 1123 1124 2336 2366
3489 1123 1135 2366 2367
3490 1123 1137 2367 2368
3491 1123 1125 2368 2340
3492 1124 1126 2339 2369
3493 1124 1136 2369 2370
3494 1124 1135 2370 2366
3495 1125 1139 2371 2372
3496 1125 1127 2372 2344
3497 1125 1137 2368 2371
3498 1126 1128 2343 2373
3499 1126 1138 2373 2374
3500 1126 1136 2374 2369
3501 1127 1129 2375 2348
3502 1127 1139 2372 2376
3503 1127 1141 2376 2375
3504 1128 1130 2347 2377
3505 1128 1140 2377 2378
3506 1128 1138 2378 2373
3507 1129 -1 2379 2380
3508 1129 1131 2380 2353
3509 1129 1141 2375 2379
3510 1130 1132 2351 2381
3511 1130 -1 2381 2382
3512 1130 1140 2382 2377
3513 1131 -1 2383 2384
3514 1131 1133 2384 2356
3515 1131 -1 2380 2383
3516 1132 -1 2385 2381
3517 1132 1134 2354 2386
3518 1132 -1 2386 2385
3519 1133 -1 2384 2387
3520 1133 -1 2387 2388
3521 1133 -1 2388 2360
3522 1134 -1 2359 2389
3523 1134 -1 2389 2390
3524 1134 -1 2390 2386
3525 1135 1136 2370 2391
3526 1135 -1 2391 2392
3527 1135 -1 2392 2128
3528 1135 1137 2128 2367
3529 1136 1138 2374 2100
3530 1136 -1 2100 2097
3531 1136 -1 2097 2391
3532 1137 -1 1934 1834
3533 1137 1139 1834 2371

2393 3
-8.65679 -1.00341 -0.37497
-5.1437 -8.05919 -0.450815
5.6593 -8.75039 -0.529004
9.36166 -0.689863 -0.422212
5.53958 6.52884 -0.352686
-5.7221 5.94721 -0.334595
-10.173 -15.6924 -1.74451
-7.12374 -21.3734 -2.53258
4.03405 -22.6332 -2.6305
8.59239 -14.5746 -1.41401
8.05223 13.2463 -1.18493
4.07178 20.1983 -2.11048
-3.42595 20.1578 -2.08337
-9.80548 13.3093 -1.3621
-9.84408 -29.3002 -4.77285
-4.62581 -35.1492 -6.27816
2.52533 -35.287 -6.24718
5.95061 -29.5103 -4.51752
8.04361 28.3319 -4.32085
3.81139 34.6647 -6.06918
-4.003 35.3339 -6.31609
-8.11716 29.2775 -4.6105
6.80874 -44.4932 -10.116
-11.1321 -45.3258 -10.8881
-1.77387 -51.9523 -13.5037
2.07878 -51.3243 -13.1829
-8.99314 44.1978 -10.1673
9.50767 45.1944 -10.6476
4.89283 52.0789 -13.6689
-0.677801 52.4683 -13.7591
8.87067 -60.7085 -18.8058
-7.61865 -61.4392 -19.1597
-5.90114 -66.6849 -22.4036
5.80293 -67.1646 -22.7121
-6.63866 61.1852 -18.9337
10.2737 59.7855 -18.3824
7.43221 67.5555 -23.0817
-4.98046 68.0278 -23.2578
-9.55001 -74.1496 -27.9433
-2.55654 -81.9162 -33.5783
3.12165 -82.2838 -33.893
9.00007 -75.8951 -29.1912
10.2323 73.194 -27.2947
2.42071 82.1416 -33.7571
-3.0727 80.5299 -32.467
-7.35762 72.9902 -26.9043
-8.97112 -90.432 -41.2888
-6.4404 -98.2068 -48.4265
4.98947 -99.329 -49.4468
8.22263 -93.3555 -43.9026
7.56721 90.6135 -41.3289
3.05518 96.4781 -46.5789
-6.84745 97.5062 -47.768
-10.4879 89.4232 -40.5296
317.826 53.5752 -370.886
-7.49294 -112.451 -63.5035
3.20488 -111.424 -62.1209
6.84166 -105.163 -55.5202
-9.30173 101.529 -51.97
7.15415 107.233 -57.7412
4.33709 111.738 -62.5129
-2.13914 112.942 -63.7979
6.61448 -122.106 -74.7595
-9.87148 -120.798 -73.4455
-2.37533 -127.31 -81.0629
3.49853 -127.458 -81.2831
8.67101 118.517 -70.5978
3.79023 127.012 -80.7252
-4.79653 126.457 -80.0691
-7.56248 119.759 -71.9945
7.65358 -134.654 -90.9432
-9.44268 -136.374 -93.4325
-4.72875 -144.621 -104.685
4.90439 -144.848 -105.019
8.99692 132.761 -88.5229
3.73096 141.256 -99.8312
-4.15444 139.961 -98.0291
-8.6238 135.356 -91.9753
7.76637 -149.294 -111.738
-9.5091 -149.692 -112.489
-7.71769 -161.765 -131.136
5.44022 -154.898 -120.11
7.58972 147.678 -109.325
2.78475 156.551 -122.575
-5.8375 156.344 -122.385
-7.71191 152.788 -117.016
9.75333 -166.198 -138.579
-8.80128 -164.178 -135.159
-3.82322 -171.744 -147.552
3.61301 -173.434 -150.459
-11.8147 164.982 -136.792
8.83852 164.877 -136.306
4.1302 172.837 -149.445
-3.01632 173.142 -149.935
-7.86393 -177.861 -158.48
-3.77166 -190.968 -182.413
6.30871 -187.844 -176.623
8.46079 -181.099 -164.337
-8.59908 182.787 -167.424
7.28689 179.415 -161.21
3.99103 186.213 -173.453
-5.77192 188.942 -178.66
-6.96721 -194.521 -189.433
-4.91672 -203.838 -207.869
5.30471 -205.375 -211.033
9.49666 -193.015 -186.721
10.4571 194.944 -190.558
4.75645 202.092 -204.317
-1.96188 201.294 -202.614
-7.44327 194.133 -188.714
-7.73853 -207.164 -214.882
-5.31553 -217.155 -235.923
7.17767 -218.364 -238.669
8.62652 -208.706 -218.161
-7.3169 210.371 -221.547
8.76857 208.876 -218.528
4.16248 217.492 -236.6
-2.43646 218.52 -238.783
-9.36553 -224.096 -251.532
-5.79016 -231.231 -267.505
4.06973 -229.615 -263.696
9.79246 -224.408 -252.271
10.5768 224.192 -251.867
6.47615 235.884 -278.416
-2.85109 233.107 -271.734
-6.88237 225.992 -255.597
-9.83922 -239.9 -288.244
-7.21507 -243.532 -296.799
4.2893 -246.991 -305.115
8.04726 -242.296 -293.859
-10.4831 242.146 -293.722
8.40476 238.652 -285.125
3.72831 247.483 -306.307
-7.59239 247.836 -307.4
-9.65454 -254.673 -324.756
-3.69568 -262.579 -344.806
2.24967 -260.791 -340.084
6.86758 -254.703 -324.603
-16.2211 14.6402 -2.38468
-23.006 8.25203 -2.98533
-18.414 -1.05958 -1.69878
-21.5802 -6.30766 -2.52576
-16.7902 -15.4544 -2.60126
-18.8243 27.8391 -5.64479
-19.9408 25.0823 -5.13189
-23.7812 -22.1285 -5.27468
-16.8822 -30.6973 -6.13426
-22.0927 36.6719 -9.16302
-17.3943 45.1333 -11.6957
-20.5704 -39.1405 -9.77388
-15.3139 -45.6344 -11.5825
-17.1267 58.4006 -18.5176
-20.0666 50.0932 -14.5583
-18.9057 -52.4057 -15.517
-16.0707 -59.0345 -18.7144
-15.2836 73.9465 -28.5061
-21.676 65.9387 -24.0874
-18.088 -75.272 -29.9634
-23.1871 -68.8924 -26.4178
-20.2411 86.591 -39.5371
-21.852 83.767 -37.4708
-21.2295 -83.2423 -36.8986
-19.4233 -88.1439 -40.7316
-15.4282 103.835 -55.0966
-23.3328 96.1792 -48.9732
-23.0149 -95.9549 -48.6841
-13.7794 -104.876 -55.9421
-15.8736 117.831 -70.6796
-19.709 112.367 -65.0726
-23.5839 -112.684 -66.2685
-15.4713 -122.186 -75.8418
-22.6426 129.35 -86.22
-16.2141 136.706 -94.7559
-20.8952 -129.995 -86.6751
-18.688 -135.476 -93.5142
-18.7333 147.705 -110.838
-19.658 143.702 -105.182
-21.5328 -141.781 -102.827
-18.1693 -147.841 -110.935
-24.2635 157.423 -126.853
-14.7735 165.667 -138.319
-22.895 -157.419 -126.524
-14.6723 -164.367 -136.158
-19.4314 179.253 -162.546
-20.2319 174.351 -154.037
-23.5936 -174.13 -154.389
-19.2499 -182.642 -168.642
-17.0406 196.515 -194.541
-24.2231 186.292 -176.458
-19.7836 -185.14 -173.341
-17.0574 -191.439 -184.699
-17.7558 210.296 -222.697
-20.6349 203.294 -208.771
-17.1087 -208.767 -219.381
-23.8128 -201.184 -205.21
-15.2832 225.387 -255.163
-21.1631 218.227 -240.354
-21.6117 -219.61 -243.478
-20.6257 -221.033 -246.404
-17.0705 240.972 -291.794
-20.1788 234.738 -277.544
-23.0514 -232.793 -273.619
-16.0271 -240.095 -289.512
-22.6226 247.845 -309.694
-9.71583 255.42 -326.67
-17.5878 257.18 -332.255
-24.0866 -248.644 -312.02
-17.6125 -256.232 -329.824
19.0578 14.6783 -2.857
15.7101 -0.215282 -1.20535
22.6464 7.4927 -2.7982
16.0153 -16.1786 -2.56194
22.6224 -7.54966 -2.79715
22.6996 22.5664 -5.0765
17.9764 28.6215 -5.67892
18.4723 -30.2483 -6.24712
22.2023 -24.1259 -5.33061
21.0735 38.7435 -9.68625
17.6356 43.7095 -11.0771
17.1627 -44.2191 -11.2199
20.0754 -38.1255 -9.24592
23.4781 53.6738 -17.1164
19.0932 59.8072 -19.6757
16.359 -59.6839 -19.1228
21.2341 -50.9216 -15.1813
23.7515 69.0883 -26.6451
17.7502 75.4482 -30.0112
17.4935 -76.4208 -30.7051
23.2043 -69.0363 -26.4823
19.4698 82.4786 -35.8806
15.6567 90.4738 -42.1327
16.6213 -92.124 -43.7938
20.1202 -81.5939 -35.2821
19.5597 95.2731 -47.2717
16.9934 106.005 -57.6089
17.5119 -108.475 -60.3475
23.4758 -97.2641 -50.0236
17.8411 120.49 -74.1619
22.3184 112.178 -65.3825
17.1123 -119.425 -72.7585
20.145 -113.262 -66.1471
20.2755 129.052 -85.3073
18.5478 131.912 -88.7066
19.9992 -134.005 -91.7676
22.7698 -129.314 -86.1799
20.6564 140.279 -100.507
16.7362 147.418 -110.049
16.2825 -150.469 -114.519
23.2423 -141.836 -103.266
22.0933 157.038 -125.729
17.2405 164.247 -136.362
17.3311 -165.244 -138.019
22.1604 -158.664 -128.311
21.2352 170.701 -147.936
17.004 181.401 -165.97
17.9216 -180.191 -163.941
21.5284 -174.538 -154.623
20.6374 187.141 -177.23
15.5803 193.976 -189.341
18.8555 -195.422 -192.718
22.942 -186.63 -176.775
19.364 210.183 -222.753
21.5445 203.571 -209.519
18.0919 -206.987 -215.849
21.962 -201.348 -205.109
21.8573 214.431 -232.284
16.7667 222.554 -249.052
17.5554 -226.258 -257.5
24.3396 -218.552 -241.78
23.9919 232.621 -273.436
17.6168 240.843 -291.575
17.8407 -240.132 -289.904
19.6966 -230.822 -268.33
20.4919 245.979 -304.624
16.4328 254.796 -325.953
6.31529 258.516 -334.351
15.7323 -256.069 -329.093
21.5231 -245.149 -302.803
-36.3147 1.22055 -6.60072
-31.1485 -7.32345 -5.11854
-31.4758 8.66779 -5.32853
-34.0373 -16.8296 -7.20827
-30.6433 -22.2911 -7.17874
-32.3893 21.8394 -7.62946
-34.9109 16.5804 -7.46784
-33.4255 -28.4671 -9.63759
-27.8688 -38.8854 -11.4427
-31.993 36.7898 -11.8845
-36.3048 31.3286 -11.4971
-31.8285 -54.1761 -19.7399
-34.2189 -46.6804 -16.7494
-29.6266 52.0424 -17.9299
-36.5288 46.3541 -17.4148
-34.0297 -59.8241 -23.6842
-31.0285 -66.6732 -27.0398
-29.7381 66.8745 -26.782
-32.6532 61.1238 -24.0112
-36.3772 -74.396 -34.2899
-33.0086 -83.1174 -39.9899
-30.0548 81.261 -37.5326
-34.2297 75.5628 -34.4066
-30.4997 -98.5457 -53.2069
-36.1283 -88.3268 -45.534
-30.081 98.9194 -53.449
-36.1734 91.7542 -48.6364
-33.6655 -104.442 -60.207
-28.6123 -112.532 -67.4099
-30.3332 111.843 -67.1448
-33.0579 107.6 -63.3522
-31.9069 -119.448 -76.4291
-29.8947 -127.277 -85.4654
-28.7851 128.806 -87.097
-34.2228 121.522 -79.6931
-31.6589 -143.905 -108.554
-38.0421 -134.876 -98.1941
-30.3375 142.959 -106.788
-33.7 136.744 -99.1729
-34.1967 -151.488 -120.59
-29.3646 -157.725 -128.696
-30.3997 158.11 -129.615
-34.4501 150.641 -119.397
-32.5309 -165.526 -142.285
-29.2311 -172.629 -153.275
-32.9143 170.335 -150.486
-35.2475 165.065 -142.444
-37.5563 -180.425 -169.817
-33.0833 -188.079 -182.341
-28.1865 186.878 -178.589
-36.726 180.533 -169.705
-34.7851 -194.725 -195.638
-27.5903 -201.311 -206.436
-29.9442 202.576 -209.669
-33.6171 195.575 -196.898
-34.4991 -212.227 -231.152
-31.2843 -218.021 -242.559
-31.4506 220.098 -247.162
-35.9767 209.989 -226.948
-35.1691 -223.588 -256.142
-31.7745 -234.349 -279.645
-31.6754 233.564 -277.777
-34.7569 225.184 -259.58
-35.0105 -238.544 -290.644
-28.0058 -249.172 -314.356
-29.5751 247.667 -311.069
-33.4849 237.929 -288.657
28.4544 -7.1192 -4.23225
31.9319 0.833478 -5.014
28.4391 5.68569 -4.13614
27.9698 -23.2171 -6.54088
33.2995 -14.9027 -6.55961
34.9703 16.1509 -7.31293
28.7631 22.8477 -6.67716
33.1016 -38.1738 -12.6756
35.4544 -31.0857 -11.0105
34.6787 30.4166 -10.5378
32.8847 39.0497 -12.9438
27.942 -51.9521 -17.3388
36.1082 -45.1018 -16.5839
36.6087 43.9087 -16.2309
32.054 53.3351 -19.2819
27.8038 -68.439 -27.2299
32.689 -61.8071 -24.3648
35.6743 59.7716 -24.1299
28.1554 69.2991 -27.9196
30.0816 -84.2757 -39.9788
35.0845 -76.8686 -35.6141
35.0639 77.0106 -35.7164
31.8071 83.0943 -39.5165
28.7719 -96.7707 -50.9138
31.9287 -90.9 -46.3491
33.4375 89.1506 -45.2599
28.7072 95.9125 -50.0683
28.674 -113.481 -68.4598
32.9684 -102.274 -57.6741
34.5638 105.9 -61.9821
31.3279 111.263 -66.754
31.0202 -127.393 -85.9143
34.3718 -118.997 -76.6516
34.4397 117.728 -75.1721
30.1004 127.892 -86.2724
36.2694 -133.782 -96.01
29.0601 -143.173 -106.684
38.1608 135.231 -98.6571
32.4748 143.03 -107.522
27.9632 -158.885 -130.108
33.2543 -148.814 -116.219
34.3268 152.803 -122.597
31.8987 155.919 -126.61
29.0298 -173.567 -154.821
32.6653 -163.618 -139.16
31.0539 173.119 -154.65
35.1232 164.145 -140.851
32.3242 -186.787 -179.649
35.3748 -180.939 -169.923
34.0728 178.843 -165.702
30.281 187.525 -180.395
30.6871 -201.237 -207.175
35.4493 -195.672 -197.698
32.2512 190.713 -187.038
29.2142 200.275 -204.803
31.7084 -217.546 -241.647
34.9336 -212.384 -231.619
29.556 216.347 -238.388
38.1055 210.076 -227.899
31.2041 -233.367 -277.16
35.1175 -222.909 -254.594
32.767 228.193 -265.717
30.9806 230.699 -270.9
30.1814 -246.434 -308.196
34.7843 -238.225 -289.795
28.0397 248.284 -312.151
36.0148 241.843 -298.917
-49.0047 5.57895 -12.1628
-42.2363 0.497769 -8.92048
-46.4886 17.674 -12.3676
-47.1031 -8.68668 -11.4706
-45.2621 -15.4324 -11.4339
-44.1319 31.6411 -14.7437
-48.5978 19.9896 -13.8065
-51.3313 -22.0191 -15.5986
-42.177 -31.7686 -13.9404
-44.8509 47.7594 -21.4626
-48.4809 36.8 -18.523
-45.1053 -39.1851 -17.8496
-42.3845 -43.5661 -18.4719
-44.9606 59.2679 -27.6705
-47.0515 50.9929 -24.0704
-48.7009 -53.1989 -26.0093
-45.4448 -59.8846 -28.2568
-43.0499 75.3679 -37.6678
-47.8666 65.8332 -33.1259
-51.7262 -67.8337 -36.3849
-43.6721 -74.8705 -37.564
-48.8913 82.1225 -45.6721
-44.8935 92.6429 -52.9905
-46.6257 -82.0712 -44.548
-42.195 -88.9028 -48.4204
-42.3836 106.029 -65.1919
-47.1665 97.2158 -58.3778
-48.1831 -96.0025 -57.6903
-42.9185 -104.982 -64.3163
-42.9707 123.001 -84.8782
-47.1064 111.852 -73.6492
-47.7544 -111.594 -73.6686
-42.6414 -119.372 -80.3402
-44.1888 137.261 -103.966
-48.3709 128.571 -94.3514
-45.8786 -128.771 -93.4341
-43.0366 -134.413 -99.5947
-46.7372 144.929 -115.944
-44.9662 148.222 -119.958
-48.8004 -140.588 -110.732
-45.5707 -153.096 -127.576
-44.8267 164.429 -145.232
-47.9017 158.502 -137.087
-48.4124 -157.073 -135.079
-45.2956 -165.826 -147.75
-42.5591 182.212 -175.062
-51.0466 172.763 -162.264
-47.8877 -173.148 -161.368
-44.0521 -179.204 -170.273
-44.6031 194.525 -199.148
-45.8107 189.921 -190.843
-48.4431 -186.982 -186.545
-44.7069 -197.864 -205.744
-41.7675 208.597 -226.286
-46.9291 199.18 -209.374
-46.8275 -201.227 -213.426
-41.6237 -210.114 -229.402
-41.6179 225.366 -262.61
-51.5221 217.941 -250.764
-48.8609 -219.271 -252.337
-45.9982 -225.777 -265.456
-45.9036 241.942 -303.216
-47.9719 234.464 -286.373
-47.7255 -230.66 -277.408
-40.8869 -238.995 -293.951
-44.4384 252.861 -329.567
-48.1454 246.759 -316.041
-33.5634 252.578 -324.611
-46.4273 -248.278 -318.987
-42.1012 -255.73 -335.852
-33.3745 -255.977 -333.19
41.4997 1.29241 -8.45644
46.385 8.86902 -10.9303
42.5575 15.2191 -10.0411
43.0642 -14.4151 -10.1331
45.6651 -8.36096 -10.5648
45.5984 23.0092 -12.8368
42.8425 27.9835 -12.921
47.4996 -21.7757 -13.4192
44.498 -28.9299 -13.8948
48.9594 38.0019 -18.9612
43.0535 43.9367 -18.7542
42.9543 -47.1106 -20.1594
48.696 -35.6865 -17.9817
49.0785 52.8665 -25.7849
44.548 62.5524 -29.3188
44.4488 -61.1024 -28.3779
46.5343 -52.0521 -24.1745
47.0677 67.2918 -33.5263
40.9142 75.8699 -37.0275
44.4427 -76.6245 -39.0786
46.8447 -65.2482 -32.0678
45.1756 91.8197 -52.2138
47.7682 85.8745 -48.1036
42.2479 -90.0828 -49.377
47.7199 -81.1946 -44.1659
46.7964 97.4099 -58.2398
42.4026 103.804 -62.7565
42.8463 -103.927 -63.0699
45.5987 -98.8054 -59.0683
48.5792 112.452 -74.8776
42.5012 120.183 -81.1569
43.1945 -117.127 -77.8203
46.0228 -111.735 -72.8856
45.9914 126.972 -91.0752
41.391 134.788 -99.3293
42.6043 -135.166 -100.343
48.6322 -126.568 -91.792
49.1206 142.023 -112.804
44.698 152.163 -125.682
41.064 -148.507 -118.64
45.4564 -141.804 -110.783
48.3725 156.448 -133.989
43.6728 166.071 -147.375
45.8427 -158.855 -136.608
41.7325 -164.146 -143.373
48.3162 173.652 -162.377
45.213 177.439 -167.588
44.3449 -178.051 -168.291
45.3273 -174.563 -162.576
44.3173 194.816 -199.546
48.8 190.002 -192.354
45.1212 -196.706 -203.605
49.9636 -185.153 -183.824
45.4722 202.624 -215.583
41.3854 209.741 -228.494
45.788 -210.868 -232.777
48.5073 -201.237 -214.2
45.4672 215.185 -241.828
42.4323 227.254 -267.204
44.1529 -226.11 -265.352
51.195 -218.029 -250.747
47.1825 231.297 -278.596
44.4151 243.681 -306.749
44.4898 -237.069 -290.885
45.5787 -235.616 -287.94
46.5661 246.672 -315.06
42.757 255.05 -334.381
32.652 258.017 -338.188
33.6534 -253.464 -326.875
43.7623 -253.735 -331.471
47.0248 -246.821 -315.642
-56.7074 4.21678 -16.1675
-60.1546 -2.09864 -18.1148
-58.6388 -5.87085 -17.3648
-61.4063 -15.229 -20.0132
-54.9828 -22.598 -17.6688
-55.9333 20.9675 -17.8408
-63.0005 14.4154 -20.8843
-59.0038 -28.9896 -21.6092
-56.2448 -39.1653 -23.4869
-56.7313 35.2882 -22.3184
-59.9223 31.2233 -22.8278
-59.1577 -43.1013 -26.7868
-55.6124 -51.2494 -28.5961
-56.1186 51.2311 -28.8695
-61.2 45.1317 -28.9115
-61.8039 -59.9057 -37.042
-56.1352 -68.5308 -39.2381
-58.2838 66.2626 -38.9386
-63.0079 60.8077 -38.3378
-58.6498 -72.1115 -43.1993
-55.563 -83.4261 -50.2358
-55.4357 81.8394 -48.8539
-61.1692 76.9484 -48.3136
-58.4348 -89.5991 -57.2131
-55.8779 -94.2623 -60.0385
-54.7488 98.8165 -63.8106
-59.9114 89.8318 -58.2956
-53.3958 -112.717 -77.7816
-60.5859 -102.39 -70.7719
-56.8027 112.131 -78.9991
-59.1889 103.529 -71.1079
-59.0322 -119.327 -88.6181
-57.6401 -124.46 -94.0629
-56.0932 127.397 -96.8822
-60.3125 118.372 -88.2475
-62.4991 -134.089 -109.43
-57.7807 -140.118 -114.858
-55.3653 145.111 -120.612
-62.2385 134.019 -109.174
-61.7958 -148.501 -129.357
-57.3716 -156.873 -139.503
-58.5654 157.283 -140.84
-61.632 151.885 -134.338
-63.6827 -163.497 -153.934
-56.0911 -173.694 -166.579
-61.7185 165.482 -155.968
-57.0717 173.762 -167.252
-61.5937 -180.385 -181.663
-59.2301 -187.293 -192.935
-59.4911 186.283 -191.202
-62.0072 180.184 -181.556
-61.8636 -192.877 -205.143
-55.2474 -202.686 -220.669
-55.1371 201.717 -218.649
-61.3553 192.597 -204.29
-59.4288 -208.672 -235.379
-56.5774 -216.555 -250.485
-55.7204 217.876 -252.874
-60.7344 210.548 -240.096
-55.9918 -233.403 -288.059
-63.698 -225.703 -274.997
-55.6755 231.326 -283.057
-58.391 223.562 -266.947
-58.1801 -239.991 -304.904
-53.8 -247.253 -320.143
-55.4237 246.678 -319.61
-62.1109 240.783 -309.171
60.4404 -0.743182 -17.7518
54.2261 8.4463 -14.7025
56.8704 -6.03006 -15.935
57.2632 -21.4524 -18.2761
60.661 -17.9602 -19.4957
60.3422 16.7653 -19.104
57.857 24.9514 -19.4177
56.6072 -36.76 -22.3888
60.1989 -29.528 -21.9882
60.0585 30.4602 -22.1886
55.4043 36.9087 -21.7969
55.712 -50.2516 -27.7935
60.923 -43.3279 -27.4537
59.954 46.7379 -28.4364
56.103 51.998 -28.8993
56.7027 -65.6543 -37.2821
61.9664 -58.688 -35.932
61.4547 61.3981 -37.2641
55.9052 69.4156 -39.3962
54.3477 -82.9503 -48.9017
62.4266 -73.3836 -45.9485
59.8438 75.9804 -46.3795
57.9546 82.0871 -50.1481
56.5824 -96.2974 -62.0942
59.0987 -89.7344 -57.3834
62.5792 89.9877 -59.6528
58.6361 99.532 -66.4167
57.2419 -110.684 -77.381
60.0543 -104.75 -72.5755
56.258 113.733 -80.2656
61.0076 103.492 -71.8208
58.1322 -127.566 -98.0329
63.7476 -120.561 -92.6528
58.0888 117.746 -85.9396
54.6647 125.785 -93.8603
54.3988 -143.182 -117.148
59.2744 -131.512 -103.809
60.7646 134.482 -108.641
56.3742 141.328 -115.582
56.921 -157.664 -140.34
59.687 -149.641 -129.581
56.1695 158.202 -140.773
61.1432 149.393 -130.071
59.4715 -161.758 -148.348
56.7468 -170.615 -161.525
58.6012 163.218 -150.218
53.3063 172.742 -163.309
57.3625 -185.37 -188.159
62.7088 -178.73 -179.228
62.1031 180.303 -181.683
57.9077 189.595 -196.398
57.01 -201.006 -218.19
63.2512 -195.065 -210.131
60.238 192.853 -203.995
57.2421 203.982 -224.351
56.3903 -218.798 -255.206
61.1737 -209.975 -239.074
56.1806 217.405 -252.05
62.4793 210.15 -240.242
58.0979 -234.33 -291.385
61.1197 -223.855 -269.167
57.908 225.738 -271.502
55.6895 229.573 -278.982
58.4419 -247.14 -322.432
62.6349 -240.709 -309.268
61.4662 240.502 -308.048
55.1613 247.342 -321.074
-68.9292 14.7241 -24.8402
-74.6998 6.75865 -28.1287
-69.0075 -1.39726 -23.8199
-74.1805 -10.1566 -28.0295
-69.2896 -15.8349 -25.2589
-69.8781 31.2215 -29.2886
-73.5912 22.7595 -29.6683
-72.9796 -24.4467 -29.6183
-69.7832 -29.3537 -28.6567
-74.1562 38.6987 -34.9836
-70.9066 45.1736 -35.342
-73.7972 -39.4785 -35.0229
-69.612 -44.5952 -34.1728
-72.7517 50.9403 -39.4386
-67.2942 60.3982 -40.8823
-71.9842 -53.9338 -40.4529
-69.8088 -57.6812 -41.002
-70.9047 78.326 -55.8121
-73.6191 66.3754 -49.1273
-68.1486 -74.7704 -51.1742
-74.397 -67.4772 -50.4404
-73.6766 81.6491 -60.474
-67.9085 91.2287 -64.6712
-72.2483 -83.9887 -61.3696
-69.3177 -87.6812 -62.4647
-68.7151 101.506 -75.1259
320.979 45.2044 -378.129
-70.8144 -104.581 -79.7593
-73.2648 -101.219 -78.0648
-72.0347 113.881 -90.789
-68.1586 117.505 -92.2651
-72.2018 -113.726 -90.7333
-70.9254 -116.179 -92.6396
-69.5776 135.788 -116.398
-73.8111 128.281 -109.52
-75.7467 -127.503 -109.972
-68.9128 -134.165 -113.746
-68.0585 150.587 -136.543
-73.3874 141.893 -127.596
-73.74 -143.381 -129.979
-70.2791 -148.557 -135.042
-70.8206 164.318 -160.079
-74.0049 160.194 -155.693
-73.5765 -156.405 -149.38
-67.8654 -163.959 -157.442
-69.9418 179.917 -186.309
-73.8364 175.93 -182.015
-74.1905 -172.418 -176.161
-71.2805 -178.223 -184.222
-72.0571 197.503 -220.998
-75.619 189.366 -207.889
-75.0354 -186.748 -202.527
-67.9183 -193.717 -210.695
-68.0493 209.151 -241.874
-73.2291 202.271 -231.379
-72.5401 -201.324 -228.967
-68.6288 -208.84 -241.621
-70.59 228.371 -285.68
-73.6918 216.657 -261.854
-75.4145 -217.406 -264.764
-69.9428 -225.772 -279.324
-66.8456 240.251 -310.945
-71.8592 230.481 -291.427
-73.2565 -232.274 -296.588
-68.4058 -241.854 -315.864
67.4897 -0.666288 -22.0038
71.1676 6.75656 -24.6056
68.6433 14.9626 -23.8621
70.7484 -17.3006 -25.6079
72.4235 -5.77272 -25.3774
75.9666 21.2127 -29.8949
66.1721 31.5146 -26.1713
70.45 -30.8296 -28.6921
74.8283 -21.5337 -29.1781
74.111 40.0785 -34.4511
70.849 47.385 -35.4758
68.6582 -43.4162 -32.2318
72.4891 -38.9877 -32.916
73.0492 53.6192 -40.1229
70.5188 59.4557 -41.7496
69.5299 -58.6232 -40.6048
72.3499 -53.2794 -39.4666
75.3001 68.8251 -51.059
71.7297 75.0983 -53.151
67.9419 -73.1854 -49.227
73.1821 -67.3909 -48.6088
75.5217 82.0881 -61.3011
69.4921 89.8396 -63.884
72.8027 -84.6045 -61.5205
68.9429 -89.5111 -63.2264
75.1664 97.6641 -75.1481
68.8809 104.811 -78.1209
69.2123 -103.737 -77.2149
72.7358 -97.5127 -73.3004
73.9353 113.14 -90.6873
68.99 119.615 -94.8733
318.73 -44.1271 -365.186
73.6738 -111.398 -88.5376
71.4122 128.895 -108.087
69.4492 133.017 -112.171
71.0748 -138.71 -121.037
75.5271 -127.144 -108.736
74.7259 140.829 -126.58
70.4866 150.104 -137.141
69.7185 -146.38 -131.08
71.948 -141.88 -126.104
67.8779 164.633 -158.303
73.982 156.371 -149.227
67.4061 -163.993 -156.936
75.9448 -155.638 -149.505
71.1724 172.49 -173.817
67.0045 179.105 -182.644
69.1289 -177.791 -181.716
73.0913 -173.673 -177.223
68.6469 195.136 -213.785
75.2732 188.222 -205.196
67.4559 -195.403 -213.506
72.8588 -189.933 -206.683
71.1456 204.254 -233.741
66.6435 209.935 -242.453
70.205 -208.897 -242.687
72.7314 -204.083 -234.517
71.0035 215.767 -257.849
69.1787 225.939 -279.07
70.7827 -223.236 -274.107
73.4948 -218.683 -265.971
73.4605 230.951 -293.558
69.6214 240.274 -312.815
68.5369 -241.234 -314.384
75.8726 -231.362 -296.294
-82.638 5.64313 -34.3044
-86.1507 0.803012 -37.113
-82.821 -9.94597 -34.7912
-86.2356 -15.0539 -38.316
-80.7144 -23.93 -35.4373
-83.8106 22.7045 -37.6985
-87.1031 15.0216 -39.063
-85.9546 -32.6982 -42.2868
-84.1068 -38.6333 -42.8324
-80.9232 38.3257 -40.0871
-86.6133 26.7664 -41.0915
-88.8559 -44.5296 -49.3913
-82.7576 -54.4019 -49.0419
-84.5322 54.47 -50.5633
-88.1982 43.5334 -48.3704
-86.1365 -60.6795 -55.5075
-83.5268 -68.8229 -58.5666
-80.9547 64.9768 -53.8782
-85.9278 57.4494 -53.4201
-86.4904 -73.6388 -64.5163
-82.8725 -83.5461 -69.2389
-82.1806 83.4089 -68.5535
-86.9178 74.5443 -65.5578
-87.5842 -90.037 -78.8883
-81.9285 -99.2829 -82.8469
-82.6041 99.0494 -83.171
-86.6848 90.0282 -78.0967
-87.148 -106.498 -94.6826
-85.6973 -113.298 -100.903
-81.0907 114.134 -98.011
-85.2297 105.582 -92.0581
-89.5049 -117.968 -109.638
-82.2117 -128.896 -116.864
-84.7194 121.116 -109.232
-83.1535 125.085 -112.804
-85.5406 -133.464 -125.649
-81.4484 -143.273 -135.804
-79.7289 142.815 -133.764
-87.5409 134.327 -128.535
-86.0261 -149.776 -149.166
-82.8149 -156.46 -156.691
-81.8309 160.075 -161.601
-86.3624 151.107 -151.459
-85.5159 -162.377 -168.396
-80.1638 -171.555 -179.286
-86.8509 168.355 -179.432
-84.1432 174.293 -187.291
-88.426 -178.558 -198.511
-81.0157 -188.643 -210.748
-84.6023 188.298 -213.069
-86.5838 179.247 -198.132
-85.1477 -196.396 -229.107
-83.397 -199.813 -234.402
-83.8005 203.74 -242.663
-90.8956 195.19 -231.805
-85.9643 -209.932 -257.306
-81.2717 -216.506 -267.4
-82.2864 217.247 -269.837
-87.247 211.652 -262.043
-89.3749 -226.199 -295.77
-82.648 -234.886 -310.01
-81.0306 231.445 -300.663
-84.65 227.055 -293.597
-84.4485 -239.821 -323.228
-80.7033 -249.029 -342.643
-72.0623 -249.486 -337.181
-72.2461 246.795 -330.637
-84.5083 245.33 -336.642
-86.1278 242.673 -331.541
86.7049 1.4487 -35.4357
83.0985 7.84817 -33.0419
82.3782 -4.31088 -32.2937
80.3749 -21.85 -33.1596
87.0625 -16.1545 -37.0246
84.3377 17.0208 -35.1193
81.5122 21.5339 -33.9166
83.7356 -39.0615 -40.9439
86.1272 -32.1095 -40.2321
85.4091 30.3145 -39.1194
81.2213 37.7431 -38.5713
84.3933 -52.8919 -47.8884
87.8014 -45.1568 -46.6399
88.7688 46.9147 -48.2129
83.4742 54.4779 -48.0593
80.2563 -68.3106 -54.2617
87.423 -60.6151 -54.6593
87.4716 61.8592 -55.4711
84.9417 67.9893 -57.5575
83.5686 -83.2266 -68.1718
84.9757 -77.6574 -64.7173
89.7424 74.6026 -66.0959
80.5129 83.6979 -66.2656
82.4723 -98.8386 -81.6957
86.0228 -86.6406 -73.0041
86.0056 93.2692 -79.0274
83.9523 97.0892 -81.1029
82.9537 -112.041 -96.1151
86.9696 -105.553 -92.1476
85.9385 103.362 -89.0129
82.4183 113.264 -97.0908
84.7108 -119.544 -106.256
81.9894 -125.62 -111.634
85.0986 116.675 -103.144
81.4591 126.647 -112.53
85.0989 -141.262 -135.116
89.0302 -135.518 -130.325
89.3718 135.389 -130.434
83.8712 141.083 -133.878
82.9757 -157.774 -158.254
88.0389 -151.824 -153.121
87.0981 152.034 -152.659
82.4311 157.887 -158.002
80.3946 -173.092 -181.672
84.6953 -164.59 -170.685
85.8285 166.248 -174.371
82.2879 172.593 -182.3
82.8898 -189.864 -214.199
86.5445 -181.167 -201.011
85.1852 180.356 -198.407
79.3163 188.344 -208.486
86.252 -197.146 -231.11
83.7906 -203.534 -241.902
84.427 196.61 -228.533
81.4094 203.283 -239.463
86.977 -210.394 -258.806
82.5623 -216.361 -267.896
82.5014 217.136 -269.529
85.2535 210.112 -256.757
87.0415 -226.461 -294.044
80.9691 -232.266 -302.348
84.5704 222.608 -283.287
81.1916 229.073 -295.15
81.3706 -247.019 -338.07
85.0185 -238.986 -321.528
74.2662 -248.611 -336.528
89.3875 239.717 -327.045
79.7433 247.533 -338.041
74.7101 246.89 -332.591
-97.575 14.8689 -48.7099
-102.731 7.6254 -53.0592
-97.3693 0.68432 -47.4062
-95.6316 -17.3053 -47.2243
-99.8117 -5.95059 -49.9889
-96.6474 29.733 -51.1238
-99.7997 23.6731 -52.6019
-99.3368 -22.2199 -51.8076
-97.3954 -26.7824 -51.0157
-95.4147 41.5267 -54.1422
-98.7336 35.2419 -54.9516
-100.727 -37.204 -57.6506
-92.7746 -45.211 -53.2558
-93.5963 59.5365 -61.5243
-102.076 52.3775 -65.8142
-100.257 -53.6408 -64.6441
-97.4598 -59.0234 -64.9109
-95.1936 71.872 -71.137
-96.8682 68.3708 -70.2901
-99.672 -67.9714 -72.7731
-95.7582 -72.9475 -72.4548
-92.111 90.0558 -82.9725
-100.64 81.0268 -83.4684
-92.2378 -90.8431 -83.8014
-100.92 -81.6724 -84.2765
-96.2712 107.947 -104.604
-99.9335 96.4273 -96.4246
-98.2574 -97.3233 -95.6316
-95.387 -103.916 -99.4864
-95.8548 119.9 -117.821
-98.937 111.58 -111.193
-99.5932 -112.369 -112.728
-92.8031 -118.297 -113.033
-95.9715 135.337 -137.633
-101.112 128.175 -133.262
-99.0764 -126.908 -129.609
-94.5263 -134.765 -135.484
-96.2184 150.311 -159.256
-99.0715 144.932 -154.102
-98.3985 -141.517 -148.546
-93.404 -148.645 -154.098
-93.6208 167.294 -183.761
-99.0951 155.705 -170.319
-99.9781 -159.347 -176.936
-96.9235 -164.35 -182.025
-99.0882 181.521 -213.841
-100.263 171.888 -197.991
-98.3991 -170.739 -194.171
-93.8171 -178.559 -203.425
-95.1002 194.983 -235.313
-100.939 184.708 -221.529
-98.557 -186.439 -222.365
-95.5632 -194.255 -234.336
-96.3811 214.083 -275.604
-100.494 200.477 -251.451
-102.176 -202.917 -258.076
-96.4797 -210.481 -268.054
-95.2033 225.879 -300.425
-98.1104 216.423 -282.324
-98.8509 -216.938 -284.167
-95.1481 -226.344 -301.423
-93.7272 241.091 -334.549
-98.1897 230.866 -314.701
-98.4486 -229.592 -312.022
-96.3721 -241.385 -337.771
93.9604 1.07059 -41.0409
101.437 7.91011 -47.3269
98.0369 15.7285 -45.5473
95.2742 -16.3595 -43.4476
97.8392 -8.45522 -44.4821
99.8132 20.509 -47.87
94.3475 30.9967 -46.2683
100.092 -22.1009 -48.446
97.861 -28.8297 -48.4144
99.4219 36.176 -52.1392
96.3277 46.9635 -54.2425
92.9025 -45.0565 -50.5935
100.91 -35.6368 -53.1507
100.498 52.058 -60.2505
96.6562 59.6402 -61.4426
94.2658 -62.3938 -61.2129
101.313 -51.6788 -60.7215
101.692 69.4457 -72.1406
93.1908 75.7413 -69.7499
95.9555 -73.4137 -70.2495
98.3919 -67.9839 -68.3389
96.9521 85.0984 -80.5501
93.3812 90.7124 -82.5999
96.846 -89.2181 -84.1295
101.23 -84.3156 -83.5098
98.2471 105.992 -102.041
100.311 98.5096 -96.0186
96.368 -104.224 -98.5258
99.3746 -100.113 -96.8335
93.431 118.562 -112.246
100.684 110.576 -109.244
97.9566 -120.833 -118.928
101.658 -114.891 -115.08
97.8115 128.703 -128.78
92.6363 134.761 -132.344
96.7375 -134.834 -136.024
100.054 -130.256 -132.833
99.1055 144.181 -151.376
94.2095 151.945 -158.612
96.6351 -152.028 -160.903
101.078 -142.607 -150.895
100.42 159.328 -175.876
97.0583 166.603 -184.749
95.7208 -166.283 -182.993
99.9229 -156.046 -170.174
94.1362 182.21 -209.525
100.507 172.503 -198.063
93.7693 -180.644 -206.334
100.035 -172.074 -196.871
97.8211 189.148 -225.885
95.4451 195.394 -235.762
100.357 -188.484 -227.027
97.1831 -196.061 -238.69
99.4679 202.638 -254.047
95.3609 209.489 -264.361
100.957 -201.345 -252.857
96.6779 -212.947 -272.929
99.5679 219.821 -290.632
97.1341 223.308 -296.053
96.8132 -226.259 -302.406
100.448 -217.901 -287.266
98.4393 230.299 -313.216
91.9772 239.853 -329.691
94.4545 -239.466 -331.036
99.2222 -233.492 -321.405
-111.817 -8.25005 -62.8555
-106.426 7.9295 -56.9466
-114.338 0.596865 -65.3677
-113.853 -13.0937 -65.6695
-109.17 -21.829 -61.9729
-109.021 22.5611 -61.9724
-113.006 16.0555 -65.1408
-107.915 -39.0894 -65.8682
-113.104 -26.6028 -67.5011
-110.477 36.2166 -67.5844
-113.544 32.5258 -69.7506
-111.953 -45.1133 -72.8432
-107.643 -52.4821 -71.7066
-113.725 46.4604 -75.4601
-108.353 53.3717 -72.9446
-112.22 -58.7757 -80.2393
-109.967 -68.8529 -84.1674
-107.865 67.1089 -80.692
-111.003 59.3792 -79.2377
-112.141 -71.7592 -88.6254
-106.886 -82.5185 -91.1701
-106.932 81.5554 -90.4287
-111.517 74.1792 -89.693
-111.544 -88.9514 -101.772
-105.465 -97.464 -103.111
-109.196 95.5177 -105.237
-111.51 89.7974 -102.49
-111.181 -107.249 -119.318
-108.504 -112.695 -122.367
-107.269 111.126 -119.278
-112.981 102.742 -116.604
-110.97 -120.286 -133.916
-109.305 -125.37 -138.325
-109.487 127.895 -141.723
-113.214 120.31 -136.46
-113.693 -134.023 -154.441
-106.251 -142.385 -157.814
-111.204 143.475 -164.757
-113.336 133.164 -152.888
-110.406 -151.951 -176.392
-106.127 -157.36 -180.126
-107.062 159.001 -183.717
-115.911 148.849 -177.957
-113.766 -168.032 -205.886
-109.585 -173.031 -209.743
-109.025 168.683 -201.702
-110.223 166.081 -198.66
-112.006 -182.205 -228.72
-110.224 -185.471 -232.744
-108.075 185.031 -229.582
-114.473 180.549 -228.511
-114.254 -194.65 -254.712
-107.152 -203.025 -263.503
-110.167 200.96 -262.608
-112.292 198.557 -260.172
-111.609 -209.145 -280.992
-109.028 -217.666 -296.327
-109.663 216.873 -295.3
-112.787 211.308 -286.859
-112.705 -224.37 -315.221
-109.738 -229.976 -324.657
-113.851 225.396 -318.827
-107.626 232.013 -327.067
108.532 -6.65151 -52.9757
110.955 2.47569 -54.7332
106.765 6.83127 -51.5559
108.327 -21.0265 -54.899
112.752 -13.9111 -57.1755
113.356 16.3108 -58.0474
110.234 24.6069 -57.3117
107.638 -38.4728 -59.7734
115.502 -29.1256 -62.88
111.701 27.9895 -59.4471
107.543 34.8831 -58.3175
108.161 -51.0621 -66.1025
110.408 -45.58 -65.2022
113.887 44.7269 -67.6843
106.913 52.3976 -65.7777
106.645 -67.7298 -75.1341
112.049 -57.6862 -73.1519
112.277 60.6536 -75.1926
107.675 70.1681 -77.7647
113.381 -76.5072 -87.5697
109.396 -83.0435 -89.52
111.162 75.1808 -84.5797
108.014 84.9896 -90.0024
109.25 -99.3989 -104.869
113.517 -91.3641 -100.752
111.37 90.1646 -97.6896
107.885 96.3102 -100.513
110.194 -115.427 -123.527
115.684 -106.695 -118.593
112.205 106.958 -115.655
108.266 111.995 -117.716
110.606 -129.582 -141.774
114.34 -122.333 -135.936
110.981 118.318 -127.75
107.277 128.53 -137.22
111.532 -144.364 -163.452
114.371 -135.711 -153.797
111.518 133.339 -147.729
107.608 144.809 -160.282
114.61 -149.767 -174.671
107.401 -157.179 -179.113
110.887 150.302 -171.768
108.964 156.572 -179.68
108.974 -171.919 -205.324
110.784 -168.707 -201.597
109.776 174.484 -210.648
115.928 165.717 -201.797
106.908 -187.393 -231.404
111.021 -176.37 -215.278
111.257 178.366 -219.119
108.217 187.449 -232.837
111.08 -201.357 -263.144
114.03 -193.838 -251.242
114.767 195.434 -255.182
108.936 203.664 -265.617
114.83 -209.133 -283.301
105.392 -217.537 -291.407
112.152 210.923 -284.202
108.671 218.257 -296.378
108.178 -236.318 -337.152
113.255 -225.409 -317.266
108.419 233.732 -331.297
112.045 222.768 -309.988
-119.301 16.6159 -72.5442
-125.232 8.83693 -78.8059
-121.548 2.13502 -73.8926
-127.368 -6.26955 -81.3091
-123.774 -12.8737 -77.4288
-121.158 30.3893 -78.0135
-123.108 23.7355 -78.5944
-127.867 -19.5192 -83.6552
-120.232 -28.9407 -76.4667
-121.56 46.7079 -84.7923
-126.108 35.2679 -85.7352
-125.084 -37.293 -85.1842
-121.955 -43.4416 -83.8007
-123.996 62.2952 -96.2787
-126.375 50.7666 -92.74
-126.431 -51.5202 -93.1956
-123.313 -59.0934 -93.49
-120.227 74.3808 -99.9355
-126.07 65.5513 -100.954
-125.948 -65.4574 -100.738
-121.007 -73.1738 -99.9858
-123.592 82.1407 -110.11
-121.403 87.372 -111.863
-124.669 -81.3892 -110.833
-120.993 -89.1866 -112.968
-120.152 104.237 -126.509
-129.137 97.5697 -130.981
-123.452 -93.5197 -119.932
-119.615 -105.095 -126.763
-120.722 118.279 -142.819
-123.274 114.213 -141.206
-127.681 -112.086 -144.328
-123.534 -119.105 -147.233
-123.702 133.323 -165.386
-128.101 128.849 -165.06
-121.166 -135.624 -165.375
-126.988 -128.195 -162.799
-121.74 150.288 -187.036
-126.394 144.357 -184.072
-124 -140.462 -175.528
-121.31 -152.886 -190.452
-120.896 164.126 -207.767
-124.815 156.861 -200.921
-123.177 -155.255 -196.383
-121.362 -166.323 -211.961
-119.411 181.231 -235.518
-125.993 174.378 -231.41
-125.167 -170.468 -223.631
-122.526 -180.199 -237.421
-120.642 196.36 -265.558
-123.643 189.852 -256.656
-128.365 -186.916 -257.076
-120.6 -195.681 -264.176
-122.321 210.796 -296.987
-124.654 201.379 -280.46
-126.322 -204.61 -289.113
-122.803 -210.403 -296.75
-122.514 227.466 -333.754
-128.479 216.216 -316.282
-124.07 -216.475 -311.273
-119.419 -222.573 -318.999
121.875 1.93415 -63.367
125.348 8.67433 -66.398
122.276 15.0789 -64.8957
121.641 -12.53 -64.022
126.135 -6.54104 -66.8061
125.96 25.0109 -69.8983
122.74 29.2428 -68.6813
121.682 -29.8603 -68.0512
125.504 -23.7593 -69.2159
125.423 39.3961 -74.5893
122.18 44.6516 -74.4313
124.155 -42.7521 -75.1028
126.391 -38.6166 -75.0056
125.699 52.5865 -81.4599
123.223 60.2424 -84.1437
122.843 -59.6008 -83.4128
126.84 -54.1655 -83.2967
126.064 65.4181 -90.0279
120.578 75.0528 -92.6738
119.647 -75.5075 -92.2318
125.085 -66.8238 -90.2258
125.49 82.2057 -102.983
119.433 91.5069 -106.226
124.226 -92.044 -111.075
125.669 -82.1629 -103.1
122.027 95.6137 -112.655
119.935 104.881 -120.549
120.973 -106.375 -123.183
127.142 -95.8143 -117.51
127.409 111.635 -135.352
123.655 119.262 -141.076
124.427 -110.254 -130.887
121.178 -122.248 -142.45
126.577 128.023 -155.385
119.993 133.838 -156.765
121.729 -135.163 -160.364
127.701 -126.545 -154.518
124.529 146.488 -179.854
314.863 -50.4688 -352.028
121.996 -151.733 -185.324
128.007 -144.831 -180.974
125.76 157.616 -198.75
121.374 165.35 -206.938
120.57 -165.16 -205.754
123.378 -155.137 -192.188
127.592 171.446 -224.325
122.67 181.706 -237.473
119.959 -180.281 -231.852
127.265 -171.306 -223.713
125.934 189.238 -255.456
122.025 194.651 -261.629
118.923 -192.194 -253.334
122.61 -186.099 -245.67
125.761 201.809 -280.371
121.923 211.496 -296.281
121.604 -210.794 -294.413
129.311 -202.543 -286.061
126.417 217.28 -314.123
121.046 225.05 -325.219
121.778 -224.869 -325.658
124.522 -217.95 -313.358
-134.933 9.95486 -91.5296
-139.127 -0.727957 -96.7848
-135.756 -4.84712 -92.2659
-139.334 -17.7456 -98.6442
-136.196 -21.2574 -95.0055
-134.507 21.8351 -92.844
-136.805 13.0845 -94.4339
-137.677 -29.0604 -98.9972
-132.831 -35.7308 -94.6037
-135.657 36.0286 -98.5051
-139.135 30.0439 -101.306
-139.619 -43.823 -107.069
-133.815 -51.9229 -103.012
-136.182 48.4365 -104.459
-138.666 45.5853 -106.532
-139.619 -58.8085 -114.76
-133.785 -66.2643 -111.447
-135.07 67.2457 -113.829
-138.629 63.1533 -116.032
-138.923 -75.1439 -124.731
-135.54 -80.0352 -123.883
-133.819 80.8884 -122.252
-138.17 75.131 -123.678
-134.666 -96.64 -137.372
-139.592 -88.8274 -136.881
-136.346 90.8013 -134.175
-131.078 97.7317 -133.665
-138.398 -104.56 -150.434
-134.494 -111.078 -152.135
-135.302 113.601 -156.059
-138.43 106.04 -152.036
-138.499 -118.027 -165.563
-134.812 -127.716 -172.429
-138.015 121.344 -168.863
-134.327 128.186 -172.377
-141.896 -135.823 -192.912
-137.39 -141.849 -194.985
-133.636 143.449 -192.181
-139.003 135.239 -188.058
-138.361 -149.115 -206.896
-133.81 -155.261 -210.056
-135.386 158.965 -217.996
-140.208 151.895 -213.652
-138.693 -164.162 -230.923
-134.439 -170.777 -236.193
-132.977 174.431 -240.546
-137.819 164.223 -229.817
-139.548 -180.793 -260.799
-134.314 -187.075 -265.187
-136.093 189.488 -272.135
-137.645 180.05 -256.822
-137.298 -194.767 -283.924
-133.744 -203.579 -296.661
-139.826 194.791 -287.474
-136.406 202.722 -298.514
-140.671 -210.137 -319.731
-134.01 -220.289 -332.43
-132.836 215.004 -319.361
-137.963 210.256 -316.206
130.786 -7.11355 -70.2251
139.834 1.18218 -75.9113
133.303 9.97105 -72.2531
134.748 -22.3223 -75.5225
138.356 -15.2827 -76.3602
137.075 15.4711 -75.5734
134.566 23.7659 -75.7804
136.132 -37.9791 -81.8967
139.391 -30.2835 -81.0251
140.978 29.9244 -81.9022
136.917 38.7413 -82.7748
133.076 -54.158 -88.1528
141.358 -43.5038 -88.0293
139.904 43.5088 -87.0732
135.025 52.4369 -88.5736
134.061 -68.944 -99.1384
139.822 -59.7931 -96.7972
142.082 60.4474 -98.8539
134.672 67.5591 -98.5596
133.892 -80.6703 -108.791
138.325 -74.911 -107.346
137.713 76.8863 -108.563
134.195 82.4395 -110.648
133.301 -96.4277 -123.688
138.232 -90.781 -122.115
137.777 91.0005 -121.952
135.669 96.7516 -126.132
134.368 -112.658 -143.203
139.173 -105.454 -139.018
137.678 102.967 -134.794
131.363 110.557 -137.818
133.938 -126.172 -160.236
136.203 -121.432 -156.131
132.335 129.247 -162.839
140.03 120.519 -158.645
137.179 -131.878 -171.435
132.238 -143.637 -183.616
137.346 135.986 -177.541
135.601 144.151 -187.962
135.529 -160.042 -213.487
141.683 -150.324 -204.245
139.354 148.43 -198.674
137.758 158.529 -213.43
134.004 -171.784 -232.18
136.868 -164.903 -223.311
140.624 163.493 -225.14
133.246 171.733 -231.222
134.225 -185.883 -258.631
138.327 -179.716 -251.773
138.933 181.892 -256.604
133.862 188.217 -262.717
132.339 -201.852 -288.26
136.134 -195.563 -280.008
139.666 196.908 -287.076
135.953 204.382 -297.95
134.904 -218.836 -327.963
137.966 -207.873 -307.854
138.978 211.957 -317.942
135.137 217.5 -325.28
-148.468 14.8602 -111.318
-152.163 6.20088 -115.961
-148.125 -1.66932 -109.719
-151.636 -6.57223 -115.183
-145.764 -16.7444 -107.637
-145.68 28.9579 -110.306
-152.931 21.9629 -119.352
-152.124 -22.6073 -118.264
-147.669 -31.7845 -114.083
-147.499 46.743 -119.705
-152.636 40.1723 -124.557
-151.286 -37.8805 -121.612
-147.03 -44.272 -117.889
-147.901 61.3382 -128.186
-150.343 51.4513 -126.251
-149.342 -51.4919 -124.772
-145.682 -58.6096 -123.291
-145.921 77.7469 -136.687
-153.164 66.0264 -139.094
-151.255 -67.1344 -136.925
-146.523 -74.0026 -134.727
-146.842 89.7451 -148.084
-148.432 80.9922 -142.959
-151.827 -83.1739 -149.847
-148.895 -89.1142 -150.555
-145.58 104.906 -160.994
-151.882 97.3039 -162.681
-152.753 -97.5492 -164.247
-147.616 -103.778 -162.801
-148.084 121.518 -183.477
-151.961 114.214 -180.684
-147.542 -119.969 -180.805
-151.814 -111.18 -177.043
-146.153 136.961 -200.595
-153.039 129.095 -200.433
-151.286 -125.851 -193.631
-146.752 -134.981 -198.779
-145.869 150.27 -219.293
-148.082 141.657 -209.976
-153.505 -140.983 -217.2
-148.733 -152.447 -226.807
-146.556 166.004 -245.18
-153.578 156.295 -240.071
-151.5 -157.968 -239.53
-146.209 -163.652 -240.795
-146.934 178.033 -266.427
-150.416 173.03 -262.822
-150.28 -173.596 -263.598
-143.626 -180.674 -266.357
-144.497 194.58 -293.704
-151.303 186.221 -287.854
-150.989 -187.733 -290.206
-147.499 -195.998 -300.856
-148.367 213.687 -338.375
316.465 35.6824 -345.507
-151.23 -202.823 -320.039
-147.108 -210.25 -329.23
145.782 0.922417 -79.2893
150.299 7.67608 -81.8824
147.459 14.1057 -81.3779
146.906 -14.1991 -81.11
150.006 -8.98563 -81.8841
151.233 23.5142 -85.434
147.661 28.795 -85.3712
151.831 -24.7421 -86.0864
150.238 -27.527 -86.2461
154.134 38.7065 -92.793
148.608 46.1249 -93.8718
146.162 -45.0142 -91.8276
152.528 -36.7498 -91.0942
149.953 51.0807 -97.5987
144.774 60.1899 -100.51
146.541 -59.0113 -100.832
150.468 -52.237 -98.6289
150.446 65.5551 -108.244
148.101 76.6794 -116.21
146.849 -75.6221 -114.365
150.698 -70.1694 -112.219
153.552 82.1439 -125.223
149.101 89.412 -129.48
145.255 -89.4692 -126.541
149.107 -82.005 -121.96
152.942 98.7232 -142.84
146.157 105.558 -145.343
148.545 -105.242 -147.021
151.428 -99.1051 -142.086
148.548 111.028 -154.229
145.29 120.058 -163.067
148.328 -119.224 -164.801
151.463 -110.068 -155.558
152.243 128.042 -180.935
148.921 133.43 -185.607
145.021 -134.207 -182.807
153.512 -126.23 -179.516
151.776 142.488 -202.527
148.331 147.954 -207.641
146.998 -149.51 -208.725
150.232 -143.895 -203.139
153.831 156.862 -228.688
143.941 164.125 -230.044
147.674 -164.558 -235.121
152.307 -158.013 -228.958
150.359 173.533 -254.626
148.058 181.368 -266.673
145.592 -179.981 -261.001
150.933 -174.471 -257.072
151.016 184.918 -277.258
146.925 196.339 -295.051
147.356 -196.118 -295.146
151.676 -188.973 -286.151
152.324 202.483 -314.921
145.282 211.432 -324.935
147.976 -209.062 -323.312
150.407 -203.464 -314.476
-159.113 -8.37107 -126.936
-162.772 6.79386 -132.704
-164.903 2.49037 -135.996
-163.143 -13.7093 -134.017
-158.75 -21.8325 -128.391
-156.803 22.5833 -125.485
-165.323 14.3944 -137.694
-163.727 -31.4215 -138.969
-160.42 -37.4127 -135.672
-161.186 37.9746 -137.115
-163.641 32.7628 -139.258
-163.931 -43.346 -143.761
-159.918 -52.57 -141.688
-162.928 53.5756 -147.08
-164.85 45.7828 -146.357
-164.549 -61.3129 -154.178
-161.058 -66.7835 -151.998
-159.159 66.4734 -148.751
-164.224 56.1736 -150.625
-165.139 -76.2184 -165.401
-161.403 -81.8428 -163.746
-162.447 80.1594 -164.074
-165.211 75.5603 -165.021
-164.774 -92.3472 -178.392
-159.52 -97.7013 -174.96
-159.368 97.2047 -174.234
-164.078 91.5345 -176.501
-160.745 -112.735 -192.741
-164.249 -106.417 -191.512
-163.356 105.308 -188.875
-161.452 113.588 -194.846
-163.481 -120.469 -206.195
-160.787 -124.415 -206.658
-158.991 129.419 -210.137
-164.411 117.788 -204.525
-165.58 -135.762 -229.242
-158.387 -141.344 -225.324
-159.729 143.164 -230.047
-162.45 133.202 -220.664
-163.379 -152.246 -249.357
-158.654 -158.815 -251.965
-159.737 156.183 -249.546
-162.935 149.785 -244.918
-163.077 -166.415 -271.44
-161.771 -174.265 -282.691
-160.435 172.917 -278.199
-164.083 163.434 -268.17
-164.292 -178.823 -294.848
-160.87 -186.715 -303.708
-160.768 187.008 -304.091
-163.255 177.935 -291.565
-164.225 -195.601 -326.149
-160.857 -200.833 -331.045
-156.972 201.139 -325.485
-163.623 193.23 -320.552
158.286 -8.19021 -85.0815
164.814 -0.331367 -86.3474
160.362 7.36714 -85.6311
161.965 -23.821 -89.5941
165.112 -18.5328 -88.8326
163.696 13.7429 -87.4281
158.548 22.7808 -88.1877
163.817 -38.9774 -96.6785
165.558 -30.4078 -93.026
166.723 31.2538 -93.669
162.021 38.6706 -95.9371
159.983 -52.5126 -103.589
166.807 -44.7087 -100.896
165.322 45.2527 -100.793
163.076 54.4354 -106.242
161.615 -69.0066 -117.511
163.673 -61.0956 -111.657
164.842 58.3971 -109.962
159.67 64.9119 -112.958
158.703 -85.0585 -131.654
166.34 -74.4023 -124.964
163.464 77.8587 -126.979
160.586 81.6503 -129.237
160.496 -95.4264 -144.564
162.022 -92.4969 -142.145
165.159 90.59 -141.92
160.618 99.3479 -149.404
161.568 -112.277 -166.98
167.084 -107.014 -164.065
163.51 104.335 -157.857
160.152 112.761 -166.479
157.916 -126.93 -184.713
162.886 -118.541 -176.894
163.772 120.997 -181.239
160.18 126.74 -186.545
157.747 -141.967 -207.937
161.713 -132.099 -196.196
166.032 136.132 -206.812
159.865 143.277 -212.287
161.918 -160.039 -243.531
165.917 -148.565 -227.634
160.659 157.956 -238.352
162.82 152.889 -231.814
161.164 -173.342 -267.415
164.488 -164.036 -253.851
163.519 162.676 -250.199
159.617 170.139 -259.45
158.937 -189.289 -296.138
165.162 -180.468 -286.37
165.22 180.647 -286.803
158.686 186.652 -290.465
161.051 -201.67 -324.918
163.682 -197.721 -320.041
162.485 195.493 -313.698
158.892 202.57 -323.915
-173.903 16.4878 -152.57
-178.809 7.64911 -160.157
-172.924 0.33451 -149.515
-175.525 -6.57359 -154.262
-170.356 -14.0069 -146.088
-170.579 31.4147 -150.42
-176.916 21.8888 -158.892
-176.939 -22.9425 -159.169
-173.258 -29.1888 -154.352
-174.483 44.9516 -162.325
-176.614 37.5235 -163.002
-174.449 -45.6542 -162.584
-178.062 -38.518 -165.949
-172.692 58.023 -165.945
-179.673 51.6763 -174.765
-176.796 -51.0011 -169.29
-173.333 -59.1263 -167.7
-171.436 74.429 -174.649
-176.202 67.6674 -178.13
-179.956 -66.0373 -183.726
-173.789 -77.6079 -181.128
-179.816 82.3409 -195.57
-173.644 92.6713 -193.701
-175.935 -80.1939 -186.92
-173.169 -92.9015 -193.091
-175.273 105.345 -209.09
-178.606 98.7225 -208.231
-177.152 -96.7249 -203.693
-175.28 -106.173 -209.979
-174.158 119.247 -222.754
-178.064 113.419 -222.852
-178.864 -112.105 -222.8
-172.887 -119.866 -221.289
-171.285 133.868 -236.297
-176.751 125.813 -235.349
-170.536 -136.638 -238.761
-176.684 -128.273 -238.356
-175.71 146.301 -261.389
319.564 31.2261 -358.477
-174.667 -142.217 -253.672
-172.321 -150.999 -262.475
-174.917 163.688 -286.948
-178.358 159.255 -285.868
-176.681 -156.357 -278.319
-174.835 -162.895 -285.511
-175.308 178.404 -312.804
-178.362 171.961 -306.919
-179.512 -169.809 -305.299
-171.557 -179.167 -307.664
-171.54 194.663 -336.597
-178.611 185.384 -331.345
-179.004 -185.894 -332.996
-173.565 -196.49 -343.664
174.706 16.4874 -89.5446
173.419 -1.87598 -87.4351
178.418 9.75343 -88.1748
172.7 -16.2719 -89.3727
176.856 -6.56817 -87.7987
175.92 20.5497 -90.7505
170.962 30.0539 -93.935
175.71 -29.5614 -94.2267
179.308 -24.3672 -92.1343
180.197 37.8878 -98.8505
174.968 44.9359 -102.847
172.448 -45.2746 -102.626
177.992 -38.5368 -99.1155
172.447 60.2502 -114.116
177.976 52.4671 -108.884
173.766 -60.147 -114.403
179.038 -52.7433 -109.273
177.917 67.4292 -122.393
173.026 75.5883 -129.156
173.749 -76.1578 -130.059
177.644 -70.781 -125.745
178.262 83.6165 -140.441
174.708 91.8877 -148.994
172.992 -90.3732 -146.178
176.853 -82.8691 -138.947
177.144 95.5704 -155.104
173.068 105.139 -165.682
173.674 -106.926 -168.609
177.274 -99.0604 -159.901
177.667 112.29 -179.251
170.704 119.741 -185.211
173.479 -121.706 -190.516
178.711 -113.504 -181.845
178.871 129.471 -207.69
172.363 138.089 -216.241
172.635 -132.333 -206.857
174.568 -130.275 -205.218
175.215 143.252 -228.022
173.111 147.696 -233.746
171.04 -146.926 -230.199
173.902 -142.503 -225.378
177.362 159.27 -259.852
172.445 164.529 -264.182
172.899 -164.215 -264.119
179.738 -156.922 -258.062
176.613 173.139 -286.202
173.157 180.507 -296.746
172.831 -182.005 -299.395
179.759 -173.982 -291.888
177.383 188.565 -319.227
173.456 194.494 -326.542
172.428 -197.543 -331.714
176.536 -189.535 -320.141
-186.796 6.06361 -174.647
-189.995 1.62106 -180.503
-185.404 -6.87074 -172.11
-189.101 -15.5878 -180.011
-183.676 -22.2393 -171.157
-184.633 23.5022 -173.209
-190.634 17.3202 -183.206
-190.314 -32.1797 -186.274
-188.055 -37.2891 -183.776
-184.799 36.9844 -177.593
-187.451 29.5782 -180.063
-192.096 -45.9784 -195.074
-188.222 -51.1553 -190.222
-184.61 51.6522 -183.744
-188.705 43.5554 -187.532
-191.439 -61.4288 -202.112
-185.232 -66.3636 -193.576
-186.854 66.6118 -196.758
-190.822 60.0396 -200.088
-187.762 -82.1022 -209.976
-189.606 -77.6819 -209.924
-187.58 82.5011 -209.964
-190.646 77.2698 -211.582
-189.822 -87.2117 -218.192
-186.269 -94.2585 -217.904
-185.026 98.1914 -219.381
-190.44 89.0762 -221.01
-192.194 -102.666 -237.394
-184.437 -113.053 -233.991
-191.302 105.939 -239.098
-187.783 112.811 -239.945
-190.951 -120.194 -254.545
-186.653 -129.385 -257.898
-185.984 128.251 -255.192
-191.32 119.269 -254.142
-189.35 -136.926 -273.011
-186.568 -141.3 -273.866
-186.48 142.514 -275.425
-189.339 134.386 -269.543
-189.323 -152.525 -295.537
320.893 -27.7515 -363.271
-187.892 159.404 -303.566
-193.067 149.253 -297.757
-190.073 -167.747 -321.334
-187.234 -170.93 -321.369
-186.716 172.005 -322.242
-191.995 165.921 -321.958
183.446 -7.12762 -87.434
190.165 -2.21927 -85.955
185.583 9.06709 -87.4249
187.677 -24.33 -91.528
189.99 -18.6725 -89.0529
315.898 21.9704 -333.132
188.493 24.4406 -91.469
191.164 -30.23 -93.8969
188.803 -37.4601 -98.4217
189.992 31.1527 -94.5448
183.787 37.7867 -98.8375
185.898 -53.9322 -111.047
192.2 -45.4239 -103.968
188.867 47.265 -105.529
186.906 51.7258 -109.191
187.672 -66.9259 -124.053
189.439 -61.0382 -118.111
190.042 59.7878 -116.905
184.288 67.4788 -123.997
185.745 -84.4159 -144.371
191.385 -72.4713 -131.077
189.557 73.9122 -132.408
187.71 82.8753 -143.066
185.845 -98.2762 -163.469
192.003 -90.0108 -154.339
193.027 90.2044 -155.018
187.185 97.0054 -162.295
184.427 -114.169 -186.915
189.788 -106.709 -178.473
188.976 106.124 -177.069
184.32 112.798 -184.656
186.63 -130.489 -216.202
189.008 -119.827 -199.569
188.963 120.739 -201.096
186.842 128.114 -212.193
185.495 -143.711 -239.227
189.332 -133.739 -224.449
185.192 144.836 -241.026
190.615 133.776 -225.676
187.013 -156.044 -264.577
188.735 -151.293 -257.138
188.091 149.352 -252.66
186.13 157.484 -266.42
184.114 -173.824 -297.12
192.282 -164.202 -287.352
192.064 164.79 -288.311
187.238 172.646 -298.667
187.251 -190.019 -336.112
189.608 -181.53 -320.775
189.864 177.957 -313.39
184.72 189.201 -330.744
-199.808 17.7728 -201.196
-203.951 5.27087 -208.118
-200.578 1.1524 -201.165
-197.066 -15.9443 -195.446
-203.198 -8.45375 -206.805
-198.477 31.1015 -201.803
-202.913 22.3031 -208.355
-202.11 -25.5511 -207.507
-201.025 -29.7039 -206.467
-200.498 42.2469 -209.921
315.316 -37.6275 -341.182
-204.01 -34.2099 -213.952
-199.547 -46.0336 -209.69
-203.648 53.5832 -221.718
-199.784 59.2847 -217.142
-204.567 -50.7176 -222.099
-198.576 -62.8706 -216.925
-202.637 64.5769 -226.16
-198.886 76.0772 -226.717
-201.599 -66.7522 -225.489
-199.502 -73.6887 -226.155
-199.419 91.7266 -240.908
-207.058 81.9843 -247.973
-205.284 -82.6927 -244.898
-198.436 -88.2877 -235.858
-197.629 104.904 -250.311
-202.084 97.938 -252.148
-202.433 -97.9119 -252.829
-197.751 -103.158 -248.735
-199.34 120.178 -270.897
-203.23 112.412 -269.695
-202.12 -112.111 -267.107
-198.144 -119.534 -267.748
-199.936 132.63 -287.825
-204.256 128.185 -290.76
-205.639 -127.705 -292.979
-197.134 -137.162 -288.375
-197.728 149.59 -307.367
-202.789 143.793 -308.999
-202.264 -144.18 -308.492
-198.431 -152.667 -313.41
-197.664 166.78 -334.432
-202.388 155.34 -325.457
-202.644 -157.311 -329.056
-200.236 -167.064 -340.025
198 -2.08501 -84.109
202.218 7.25328 -83.4831
196.471 15.0601 -86.6132
200.505 -14.2771 -85.4229
202.202 -9.37546 -83.8418
205.229 24.1111 -88.1429
201.332 34.7577 -95.0957
202.203 -30.2473 -92.076
205.76 -23.4812 -87.7276
321.528 13.0334 -359.809
197.873 45.9656 -104.074
200.877 -46.0425 -103.924
206.916 -38.3634 -96.9636
202.585 55.0298 -112.501
200.558 59.873 -117.652
199.202 -60.6715 -118.461
204.119 -52.5272 -109.917
204.259 67.1773 -126.61
199.242 73.2288 -133.531
199.097 -74.9143 -135.699
205.71 -68.8524 -128.962
202.307 83.325 -148.22
197.008 90.1792 -156.523
198.579 -90.1167 -157.033
200.857 -86.6447 -152.656
204.091 97.6836 -171.442
201.027 106.969 -185.528
197.978 -106.122 -182.293
201.645 -95.8631 -167.292
204.064 112.64 -197.537
200.788 119.054 -206.939
200.756 -118.602 -206.085
203.113 -114.271 -199.853
198.269 135.148 -235.293
204.898 127.405 -226.16
204.111 -129.104 -228.804
198.977 -134.943 -235.557
201.909 142.009 -252.533
197.837 148.617 -261.675
200.859 -146.662 -260.949
202.069 -144.573 -257.948
203.03 157.854 -287.015
197.076 164.483 -293.873
204.848 -159.159 -292.079
196.883 -165.278 -295.327
205.042 174.94 -327.47
201.439 181.401 -337.031
200.533 -179.181 -330.716
202.362 -175.353 -324.662
-212.362 6.36173 -225.69
-218.189 -0.921997 -238.036
-210.498 -10.7834 -222.128
-214.713 -16.6395 -231.892
-212.291 -21.454 -227.638
-213.439 23.6819 -230.585
-217.303 13.7832 -237.054
-217.674 -31.4112 -241.843
-212.885 -36.5001 -233.261
-213.723 36.8243 -235.168
-217.49 30.2753 -241.093
-215.907 -47.0253 -244.136
-213.262 -50.7215 -240.266
-210.303 53.4455 -235.419
-218.054 46.9312 -248.751
-216.066 -59.0422 -250.853
-211.43 -66.9283 -245.909
-214.157 69.6118 -253.545
-217.708 62.2426 -256.354
-215.731 -74.5817 -260.511
-211.04 -83.1227 -257.237
-212.34 81.3457 -258.527
-215.911 75.4248 -261.531
-215.508 -90.5212 -273.19
-213.29 -97.7602 -275.249
-216.64 89.4095 -274.635
-211.655 99.2094 -273.203
-216.202 -104.03 -287.826
-211.81 -110.499 -285.367
-211.182 111.754 -285.434
-215.516 106.144 -288.569
-215.692 -121.532 -306.465
-209.895 -128.317 -302.604
-214.715 123.746 -307.078
-211.72 128.431 -306.599
-214.999 -136.803 -324.698
-211.886 -143.295 -327.145
-211.478 143.324 -326.323
-214.428 133.135 -318.52
212.36 -8.35845 -81.2684
215.54 1.84099 -79.9806
210.644 7.90732 -81.5347
214.945 -22.5226 -85.7277
217.476 -13.2424 -81.7059
215.116 15.6093 -82.7542
212.782 21.9437 -85.7223
212.241 -38.655 -96.727
220.494 -29.2277 -89.439
217.373 28.1357 -88.737
211.682 39.5924 -97.54
214.073 -55.2267 -113.205
217.866 -46.2242 -103.76
215.61 44.3592 -101.775
212.238 51.3335 -108.744
209.921 -68.8985 -129.753
215.706 -58.8346 -117.738
216.797 60.4886 -120.014
212.073 68.7654 -130.007
211.758 -83.278 -151.331
214.469 -74.7153 -139.127
217.172 75.7692 -141.637
213.734 82.5333 -150.911
212.266 -99.4149 -178.799
218.105 -89.6633 -164.857
215.141 87.9048 -160.323
211.254 96.6255 -173.305
211.985 -112.074 -202.099
215.426 -105.438 -191.929
219.592 104.854 -193.861
214.604 112.656 -205.226
212.377 -129.776 -237.836
216.251 -118.222 -217.693
218.49 121.423 -226.33
212.047 128.647 -235.183
214.719 -144.66 -272.245
217.018 -133.77 -251.065
214.492 135.056 -251.12
211.512 143.141 -265.232
210.145 -159.558 -299.688
217.027 -147.924 -282.322
214.824 148.552 -280.999
209.832 157.339 -294.334
210.798 -174.502 -334.688
213.951 -163.794 -314.403
215.728 166.028 -322.075
210.656 173.441 -332.02
-225.648 12.96 -255.426
-230.314 7.26441 -265.487
-226.388 -2.90727 -256.301
-227.944 -5.9008 -259.967
-223.649 -15.9846 -251.372
-222.749 30.4343 -252.717
-230.848 23.2306 -269.153
-227.841 -22.1366 -262.008
-225.288 -30.608 -258.458
-227.6 49.8922 -271.455
-229.778 38.1839 -271.281
-228.965 -35.5122 -268.431
-225.718 -45.4398 -265.068
-227.007 58.5061 -274.776
-228.846 51.7069 -275.22
-231.082 -50.5335 -279.763
-226.745 -61.5068 -275.981
-225.869 75.2279 -283.381
-230.467 64.9292 -286.654
-230.291 -67.3243 -287.834
-223.314 -74.4142 -277.032
-227.621 91.7879 -301.182
-231.462 80.4534 -300.236
-228.275 -85.3261 -296.949
-226.094 -88.4627 -294.72
-222.282 106.815 -304.094
-230.963 97.1176 -313.879
-229.776 -96.1151 -310.175
-223.551 -105.703 -305.741
-225.065 120.489 -325.86
-226.513 114.387 -321.964
-229.975 -112.528 -327.755
-224.585 -120.929 -325.312
224.257 1.74125 -79.498
229.978 8.44235 -81.2271
227.275 14.8454 -82.5104
227.138 -11.3557 -81.3556
319.247 -15.0723 -348.054
229.966 21.5095 -86.1502
225.161 28.5897 -89.4368
316.762 -20.9826 -337.22
231.262 -19.3888 -85.4634
228.968 38.6143 -98.5099
225.523 44.5702 -103.372
226.824 -45.1968 -104.41
229.867 -36.615 -96.9912
228.8 50.1072 -110.654
225.445 59.2767 -120.895
224.507 -60.8271 -122.627
230.846 -50.9379 -112.581
230.548 67.9613 -136.006
226.113 75.1881 -144.826
224.944 -74.6269 -143.282
229.337 -68.4898 -136.08
232.066 83.3491 -163.009
226.336 91.7283 -173.91
223.855 -89.2415 -167.583
227.89 -84.2482 -161.397
227.473 99.6604 -190.101
225.72 103.478 -196.161
225.003 -104.944 -198.472
228.329 -99.0711 -189.692
234.007 112.526 -223.748
224.521 122.65 -235.057
224.531 -119.523 -228.328
230.65 -113.317 -221.566
227.786 128.148 -250.953
226.748 135.652 -266.685
317.731 5.93084 -337.574
230.69 142.467 -287.914
224.712 149.167 -295.281
223.474 -149.981 -295.476
230.655 -140.396 -282.969
227.336 -131.784 -258.613
227.863 159.718 -325.069
223.36 165.888 -333.024
224.926 -163.982 -330.839
228.262 -156.914 -318.9
-237.173 -7.75399 -281.555
-237.21 8.44173 -281.7
-245.779 0.297532 -302.038
-240.935 -16.8419 -291.667
-238.979 -21.1604 -287.795
-236.18 23.4672 -281.659
-240.819 16.5705 -291.341
-242.902 -29.2517 -299.286
-239.195 -35.5171 -292.38
-239.11 35.6084 -292.208
-240.989 30.7012 -295.092
-242.006 -42.2454 -301.758
-236.753 -50.3042 -292.913
-238.634 51.2458 -297.86
-244.514 45.5438 -309.306
-244.382 -59.7087 -316.438
-235.732 -68.3814 -301.229
-238.207 66.7632 -305.999
-244.367 61.9494 -317.765
-240.791 -78.1226 -320.417
-238.819 -82.903 -319.536
-240.619 78.9538 -320.657
-243.27 -92.3134 -338.509
-239.578 -97.9856 -334.995
241.407 0.968574 -86.0879
236.25 6.58372 -83.2959
238.209 -5.35642 -84.2218
238.269 -21.7792 -90.1616
244.072 -16.3273 -92.0059
237.517 23.486 -90.6959
242.403 15.8475 -90.292
238.548 -34.5833 -99.777
240.598 -31.7507 -98.8898
241.984 29.5004 -98.2319
236.646 36.6004 -100.331
239.6 -52.3956 -120.339
243.363 -46.9689 -117.046
238.129 52.4059 -119.119
243.338 45.0528 -114.737
238.568 -68.0697 -142.435
242.328 -60.4937 -134.363
242.186 59.2718 -132.396
235.756 66.7879 -137.923
239.121 -85.4925 -173.861
243.392 -75.4449 -160.211
237.204 84.1859 -169.329
244.466 76.1817 -162.875
238.046 -97.5367 -196.624
241.011 -89.472 -183.842
242.031 91.0869 -188.361
240.93 96.0168 -197.041
235.001 -114.054 -228.333
243.184 -106.033 -221.619
238.543 113.257 -231.182
245.691 105.169 -223.482
238.138 -127.353 -263.017
238.994 -121.421 -250.425
241.995 119.698 -250.905
240.216 126.755 -264.745
237.827 -142.93 -299.916
244.529 -133.132 -287.164
243.764 135.75 -292.25
237.01 142.537 -297.645
239.359 -155.552 -333.783
242.035 -152.06 -329.787
242.453 152.228 -330.969
238.595 160.524 -344.937
-250.22 16.8275 -314.467
-253.088 7.90725 -320.581
-248.253 0.333625 -308.148
-255.186 -7.82937 -325.905
-253.307 -14.288 -321.844
-250.127 29.2008 -317.081
-254.212 23.0845 -325.784
-257.172 -22.3334 -333.181
-251.524 -29.1913 -320.583
-250.723 45.5033 -324.663
-254.895 40.037 -332.871
-255.263 -37.335 -332.765
-249.655 -43.988 -321.312
-251.724 63.1911 -336.79
-255.284 53.4964 -340.158
-254.156 -54.2466 -337.689
-250.624 -59.4144 -331.711
251.855 1.55395 -97.4698
255.044 5.94777 -102.778
252.468 15.2085 -101.582
249.123 -15.8209 -97.3193
254.816 -7.98973 -102.815
255.335 23.7692 -110.767
250.891 30.004 -108.655
250.61 -31.5834 -109.604
254.482 -23.7575 -109.363
253.608 38.1407 -120.315
249.764 43.904 -121.033
252.833 -45.753 -127.753
255.892 -38.0932 -124.056
254.164 55.5522 -143.103
250.597 60.4611 -144.829
257.23 -51.9639 -143.415
254.284 -60.3233 -150.519
253.167 66.9774 -159.472
249.076 75.4539 -167.936
252.278 -75.7817 -173.609
259.229 -67.5919 -171.748
253.336 81.0202 -185.375
251.016 89.267 -197.926
251.059 -91.2837 -202.184
255.705 -82.1557 -191.915
256.601 94.8451 -219.987
249.916 105.02 -230.091
251.742 -106.967 -237.755
255.309 -97.4393 -223.106
258.519 111.777 -262.451
250.871 120.51 -267.936
252.125 -118.543 -265.589
254.837 -111.561 -254.308
255.972 128.889 -298.663
248.788 136.003 -301.991
249.994 -133.6 -298.311
254.089 -126.519 -288.869
254.904 143.565 -333.525
252.949 152.163 -351.503
250.098 -150.34 -340.869
253.988 -139.759 -321.854
265.291 -11.7266 -124.602
271.113 -2.03109 -137.61
264.68 6.37024 -121.771
264.429 -22.8654 -128.151
266.339 -14.213 -128.044
270.011 13.3227 -137.113
264.322 24.0203 -128.682
264.82 -36.5135 -140.553
268.732 -29.3872 -143.581
268.631 28.4045 -142.507
264.437 41.3455 -144.913
267.349 -51.058 -164.287
270.403 -46.7022 -166.48
266.711 44.4478 -154.045
262.906 53.3089 -156.913
262.693 -67.8533 -179.608
270.503 -61.8179 -188.828
268.321 60.1664 -180.36
265.942 69.7589 -190.598
263.466 -84.0397 -212.032
267.447 -75.2498 -204.456
268.662 74.1716 -205.564
265.228 81.1238 -210.348
265.374 -94.684 -239.105
267.419 -90.147 -234.413
266.865 88.2553 -228.999
262.208 94.5609 -231.344
261.598 -112.361 -270.703
270.717 -103.858 -273.644
268.072 106.623 -273.008
263.93 112.1 -275.575
265.584 -127.195 -316.674
268.334 -120.325 -306.636
267.208 120.882 -305.083
261.779 128.626 -311.005
268.257 -134.052 -340.923
264.175 -139.639 -344.852
265.531 135.705 -338.132
263.729 141.493 -348.536
278.097 13.9226 -161.577
277.324 -1.88583 -156.302
283.228 6.32123 -177.184
278.956 -15.7736 -165.22
282.502 -9.86491 -175.373
282.571 23.5798 -182.156
279.013 29 -173.856
275.09 -29.1894 -161.451
280.907 -23.3238 -176.104
280.746 35.2804 -185.413
275.881 44.7718 -180.019
274.636 -46.2982 -178.122
281.14 -38.0211 -189.571
281.416 52.0441 -207.748
279.251 57.5543 -208.488
276.059 -62.9727 -206.893
281.608 -52.0224 -208.382
282.178 65.1148 -230.499
275.868 74.0767 -225.833
278.616 -77.1943 -240.34
282.265 -68.9936 -237.448
282.621 80.6698 -260.374
278.968 91.7573 -271.065
275.542 -87.7866 -252.03
279.696 -82.3706 -253.963
281.776 97.036 -291.671
275.442 104.982 -289.736
275.955 -105.015 -291.342
281.424 -98.7689 -294.345
280.47 112.342 -322.534
276.047 123.339 -335.665
277.282 -118.589 -327.674
279.561 -112.401 -319.791
291.58 -9.54958 -210.775
293.143 0.678605 -216.158
289.304 5.89488 -200.575
290.215 -24.9096 -212.462
296.039 -14.1723 -231.614
295.894 15.3229 -231.433
292.052 22.687 -218.628
288.053 -38.5344 -215.663
291.682 -27.9812 -220.76
296.469 28.8681 -242.082
292.596 38.8434 -234.405
288.414 -51.7698 -233.077
292.268 -44.0024 -238.73
295.023 44.4462 -250.888
288.964 50.8288 -233.956
288.599 -67.3876 -257.732
292.362 -60.2194 -261.032
292.485 67.454 -273.11
295.181 61.3594 -274.451
295.543 -74.2127 -297.269
293.311 -87.2475 -312.904
294.47 72.1488 -289.211
290.669 79.2734 -287.045
289.57 -97.7431 -320.552
293.898 -88.1713 -317.075
296.723 89.0297 -330.154
290.155 98.2416 -323.801
288.996 -111.402 -349.213
292.902 -104.148 -347.105
292.933 102.531 -343.643
289.74 113.821 -357.528
303.043 1.42861 -261.566
306.628 7.61566 -279.957
303.423 13.7943 -265.888
300.038 -14.2184 -249.916
306.538 -6.85817 -279.364
308.789 20.5856 -295.511
302.369 29.2854 -269.55
303.621 -31.2184 -277.044
307.648 -22.3793 -290.74
303.267 45.9569 -289.797
309.685 37.2692 -312.048
300.203 -43.5231 -272.827
305.069 -35.6518 -287.806
307.557 54.1779 -320.32
306.094 57.4337 -317.676
304.128 -58.7226 -310.248
306.525 -52.7518 -313.526
309.071 68.0146 -347.315
304.519 73.4361 -334.929
307.354 -64.9945 -334.556
303.537 -72.6138 -329.103
308.024 82.8211 -367.31
304.219 88.3075 -360.49
304.047 -89.7461 -362.516
309.85 -81.4133 -373.218
315.633 -7.02189 -326.485
319.417 0.720339 -346.302

3534 1 2
7.88236 0 0
10.8254 0 0
8.87079 0 0
8.1684 0 0
11.2767 0 0
7.54487 0 0
6.49553 0 0
11.2291 0 0
9.3381 0 0
6.58082 0 0
9.23219 0 0
7.22015 0 0
8.06413 0 0
7.49789 0 0
9.38722 0 0
8.48117 0 0
7.98168 0 0
7.15253 0 0
6.93499 0 0
7.38435 0 0
8.6749 0 0
9.31761 0 0
7.81483 0 0
7.84689 0 0
7.51772 0 0
10.5623 0 0
10.866 0 0
12.9285 0 0
11.7613 0 0
3.91665 0 0
8.8568 0 0
10.8767 0 0
12.8174 0 0
8.82163 0 0
5.58495 0 0
12.2657 0 0
12.8767 0 0
12.4961 0 0
6.40245 0 0
11.718 0 0
8.14567 0 0
11.7597 0 0
10.5149 0 0
9.51478 0 0
12.4229 0 0
8.26253 0 0
11.8736 0 0
5.69877 0 0
9.87309 0 0
11.3323 0 0
9.98615 0 0
13.5219 0 0
5.86852 0 0
10.303 0 0
6.60096 0 0
7.5751 0 0
10.8535 0 0
11.5301 0 0
8.76782 0 0
15.7732 0 0
13.1575 0 0
12.4737 0 0
9.07272 0 0
10.0266 0 0
11.4447 0 0
14.1096 0 0
12.4126 0 0
10.8355 0 0
9.7981 0 0
8.62241 0 0
12.4427 0 0
6.31343 0 0
16.0335 0 0
7.14094 0 0
6.71143 0 0
17.9296 0 0
16.8954 0 0
13.1976 0 0
12.5147 0 0
5.87986 0 0
8.9954 0 0
14.0905 0 0
8.62961 0 0
10.8496 0 0
11.9612 0 0
11.4066 0 0
12.7419 0 0
16.8852 0 0
14.7264 0 0
9.64158 0 0
17.5954 0 0
15.0926 0 0
8.19174 0 0
8.82247 0 0
15.3487 0 0
10.9984 0 0
8.55028 0 0
10.4631 0 0
22.2859 0 0
18.4894 0 0
10.3399 0 0
16.6543 0 0
8.62683 0 0
6.70726 0 0
23.1876 0 0
12.0941 0 0
22.0769 0 0
4.81429 0 0
15.3495 0 0
8.16121 0 0
15.205 0 0
17.8306 0 0
17.1615 0 0
16.0669 0 0
7.1698 0 0
17.7963 0 0
27.5929 0 0
12.0374 0 0
14.18 0 0
16.579 0 0
13.1592 0 0
20.7381 0 0
13.8437 0 0
14.3871 0 0
11.3963 0 0
13.1199 0 0
8.49135 0 0
20.7587 0 0
10.8098 0 0
27.5937 0 0
11.7846 0 0
16.52 0 0
6.97663 0 0
16.5691 0 0
11.4373 0 0
20.2632 0 0
23.4182 0 0
12.8485 0 0
22.7147 0 0
8.54 0 0
8.25857 0 0
21.6691 0 0
16.2502 0 0
20.544 0 0
7.02627 0 0
19.6797 0 0
17.8551 0 0
10.6929 0 0
13.7977 0 0
15.1123 0 0
17.5565 0 0
29.2974 0 0
11.8049 0 0
18.0907 0 0
18.9291 0 0
17.8641 0 0
22.8397 0 0
9.65738 0 0
14.6109 0 0
12.7615 0 0
32.9619 0 0
24.9681 0 0
7.50942 0 0
23.4209 0 0
11.3788 0 0
15.094 0 0
22.3608 0 0
7.79998 0 0
17.2644 0 0
21.1162 0 0
30.1944 0 0
6.63151 0 0
9.33829 0 0
10.4617 0 0
9.84676 0 0
6.18476 0 0
10.3254 0 0
6.67673 0 0
3.01818 0 0
11.4203 0 0
10.8528 0 0
11.0345 0 0
7.30343 0 0
10.0282 0 0
10.0538 0 0
8.59017 0 0
10.0042 0 0
9.90648 0 0
8.54827 0 0
4.25028 0 0
9.66088 0 0
6.31952 0 0
10.8593 0 0
8.61578 0 0
7.88678 0 0
8.79874 0 0
8.14257 0 0
11.1585 0 0
10.4183 0 0
8.84524 0 0
14.3931 0 0
8.90345 0 0
3.85224 0 0
14.8308 0 0
10.2044 0 0
11.0223 0 0
6.47923 0 0
10.7142 0 0
7.25452 0 0
12.5931 0 0
13.8033 0 0
11.7113 0 0
14.7498 0 0
51.6014 0 0
8.71839 0 0
13.8073 0 0
8.63253 0 0
15.7398 0 0
6.24706 0 0
16.2397 0 0
20.494 0 0
8.19565 0 0
12.973 0 0
14.4139 0 0
9.03838 0 0
9.28916 0 0
6.99036 0 0
13.0198 0 0
13.6186 0 0
10.6664 0 0
8.99116 0 0
11.601 0 0
19.5321 0 0
3.39889 0 0
17.0144 0 0
18.8968 0 0
14.4458 0 0
5.95841 0 0
9.85205 0 0
18.7691 0 0
12.3947 0 0
22.5228 0 0
17.1609 0 0
15.9931 0 0
11.4778 0 0
21.9793 0 0
16.3117 0 0
13.2715 0 0
11.5633 0 0
5.34788 0 0
15.8513 0 0
16.1665 0 0
10.5024 0 0
10.5169 0 0
23.6915 0 0
17.4139 0 0
8.43382 0 0
17.4678 0 0
19.6541 0 0
26.8058 0 0
3.39959 0 0
12.7464 0 0
6.9633 0 0
15.8614 0 0
24.7454 0 0
18.8483 0 0
6.31957 0 0
29.7461 0 0
19.9618 0 0
20.8171 0 0
9.81154 0 0
24.9301 0 0
20.4077 0 0
9.56243 0 0
25.3894 0 0
11.2236 0 0
6.41418 0 0
10.491 0 0
8.03209 0 0
7.68052 0 0
10.8705 0 0
10.2033 0 0
8.96727 0 0
7.70297 0 0
10.0294 0 0
7.22751 0 0
10.4453 0 0
12.6621 0 0
6.19791 0 0
8.27363 0 0
11.3184 0 0
10.4163 0 0
7.03646 0 0
8.57983 0 0
13.0344 0 0
7.96212 0 0
8.91386 0 0
10.7741 0 0
8.78587 0 0
7.56479 0 0
9.36991 0 0
8.30539 0 0
12.5064 0 0
8.64327 0 0
10.2458 0 0
13.729 0 0
9.31851 0 0
10.8421 0 0
8.13055 0 0
13.9847 0 0
7.38987 0 0
8.48915 0 0
8.04208 0 0
15.1197 0 0
9.91658 0 0
12.1709 0 0
16.3658 0 0
10.5932 0 0
10.0342 0 0
11.2646 0 0
12.8924 0 0
9.53404 0 0
7.96737 0 0
11.0178 0 0
14.2638 0 0
4.76658 0 0
9.59032 0 0
12.3901 0 0
7.80357 0 0
17.6051 0 0
14.6185 0 0
12.5455 0 0
9.17869 0 0
9.03531 0 0
15.7984 0 0
14.2851 0 0
19.1601 0 0
13.7325 0 0
8.42564 0 0
12.6829 0 0
17.0862 0 0
7.65812 0 0
21.3924 0 0
11.0012 0 0
13.8402 0 0
9.51256 0 0
11.4803 0 0
19.4857 0 0
13.1506 0 0
14.7972 0 0
5.3541 0 0
11.3728 0 0
18.6598 0 0
15.2107 0 0
11.4813 0 0
23.1261 0 0
14.9533 0 0
9.89429 0 0
12.7324 0 0
14.0818 0 0
19.3147 0 0
6.99459 0 0
10.7291 0 0
9.54051 0 0
18.7756 0 0
29.0724 0 0
20.9103 0 0
11.4569 0 0
27.352 0 0
23.5706 0 0
11.9464 0 0
10.7813 0 0
23.4346 0 0
13.6645 0 0
30.2468 0 0
14.315 0 0
10.0307 0 0
29.0513 0 0
14.3214 0 0
10.0938 0 0
9.96527 0 0
8.79783 0 0
8.97186 0 0
6.43032 0 0
7.12323 0 0
10.1528 0 0
5.83459 0 0
8.88737 0 0
13.1042 0 0
11.9447 0 0
7.49104 0 0
7.20619 0 0
10.2682 0 0
6.96897 0 0
10.9697 0 0
13.71 0 0
11.3687 0 0
8.41681 0 0
10.3228 0 0
8.95894 0 0
11.943 0 0
7.232 0 0
8.19622 0 0
8.17309 0 0
8.55184 0 0
7.01752 0 0
11.3408 0 0
11.8666 0 0
10.9499 0 0
12.1787 0 0
7.72475 0 0
12.4015 0 0
8.57725 0 0
9.12087 0 0
8.22235 0 0
13.9635 0 0
8.54872 0 0
10.5649 0 0
16.4572 0 0
9.68441 0 0
11.9527 0 0
5.15863 0 0
6.31005 0 0
13.5011 0 0
10.8371 0 0
11.8335 0 0
12.1243 0 0
9.47835 0 0
11.7237 0 0
16.3173 0 0
6.22861 0 0
11.8254 0 0
16.9159 0 0
15.1517 0 0
10.3883 0 0
15.2644 0 0
10.8249 0 0
14.4511 0 0
11.3115 0 0
6.83142 0 0
6.76397 0 0
13.2891 0 0
15.3269 0 0
13.4957 0 0
5.93918 0 0
15.9852 0 0
9.89323 0 0
15.3777 0 0
13.7691 0 0
15.3442 0 0
16.3257 0 0
20.0929 0 0
4.53797 0 0
13.8608 0 0
22.0884 0 0
14.5513 0 0
3.97348 0 0
14.9623 0 0
15.0205 0 0
20.9838 0 0
9.38002 0 0
13.1926 0 0
9.84516 0 0
27.8882 0 0
12.4771 0 0
23.0495 0 0
19.7464 0 0
26.071 0 0
10.7158 0 0
15.1848 0 0
20.269 0 0
13.8205 0 0
11.5587 0 0
26.9121 0 0
4.59318 0 0
12.2087 0 0
7.08927 0 0
24.7467 0 0
11.8621 0 0
6.02134 0 0
8.7149 0 0
6.04272 0 0
6.21379 0 0
5.9628 0 0
9.87604 0 0
9.45904 0 0
9.15324 0 0
6.27747 0 0
12.7385 0 0
13.4703 0 0
7.65171 0 0
11.7435 0 0
10.3531 0 0
9.13995 0 0
12.256 0 0
7.12131 0 0
10.6857 0 0
8.50363 0 0
6.94862 0 0
10.9046 0 0
8.85163 0 0
4.69799 0 0
8.72102 0 0
13.0007 0 0
12.7149 0 0
4.58939 0 0
8.83381 0 0
11.335 0 0
9.94713 0 0
13.9414 0 0
7.87775 0 0
12.8766 0 0
12.961 0 0
5.39306 0 0
8.07882 0 0
9.37403 0 0
9.55095 0 0
9.58684 0 0
8.50431 0 0
8.83977 0 0
16.1359 0 0
9.67493 0 0
7.87402 0 0
9.15913 0 0
16.613 0 0
8.4753 0 0
12.9431 0 0
11.4015 0 0
11.0611 0 0
15.6634 0 0
9.94012 0 0
13.0497 0 0
6.87863 0 0
15.9406 0 0
13.1047 0 0
14.0162 0 0
16.4991 0 0
6.07859 0 0
17.9526 0 0
11.8464 0 0
18.0614 0 0
5.63047 0 0
9.90818 0 0
7.56656 0 0
18.9073 0 0
11.2451 0 0
12.1383 0 0
16.7597 0 0
16.956 0 0
9.81385 0 0
11.7516 0 0
17.963 0 0
12.807 0 0
17.4829 0 0
10.1571 0 0
8.9671 0 0
11.9779 0 0
20.3584 0 0
20.4022 0 0
9.5881 0 0
7.6268 0 0
7.43829 0 0
11.7306 0 0
27.1993 0 0
10.0095 0 0
26.6187 0 0
14.914 0 0
14.7267 0 0
25.1781 0 0
14.4224 0 0
29.959 0 0
6.02788 0 0
7.679 0 0
20.6682 0 0
14.0015 0 0
10.2811 0 0
10.9061 0 0
30.569 0 0
16.74 0 0
9.06324 0 0
6.40077 0 0
12.6193 0 0
12.3556 0 0
6.99252 0 0
12.0749 0 0
10.7024 0 0
12.5132 0 0
3.4469 0 0
8.47942 0 0
9.87752 0 0
13.476 0 0
10.2957 0 0
9.36034 0 0
11.9133 0 0
7.73383 0 0
8.8804 0 0
5.19454 0 0
8.90745 0 0
9.26325 0 0
4.70098 0 0
12.9733 0 0
7.76873 0 0
12.297 0 0
13.7659 0 0
9.40581 0 0
11.6077 0 0
9.01718 0 0
10.7599 0 0
8.00999 0 0
12.9888 0 0
11.9923 0 0
9.78719 0 0
13.4246 0 0
9.0165 0 0
6.74302 0 0
10.4572 0 0
9.63443 0 0
12.1232 0 0
7.42295 0 0
13.1223 0 0
12.3393 0 0
10.1389 0 0
10.2761 0 0
16.3552 0 0
11.3023 0 0
11.4523 0 0
11.4251 0 0
12.4325 0 0
11.5437 0 0
13.618 0 0
12.2447 0 0
8.82376 0 0
5.20782 0 0
16.4396 0 0
14.4482 0 0
10.8052 0 0
5.48613 0 0
21.2276 0 0
13.4442 0 0
13.9781 0 0
9.99688 0 0
10.5331 0 0
20.1907 0 0
15.7129 0 0
13.8887 0 0
8.95464 0 0
8.09607 0 0
18.0302 0 0
19.9559 0 0
11.4325 0 0
6.62516 0 0
15.6769 0 0
9.57185 0 0
17.8621 0 0
11.263 0 0
22.3831 0 0
14.5062 0 0
18.5616 0 0
5.9925 0 0
20.0333 0 0
11.474 0 0
8.64911 0 0
19.0082 0 0
7.63448 0 0
7.50231 0 0
17.1328 0 0
27.9585 0 0
14.9204 0 0
14.4498 0 0
25.7339 0 0
19.5526 0 0
18.545 0 0
26.2263 0 0
19.7462 0 0
6.75814 0 0
13.0268 0 0
15.2949 0 0
13.8815 0 0
14.9471 0 0
11.9545 0 0
18.9388 0 0
9.12693 0 0
20.733 0 0
27.2699 0 0
10.1786 0 0
9.34829 0 0
7.46747 0 0
8.11648 0 0
10.4095 0 0
6.60331 0 0
10.723 0 0
5.68733 0 0
8.84565 0 0
8.81748 0 0
9.20051 0 0
9.73413 0 0
7.77297 0 0
8.37523 0 0
6.92123 0 0
13.2011 0 0
7.98054 0 0
12.97 0 0
8.943 0 0
11.2619 0 0
10.649 0 0
12.8636 0 0
10.1943 0 0
7.30451 0 0
12.4457 0 0
6.8201 0 0
11.1224 0 0
6.10294 0 0
9.98189 0 0
13.5772 0 0
6.04511 0 0
13.9019 0 0
16.424 0 0
7.6786 0 0
10.7853 0 0
11.6661 0 0
7.58331 0 0
8.97747 0 0
8.15102 0 0
8.37799 0 0
11.3762 0 0
7.05821 0 0
13.4622 0 0
11.668 0 0
10.3361 0 0
16.1201 0 0
7.83725 0 0
12.9387 0 0
9.09404 0 0
12.5156 0 0
12.2632 0 0
3.32898 0 0
7.7991 0 0
13.5424 0 0
17.7173 0 0
17.1361 0 0
16.9778 0 0
10.8392 0 0
11.2232 0 0
12.6959 0 0
8.18203 0 0
17.1419 0 0
10.9253 0 0
10.0436 0 0
21.2782 0 0
10.0124 0 0
9.52071 0 0
7.15038 0 0
11.3857 0 0
17.4382 0 0
6.76681 0 0
22.1405 0 0
9.56374 0 0
17.8574 0 0
28.0007 0 0
9.74706 0 0
11.3799 0 0
23.4132 0 0
17.9802 0 0
17.8738 0 0
15.2987 0 0
3.35023 0 0
11.0205 0 0
21.1006 0 0
12.0112 0 0
14.9696 0 0
28.263 0 0
9.82386 0 0
14.4093 0 0
18.1162 0 0
20.0863 0 0
30.8805 0 0
11.6315 0 0
12.9885 0 0
3.45975 0 0
24.5481 0 0
9.83479 0 0
9.09111 0 0
21.4006 0 0
11.1986 0 0
28.1771 0 0
20.258 0 0
11.1079 0 0
17.578 0 0
26.7294 0 0
8.78768 0 0
7.45384 0 0
4.13395 0 0
13.2568 0 0
10.0529 0 0
4.23723 0 0
10.1118 0 0
8.42862 0 0
10.1063 0 0
12.8788 0 0
10.709 0 0
12.4847 0 0
8.51751 0 0
5.19283 0 0
12.0815 0 0
9.20658 0 0
9.06827 0 0
7.63288 0 0
5.90482 0 0
10.2616 0 0
7.93889 0 0
12.6622 0 0
10.5522 0 0
5.29766 0 0
13.5867 0 0
11.9369 0 0
7.24104 0 0
15.1269 0 0
5.9022 0 0
13.677 0 0
10.68 0 0
7.28238 0 0
7.55563 0 0
14.5053 0 0
9.74865 0 0
6.02208 0 0
8.23118 0 0
9.46404 0 0
11.7385 0 0
13.155 0 0
7.07143 0 0
14.263 0 0
14.4044 0 0
11.9145 0 0
9.75566 0 0
11.0778 0 0
13.888 0 0
7.6114 0 0
12.5426 0 0
13.1838 0 0
11.6964 0 0
8.2109 0 0
18.7742 0 0
9.38469 0 0
9.89394 0 0
9.81172 0 0
17.3519 0 0
15.2547 0 0
13.8781 0 0
9.99409 0 0
17.2231 0 0
11.3704 0 0
8.98988 0 0
16.5399 0 0
17.9302 0 0
9.73406 0 0
17.0872 0 0
17.4937 0 0
7.8851 0 0
14.7469 0 0
17.3947 0 0
13.4298 0 0
12.5415 0 0
14.1604 0 0
11.6865 0 0
16.4383 0 0
19.5202 0 0
11.2024 0 0
13.6809 0 0
12.6423 0 0
18.1111 0 0
14.6502 0 0
16.4225 0 0
17.2762 0 0
8.38762 0 0
4.69886 0 0
15.56 0 0
23.8602 0 0
13.7583 0 0
27.115 0 0
17.0083 0 0
18.088 0 0
15.4117 0 0
8.9546 0 0
18.2193 0 0
17.4401 0 0
7.53284 0 0
8.10671 0 0
13.728 0 0
28.509 0 0
11.5048 0 0
8.71163 0 0
12.6424 0 0
6.63297 0 0
10.9097 0 0
5.02274 0 0
13.0145 0 0
8.56076 0 0
14.0484 0 0
11.2243 0 0
9.11929 0 0
8.08477 0 0
9.36017 0 0
6.54762 0 0
7.96234 0 0
7.12549 0 0
10.0285 0 0
8.67222 0 0
9.34973 0 0
6.53551 0 0
7.73291 0 0
12.7041 0 0
11.1594 0 0
8.83514 0 0
13.2863 0 0
9.98115 0 0
10.8198 0 0
13.6738 0 0
8.33297 0 0
12.8652 0 0
12.9465 0 0
7.42043 0 0
11.0583 0 0
10.3623 0 0
11.6657 0 0
8.46144 0 0
11.8548 0 0
12.3448 0 0
14.5445 0 0
13.1964 0 0
12.1318 0 0
8.13749 0 0
13.9051 0 0
9.46764 0 0
7.10676 0 0
14.0984 0 0
11.4103 0 0
10.4661 0 0
19.3162 0 0
7.18666 0 0
11.7934 0 0
9.18652 0 0
11.0625 0 0
18.3821 0 0
7.08812 0 0
10.6925 0 0
7.79849 0 0
18.202 0 0
13.7036 0 0
14.9749 0 0
11.7507 0 0
10.4826 0 0
17.2542 0 0
14.7267 0 0
9.34853 0 0
12.1284 0 0
16.1087 0 0
10.9669 0 0
17.0328 0 0
5.15742 0 0
8.5781 0 0
12.3467 0 0
20.3663 0 0
21.7297 0 0
17.9014 0 0
9.97365 0 0
9.39489 0 0
11.7975 0 0
24.7277 0 0
23.392 0 0
14.7393 0 0
8.58856 0 0
6.8893 0 0
18.999 0 0
23.107 0 0
14.9733 0 0
17.8326 0 0
15.2232 0 0
24.7482 0 0
15.5839 0 0
13.0478 0 0
8.69364 0 0
8.68841 0 0
21.232 0 0
13.2873 0 0
15.239 0 0
19.5217 0 0
31.5857 0 0
16.0062 0 0
10.5115 0 0
7.13402 0 0
10.3712 0 0
10.8391 0 0
10.5553 0 0
7.99002 0 0
9.48849 0 0
11.0094 0 0
11.8685 0 0
9.24859 0 0
10.4696 0 0
5.93468 0 0
12.8839 0 0
10.3336 0 0
10.3269 0 0
11.6435 0 0
7.25339 0 0
6.66479 0 0
12.887 0 0
12.6156 0 0
7.31043 0 0
5.00146 0 0
11.0145 0 0
11.5012 0 0
4.36769 0 0
9.20375 0 0
12.3654 0 0
13.9596 0 0
11.988 0 0
12.6846 0 0
14.356 0 0
9.63187 0 0
6.3608 0 0
10.3224 0 0
11.9439 0 0
14.3432 0 0
4.83965 0 0
12.235 0 0
11.5102 0 0
14.6823 0 0
10.5351 0 0
13.7911 0 0
21.0288 0 0
4.49221 0 0
20.2358 0 0
8.85738 0 0
5.50816 0 0
3.35854 0 0
12.9434 0 0
14.3521 0 0
10.4487 0 0
11.0268 0 0
21.1141 0 0
21.258 0 0
10.2627 0 0
7.73097 0 0
13.5659 0 0
13.311 0 0
6.91692 0 0
19.2814 0 0
8.02479 0 0
10.2121 0 0
10.0552 0 0
6.81034 0 0
22.2349 0 0
12.4367 0 0
5.47843 0 0
16.6753 0 0
9.25302 0 0
7.03549 0 0
25.0028 0 0
10.3514 0 0
10.2498 0 0
21.4926 0 0
20.4391 0 0
15.8343 0 0
24.2331 0 0
12.8814 0 0
8.25735 0 0
20.539 0 0
13.5757 0 0
11.4837 0 0
7.65639 0 0
20.3252 0 0
15.2287 0 0
11.119 0 0
22.8661 0 0
26.7301 0 0
22.0772 0 0
25.5934 0 0
17.6609 0 0
7.59773 0 0
5.08412 0 0
22.3948 0 0
6.2524 0 0
22.0657 0 0
15.1053 0 0
18.7431 0 0
8.23276 0 0
8.68302 0 0
8.61761 0 0
9.73644 0 0
11.8131 0 0
11.6513 0 0
7.86123 0 0
14.6944 0 0
7.37227 0 0
11.3618 0 0
12.3176 0 0
10.2869 0 0
6.87828 0 0
14.315 0 0
8.06702 0 0
12.9875 0 0
5.89535 0 0
9.41028 0 0
9.09237 0 0
6.56603 0 0
10.2981 0 0
8.08091 0 0
8.89074 0 0
6.14854 0 0
12.7771 0 0
14.0468 0 0
7.51514 0 0
13.7079 0 0
6.41916 0 0
7.83705 0 0
12.4207 0 0
10.1545 0 0
8.10639 0 0
11.3868 0 0
17.4687 0 0
11.4498 0 0
6.47176 0 0
9.97095 0 0
10.1697 0 0
14.8425 0 0
10.3159 0 0
8.15345 0 0
13.4125 0 0
9.15993 0 0
14.2176 0 0
15.9006 0 0
34.2819 0 0
14.122 0 0
14.3806 0 0
6.12548 0 0
9.48828 0 0
16.3276 0 0
22.0872 0 0
17.4616 0 0
20.9939 0 0
14.6808 0 0
11.7382 0 0
17.2192 0 0
7.0703 0 0
6.04056 0 0
10.6544 0 0
12.3866 0 0
14.0561 0 0
13.7073 0 0
11.9035 0 0
14.069 0 0
21.5391 0 0
11.7919 0 0
5.13629 0 0
17.6993 0 0
6.94886 0 0
7.26948 0 0
23.186 0 0
13.1055 0 0
25.6926 0 0
12.8638 0 0
5.40173 0 0
10.2786 0 0
28.013 0 0
22.083 0 0
11.3326 0 0
4.71968 0 0
9.78701 0 0
9.81377 0 0
23.3378 0 0
17.0312 0 0
23.6034 0 0
13.5771 0 0
10.87 0 0
9.70995 0 0
25.4699 0 0
15.9172 0 0
21.7366 0 0
9.44868 0 0
7.82807 0 0
21.8742 0 0
24.1709 0 0
10.1192 0 0
6.60711 0 0
11.4899 0 0
10.9737 0 0
10.8423 0 0
9.69309 0 0
7.08342 0 0
12.997 0 0
8.46928 0 0
11.4253 0 0
12.2987 0 0
6.23993 0 0
12.9611 0 0
8.48392 0 0
12.923 0 0
5.98892 0 0
11.6092 0 0
13.7861 0 0
10.017 0 0
16.583 0 0
11.7413 0 0
12.1926 0 0
9.0821 0 0
12.2963 0 0
9.62433 0 0
8.8509 0 0
9.03341 0 0
4.35731 0 0
8.20826 0 0
11.5562 0 0
13.2286 0 0
11.8614 0 0
10.4879 0 0
16.233 0 0
12.5476 0 0
11.5388 0 0
10.0835 0 0
11.1258 0 0
12.457 0 0
16.2376 0 0
9.32953 0 0
16.9034 0 0
14.8113 0 0
11.5858 0 0
11.2116 0 0
11.3379 0 0
14.9945 0 0
9.55169 0 0
10.6115 0 0
13.7056 0 0
10.4055 0 0
5.56397 0 0
10.4456 0 0
14.7005 0 0
9.66267 0 0
8.89443 0 0
12.6658 0 0
18.7655 0 0
15.5494 0 0
10.5649 0 0
11.781 0 0
9.80613 0 0
14.276 0 0
20.6368 0 0
13.3903 0 0
15.2149 0 0
6.79676 0 0
20.2909 0 0
11.6938 0 0
10.2159 0 0
17.503 0 0
10.3418 0 0
22.0661 0 0
10.4244 0 0
17.5777 0 0
12.1657 0 0
20.3526 0 0
6.54013 0 0
12.2347 0 0
15.532 0 0
15.5355 0 0
20.932 0 0
25.171 0 0
12.9281 0 0
6.48578 0 0
10.801 0 0
21.2138 0 0
11.7446 0 0
17.9862 0 0
16.5884 0 0
31.0556 0 0
13.0517 0 0
9.0718 0 0
25.8135 0 0
21.8116 0 0
10.2324 0 0
22.9352 0 0
14.2236 0 0
21.4424 0 0
13.7318 0 0
5.97473 0 0
33.2491 0 0
7.72586 0 0
14.653 0 0
12.2095 0 0
7.859 0 0
6.83498 0 0
9.597 0 0
13.5865 0 0
5.45871 0 0
6.85792 0 0
9.48623 0 0
13.818 0 0
7.38621 0 0
13.7247 0 0
8.54523 0 0
8.54323 0 0
10.925 0 0
14.701 0 0
8.54435 0 0
9.28051 0 0
9.23359 0 0
13.1303 0 0
15.2984 0 0
9.10194 0 0
10.5233 0 0
10.7085 0 0
11.1982 0 0
6.95213 0 0
11.6571 0 0
12.7296 0 0
6.70298 0 0
14.7971 0 0
12.959 0 0
7.22152 0 0
11.819 0 0
12.9243 0 0
15.3929 0 0
6.40543 0 0
16.8714 0 0
4.80793 0 0
10.6294 0 0
8.59983 0 0
13.212 0 0
11.9978 0 0
13.2546 0 0
10.6293 0 0
10.2891 0 0
12.7362 0 0
7.24447 0 0
8.55822 0 0
14.1695 0 0
11.213 0 0
7.44731 0 0
15.9545 0 0
8.44992 0 0
22.2918 0 0
21.4384 0 0
8.63376 0 0
11.7032 0 0
11.4257 0 0
9.34755 0 0
21.0808 0 0
9.19753 0 0
12.2755 0 0
21.9783 0 0
14.5424 0 0
14.2813 0 0
8.57165 0 0
10.7547 0 0
13.9834 0 0
18.6919 0 0
16.2144 0 0
21.8406 0 0
12.5342 0 0
14.1366 0 0
5.21393 0 0
18.1135 0 0
18.7172 0 0
13.31 0 0
12.7802 0 0
22.2778 0 0
13.1565 0 0
11.7908 0 0
18.5187 0 0
9.55574 0 0
11.7357 0 0
16.447 0 0
18.9874 0 0
14.8337 0 0
28.3862 0 0
7.96442 0 0
11.8123 0 0
14.9503 0 0
13.9262 0 0
8.11366 0 0
18.7471 0 0
20.7235 0 0
24.0339 0 0
7.44182 0 0
16.5834 0 0
7.44632 0 0
21.4657 0 0
34.6084 0 0
14.2389 0 0
9.89799 0 0
10.4348 0 0
15.2257 0 0
13.142 0 0
7.5271 0 0
12.4115 0 0
14.4959 0 0
6.98886 0 0
9.87984 0 0
5.02121 0 0
15.559 0 0
7.6739 0 0
9.45614 0 0
7.15322 0 0
7.02512 0 0
12.1108 0 0
5.54573 0 0
12.7959 0 0
11.3508 0 0
11.8977 0 0
17.2727 0 0
16.0232 0 0
6.07202 0 0
14.8117 0 0
10.3323 0 0
3.97235 0 0
12.8682 0 0
6.33878 0 0
12.2225 0 0
12.115 0 0
7.29507 0 0
12.43 0 0
16.2953 0 0
6.81506 0 0
15.5732 0 0
12.6377 0 0
16.8792 0 0
14.5954 0 0
16.8151 0 0
14.771 0 0
8.15881 0 0
9.88034 0 0
11.0747 0 0
7.98234 0 0
14.115 0 0
9.01838 0 0
4.74468 0 0
16.2632 0 0
12.4445 0 0
9.84022 0 0
18.29 0 0
10.814 0 0
13.3856 0 0
19.7055 0 0
12.5926 0 0
7.97787 0 0
19.31 0 0
15.205 0 0
10.324 0 0
8.9462 0 0
8.10514 0 0
18.5731 0 0
12.6395 0 0
7.76307 0 0
17.8828 0 0
26.0635 0 0
20.2068 0 0
18.5845 0 0
16.3624 0 0
13.8029 0 0
12.9526 0 0
7.29412 0 0
5.47947 0 0
18.1571 0 0
8.52575 0 0
21.0551 0 0
14.606 0 0
11.8493 0 0
16.5303 0 0
28.0257 0 0
17.88 0 0
26.1218 0 0
13.756 0 0
15.0462 0 0
20.6278 0 0
7.32274 0 0
12.6242 0 0
17.5204 0 0
19.9989 0 0
8.08186 0 0
8.32461 0 0
22.7683 0 0
15.4146 0 0
28.397 0 0
18.8708 0 0
11.5659 0 0
9.17628 0 0
11.9245 0 0
8.70945 0 0
17.2651 0 0
8.3742 0 0
10.8456 0 0
10.4274 0 0
11.9345 0 0
11.4659 0 0
5.60386 0 0
9.00891 0 0
14.6762 0 0
7.08916 0 0
11.4179 0 0
9.66933 0 0
9.3296 0 0
6.45457 0 0
12.6247 0 0
8.83524 0 0
8.91308 0 0
8.58324 0 0
11.1776 0 0
9.64041 0 0
12.8343 0 0
14.7368 0 0
10.8454 0 0
5.15167 0 0
15.3608 0 0
6.25046 0 0
9.95254 0 0
13.0065 0 0
14.7766 0 0
6.96207 0 0
8.5848 0 0
15.7341 0 0
6.60606 0 0
17.9586 0 0
18.1147 0 0
16.9966 0 0
9.82439 0 0
11.4358 0 0
5.36686 0 0
16.9261 0 0
12.4835 0 0
8.87869 0 0
11.1986 0 0
18.3768 0 0
7.98857 0 0
20.3909 0 0
8.72791 0 0
3.83365 0 0
19.885 0 0
6.49165 0 0
16.9271 0 0
9.61006 0 0
22.1995 0 0
11.6884 0 0
9.27474 0 0
11.5973 0 0
14.4448 0 0
17.3323 0 0
19.7769 0 0
11.9569 0 0
15.2952 0 0
16.6105 0 0
16.935 0 0
10.6249 0 0
14.3932 0 0
14.9655 0 0
16.3151 0 0
14.2215 0 0
15.6449 0 0
8.98959 0 0
18.1481 0 0
11.9252 0 0
13.234 0 0
23.0883 0 0
13.3464 0 0
14.2659 0 0
20.075 0 0
13.0455 0 0
12.6637 0 0
15.5839 0 0
17.3232 0 0
23.5755 0 0
6.88965 0 0
17.9246 0 0
28.5412 0 0
17.6713 0 0
15.63 0 0
12.8628 0 0
18.5788 0 0
20.1108 0 0
3.70445 0 0
13.404 0 0
12.2952 0 0
20.4721 0 0
17.7472 0 0
5.37169 0 0
13.6852 0 0
9.53597 0 0
10.5783 0 0
14.1483 0 0
5.96024 0 0
8.26117 0 0
13.2845 0 0
13.1934 0 0
11.0791 0 0
8.29619 0 0
13.62 0 0
17.2758 0 0
5.26476 0 0
13.426 0 0
10.0619 0 0
8.61219 0 0
10.2843 0 0
13.3234 0 0
9.55173 0 0
9.10799 0 0
11.0478 0 0
15.3817 0 0
11.5485 0 0
15.1892 0 0
8.46832 0 0
9.09476 0 0
12.2415 0 0
9.15601 0 0
5.74872 0 0
9.39789 0 0
8.71618 0 0
12.0144 0 0
13.2471 0 0
10.5457 0 0
10.3879 0 0
6.75434 0 0
15.3088 0 0
12.8172 0 0
19.7755 0 0
6.79228 0 0
13.1305 0 0
11.6187 0 0
10.4918 0 0
13.9903 0 0
6.93277 0 0
13.5261 0 0
14.0382 0 0
11.9091 0 0
9.95557 0 0
20.3689 0 0
11.6921 0 0
12.1779 0 0
18.8112 0 0
16.2124 0 0
15.8657 0 0
12.9322 0 0
21.3047 0 0
7.84315 0 0
7.20674 0 0
15.9324 0 0
14.6467 0 0
15.01 0 0
7.57269 0 0
19.3092 0 0
28.9103 0 0
10.0406 0 0
4.17871 0 0
16.8349 0 0
5.48097 0 0
15.6447 0 0
21.2165 0 0
10.7646 0 0
7.88533 0 0
29.8189 0 0
24.1471 0 0
14.0665 0 0
7.36409 0 0
14.7744 0 0
4.02827 0 0
33.7117 0 0
19.0575 0 0
17.7317 0 0
15.8731 0 0
17.3791 0 0
10.5816 0 0
26.4962 0 0
20.3829 0 0
11.3694 0 0
16.9481 0 0
25.3716 0 0
15.5968 0 0
12.2647 0 0
13.7747 0 0
9.60529 0 0
6.82812 0 0
6.88703 0 0
10.5173 0 0
8.68287 0 0
9.38867 0 0
8.89477 0 0
14.6467 0 0
13.2458 0 0
9.85782 0 0
12.6039 0 0
13.4448 0 0
8.12922 0 0
10.2861 0 0
4.26089 0 0
8.73116 0 0
5.99272 0 0
9.36258 0 0
10.5409 0 0
8.47452 0 0
14.996 0 0
10.6934 0 0
11.576 0 0
10.425 0 0
10.8774 0 0
8.24282 0 0
13.6225 0 0
16.6453 0 0
10.2185 0 0
7.89991 0 0
9.15033 0 0
11.6413 0 0
14.5511 0 0
12.7514 0 0
9.98568 0 0
14.5726 0 0
7.60818 0 0
9.07702 0 0
9.85555 0 0
12.022 0 0
11.434 0 0
16.8222 0 0
6.71806 0 0
11.4579 0 0
19.0087 0 0
13.8474 0 0
10.0286 0 0
14.7939 0 0
12.1671 0 0
14.411 0 0
12.6832 0 0
16.433 0 0
13.2724 0 0
14.0102 0 0
12.3105 0 0
17.4475 0 0
12.3289 0 0
12.8273 0 0
11.7099 0 0
11.2535 0 0
13.1478 0 0
10.2768 0 0
9.74955 0 0
5.24248 0 0
25.4925 0 0
12.3035 0 0
15.7548 0 0
24.9249 0 0
13.8937 0 0
19.9621 0 0
11.0942 0 0
7.95356 0 0
16.7311 0 0
12.6206 0 0
9.43538 0 0
14.4318 0 0
14.3837 0 0
22.0406 0 0
14.5128 0 0
14.9849 0 0
24.6163 0 0
21.9284 0 0
6.45976 0 0
15.0134 0 0
20.2098 0 0
14.6347 0 0
10.8778 0 0
18.3343 0 0
23.2425 0 0
28.1511 0 0
20.9348 0 0
14.7294 0 0
24.237 0 0
9.73399 0 0
11.6146 0 0
9.09 0 0
11.2706 0 0
8.46079 0 0
15.3871 0 0
12.6296 0 0
6.95796 0 0
10.0888 0 0
11.4373 0 0
14.0973 0 0
11.6901 0 0
9.9843 0 0
12.1874 0 0
12.3469 0 0
10.3889 0 0
7.03656 0 0
14.9298 0 0
13.0114 0 0
21.6269 0 0
12.292 0 0
10.1404 0 0
8.19538 0 0
17.2838 0 0
13.1744 0 0
13.4468 0 0
10.6366 0 0
6.06292 0 0
9.19354 0 0
14.4798 0 0
9.9992 0 0
13.2311 0 0
13.843 0 0
5.93541 0 0
14.0912 0 0
8.88093 0 0
14.652 0 0
12.3188 0 0
12.0496 0 0
23.0064 0 0
8.5624 0 0
13.9777 0 0
11.4542 0 0
10.0465 0 0
5.06421 0 0
18.0356 0 0
20.5544 0 0
8.65407 0 0
18.3462 0 0
16.2381 0 0
6.28266 0 0
25.7066 0 0
13.3399 0 0
18.3543 0 0
9.78354 0 0
10.8846 0 0
8.09994 0 0
21.8672 0 0
11.598 0 0
19.6047 0 0
17.818 0 0
10.7245 0 0
15.6666 0 0
14.1658 0 0
19.1952 0 0
9.87573 0 0
6.65363 0 0
8.59944 0 0
10.3511 0 0
26.2695 0 0
12.9556 0 0
17.0835 0 0
13.7985 0 0
11.4284 0 0
23.2171 0 0
10.1766 0 0
13.6947 0 0
11.4414 0 0
21.576 0 0
13.9181 0 0
19.1635 0 0
16.2287 0 0
10.2112 0 0
19.37 0 0
27.0985 0 0
17.3823 0 0
21.6199 0 0
20.9668 0 0
15.7924 0 0
10.886 0 0
7.91039 0 0
13.932 0 0
8.1653 0 0
7.26026 0 0
11.3125 0 0
11.3048 0 0
7.98792 0 0
10.0894 0 0
5.45509 0 0
14.4462 0 0
11.7151 0 0
8.09193 0 0
7.29265 0 0
12.9612 0 0
12.0497 0 0
6.17761 0 0
10.6913 0 0
17.175 0 0
4.70258 0 0
12.133 0 0
8.48204 0 0
14.1461 0 0
11.169 0 0
15.0154 0 0
6.74798 0 0
14.3044 0 0
8.33548 0 0
11.3985 0 0
12.4175 0 0
7.87382 0 0
10.4404 0 0
10.1792 0 0
11.5641 0 0
11.8192 0 0
13.4747 0 0
14.8909 0 0
12.7798 0 0
14.0953 0 0
8.05724 0 0
12.3526 0 0
9.38158 0 0
13.4821 0 0
8.00807 0 0
7.00999 0 0
10.248 0 0
18.4146 0 0
17.9058 0 0
9.29136 0 0
9.44427 0 0
16.974 0 0
8.89158 0 0
12.3989 0 0
17.0306 0 0
9.87731 0 0
12.0049 0 0
14.3753 0 0
25.1011 0 0
16.3101 0 0
26.7154 0 0
13.1111 0 0
10.1344 0 0
23.6155 0 0
12.0862 0 0
7.4986 0 0
21.9638 0 0
11.2089 0 0
17.0988 0 0
7.78561 0 0
17.3892 0 0
21.8701 0 0
19.4454 0 0
19.2319 0 0
14.1474 0 0
20.1273 0 0
19.7672 0 0
9.09418 0 0
9.73976 0 0
5.56962 0 0
10.463 0 0
15.2258 0 0
20.4066 0 0
19.0186 0 0
15.547 0 0
13.1196 0 0
14.0444 0 0
35.862 0 0
14.5718 0 0
17.8385 0 0
19.2868 0 0
14.377 0 0
20.4599 0 0
11.9727 0 0
16.0388 0 0
12.6228 0 0
6.98239 0 0
13.8722 0 0
5.95162 0 0
14.1849 0 0
14.8275 0 0
18.3467 0 0
9.18601 0 0
4.66201 0 0
8.88893 0 0
9.34245 0 0
12.2954 0 0
15.9638 0 0
7.46726 0 0
12.6656 0 0
16.3384 0 0
10.7586 0 0
12.2903 0 0
15.4574 0 0
4.31223 0 0
12.8378 0 0
10.0296 0 0
13.2951 0 0
14.802 0 0
15.7996 0 0
5.85469 0 0
18.8818 0 0
16.784 0 0
6.00764 0 0
17.0386 0 0
7.35608 0 0
12.9921 0 0
15.9244 0 0
20.9677 0 0
16.2072 0 0
9.24879 0 0
15.7099 0 0
3.3161 0 0
8.71977 0 0
15.7248 0 0
7.7864 0 0
10.41 0 0
9.11847 0 0
21.4604 0 0
19.1226 0 0
15.641 0 0
12.4344 0 0
12.4169 0 0
15.2075 0 0
9.63127 0 0
8.52976 0 0
7.80456 0 0
23.6604 0 0
23.1401 0 0
10.9101 0 0
10.6404 0 0
17.8181 0 0
8.27484 0 0
17.3208 0 0
13.9858 0 0
20.1923 0 0
9.5962 0 0
23.9905 0 0
23.2056 0 0
9.46677 0 0
15.617 0 0
15.5805 0 0
13.1646 0 0
11.4997 0 0
9.2799 0 0
10.0602 0 0
27.0532 0 0
19.8683 0 0
18.0548 0 0
17.8406 0 0
15.8899 0 0
10.6355 0 0
20.4729 0 0
16.6531 0 0
21.5831 0 0
14.0171 0 0
17.5696 0 0
23.6844 0 0
24.9646 0 0
5.47087 0 0
7.66705 0 0
19.2926 0 0
5.80086 0 0
13.5283 0 0
11.5443 0 0
9.96284 0 0
7.95481 0 0
12.7157 0 0
11.2822 0 0
7.45002 0 0
8.66839 0 0
10.4989 0 0
11.9494 0 0
8.40244 0 0
10.734 0 0
10.7941 0 0
9.74616 0 0
14.1261 0 0
7.90374 0 0
13.4953 0 0
9.76931 0 0
10.2842 0 0
11.7302 0 0
7.07968 0 0
12.8258 0 0
11.0641 0 0
12.3287 0 0
10.2749 0 0
12.3077 0 0
14.821 0 0
7.41038 0 0
11.0068 0 0
10.1111 0 0
14.011 0 0
6.89686 0 0
11.6005 0 0
8.74473 0 0
7.65983 0 0
17.2796 0 0
14.626 0 0
7.41547 0 0
19.2101 0 0
16.0095 0 0
9.61799 0 0
18.7338 0 0
10.3262 0 0
4.78288 0 0
10.849 0 0
6.66715 0 0
15.7312 0 0
8.46924 0 0
9.4978 0 0
24.6601 0 0
12.3688 0 0
12.9802 0 0
5.12892 0 0
17.6368 0 0
16.9309 0 0
13.3534 0 0
13.9207 0 0
25.0067 0 0
14.7552 0 0
23.6525 0 0
12.13 0 0
17.9524 0 0
18.9815 0 0
11.5849 0 0
11.0426 0 0
10.8326 0 0
13.038 0 0
12.6218 0 0
8.92268 0 0
17.4051 0 0
10.0943 0 0
21.5747 0 0
10.154 0 0
10.7988 0 0
27.9249 0 0
11.0475 0 0
23.544 0 0
3.80581 0 0
13.7076 0 0
20.4824 0 0
26.5061 0 0
17.9412 0 0
23.1065 0 0
21.257 0 0
9.96649 0 0
14.1619 0 0
21.5918 0 0
20.598 0 0
10.4969 0 0
10.8258 0 0
15.7846 0 0
13.9608 0 0
11.1005 0 0
8.13761 0 0
11.1812 0 0
13.5397 0 0
11.6147 0 0
11.0249 0 0
18.2986 0 0
13.7022 0 0
15.903 0 0
9.6487 0 0
19.4222 0 0
10.3413 0 0
8.53411 0 0
13.1227 0 0
10.366 0 0
8.55008 0 0
15.3934 0 0
8.13926 0 0
10.4683 0 0
10.239 0 0
15.3673 0 0
13.9867 0 0
12.987 0 0
8.62482 0 0
12.6087 0 0
17.0177 0 0
10.2669 0 0
7.49473 0 0
17.4574 0 0
18.462 0 0
6.66227 0 0
16.5411 0 0
10.0176 0 0
17.1936 0 0
11.5185 0 0
16.5374 0 0
8.20205 0 0
15.4443 0 0
17.7475 0 0
8.72781 0 0
22.6947 0 0
17.8291 0 0
16.5908 0 0
10.4717 0 0
14.5355 0 0
10.4552 0 0
19.2208 0 0
14.5985 0 0
11.4198 0 0
7.66198 0 0
8.15505 0 0
12.8801 0 0
10.6663 0 0
15.6999 0 0
22.6965 0 0
20.5178 0 0
17.7637 0 0
13.0263 0 0
22.9655 0 0
14.1427 0 0
7.86767 0 0
12.4184 0 0
7.08175 0 0
19.3778 0 0
13.5128 0 0
25.2074 0 0
10.0996 0 0
6.89463 0 0
7.78946 0 0
12.264 0 0
23.35 0 0
13.926 0 0
19.8054 0 0
25.9384 0 0
24.7286 0 0
19.9419 0 0
34.7659 0 0
20.7 0 0
12.5154 0 0
11.4752 0 0
6.84523 0 0
8.52925 0 0
7.04731 0 0
11.9738 0 0
9.84039 0 0
6.11485 0 0
11.0794 0 0
6.37566 0 0
7.61412 0 0
10.9187 0 0
12.6561 0 0
12.3494 0 0
3.21254 0 0
9.31281 0 0
11.3508 0 0
13.972 0 0
6.30711 0 0
10.4578 0 0
10.6681 0 0
6.34475 0 0
10.8755 0 0
3.1703 0 0
7.87628 0 0
8.13411 0 0
10.8155 0 0
13.8819 0 0
12.9004 0 0
10.99 0 0
11.0645 0 0
7.01078 0 0
16.4757 0 0
11.8666 0 0
9.52673 0 0
13.6899 0 0
9.5674 0 0
10.1748 0 0
8.40463 0 0
9.95078 0 0
13.7802 0 0
16.7316 0 0
12.3258 0 0
8.38615 0 0
19.3027 0 0
10.705 0 0
13.0486 0 0
6.88748 0 0
15.0687 0 0
13.383 0 0
10.2315 0 0
7.86808 0 0
14.3377 0 0
20.7688 0 0
14.0089 0 0
12.1063 0 0
17.1021 0 0
19.4036 0 0
8.24006 0 0
12.6973 0 0
8.55458 0 0
23.1171 0 0
6.99923 0 0
12.3446 0 0
5.95397 0 0
23.5074 0 0
16.0119 0 0
10.1134 0 0
22.5805 0 0
27.0917 0 0
14.5534 0 0
13.5987 0 0
11.7475 0 0
8.62077 0 0
24.3049 0 0
11.5498 0 0
21.5348 0 0
10.7988 0 0
18.8516 0 0
12.272 0 0
27.394 0 0
15.1654 0 0
9.43001 0 0
21.4879 0 0
18.4538 0 0
10.7388 0 0
20.9028 0 0
14.0447 0 0
19.8301 0 0
5.82225 0 0
15.2834 0 0
9.74089 0 0
10.8135 0 0
12.1274 0 0
7.27972 0 0
16.9913 0 0
9.44333 0 0
15.1192 0 0
7.59578 0 0
16.7723 0 0
15.3506 0 0
6.14658 0 0
18.441 0 0
10.2705 0 0
19.9795 0 0
10.6286 0 0
24.4284 0 0
8.05872 0 0
12.6416 0 0
6.84603 0 0
17.984 0 0
15.9338 0 0
11.6296 0 0
4.5818 0 0
11.3759 0 0
16.8913 0 0
6.95219 0 0
16.9308 0 0
5.44856 0 0
19.5932 0 0
25.3569 0 0
8.24947 0 0
12.6724 0 0
18.3366 0 0
13.7664 0 0
7.71188 0 0
16.926 0 0
18.1281 0 0
19.2948 0 0
7.32853 0 0
17.2017 0 0
17.0597 0 0
10.3853 0 0
15.7571 0 0
4.79977 0 0
16.1881 0 0
11.3886 0 0
14.005 0 0
10.9574 0 0
25.7243 0 0
9.91197 0 0
9.48442 0 0
23.2551 0 0
13.9531 0 0
11.7087 0 0
8.50179 0 0
14.371 0 0
26.8584 0 0
11.3021 0 0
8.51918 0 0
16.5909 0 0
13.7809 0 0
22.2939 0 0
21.368 0 0
18.3542 0 0
14.2769 0 0
20.4524 0 0
12.3486 0 0
16.7625 0 0
13.2264 0 0
18.8109 0 0
15.6655 0 0
14.5521 0 0
7.9175 0 0
14.7562 0 0
24.3687 0 0
15.1093 0 0
11.451 0 0
17.8281 0 0
8.91114 0 0
10.2945 0 0
8.92201 0 0
10.7423 0 0
10.7635 0 0
6.20048 0 0
12.9472 0 0
7.41601 0 0
10.4289 0 0
7.85065 0 0
12.7901 0 0
9.47688 0 0
8.25047 0 0
12.9869 0 0
9.0698 0 0
8.49087 0 0
10.7334 0 0
10.7107 0 0
7.71901 0 0
10.9115 0 0
16.0684 0 0
8.82023 0 0
12.1871 0 0
10.0538 0 0
12.3446 0 0
8.84133 0 0
10.3787 0 0
5.71398 0 0
13.9786 0 0
14.7182 0 0
10.3442 0 0
5.26879 0 0
8.1132 0 0
19.4577 0 0
4.09401 0 0
13.2816 0 0
10.0945 0 0
12.3826 0 0
10.1188 0 0
16.1773 0 0
15.4094 0 0
8.16188 0 0
23.6216 0 0
12.5148 0 0
16.962 0 0
10.2313 0 0
6.84806 0 0
12.4987 0 0
11.801 0 0
17.2857 0 0
8.60476 0 0
9.80599 0 0
15.8415 0 0
13.1525 0 0
9.12231 0 0
10.9115 0 0
12.7007 0 0
23.0909 0 0
17.5733 0 0
20.0084 0 0
22.3217 0 0
11.8837 0 0
21.9644 0 0
8.54931 0 0
16.7816 0 0
11.3617 0 0
14.592 0 0
12.5102 0 0
10.9772 0 0
13.0686 0 0
12.3512 0 0
14.5595 0 0
20.6411 0 0
9.59906 0 0
15.3713 0 0
29.8334 0 0
15.0186 0 0
6.80506 0 0
25.787 0 0
12.9376 0 0
11.1366 0 0
25.1468 0 0
17.3005 0 0
12.6391 0 0
14.1908 0 0
15.8669 0 0
12.198 0 0
14.0647 0 0
8.77613 0 0
14.2367 0 0
8.84416 0 0
13.2118 0 0
8.70455 0 0
18.2341 0 0
17.1552 0 0
18.6667 0 0
7.75723 0 0
15.2326 0 0
21.6856 0 0
15.6403 0 0
8.67782 0 0
17.6027 0 0
12.915 0 0
15.0635 0 0
8.97451 0 0
16.2726 0 0
8.89192 0 0
8.97506 0 0
15.9307 0 0
11.5207 0 0
13.3667 0 0
18.0023 0 0
18.6671 0 0
23.8856 0 0
19.7136 0 0
12.1784 0 0
6.69659 0 0
14.3946 0 0
16.9359 0 0
7.46331 0 0
16.5037 0 0
23.4664 0 0
11.5024 0 0
21.5128 0 0
11.9533 0 0
20.7229 0 0
7.01638 0 0
16.1982 0 0
14.5733 0 0
9.9115 0 0
17.7958 0 0
9.78025 0 0
14.4389 0 0
17.9695 0 0
10.7674 0 0
19.4001 0 0
10.3891 0 0
21.1333 0 0
39.4606 0 0
28.3508 0 0
16.4482 0 0
12.6542 0 0
15.9245 0 0
21.6807 0 0
5.71477 0 0
27.8217 0 0
9.89291 0 0
18.6723 0 0
17.2844 0 0
24.4258 0 0
9.24537 0 0
21.8895 0 0
21.4768 0 0
12.5078 0 0
14.7352 0 0
17.9492 0 0
12.7943 0 0
20.0843 0 0
27.2475 0 0
15.9897 0 0
19.8693 0 0
11.5429 0 0
8.81035 0 0
12.6799 0 0
7.81025 0 0
7.936 0 0
10.6732 0 0
5.82757 0 0
4.40787 0 0
11.1826 0 0
4.41373 0 0
10.2578 0 0
6.6564 0 0
10.809 0 0
13.0695 0 0
9.64287 0 0
9.86786 0 0
5.92719 0 0
9.40536 0 0
10.4723 0 0
8.86182 0 0
10.1096 0 0
10.8864 0 0
10.503 0 0
10.4371 0 0
11.9746 0 0
12.2459 0 0
11.6716 0 0
10.0663 0 0
9.16152 0 0
7.91803 0 0
16.0238 0 0
12.4178 0 0
11.9544 0 0
14.8063 0 0
11.8794 0 0
11.1131 0 0
11.5617 0 0
14.8348 0 0
12.3785 0 0
7.53873 0 0
8.00561 0 0
12.2743 0 0
16.7962 0 0
11.8115 0 0
8.08714 0 0
16.0128 0 0
17.5443 0 0
13.032 0 0
15.6146 0 0
25.8203 0 0
13.7753 0 0
11.5251 0 0
15.2642 0 0
3.26473 0 0
17.0515 0 0
13.1747 0 0
7.54615 0 0
11.687 0 0
7.14096 0 0
21.1676 0 0
5.95907 0 0
8.40055 0 0
16.6926 0 0
28.8719 0 0
13.2752 0 0
11.6895 0 0
30.8528 0 0
13.3197 0 0
12.7231 0 0
24.0081 0 0
15.1933 0 0
12.9889 0 0
30.2253 0 0
10.2021 0 0
16.9213 0 0
24.2527 0 0
14.5871 0 0
14.6608 0 0
22.3787 0 0
16.6218 0 0
8.01607 0 0
12.792 0 0
20.4014 0 0
12.332 0 0
13.7692 0 0
12.3325 0 0
16.3436 0 0
13.1969 0 0
14.6521 0 0
19.2714 0 0
6.11955 0 0
20.4727 0 0
16.7392 0 0
8.24518 0 0
9.58327 0 0
8.08419 0 0
23.8476 0 0
14.8153 0 0
10.2475 0 0
9.83201 0 0
12.5385 0 0
11.6511 0 0
11.1787 0 0
16.0401 0 0
21.4853 0 0
8.3678 0 0
19.3918 0 0
25.983 0 0
20.3588 0 0
4.78971 0 0
16.3552 0 0
6.27524 0 0
18.6467 0 0
7.89716 0 0
17.064 0 0
9.89179 0 0
12.8773 0 0
10.7264 0 0
13.1694 0 0
13.4032 0 0
12.5378 0 0
22.0376 0 0
22.0952 0 0
19.6723 0 0
7.76666 0 0
10.686 0 0
21.9667 0 0
22.7132 0 0
22.0214 0 0
10.5008 0 0
15.9928 0 0
5.2536 0 0
23.4579 0 0
17.104 0 0
10.432 0 0
15.9639 0 0
18.0928 0 0
24.5602 0 0
27.2298 0 0
21.7014 0 0
20.1035 0 0
12.7893 0 0
24.2395 0 0
4.26492 0 0
17.8641 0 0
29.9621 0 0
17.4526 0 0
8.05978 0 0
19.9388 0 0
6.62343 0 0
8.45114 0 0
12.2691 0 0
7.23687 0 0
6.59446 0 0
13.3691 0 0
8.39023 0 0
13.2372 0 0
13.1809 0 0
12.4547 0 0
7.25148 0 0
10.8864 0 0
8.84993 0 0
7.53391 0 0
10.0472 0 0
3.59119 0 0
7.18406 0 0
12.7362 0 0
10.2824 0 0
6.09535 0 0
8.9662 0 0
12.6659 0 0
8.54976 0 0
10.627 0 0
10.8755 0 0
11.5906 0 0
11.9395 0 0
6.57019 0 0
10.5299 0 0
18.7411 0 0
9.6885 0 0
11.8272 0 0
14.0482 0 0
9.83463 0 0
13.7691 0 0
13.0317 0 0
9.317 0 0
11.547 0 0
12.4326 0 0
14.9943 0 0
7.6701 0 0
12.4768 0 0
17.6579 0 0
11.1255 0 0
8.58723 0 0
17.4538 0 0
16.3154 0 0
19.8999 0 0
14.5981 0 0
13.4915 0 0
9.25455 0 0
18.8383 0 0
18.102 0 0
18.2362 0 0
9.2669 0 0
16.4672 0 0
15.103 0 0
19.6814 0 0
8.99372 0 0
19.7166 0 0
9.80589 0 0
16.1031 0 0
11.0997 0 0
12.8122 0 0
6.80939 0 0
15.9595 0 0
24.7593 0 0
23.829 0 0
13.8653 0 0
16.3865 0 0
19.2384 0 0
17.6867 0 0
25.478 0 0
15.8697 0 0
21.3093 0 0
13.6701 0 0
20.1996 0 0
14.8788 0 0
8.75701 0 0
23.2195 0 0
17.3722 0 0
11.4434 0 0
14.9245 0 0
24.4236 0 0
11.8328 0 0
9.02298 0 0
16.2233 0 0
4.41629 0 0
22.9923 0 0
34.1757 0 0
13.9358 0 0
25.3386 0 0
9.23227 0 0
13.3373 0 0
16.4057 0 0
16.6613 0 0
19.2806 0 0
8.26862 0 0
14.1819 0 0
14.5039 0 0
16.5053 0 0
10.8383 0 0
17.275 0 0
12.1094 0 0
7.27708 0 0
19.4248 0 0
9.87669 0 0
21.9898 0 0
14.2542 0 0
23.5255 0 0
12.6462 0 0
19.683 0 0
21.5825 0 0
12.9157 0 0
8.46987 0 0
13.1158 0 0
8.13659 0 0
12.6381 0 0
19.9157 0 0
18.5975 0 0
8.76832 0 0
21.5286 0 0
20.8992 0 0
8.44573 0 0
15.0502 0 0
21.2036 0 0
6.85837 0 0
21.9732 0 0
27.5595 0 0
13.5265 0 0
17.2249 0 0
10.6849 0 0
7.86666 0 0
24.1054 0 0
21.9147 0 0
10.5315 0 0
20.0603 0 0
13.7291 0 0
15.289 0 0
19.5459 0 0
14.8745 0 0
21.2872 0 0
16.8554 0 0
8.05108 0 0
10.2658 0 0
10.1869 0 0
14.0598 0 0
11.9602 0 0
5.42284 0 0
8.41888 0 0
13.2996 0 0
11.9115 0 0
12.6868 0 0
11.1885 0 0
8.79415 0 0
10.8464 0 0
27.2312 0 0
14.7714 0 0
9.21523 0 0
8.69852 0 0
11.9952 0 0
10.5815 0 0
7.35543 0 0
10.5426 0 0
13.2429 0 0
9.77649 0 0
12.7874 0 0
9.40677 0 0
10.4733 0 0
9.7736 0 0
12.1367 0 0
9.31692 0 0
11.2193 0 0
14.8169 0 0
18.0865 0 0
12 0 0
4.25632 0 0
7.10689 0 0
6.0336 0 0
20.694 0 0
17.1471 0 0
14.7472 0 0
18.1397 0 0
9.05583 0 0
18.5389 0 0
12.1524 0 0
13.624 0 0
11.8434 0 0
13.2966 0 0
7.9471 0 0
20.029 0 0
13.4901 0 0
12.3676 0 0
21.3555 0 0
13.6869 0 0
25.2524 0 0
14.76 0 0
10.2989 0 0
18.9085 0 0
11.993 0 0
13.296 0 0
3.85187 0 0
24.5695 0 0
13.5261 0 0
27.4665 0 0
11.2434 0 0
7.49308 0 0
33.7801 0 0
9.2692 0 0
10.5563 0 0
12.0885 0 0
26.5471 0 0
36.0774 0 0
14.9555 0 0
7.39203 0 0
31.4976 0 0
19.5117 0 0
15.4734 0 0
20.2354 0 0
17.1319 0 0
12.1407 0 0
6.86609 0 0
22.9281 0 0
24.6352 0 0
12.4403 0 0
14.444 0 0
11.0673 0 0
21.3742 0 0
18.1638 0 0
29.0122 0 0
9.60152 0 0
13.0497 0 0
15.4328 0 0
5.96969 0 0
20.1399 0 0
15.2327 0 0
16.7409 0 0
17.4761 0 0
10.3984 0 0
22.664 0 0
13.7545 0 0
30.1334 0 0
8.64864 0 0
23.8849 0 0
10.2794 0 0
13.6231 0 0
17.0377 0 0
11.8194 0 0
7.53882 0 0
10.0321 0 0
7.84631 0 0
24.9109 0 0
18.1433 0 0
18.5203 0 0
23.1629 0 0
11.0878 0 0
14.3519 0 0
8.19704 0 0
20.7347 0 0
17.6467 0 0
7.75075 0 0
17.295 0 0
9.72387 0 0
10.5419 0 0
24.1234 0 0
24.9951 0 0
17.5111 0 0
5.58155 0 0
7.60402 0 0
21.0074 0 0
24.2115 0 0
19.3873 0 0
13.1683 0 0
13.0989 0 0
10.528 0 0
10.761 0 0
7.94903 0 0
8.6727 0 0
9.44966 0 0
10.4259 0 0
7.08636 0 0
7.37425 0 0
8.22253 0 0
8.98915 0 0
5.33845 0 0
14.4949 0 0
9.46141 0 0
8.27671 0 0
15.5286 0 0
11.6821 0 0
10.8245 0 0
13.5888 0 0
11.7643 0 0
7.48967 0 0
10.42 0 0
10.998 0 0
16.7061 0 0
6.01903 0 0
4.2851 0 0
13.8092 0 0
8.66719 0 0
15.2182 0 0
15.1528 0 0
11.9325 0 0
11.486 0 0
14.5013 0 0
11.9826 0 0
11.7653 0 0
16.0564 0 0
17.9875 0 0
16.2489 0 0
10.9284 0 0
16.1143 0 0
7.47603 0 0
12.6219 0 0
14.7879 0 0
9.41102 0 0
23.6604 0 0
14.6601 0 0
13.0473 0 0
12.2621 0 0
23.5426 0 0
17.2961 0 0
13.1172 0 0
11.579 0 0
23.1802 0 0
19.0905 0 0
23.927 0 0
14.5767 0 0
16.5351 0 0
15.9614 0 0
17.3507 0 0
9.28033 0 0
22.0064 0 0
10.8405 0 0
16.9948 0 0
16.732 0 0
10.0053 0 0
13.1308 0 0
23.1536 0 0
15.7782 0 0
29.662 0 0
13.4004 0 0
7.3798 0 0
20.1951 0 0
12.467 0 0
14.2565 0 0
20.1191 0 0
4.98198 0 0
13.9281 0 0
21.4424 0 0
12.7592 0 0
19.6882 0 0
17.9152 0 0
12.9816 0 0
9.53323 0 0
18.2937 0 0
24.8063 0 0
11.9106 0 0
21.3091 0 0
11.7064 0 0
10.9734 0 0
23.1714 0 0
20.9718 0 0
7.05744 0 0
4.36141 0 0
12.3907 0 0
27.4144 0 0
16.4524 0 0
24.0124 0 0
11.7438 0 0
13.9395 0 0
13.671 0 0
14.684 0 0
18.1792 0 0
28.826 0 0
12.0049 0 0
18.5122 0 0
23.2455 0 0
4.42312 0 0
24.0798 0 0
16.2836 0 0
14.1702 0 0
16.9484 0 0
12.2613 0 0
19.4357 0 0
17.6342 0 0
7.38242 0 0
19.8645 0 0
21.6911 0 0
10.276 0 0
20.8479 0 0
23.9264 0 0
8.73135 0 0
8.97856 0 0
7.06741 0 0
12.186 0 0
9.85055 0 0
24.8301 0 0
13.5379 0 0
9.16651 0 0
7.83242 0 0
8.056 0 0
54.3867 0 0
15.1184 0 0
9.92062 0 0
8.42481 0 0
10.0432 0 0
14.0467 0 0
9.03946 0 0
11.745 0 0
14.1231 0 0
9.71715 0 0
14.1498 0 0
8.77662 0 0
10.2632 0 0
15.4562 0 0
10.7655 0 0
12.235 0 0
9.51113 0 0
18.1607 0 0
11.2691 0 0
10.4326 0 0
16.2185 0 0
14.8962 0 0
18.0154 0 0
20.7998 0 0
6.37721 0 0
8.91482 0 0
20.7219 0 0
18.0651 0 0
7.3738 0 0
6.68817 0 0
11.6085 0 0
11.074 0 0
24.6061 0 0
17.8995 0 0
10.6794 0 0
30.1918 0 0
13.5408 0 0
11.031 0 0
25.2062 0 0
17.1334 0 0
17.4613 0 0
19.8202 0 0
32.7926 0 0
12.938 0 0
11.6137 0 0
17.3817 0 0
22.6421 0 0
14.7928 0 0
17.3175 0 0
26.0461 0 0
23.6481 0 0
11.0284 0 0
13.3466 0 0
31.7585 0 0
14.2699 0 0
24.8929 0 0
19.7641 0 0
23.5506 0 0
17.6583 0 0
23.5245 0 0
23.6322 0 0
6.12097 0 0
28.1069 0 0
14.1068 0 0
13.5974 0 0
12.7607 0 0
13.1171 0 0
14.5914 0 0
10.0347 0 0
26.0421 0 0
5.99379 0 0
15.997 0 0
23.0583 0 0
11.8798 0 0
13.0679 0 0
14.3227 0 0
24.6699 0 0
14.0741 0 0
20.4996 0 0
19.5281 0 0
14.4963 0 0
26.458 0 0
20.9164 0 0
14.1271 0 0
23.3161 0 0
5.24567 0 0
25.0441 0 0
22.1058 0 0
22.4301 0 0
19.2169 0 0
7.62573 0 0
26.751 0 0
21.6414 0 0
8.11901 0 0
6.8617 0 0
12.9148 0 0
7.32898 0 0
8.76795 0 0
8.17341 0 0
14.674 0 0
9.03273 0 0
13.1385 0 0
9.07636 0 0
9.34088 0 0
3.60718 0 0
13.455 0 0
10.626 0 0
9.12742 0 0
8.14414 0 0
11.7882 0 0
7.37899 0 0
21.7898 0 0
12.8053 0 0
17.9928 0 0
10.0201 0 0
11.2143 0 0
11.6915 0 0
16.4222 0 0
15.4875 0 0
11.3304 0 0
5.67209 0 0
16.8243 0 0
17.4792 0 0
19.841 0 0
8.18802 0 0
28.0482 0 0
12.588 0 0
12.0344 0 0
15.4013 0 0
10.9099 0 0
20.8118 0 0
10.0428 0 0
15.5738 0 0
8.07892 0 0
13.2802 0 0
26.8953 0 0
8.73922 0 0
28.3819 0 0
13.259 0 0
12.4786 0 0
13.9459 0 0
23.6275 0 0
21.0338 0 0
15.6363 0 0
18.6189 0 0
18.5761 0 0
17.4223 0 0
25.6376 0 0
29.1555 0 0
10.9906 0 0
11.6026 0 0
18.6145 0 0
5.94317 0 0
31.517 0 0
16.6982 0 0
22.5961 0 0
35.1292 0 0
24.9652 0 0
11.1878 0 0
15.34 0 0
6.59128 0 0
20.7372 0 0
7.85715 0 0
32.715 0 0
23.8596 0 0
11.3948 0 0
13.5334 0 0
15.4153 0 0
22.976 0 0
14.4285 0 0
16.5648 0 0
10.7079 0 0
19.735 0 0
14.3833 0 0
21.069 0 0
15.123 0 0
20.4348 0 0
10.863 0 0
18.0219 0 0
19.8418 0 0
8.65557 0 0
16.5025 0 0
15.4612 0 0
7.59294 0 0
9.68645 0 0
15.1386 0 0
7.34856 0 0
11.1325 0 0
11.3321 0 0
7.94317 0 0
13.7192 0 0
12.8791 0 0
14.6651 0 0
8.73456 0 0
15.3867 0 0
6.96467 0 0
9.06946 0 0
14.4761 0 0
14.346 0 0
9.03907 0 0
16.7073 0 0
6.30893 0 0
15.0581 0 0
25.3401 0 0
17.413 0 0
20.0997 0 0
11.3587 0 0
12.658 0 0
6.88465 0 0
16.2327 0 0
16.0805 0 0
10.9018 0 0
22.9773 0 0
18.7946 0 0
15.1964 0 0
13.249 0 0
20.9926 0 0
14.5038 0 0
19.6844 0 0
15.8213 0 0
7.84569 0 0
23.4307 0 0
18.2889 0 0
17.8356 0 0
22.2186 0 0
12.8388 0 0
19.222 0 0
34.1588 0 0
13.5407 0 0
17.4551 0 0
20.2649 0 0
32.2554 0 0
10.6442 0 0
10.9626 0 0
12.424 0 0
12.4923 0 0
24.687 0 0
32.9999 0 0
20.0245 0 0
23.0615 0 0
13.8124 0 0
22.1055 0 0
24.6606 0 0
24.4614 0 0
17.2368 0 0
19.048 0 0
21.3018 0 0
8.86144 0 0
4.37343 0 0
21.2776 0 0
17.6676 0 0
14.7611 0 0
20.0442 0 0
18.825 0 0
8.675 0 0
17.2958 0 0
13.8145 0 0
27.0663 0 0
15.1299 0 0
23.2123 0 0
5.75464 0 0
28.4111 0 0
9.90892 0 0
10.0611 0 0
16.4972 0 0
8.59369 0 0
13.5062 0 0
26.9812 0 0
14.2297 0 0
33.76 0 0
25.0229 0 0
21.6442 0 0
12.268 0 0
26.3578 0 0
15.8386 0 0
9.11083 0 0
27.6604 0 0
19.1009 0 0
6.83965 0 0
23.5336 0 0
8.18211 0 0
12.6689 0 0
20.0353 0 0
17.7521 0 0
12.8101 0 0
36.1337 0 0
43.7696 0 0
7.33084 0 0
14.2001 0 0
30.0949 0 0
12.4704 0 0
37.4166 0 0
30.9614 0 0
11.1585 0 0
13.6416 0 0
25.3418 0 0
25.1536 0 0
7.95667 0 0
12.0412 0 0
17.5359 0 0
28.2861 0 0
25.7721 0 0
19.6982 0 0
23.2003 0 0
18.1025 0 0
39.2904 0 0
12.2701 0 0
21.3107 0 0
23.1687 0 0
10.5323 0 0
33.0287 0 0
18.9681 0 0
16.8218 0 0
13.3895 0 0
13.2668 0 0
11.9517 0 0
27.5476 0 0
12.3936 0 0
15.5529 0 0
30.0886 0 0
5.96613 0 0
30.2898 0 0
29.1959 0 0
18.9362 0 0
12.3657 0 0
31.5767 0 0
11.9123 0 0
21.5121 0 0
23.4561 0 0
37.6322 0 0
9.43033 0 0
31.7545 0 0
15.8297 0 0
43.9119 0 0
35.8064 0 0
19.5434 0 0
7.09393 0 0
14.6134 0 0
10.3437 0 0
18.3526 0 0
21.4561 0 0
18.4936 0 0
8.82865 0 0
44.1108 0 0
17.6886 0 0
31.9277 0 0
33.9883 0 0
10.2774 0 0
29.6127 0 0
22.9275 0 0
36.5497 0 0
11.6634 0 0
16.876 0 0
24.1706 0 0
37.563 0 0
22.7158 0 0
21.8055 0 0
15.2638 0 0
37.6943 0 0
32.9329 0 0
26.9973 0 0
12.2688 0 0
8.96956 0 0
13.1699 0 0
50.5302 0 0
24.654 0 0
10.3515 0 0
24.0784 0 0
25.6162 0 0
17.5778 0 0
19.0827 0 0
27.3003 0 0
21.3102 0 0
8.74248 0 0
29.4696 0 0
43.9025 0 0
42.3017 0 0
6.79791 0 0
40.7187 0 0
60.689 0 0
20.4779 0 0
8.3607 0 0
27.8942 0 0
16.8888 0 0
11.0653 0 0
4.31227 0 0
27.4631 0 0
12.9756 0 0
33.2261 0 0
44.6117 0 0
30.9135 0 0
8.50449 0 0
27.5169 0 0
18.1786 0 0
36.2313 0 0
20.4898 0 0
46.4799 0 0
19.7326 0 0
15.6969 0 0
35.3003 0 0
18.7347 0 0
31.0414 0 0
19.9414 0 0
28.1222 0 0
28.0977 0 0
30.8616 0 0
57.6269 0 0
16.7904 0 0
42.3206 0 0
39.8011 0 0
43.8562 0 0
24.7346 0 0
35.0109 0 0
17.6075 0 0
11.7297 0 0
4.4421 0 0
44.7534 0 0
31.9006 0 0
50.6255 0 0
7.22113 0 0
42.2089 0 0
14.2662 0 0
46.8271 0 0
31.6118 0 0
25.3106 0 0
32.8608 0 0
10.1177 0 0
33.8944 0 0
9.54407 0 0
31.2565 0 0
46.5869 0 0
14.7529 0 0
45.425 0 0
47.9916 0 0
21.6093 0 0
10.3038 0 0
58.7013 0 0
47.386 0 0
12.5892 0 0
23.3041 0 0
28.6914 0 0
38.3124 0 0

1142 39
1 0 0 1 1 0 0 1 1 1 0 1 1 0 0 0 0 0 0 0 0 0 1 0 0 0 0 0 0 0 0 0 0 0 0 0 0 0 0
1 0 0 1 1 0 0 1 1 1 0 1 1 0 0 0 0 0 0 0 0 0 1 0 0 0 0 0 0 0 0 0 0 0 0 0 0 0 0
1 0 0 1 1 0 0 1 1 1 0 1 1 0 0 0 0 0 0 0 0 0 1 0 0 0 0 0 0 0 0 0 0 0 0 0 0 0 0
1 0 0 1 1 0 0 1 1 1 0 1 1 0 0 0 0 0 0 0 0 0 1 0 0 0 0 0 0 0 0 0 0 0 0 0 0 0 0
1 0 0 1 1 0 0 1 1 1 0 1 1 0 0 0 0 0 0 0 0 0 1 0 0 0 0 0 0 0 0 0 0 0 0 0 0 0 0
1 0 0 1 1 0 0 1 1 1 0 1 1 0 0 0 0 0 0 0 0 0 1 0 0 0 0 0 0 0 0 0 0 0 0 0 0 0 0
1 0 0 1 1 0 0 1 1 1 0 1 1 0 0 0 0 0 0 0 0 0 1 0 0 0 0 0 0 0 0 0 0 0 0 0 0 0 0
1 0 0 1 1 0 0 1 1 1 0 1 1 0 0 0 0 0 0 0 0 0 1 0 0 0 0 0 0 0 0 0 0 0 0 0 0 0 0
1 0 0 1 1 0 0 1 1 1 0 1 1 0 0 0 0 0 0 0 0 0 1 0 0 0 0 0 0 0 0 0 0 0 0 0 0 0 0
1 0 0 1 1 0 0 1 1 1 0 1 1 0 0 0 0 0 0 0 0 0 1 0 0 0 0 0 0 0 0 0 0 0 0 0 0 0 0
1 0 0 1 1 0 0 1 1 1 0 1 1 0 0 0 0 0 0 0 0 0 1 0 0 0 0 0 0 0 0 0 0 0 0 0 0 0 0
1 0 0 1 1 0 0 1 1 1 0 1 1 0 0 0 0 0 0 0 0 0 1 0 0 0 0 0 0 0 0 0 0 0 0 0 0 0 0
1 0 0 1 1 0 0 1 1 1 0 1 1 0 0 0 0 0 0 0 0 0 1 0 0 0 0 0 0 0 0 0 0 0 0 0 0 0 0
1 0 0 1 1 0 0 1 1 1 0 1 1 0 0 0 0 0 0 0 0 0 1 0 0 0 0 0 0 0 0 0 0 0 0 0 0 0 0
1 0 0 1 1 0 0 1 1 1 0 1 1 0 0 0 0 0 0 0 0 0 1 0 0 0 0 0 0 0 0 0 0 0 0 0 0 0 0
1 0 0 1 1 0 0 1 1 1 0 1 1 0 0 0 0 0 0 0 0 0 1 0 0 0 0 0 0 0 0 0 0 0 0 0 0 0 0
1 0 0 1 1 0 0 1 1 1 0 1 1 0 0 0 0 0 0 0 0 0 1 0 0 0 0 0 0 0 0 0 0 0 0 0 0 0 0
1 0 0 1 1 0 0 1 1 1 0 1 1 0 0 0 0 0 0 0 0 0 1 0 0 0 0 0 0 0 0 0 0 0 0 0 0 0 0
1 0 0 1 1 0 0 1 1 1 0 1 1 0 0 0 0 0 0 0 0 0 1 0 0 0 0 0 0 0 0 0 0 0 0 0 0 0 0
1 0 0 1 1 0 0 1 1 1 0 1 1 0 0 0 0 0 0 0 0 0 1 0 0 0 0 0 0 0 0 0 0 0 0 0 0 0 0
1 0 0 1 1 0 0 1 1 1 0 1 1 0 0 0 0 0 0 0 0 0 1 0 0 0 0 0 0 0 0 0 0 0 0 0 0 0 0
1 0 0 1 1 0 0 1 1 1 0 1 1 0 0 0 0 0 0 0 0 0 1 0 0 0 0 0 0 0 0 0 0 0 0 0 0 0 0
1 0 0 1 1 0 0 1 1 1 0 1 1 0 0 0 0 0 0 0 0 0 1 0 0 0 0 0 0 0 0 0 0 0 0 0 0 0 0
1 0 0 1 1 0 0 1 1 1 0 1 1 0 0 0 0 0 0 0 0 0 1 0 0 0 0 0 0 0 0 0 0 0 0 0 0 0 0
1 0 0 1 1 0 0 1 1 1 0 1 1 0 0 0 0 0 0 0 0 0 1 0 0 0 0 0 0 0 0 0 0 0 0 0 0 0 0
1 0 0 1 1 0 0 1 1 1 0 1 1 0 0 0 0 0 0 0 0 0 1 0 0 0 0 0 0 0 0 0 0 0 0 0 0 0 0
1 0 0 1 1 0 0 1 1 1 0 1 1 0 0 0 0 0 0 0 0 0 1 0 0 0 0 0 0 0 0 0 0 0 0 0 0 0 0
1 0 0 1 1 0 0 1 1 1 0 1 1 0 0 0 0 0 0 0 0 0 1 0 0 0 0 0 0 0 0 0 0 0 0 0 0 0 0
1 0 0 1 1 0 0 1 1 1 0 1 1 0 0 0 0 0 0 0 0 0 1 0 0 0 0 0 0 0 0 0 0 0 0 0 0 0 0
1 0 0 1 1 0 0 1 1 1 0 1 1 0 0 0 0 0 0 0 0 0 1 0 0 0 0 0 0 0 0 0 0 0 0 0 0 0 0
1 0 0 1 1 0 0 1 1 1 0 1 1 0 0 0 0 0 0 0 0 0 1 0 0 0 0 0 0 0 0 0 0 0 0 0 0 0 0
1 0 0 1 1 0 0 1 1 1 0 1 1 0 0 0 0 0 0 0 0 0 1 0 0 0 0 0 0 0 0 0 0 0 0 0 0 0 0
1 0 0 1 1 0 0 1 1 1 0 1 1 0 0 0 0 0 0 0 0 0 1 0 0 0 0 0 0 0 0 0 0 0 0 0 0 0 0
1 0 0 1 1 0 0 1 1 1 0 1 1 0 0 0 0 0 0 0 0 0 1 0 0 0 0 0 0 0 0 0 0 0 0 0 0 0 0
1 0 0 1 1 0 0 1 1 1 0 1 1 0 0 0 0 0 0 0 0 0 1 0 0 0 0 0 0 0 0 0 0 0 0 0 0 0 0
1 0 0 1 1 0 0 1 1 1 0 1 1 0 0 0 0 0 0 0 0 0 1 0 0 0 0 0 0 0 0 0 0 0 0 0 0 0 0
1 0 0 1 1 0 0 1 1 1 0 1 1 0 0 0 0 0 0 0 0 0 1 0 0 0 0 0 0 0 0 0 0 0 0 0 0 0 0
1 0 0 1 1 0 0 1 1 1 0 1 1 0 0 0 0 0 0 0 0 0 1 0 0 0 0 0 0 0 0 0 0 0 0 0 0 0 0
1 0 0 1 1 0 0 1 1 1 0 1 1 0 0 0 0 0 0 0 0 0 1 0 0 0 0 0 0 0 0 0 0 0 0 0 0 0 0
1 0 0 1 1 0 0 1 1 1 0 1 1 0 0 0 0 0 0 0 0 0 1 0 0 0 0 0 0 0 0 0 0 0 0 0 0 0 0
1 0 0 1 1 0 0 1 1 1 0 1 1 0 0 0 0 0 0 0 0 0 1 0 0 0 0 0 0 0 0 0 0 0 0 0 0 0 0
1 0 0 1 1 0 0 1 1 1 0 1 1 0 0 0 0 0 0 0 0 0 1 0 0 0 0 0 0 0 0 0 0 0 0 0 0 0 0
1 0 0 1 1 0 0 1 1 1 0 1 1 0 0 0 0 0 0 0 0 0 1 0 0 0 0 0 0 0 0 0 0 0 0 0 0 0 0
1 0 0 1 1 0 0 1 1 1 0 1 1 0 0 0 0 0 0 0 0 0 1 0 0 0 0 0 0 0 0 0 0 0 0 0 0 0 0
1 0 0 1 1 0 0 1 1 1 0 1 1 0 0 0 0 0 0 0 0 0 1 0 0 0 0 0 0 0 0 0 0 0 0 0 0 0 0
1 0 0 1 1 0 0 1 1 1 0 1 1 0 0 0 0 0 0 0 0 0 1 0 0 0 0 0 0 0 0 0 0 0 0 0 0 0 0
1 0 0 1 1 0 0 1 1 1 0 1 1 0 0 0 0 0 0 0 0 0 1 0 0 0 0 0 0 0 0 0 0 0 0 0 0 0 0
1 0 0 1 1 0 0 1 1 1 0 1 1 0 0 0 0 0 0 0 0 0 1 0 0 0 0 0 0 0 0 0 0 0 0 0 0 0 0
1 0 0 1 1 0 0 1 1 1 0 1 1 0 0 0 0 0 0 0 0 0 1 0 0 0 0 0 0 0 0 0 0 0 0 0 0 0 0
1 0 0 1 1 0 0 1 1 1 0 1 1 0 0 0 0 0 0 0 0 0 1 0 0 0 0 0 0 0 0 0 0 0 0 0 0 0 0
1 0 0 1 1 0 0 1 1 1 0 1 1 0 0 0 0 0 0 0 0 0 1 0 0 0 0 0 0 0 0 0 0 0 0 0 0 0 0
1 0 0 1 1 0 0 1 1 1 0 1 1 0 0 0 0 0 0 0 0 0 1 0 0 0 0 0 0 0 0 0 0 0 0 0 0 0 0
1 0 0 1 1 0 0 1 1 1 0 1 1 0 0 0 0 0 0 0 0 0 1 0 0 0 0 0 0 0 0 0 0 0 0 0 0 0 0
1 0 0 1 1 0 0 1 1 1 0 1 1 0 0 0 0 0 0 0 0 0 1 0 0 0 0 0 0 0 0 0 0 0 0 0 0 0 0
1 0 0 1 1 0 0 1 1 1 0 1 1 0 0 0 0 0 0 0 0 0 1 0 0 0 0 0 0 0 0 0 0 0 0 0 0 0 0
1 0 0 1 1 0 0 1 1 1 0 1 1 0 0 0 0 0 0 0 0 0 1 0 0 0 0 0 0 0 0 0 0 0 0 0 0 0 0
1 0 0 1 1 0 0 1 1 1 0 1 1 0 0 0 0 0 0 0 0 0 1 0 0 0 0 0 0 0 0 0 0 0 0 0 0 0 0
1 0 0 1 1 0 0 1 1 1 0 1 1 0 0 0 0 0 0 0 0 0 1 0 0 0 0 0 0 0 0 0 0 0 0 0 0 0 0
1 0 0 1 1 0 0 1 1 1 0 1 1 0 0 0 0 0 0 0 0 0 1 0 0 0 0 0 0 0 0 0 0 0 0 0 0 0 0
1 0 0 1 1 0 0 1 1 1 0 1 1 0 0 0 0 0 0 0 0 0 1 0 0 0 0 0 0 0 0 0 0 0 0 0 0 0 0
1 0 0 1 1 0 0 1 1 1 0 1 1 0 0 0 0 0 0 0 0 0 1 0 0 0 0 0 0 0 0 0 0 0 0 0 0 0 0
1 0 0 1 1 0 0 1 1 1 0 1 1 0 0 0 0 0 0 0 0 0 1 0 0 0 0 0 0 0 0 0 0 0 0 0 0 0 0
1 0 0 1 1 0 0 1 1 1 0 1 1 0 0 0 0 0 0 0 0 0 1 0 0 0 0 0 0 0 0 0 0 0 0 0 0 0 0
1 0 0 1 1 0 0 1 1 1 0 1 1 0 0 0 0 0 0 0 0 0 1 0 0 0 0 0 0 0 0 0 0 0 0 0 0 0 0
1 0 0 1 1 0 0 1 1 1 0 1 1 0 0 0 0 0 0 0 0 0 1 0 0 0 0 0 0 0 0 0 0 0 0 0 0 0 0
1 0 0 1 1 0 0 1 1 1 0 1 1 0 0 0 0 0 0 0 0 0 1 0 0 0 0 0 0 0 0 0 0 0 0 0 0 0 0
1 0 0 1 1 0 0 1 1 1 0 1 1 0 0 0 0 0 0 0 0 0 1 0 0 0 0 0 0 0 0 0 0 0 0 0 0 0 0
1 0 0 1 1 0 0 1 1 1 0 1 1 0 0 0 0 0 0 0 0 0 1 0 0 0 0 0 0 0 0 0 0 0 0 0 0 0 0
1 0 0 1 1 0 0 1 1 1 0 1 1 0 0 0 0 0 0 0 0 0 1 0 0 0 0 0 0 0 0 0 0 0 0 0 0 0 0
1 0 0 1 1 0 0 1 1 1 0 1 1 0 0 0 0 0 0 0 0 0 1 0 0 0 0 0 0 0 0 0 0 0 0 0 0 0 0
1 0 0 1 1 0 0 1 1 1 0 1 1 0 0 0 0 0 0 0 0 0 1 0 0 0 0 0 0 0 0 0 0 0 0 0 0 0 0
1 0 0 1 1 0 0 1 1 1 0 1 1 0 0 0 0 0 0 0 0 0 1 0 0 0 0 0 0 0 0 0 0 0 0 0 0 0 0
1 0 0 1 1 0 0 1 1 1 0 1 1 0 0 0 0 0 0 0 0 0 1 0 0 0 0 0 0 0 0 0 0 0 0 0 0 0 0
1 0 0 1 1 0 0 1 1 1 0 1 1 0 0 0 0 0 0 0 0 0 1 0 0 0 0 0 0 0 0 0 0 0 0 0 0 0 0
1 0 0 1 1 0 0 1 1 1 0 1 1 0 0 0 0 0 0 0 0 0 1 0 0 0 0 0 0 0 0 0 0 0 0 0 0 0 0
1 0 0 1 1 0 0 1 1 1 0 1 1 0 0 0 0 0 0 0 0 0 1 0 0 0 0 0 0 0 0 0 0 0 0 0 0 0 0
1 0 0 1 1 0 0 1 1 1 0 1 1 0 0 0 0 0 0 0 0 0 1 0 0 0 0 0 0 0 0 0 0 0 0 0 0 0 0
1 0 0 1 1 0 0 1 1 1 0 1 1 0 0 0 0 0 0 0 0 0 1 0 0 0 0 0 0 0 0 0 0 0 0 0 0 0 0
1 0 0 1 1 0 0 1 1 1 0 1 1 0 0 0 0 0 0 0 0 0 1 0 0 0 0 0 0 0 0 0 0 0 0 0 0 0 0
1 0 0 1 1 0 0 1 1 1 0 1 1 0 0 0 0 0 0 0 0 0 1 0 0 0 0 0 0 0 0 0 0 0 0 0 0 0 0
1 0 0 1 1 0 0 1 1 1 0 1 1 0 0 0 0 0 0 0 0 0 1 0 0 0 0 0 0 0 0 0 0 0 0 0 0 0 0
1 0 0 1 1 0 0 1 1 1 0 1 1 0 0 0 0 0 0 0 0 0 1 0 0 0 0 0 0 0 0 0 0 0 0 0 0 0 0
1 0 0 1 1 0 0 1 1 1 0 1 1 0 0 0 0 0 0 0 0 0 1 0 0 0 0 0 0 0 0 0 0 0 0 0 0 0 0
1 0 0 1 1 0 0 1 1 1 0 1 1 0 0 0 0 0 0 0 0 0 1 0 0 0 0 0 0 0 0 0 0 0 0 0 0 0 0
1 0 0 1 1 0 0 1 1 1 0 1 1 0 0 0 0 0 0 0 0 0 1 0 0 0 0 0 0 0 0 0 0 0 0 0 0 0 0
1 0 0 1 1 0 0 1 1 1 0 1 1 0 0 0 0 0 0 0 0 0 1 0 0 0 0 0 0 0 0 0 0 0 0 0 0 0 0
1 0 0 1 1 0 0 1 1 1 0 1 1 0 0 0 0 0 0 0 0 0 1 0 0 0 0 0 0 0 0 0 0 0 0 0 0 0 0
1 0 0 1 1 0 0 1 1 1 0 1 1 0 0 0 0 0 0 0 0 0 1 0 0 0 0 0 0 0 0 0 0 0 0 0 0 0 0
1 0 0 1 1 0 0 1 1 1 0 1 1 0 0 0 0 0 0 0 0 0 1 0 0 0 0 0 0 0 0 0 0 0 0 0 0 0 0
1 0 0 1 1 0 0 1 1 1 0 1 1 0 0 0 0 0 0 0 0 0 1 0 0 0 0 0 0 0 0 0 0 0 0 0 0 0 0
1 0 0 1 1 0 0 1 1 1 0 1 1 0 0 0 0 0 0 0 0 0 1 0 0 0 0 0 0 0 0 0 0 0 0 0 0 0 0
1 0 0 1 1 0 0 1 1 1 0 1 1 0 0 0 0 0 0 0 0 0 1 0 0 0 0 0 0 0 0 0 0 0 0 0 0 0 0
1 0 0 1 1 0 0 1 1 1 0 1 1 0 0 0 0 0 0 0 0 0 1 0 0 0 0 0 0 0 0 0 0 0 0 0 0 0 0
1 0 0 1 1 0 0 1 1 1 0 1 1 0 0 0 0 0 0 0 0 0 1 0 0 0 0 0 0 0 0 0 0 0 0 0 0 0 0
1 0 0 1 1 0 0 1 1 1 0 1 1 0 0 0 0 0 0 0 0 0 1 0 0 0 0 0 0 0 0 0 0 0 0 0 0 0 0
1 0 0 1 1 0 0 1 1 1 0 1 1 0 0 0 0 0 0 0 0 0 1 0 0 0 0 0 0 0 0 0 0 0 0 0 0 0 0
1 0 0 1 1 0 0 1 1 1 0 1 1 0 0 0 0 0 0 0 0 0 1 0 0 0 0 0 0 0 0 0 0 0 0 0 0 0 0
1 0 0 1 1 0 0 1 1 1 0 1 1 0 0 0 0 0 0 0 0 0 1 0 0 0 0 0 0 0 0 0 0 0 0 0 0 0 0
1 0 0 1 1 0 0 1 1 1 0 1 1 0 0 0 0 0 0 0 0 0 1 0 0 0 0 0 0 0 0 0 0 0 0 0 0 0 0
1 0 0 1 1 0 0 1 1 1 0 1 1 0 0 0 0 0 0 0 0 0 1 0 0 0 0 0 0 0 0 0 0 0 0 0 0 0 0
1 0 0 1 1 0 0 1 1 1 0 1 1 0 0 0 0 0 0 0 0 0 1 0 0 0 0 0 0 0 0 0 0 0 0 0 0 0 0
1 0 0 1 1 0 0 1 1 1 0 1 1 0 0 0 0 0 0 0 0 0 1 0 0 0 0 0 0 0 0 0 0 0 0 0 0 0 0
1 0 0 1 1 0 0 1 1 1 0 1 1 0 0 0 0 0 0 0 0 0 1 0 0 0 0 0 0 0 0 0 0 0 0 0 0 0 0
1 0 0 1 1 0 0 1 1 1 0 1 1 0 0 0 0 0 0 0 0 0 1 0 0 0 0 0 0 0 0 0 0 0 0 0 0 0 0
1 0 0 1 1 0 0 1 1 1 0 1 1 0 0 0 0 0 0 0 0 0 1 0 0 0 0 0 0 0 0 0 0 0 0 0 0 0 0
1 0 0 1 1 0 0 1 1 1 0 1 1 0 0 0 0 0 0 0 0 0 1 0 0 0 0 0 0 0 0 0 0 0 0 0 0 0 0
1 0 0 1 1 0 0 1 1 1 0 1 1 0 0 0 0 0 0 0 0 0 1 0 0 0 0 0 0 0 0 0 0 0 0 0 0 0 0
1 0 0 1 1 0 0 1 1 1 0 1 1 0 0 0 0 0 0 0 0 0 1 0 0 0 0 0 0 0 0 0 0 0 0 0 0 0 0
1 0 0 1 1 0 0 1 1 1 0 1 1 0 0 0 0 0 0 0 0 0 1 0 0 0 0 0 0 0 0 0 0 0 0 0 0 0 0
1 0 0 1 1 0 0 1 1 1 0 1 1 0 0 0 0 0 0 0 0 0 1 0 0 0 0 0 0 0 0 0 0 0 0 0 0 0 0
1 0 0 1 1 0 0 1 1 1 0 1 1 0 0 0 0 0 0 0 0 0 1 0 0 0 0 0 0 0 0 0 0 0 0 0 0 0 0
1 0 0 1 1 0 0 1 1 1 0 1 1 0 0 0 0 0 0 0 0 0 1 0 0 0 0 0 0 0 0 0 0 0 0 0 0 0 0
1 0 0 1 1 0 0 1 1 1 0 1 1 0 0 0 0 0 0 0 0 0 1 0 0 0 0 0 0 0 0 0 0 0 0 0 0 0 0
1 0 0 1 1 0 0 1 1 1 0 1 1 0 0 0 0 0 0 0 0 0 1 0 0 0 0 0 0 0 0 0 0 0 0 0 0 0 0
1 0 0 1 1 0 0 1 1 1 0 1 1 0 0 0 0 0 0 0 0 0 1 0 0 0 0 0 0 0 0 0 0 0 0 0 0 0 0
1 0 0 1 1 0 0 1 1 1 0 1 1 0 0 0 0 0 0 0 0 0 1 0 0 0 0 0 0 0 0 0 0 0 0 0 0 0 0
1 0 0 1 1 0 0 1 1 1 0 1 1 0 0 0 0 0 0 0 0 0 1 0 0 0 0 0 0 0 0 0 0 0 0 0 0 0 0
1 0 0 1 1 0 0 1 1 1 0 1 1 0 0 0 0 0 0 0 0 0 1 0 0 0 0 0 0 0 0 0 0 0 0 0 0 0 0
1 0 0 1 1 0 0 1 1 1 0 1 1 0 0 0 0 0 0 0 0 0 1 0 0 0 0 0 0 0 0 0 0 0 0 0 0 0 0
1 0 0 1 1 0 0 1 1 1 0 1 1 0 0 0 0 0 0 0 0 0 1 0 0 0 0 0 0 0 0 0 0 0 0 0 0 0 0
1 0 0 1 1 0 0 1 1 1 0 1 1 0 0 0 0 0 0 0 0 0 1 0 0 0 0 0 0 0 0 0 0 0 0 0 0 0 0
1 0 0 1 1 0 0 1 1 1 0 1 1 0 0 0 0 0 0 0 0 0 1 0 0 0 0 0 0 0 0 0 0 0 0 0 0 0 0
1 0 0 1 1 0 0 1 1 1 0 1 1 0 0 0 0 0 0 0 0 0 1 0 0 0 0 0 0 0 0 0 0 0 0 0 0 0 0
1 0 0 1 1 0 0 1 1 1 0 1 1 0 0 0 0 0 0 0 0 0 1 0 0 0 0 0 0 0 0 0 0 0 0 0 0 0 0
1 0 0 1 1 0 0 1 1 1 0 1 1 0 0 0 0 0 0 0 0 0 1 0 0 0 0 0 0 0 0 0 0 0 0 0 0 0 0
1 0 0 1 1 0 0 1 1 1 0 1 1 0 0 0 0 0 0 0 0 0 1 0 0 0 0 0 0 0 0 0 0 0 0 0 0 0 0
1 0 0 1 1 0 0 1 1 1 0 1 1 0 0 0 0 0 0 0 0 0 1 0 0 0 0 0 0 0 0 0 0 0 0 0 0 0 0
1 0 0 1 1 0 0 1 1 1 0 1 1 0 0 0 0 0 0 0 0 0 1 0 0 0 0 0 0 0 0 0 0 0 0 0 0 0 0
1 0 0 1 1 0 0 1 1 1 0 1 1 0 0 0 0 0 0 0 0 0 1 0 0 0 0 0 0 0 0 0 0 0 0 0 0 0 0
1 0 0 1 1 0 0 1 1 1 0 1 1 0 0 0 0 0 0 0 0 0 1 0 0 0 0 0 0 0 0 0 0 0 0 0 0 0 0
1 0 0 1 1 0 0 1 1 1 0 1 1 0 0 0 0 0 0 0 0 0 1 0 0 0 0 0 0 0 0 0 0 0 0 0 0 0 0
1 0 0 1 1 0 0 1 1 1 0 1 1 0 0 0 0 0 0 0 0 0 1 0 0 0 0 0 0 0 0 0 0 0 0 0 0 0 0
1 0 0 1 1 0 0 1 1 1 0 1 1 0 0 0 0 0 0 0 0 0 1 0 0 0 0 0 0 0 0 0 0 0 0 0 0 0 0
1 0 0 1 1 0 0 1 1 1 0 1 1 0 0 0 0 0 0 0 0 0 1 0 0 0 0 0 0 0 0 0 0 0 0 0 0 0 0
1 0 0 1 1 0 0 1 1 1 0 1 1 0 0 0 0 0 0 0 0 0 1 0 0 0 0 0 0 0 0 0 0 0 0 0 0 0 0
1 0 0 1 1 0 0 1 1 1 0 1 1 0 0 0 0 0 0 0 0 0 1 0 0 0 0 0 0 0 0 0 0 0 0 0 0 0 0
1 0 0 1 1 0 0 1 1 1 0 1 1 0 0 0 0 0 0 0 0 0 1 0 0 0 0 0 0 0 0 0 0 0 0 0 0 0 0
1 0 0 1 1 0 0 1 1 1 0 1 1 0 0 0 0 0 0 0 0 0 1 0 0 0 0 0 0 0 0 0 0 0 0 0 0 0 0
1 0 0 1 1 0 0 1 1 1 0 1 1 0 0 0 0 0 0 0 0 0 1 0 0 0 0 0 0 0 0 0 0 0 0 0 0 0 0
1 0 0 1 1 0 0 1 1 1 0 1 1 0 0 0 0 0 0 0 0 0 1 0 0 0 0 0 0 0 0 0 0 0 0 0 0 0 0
1 0 0 1 1 0 0 1 1 1 0 1 1 0 0 0 0 0 0 0 0 0 1 0 0 0 0 0 0 0 0 0 0 0 0 0 0 0 0
1 0 0 1 1 0 0 1 1 1 0 1 1 0 0 0 0 0 0 0 0 0 1 0 0 0 0 0 0 0 0 0 0 0 0 0 0 0 0
1 0 0 1 1 0 0 1 1 1 0 1 1 0 0 0 0 0 0 0 0 0 1 0 0 0 0 0 0 0 0 0 0 0 0 0 0 0 0
1 0 0 1 1 0 0 1 1 1 0 1 1 0 0 0 0 0 0 0 0 0 1 0 0 0 0 0 0 0 0 0 0 0 0 0 0 0 0
1 0 0 1 1 0 0 1 1 1 0 1 1 0 0 0 0 0 0 0 0 0 1 0 0 0 0 0 0 0 0 0 0 0 0 0 0 0 0
1 0 0 1 1 0 0 1 1 1 0 1 1 0 0 0 0 0 0 0 0 0 1 0 0 0 0 0 0 0 0 0 0 0 0 0 0 0 0
1 0 0 1 1 0 0 1 1 1 0 1 1 0 0 0 0 0 0 0 0 0 1 0 0 0 0 0 0 0 0 0 0 0 0 0 0 0 0
1 0 0 1 1 0 0 1 1 1 0 1 1 0 0 0 0 0 0 0 0 0 1 0 0 0 0 0 0 0 0 0 0 0 0 0 0 0 0
1 0 0 1 1 0 0 1 1 1 0 1 1 0 0 0 0 0 0 0 0 0 1 0 0 0 0 0 0 0 0 0 0 0 0 0 0 0 0
1 0 0 1 1 0 0 1 1 1 0 1 1 0 0 0 0 0 0 0 0 0 1 0 0 0 0 0 0 0 0 0 0 0 0 0 0 0 0
1 0 0 1 1 0 0 1 1 1 0 1 1 0 0 0 0 0 0 0 0 0 1 0 0 0 0 0 0 0 0 0 0 0 0 0 0 0 0
1 0 0 1 1 0 0 1 1 1 0 1 1 0 0 0 0 0 0 0 0 0 1 0 0 0 0 0 0 0 0 0 0 0 0 0 0 0 0
1 0 0 1 1 0 0 1 1 1 0 1 1 0 0 0 0 0 0 0 0 0 1 0 0 0 0 0 0 0 0 0 0 0 0 0 0 0 0
1 0 0 1 1 0 0 1 1 1 0 1 1 0 0 0 0 0 0 0 0 0 1 0 0 0 0 0 0 0 0 0 0 0 0 0 0 0 0
1 0 0 1 1 0 0 1 1 1 0 1 1 0 0 0 0 0 0 0 0 0 1 0 0 0 0 0 0 0 0 0 0 0 0 0 0 0 0
1 0 0 1 1 0 0 1 1 1 0 1 1 0 0 0 0 0 0 0 0 0 1 0 0 0 0 0 0 0 0 0 0 0 0 0 0 0 0
1 0 0 1 1 0 0 1 1 1 0 1 1 0 0 0 0 0 0 0 0 0 1 0 0 0 0 0 0 0 0 0 0 0 0 0 0 0 0
1 0 0 1 1 0 0 1 1 1 0 1 1 0 0 0 0 0 0 0 0 0 1 0 0 0 0 0 0 0 0 0 0 0 0 0 0 0 0
1 0 0 1 1 0 0 1 1 1 0 1 1 0 0 0 0 0 0 0 0 0 1 0 0 0 0 0 0 0 0 0 0 0 0 0 0 0 0
1 0 0 1 1 0 0 1 1 1 0 1 1 0 0 0 0 0 0 0 0 0 1 0 0 0 0 0 0 0 0 0 0 0 0 0 0 0 0
1 0 0 1 1 0 0 1 1 1 0 1 1 0 0 0 0 0 0 0 0 0 1 0 0 0 0 0 0 0 0 0 0 0 0 0 0 0 0
1 0 0 1 1 0 0 1 1 1 0 1 1 0 0 0 0 0 0 0 0 0 1 0 0 0 0 0 0 0 0 0 0 0 0 0 0 0 0
1 0 0 1 1 0 0 1 1 1 0 1 1 0 0 0 0 0 0 0 0 0 1 0 0 0 0 0 0 0 0 0 0 0 0 0 0 0 0
1 0 0 1 1 0 0 1 1 1 0 1 1 0 0 0 0 0 0 0 0 0 1 0 0 0 0 0 0 0 0 0 0 0 0 0 0 0 0
1 0 0 1 1 0 0 1 1 1 0 1 1 0 0 0 0 0 0 0 0 0 1 0 0 0 0 0 0 0 0 0 0 0 0 0 0 0 0
1 0 0 1 1 0 0 1 1 1 0 1 1 0 0 0 0 0 0 0 0 0 1 0 0 0 0 0 0 0 0 0 0 0 0 0 0 0 0
1 0 0 1 1 0 0 1 1 1 0 1 1 0 0 0 0 0 0 0 0 0 1 0 0 0 0 0 0 0 0 0 0 0 0 0 0 0 0
1 0 0 1 1 0 0 1 1 1 0 1 1 0 0 0 0 0 0 0 0 0 1 0 0 0 0 0 0 0 0 0 0 0 0 0 0 0 0
1 0 0 1 1 0 0 1 1 1 0 1 1 0 0 0 0 0 0 0 0 0 1 0 0 0 0 0 0 0 0 0 0 0 0 0 0 0 0
1 0 0 1 1 0 0 1 1 1 0 1 1 0 0 0 0 0 0 0 0 0 1 0 0 0 0 0 0 0 0 0 0 0 0 0 0 0 0
1 0 0 1 1 0 0 1 1 1 0 1 1 0 0 0 0 0 0 0 0 0 1 0 0 0 0 0 0 0 0 0 0 0 0 0 0 0 0
1 0 0 1 1 0 0 1 1 1 0 1 1 0 0 0 0 0 0 0 0 0 1 0 0 0 0 0 0 0 0 0 0 0 0 0 0 0 0
1 0 0 1 1 0 0 1 1 1 0 1 1 0 0 0 0 0 0 0 0 0 1 0 0 0 0 0 0 0 0 0 0 0 0 0 0 0 0
1 0 0 1 1 0 0 1 1 1 0 1 1 0 0 0 0 0 0 0 0 0 1 0 0 0 0 0 0 0 0 0 0 0 0 0 0 0 0
1 0 0 1 1 0 0 1 1 1 0 1 1 0 0 0 0 0 0 0 0 0 1 0 0 0 0 0 0 0 0 0 0 0 0 0 0 0 0
1 0 0 1 1 0 0 1 1 1 0 1 1 0 0 0 0 0 0 0 0 0 1 0 0 0 0 0 0 0 0 0 0 0 0 0 0 0 0
1 0 0 1 1 0 0 1 1 1 0 1 1 0 0 0 0 0 0 0 0 0 1 0 0 0 0 0 0 0 0 0 0 0 0 0 0 0 0
1 0 0 1 1 0 0 1 1 1 0 1 1 0 0 0 0 0 0 0 0 0 1 0 0 0 0 0 0 0 0 0 0 0 0 0 0 0 0
1 0 0 1 1 0 0 1 1 1 0 1 1 0 0 0 0 0 0 0 0 0 1 0 0 0 0 0 0 0 0 0 0 0 0 0 0 0 0
1 0 0 1 1 0 0 1 1 1 0 1 1 0 0 0 0 0 0 0 0 0 1 0 0 0 0 0 0 0 0 0 0 0 0 0 0 0 0
1 0 0 1 1 0 0 1 1 1 0 1 1 0 0 0 0 0 0 0 0 0 1 0 0 0 0 0 0 0 0 0 0 0 0 0 0 0 0
1 0 0 1 1 0 0 1 1 1 0 1 1 0 0 0 0 0 0 0 0 0 1 0 0 0 0 0 0 0 0 0 0 0 0 0 0 0 0
1 0 0 1 1 0 0 1 1 1 0 1 1 0 0 0 0 0 0 0 0 0 1 0 0 0 0 0 0 0 0 0 0 0 0 0 0 0 0
1 0 0 1 1 0 0 1 1 1 0 1 1 0 0 0 0 0 0 0 0 0 1 0 0 0 0 0 0 0 0 0 0 0 0 0 0 0 0
1 0 0 1 1 0 0 1 1 1 0 1 1 0 0 0 0 0 0 0 0 0 1 0 0 0 0 0 0 0 0 0 0 0 0 0 0 0 0
1 0 0 1 1 0 0 1 1 1 0 1 1 0 0 0 0 0 0 0 0 0 1 0 0 0 0 0 0 0 0 0 0 0 0 0 0 0 0
1 0 0 1 1 0 0 1 1 1 0 1 1 0 0 0 0 0 0 0 0 0 1 0 0 0 0 0 0 0 0 0 0 0 0 0 0 0 0
1 0 0 1 1 0 0 1 1 1 0 1 1 0 0 0 0 0 0 0 0 0 1 0 0 0 0 0 0 0 0 0 0 0 0 0 0 0 0
1 0 0 1 1 0 0 1 1 1 0 1 1 0 0 0 0 0 0 0 0 0 1 0 0 0 0 0 0 0 0 0 0 0 0 0 0 0 0
1 0 0 1 1 0 0 1 1 1 0 1 1 0 0 0 0 0 0 0 0 0 1 0 0 0 0 0 0 0 0 0 0 0 0 0 0 0 0
1 0 0 1 1 0 0 1 1 1 0 1 1 0 0 0 0 0 0 0 0 0 1 0 0 0 0 0 0 0 0 0 0 0 0 0 0 0 0
1 0 0 1 1 0 0 1 1 1 0 1 1 0 0 0 0 0 0 0 0 0 1 0 0 0 0 0 0 0 0 0 0 0 0 0 0 0 0
1 0 0 1 1 0 0 1 1 1 0 1 1 0 0 0 0 0 0 0 0 0 1 0 0 0 0 0 0 0 0 0 0 0 0 0 0 0 0
1 0 0 1 1 0 0 1 1 1 0 1 1 0 0 0 0 0 0 0 0 0 1 0 0 0 0 0 0 0 0 0 0 0 0 0 0 0 0
1 0 0 1 1 0 0 1 1 1 0 1 1 0 0 0 0 0 0 0 0 0 1 0 0 0 0 0 0 0 0 0 0 0 0 0 0 0 0
1 0 0 1 1 0 0 1 1 1 0 1 1 0 0 0 0 0 0 0 0 0 1 0 0 0 0 0 0 0 0 0 0 0 0 0 0 0 0
1 0 0 1 1 0 0 1 1 1 0 1 1 0 0 0 0 0 0 0 0 0 1 0 0 0 0 0 0 0 0 0 0 0 0 0 0 0 0
1 0 0 1 1 0 0 1 1 1 0 1 1 0 0 0 0 0 0 0 0 0 1 0 0 0 0 0 0 0 0 0 0 0 0 0 0 0 0
1 0 0 1 1 0 0 1 1 1 0 1 1 0 0 0 0 0 0 0 0 0 1 0 0 0 0 0 0 0 0 0 0 0 0 0 0 0 0
1 0 0 1 1 0 0 1 1 1 0 1 1 0 0 0 0 0 0 0 0 0 1 0 0 0 0 0 0 0 0 0 0 0 0 0 0 0 0
1 0 0 1 1 0 0 1 1 1 0 1 1 0 0 0 0 0 0 0 0 0 1 0 0 0 0 0 0 0 0 0 0 0 0 0 0 0 0
1 0 0 1 1 0 0 1 1 1 0 1 1 0 0 0 0 0 0 0 0 0 1 0 0 0 0 0 0 0 0 0 0 0 0 0 0 0 0
1 0 0 1 1 0 0 1 1 1 0 1 1 0 0 0 0 0 0 0 0 0 1 0 0 0 0 0 0 0 0 0 0 0 0 0 0 0 0
1 0 0 1 1 0 0 1 1 1 0 1 1 0 0 0 0 0 0 0 0 0 1 0 0 0 0 0 0 0 0 0 0 0 0 0 0 0 0
1 0 0 1 1 0 0 1 1 1 0 1 1 0 0 0 0 0 0 0 0 0 1 0 0 0 0 0 0 0 0 0 0 0 0 0 0 0 0
1 0 0 1 1 0 0 1 1 1 0 1 1 0 0 0 0 0 0 0 0 0 1 0 0 0 0 0 0 0 0 0 0 0 0 0 0 0 0
1 0 0 1 1 0 0 1 1 1 0 1 1 0 0 0 0 0 0 0 0 0 1 0 0 0 0 0 0 0 0 0 0 0 0 0 0 0 0
1 0 0 1 1 0 0 1 1 1 0 1 1 0 0 0 0 0 0 0 0 0 1 0 0 0 0 0 0 0 0 0 0 0 0 0 0 0 0
1 0 0 1 1 0 0 1 1 1 0 1 1 0 0 0 0 0 0 0 0 0 1 0 0 0 0 0 0 0 0 0 0 0 0 0 0 0 0
1 0 0 1 1 0 0 1 1 1 0 1 1 0 0 0 0 0 0 0 0 0 1 0 0 0 0 0 0 0 0 0 0 0 0 0 0 0 0
1 0 0 1 1 0 0 1 1 1 0 1 1 0 0 0 0 0 0 0 0 0 1 0 0 0 0 0 0 0 0 0 0 0 0 0 0 0 0
1 0 0 1 1 0 0 1 1 1 0 1 1 0 0 0 0 0 0 0 0 0 1 0 0 0 0 0 0 0 0 0 0 0 0 0 0 0 0
1 0 0 1 1 0 0 1 1 1 0 1 1 0 0 0 0 0 0 0 0 0 1 0 0 0 0 0 0 0 0 0 0 0 0 0 0 0 0
1 0 0 1 1 0 0 1 1 1 0 1 1 0 0 0 0 0 0 0 0 0 1 0 0 0 0 0 0 0 0 0 0 0 0 0 0 0 0
1 0 0 1 1 0 0 1 1 1 0 1 1 0 0 0 0 0 0 0 0 0 1 0 0 0 0 0 0 0 0 0 0 0 0 0 0 0 0
1 0 0 1 1 0 0 1 1 1 0 1 1 0 0 0 0 0 0 0 0 0 1 0 0 0 0 0 0 0 0 0 0 0 0 0 0 0 0
1 0 0 1 1 0 0 1 1 1 0 1 1 0 0 0 0 0 0 0 0 0 1 0 0 0 0 0 0 0 0 0 0 0 0 0 0 0 0
1 0 0 1 1 0 0 1 1 1 0 1 1 0 0 0 0 0 0 0 0 0 1 0 0 0 0 0 0 0 0 0 0 0 0 0 0 0 0
1 0 0 1 1 0 0 1 1 1 0 1 1 0 0 0 0 0 0 0 0 0 1 0 0 0 0 0 0 0 0 0 0 0 0 0 0 0 0
1 0 0 1 1 0 0 1 1 1 0 1 1 0 0 0 0 0 0 0 0 0 1 0 0 0 0 0 0 0 0 0 0 0 0 0 0 0 0
1 0 0 1 1 0 0 1 1 1 0 1 1 0 0 0 0 0 0 0 0 0 1 0 0 0 0 0 0 0 0 0 0 0 0 0 0 0 0
1 0 0 1 1 0 0 1 1 1 0 1 1 0 0 0 0 0 0 0 0 0 1 0 0 0 0 0 0 0 0 0 0 0 0 0 0 0 0
1 0 0 1 1 0 0 1 1 1 0 1 1 0 0 0 0 0 0 0 0 0 1 0 0 0 0 0 0 0 0 0 0 0 0 0 0 0 0
1 0 0 1 1 0 0 1 1 1 0 1 1 0 0 0 0 0 0 0 0 0 1 0 0 0 0 0 0 0 0 0 0 0 0 0 0 0 0
1 0 0 1 1 0 0 1 1 1 0 1 1 0 0 0 0 0 0 0 0 0 1 0 0 0 0 0 0 0 0 0 0 0 0 0 0 0 0
1 0 0 1 1 0 0 1 1 1 0 1 1 0 0 0 0 0 0 0 0 0 1 0 0 0 0 0 0 0 0 0 0 0 0 0 0 0 0
1 0 0 1 1 0 0 1 1 1 0 1 1 0 0 0 0 0 0 0 0 0 1 0 0 0 0 0 0 0 0 0 0 0 0 0 0 0 0
1 0 0 1 1 0 0 1 1 1 0 1 1 0 0 0 0 0 0 0 0 0 1 0 0 0 0 0 0 0 0 0 0 0 0 0 0 0 0
1 0 0 1 1 0 0 1 1 1 0 1 1 0 0 0 0 0 0 0 0 0 1 0 0 0 0 0 0 0 0 0 0 0 0 0 0 0 0
1 0 0 1 1 0 0 1 1 1 0 1 1 0 0 0 0 0 0 0 0 0 1 0 0 0 0 0 0 0 0 0 0 0 0 0 0 0 0
1 0 0 1 1 0 0 1 1 1 0 1 1 0 0 0 0 0 0 0 0 0 1 0 0 0 0 0 0 0 0 0 0 0 0 0 0 0 0
1 0 0 1 1 0 0 1 1 1 0 1 1 0 0 0 0 0 0 0 0 0 1 0 0 0 0 0 0 0 0 0 0 0 0 0 0 0 0
1 0 0 1 1 0 0 1 1 1 0 1 1 0 0 0 0 0 0 0 0 0 1 0 0 0 0 0 0 0 0 0 0 0 0 0 0 0 0
1 0 0 1 1 0 0 1 1 1 0 1 1 0 0 0 0 0 0 0 0 0 1 0 0 0 0 0 0 0 0 0 0 0 0 0 0 0 0
1 0 0 1 1 0 0 1 1 1 0 1 1 0 0 0 0 0 0 0 0 0 1 0 0 0 0 0 0 0 0 0 0 0 0 0 0 0 0
1 0 0 1 1 0 0 1 1 1 0 1 1 0 0 0 0 0 0 0 0 0 1 0 0 0 0 0 0 0 0 0 0 0 0 0 0 0 0
1 0 0 1 1 0 0 1 1 1 0 1 1 0 0 0 0 0 0 0 0 0 1 0 0 0 0 0 0 0 0 0 0 0 0 0 0 0 0
1 0 0 1 1 0 0 1 1 1 0 1 1 0 0 0 0 0 0 0 0 0 1 0 0 0 0 0 0 0 0 0 0 0 0 0 0 0 0
1 0 0 1 1 0 0 1 1 1 0 1 1 0 0 0 0 0 0 0 0 0 1 0 0 0 0 0 0 0 0 0 0 0 0 0 0 0 0
1 0 0 1 1 0 0 1 1 1 0 1 1 0 0 0 0 0 0 0 0 0 1 0 0 0 0 0 0 0 0 0 0 0 0 0 0 0 0
1 0 0 1 1 0 0 1 1 1 0 1 1 0 0 0 0 0 0 0 0 0 1 0 0 0 0 0 0 0 0 0 0 0 0 0 0 0 0
1 0 0 1 1 0 0 1 1 1 0 1 1 0 0 0 0 0 0 0 0 0 1 0 0 0 0 0 0 0 0 0 0 0 0 0 0 0 0
1 0 0 1 1 0 0 1 1 1 0 1 1 0 0 0 0 0 0 0 0 0 1 0 0 0 0 0 0 0 0 0 0 0 0 0 0 0 0
1 0 0 1 1 0 0 1 1 1 0 1 1 0 0 0 0 0 0 0 0 0 1 0 0 0 0 0 0 0 0 0 0 0 0 0 0 0 0
1 0 0 1 1 0 0 1 1 1 0 1 1 0 0 0 0 0 0 0 0 0 1 0 0 0 0 0 0 0 0 0 0 0 0 0 0 0 0
1 0 0 1 1 0 0 1 1 1 0 1 1 0 0 0 0 0 0 0 0 0 1 0 0 0 0 0 0 0 0 0 0 0 0 0 0 0 0
1 0 0 1 1 0 0 1 1 1 0 1 1 0 0 0 0 0 0 0 0 0 1 0 0 0 0 0 0 0 0 0 0 0 0 0 0 0 0
1 0 0 1 1 0 0 1 1 1 0 1 1 0 0 0 0 0 0 0 0 0 1 0 0 0 0 0 0 0 0 0 0 0 0 0 0 0 0
1 0 0 1 1 0 0 1 1 1 0 1 1 0 0 0 0 0 0 0 0 0 1 0 0 0 0 0 0 0 0 0 0 0 0 0 0 0 0
1 0 0 1 1 0 0 1 1 1 0 1 1 0 0 0 0 0 0 0 0 0 1 0 0 0 0 0 0 0 0 0 0 0 0 0 0 0 0
1 0 0 1 1 0 0 1 1 1 0 1 1 0 0 0 0 0 0 0 0 0 1 0 0 0 0 0 0 0 0 0 0 0 0 0 0 0 0
1 0 0 1 1 0 0 1 1 1 0 1 1 0 0 0 0 0 0 0 0 0 1 0 0 0 0 0 0 0 0 0 0 0 0 0 0 0 0
1 0 0 1 1 0 0 1 1 1 0 1 1 0 0 0 0 0 0 0 0 0 1 0 0 0 0 0 0 0 0 0 0 0 0 0 0 0 0
1 0 0 1 1 0 0 1 1 1 0 1 1 0 0 0 0 0 0 0 0 0 1 0 0 0 0 0 0 0 0 0 0 0 0 0 0 0 0
1 0 0 1 1 0 0 1 1 1 0 1 1 0 0 0 0 0 0 0 0 0 1 0 0 0 0 0 0 0 0 0 0 0 0 0 0 0 0
1 0 0 1 1 0 0 1 1 1 0 1 1 0 0 0 0 0 0 0 0 0 1 0 0 0 0 0 0 0 0 0 0 0 0 0 0 0 0
1 0 0 1 1 0 0 1 1 1 0 1 1 0 0 0 0 0 0 0 0 0 1 0 0 0 0 0 0 0 0 0 0 0 0 0 0 0 0
1 0 0 1 1 0 0 1 1 1 0 1 1 0 0 0 0 0 0 0 0 0 1 0 0 0 0 0 0 0 0 0 0 0 0 0 0 0 0
1 0 0 1 1 0 0 1 1 1 0 1 1 0 0 0 0 0 0 0 0 0 1 0 0 0 0 0 0 0 0 0 0 0 0 0 0 0 0
1 0 0 1 1 0 0 1 1 1 0 1 1 0 0 0 0 0 0 0 0 0 1 0 0 0 0 0 0 0 0 0 0 0 0 0 0 0 0
1 0 0 1 1 0 0 1 1 1 0 1 1 0 0 0 0 0 0 0 0 0 1 0 0 0 0 0 0 0 0 0 0 0 0 0 0 0 0
1 0 0 1 1 0 0 1 1 1 0 1 1 0 0 0 0 0 0 0 0 0 1 0 0 0 0 0 0 0 0 0 0 0 0 0 0 0 0
1 0 0 1 1 0 0 1 1 1 0 1 1 0 0 0 0 0 0 0 0 0 1 0 0 0 0 0 0 0 0 0 0 0 0 0 0 0 0
1 0 0 1 1 0 0 1 1 1 0 1 1 0 0 0 0 0 0 0 0 0 1 0 0 0 0 0 0 0 0 0 0 0 0 0 0 0 0
1 0 0 1 1 0 0 1 1 1 0 1 1 0 0 0 0 0 0 0 0 0 1 0 0 0 0 0 0 0 0 0 0 0 0 0 0 0 0
1 0 0 1 1 0 0 1 1 1 0 1 1 0 0 0 0 0 0 0 0 0 1 0 0 0 0 0 0 0 0 0 0 0 0 0 0 0 0
1 0 0 1 1 0 0 1 1 1 0 1 1 0 0 0 0 0 0 0 0 0 1 0 0 0 0 0 0 0 0 0 0 0 0 0 0 0 0
1 0 0 1 1 0 0 1 1 1 0 1 1 0 0 0 0 0 0 0 0 0 1 0 0 0 0 0 0 0 0 0 0 0 0 0 0 0 0
1 0 0 1 1 0 0 1 1 1 0 1 1 0 0 0 0 0 0 0 0 0 1 0 0 0 0 0 0 0 0 0 0 0 0 0 0 0 0
1 0 0 1 1 0 0 1 1 1 0 1 1 0 0 0 0 0 0 0 0 0 1 0 0 0 0 0 0 0 0 0 0 0 0 0 0 0 0
1 0 0 1 1 0 0 1 1 1 0 1 1 0 0 0 0 0 0 0 0 0 1 0 0 0 0 0 0 0 0 0 0 0 0 0 0 0 0
1 0 0 1 1 0 0 1 1 1 0 1 1 0 0 0 0 0 0 0 0 0 1 0 0 0 0 0 0 0 0 0 0 0 0 0 0 0 0
1 0 0 1 1 0 0 1 1 1 0 1 1 0 0 0 0 0 0 0 0 0 1 0 0 0 0 0 0 0 0 0 0 0 0 0 0 0 0
1 0 0 1 1 0 0 1 1 1 0 1 1 0 0 0 0 0 0 0 0 0 1 0 0 0 0 0 0 0 0 0 0 0 0 0 0 0 0
1 0 0 1 1 0 0 1 1 1 0 1 1 0 0 0 0 0 0 0 0 0 1 0 0 0 0 0 0 0 0 0 0 0 0 0 0 0 0
1 0 0 1 1 0 0 1 1 1 0 1 1 0 0 0 0 0 0 0 0 0 1 0 0 0 0 0 0 0 0 0 0 0 0 0 0 0 0
1 0 0 1 1 0 0 1 1 1 0 1 1 0 0 0 0 0 0 0 0 0 1 0 0 0 0 0 0 0 0 0 0 0 0 0 0 0 0
1 0 0 1 1 0 0 1 1 1 0 1 1 0 0 0 0 0 0 0 0 0 1 0 0 0 0 0 0 0 0 0 0 0 0 0 0 0 0
1 0 0 1 1 0 0 1 1 1 0 1 1 0 0 0 0 0 0 0 0 0 1 0 0 0 0 0 0 0 0 0 0 0 0 0 0 0 0
1 0 0 1 1 0 0 1 1 1 0 1 1 0 0 0 0 0 0 0 0 0 1 0 0 0 0 0 0 0 0 0 0 0 0 0 0 0 0
1 0 0 1 1 0 0 1 1 1 0 1 1 0 0 0 0 0 0 0 0 0 1 0 0 0 0 0 0 0 0 0 0 0 0 0 0 0 0
1 0 0 1 1 0 0 1 1 1 0 1 1 0 0 0 0 0 0 0 0 0 1 0 0 0 0 0 0 0 0 0 0 0 0 0 0 0 0
1 0 0 1 1 0 0 1 1 1 0 1 1 0 0 0 0 0 0 0 0 0 1 0 0 0 0 0 0 0 0 0 0 0 0 0 0 0 0
1 0 0 1 1 0 0 1 1 1 0 1 1 0 0 0 0 0 0 0 0 0 1 0 0 0 0 0 0 0 0 0 0 0 0 0 0 0 0
1 0 0 1 1 0 0 1 1 1 0 1 1 0 0 0 0 0 0 0 0 0 1 0 0 0 0 0 0 0 0 0 0 0 0 0 0 0 0
1 0 0 1 1 0 0 1 1 1 0 1 1 0 0 0 0 0 0 0 0 0 1 0 0 0 0 0 0 0 0 0 0 0 0 0 0 0 0
1 0 0 1 1 0 0 1 1 1 0 1 1 0 0 0 0 0 0 0 0 0 1 0 0 0 0 0 0 0 0 0 0 0 0 0 0 0 0
1 0 0 1 1 0 0 1 1 1 0 1 1 0 0 0 0 0 0 0 0 0 1 0 0 0 0 0 0 0 0 0 0 0 0 0 0 0 0
1 0 0 1 1 0 0 1 1 1 0 1 1 0 0 0 0 0 0 0 0 0 1 0 0 0 0 0 0 0 0 0 0 0 0 0 0 0 0
1 0 0 1 1 0 0 1 1 1 0 1 1 0 0 0 0 0 0 0 0 0 1 0 0 0 0 0 0 0 0 0 0 0 0 0 0 0 0
1 0 0 1 1 0 0 1 1 1 0 1 1 0 0 0 0 0 0 0 0 0 1 0 0 0 0 0 0 0 0 0 0 0 0 0 0 0 0
1 0 0 1 1 0 0 1 1 1 0 1 1 0 0 0 0 0 0 0 0 0 1 0 0 0 0 0 0 0 0 0 0 0 0 0 0 0 0
1 0 0 1 1 0 0 1 1 1 0 1 1 0 0 0 0 0 0 0 0 0 1 0 0 0 0 0 0 0 0 0 0 0 0 0 0 0 0
1 0 0 1 1 0 0 1 1 1 0 1 1 0 0 0 0 0 0 0 0 0 1 0 0 0 0 0 0 0 0 0 0 0 0 0 0 0 0
1 0 0 1 1 0 0 1 1 1 0 1 1 0 0 0 0 0 0 0 0 0 1 0 0 0 0 0 0 0 0 0 0 0 0 0 0 0 0
1 0 0 1 1 0 0 1 1 1 0 1 1 0 0 0 0 0 0 0 0 0 1 0 0 0 0 0 0 0 0 0 0 0 0 0 0 0 0
1 0 0 1 1 0 0 1 1 1 0 1 1 0 0 0 0 0 0 0 0 0 1 0 0 0 0 0 0 0 0 0 0 0 0 0 0 0 0
1 0 0 1 1 0 0 1 1 1 0 1 1 0 0 0 0 0 0 0 0 0 1 0 0 0 0 0 0 0 0 0 0 0 0 0 0 0 0
1 0 0 1 1 0 0 1 1 1 0 1 1 0 0 0 0 0 0 0 0 0 1 0 0 0 0 0 0 0 0 0 0 0 0 0 0 0 0
1 0 0 1 1 0 0 1 1 1 0 1 1 0 0 0 0 0 0 0 0 0 1 0 0 0 0 0 0 0 0 0 0 0 0 0 0 0 0
1 0 0 1 1 0 0 1 1 1 0 1 1 0 0 0 0 0 0 0 0 0 1 0 0 0 0 0 0 0 0 0 0 0 0 0 0 0 0
1 0 0 1 1 0 0 1 1 1 0 1 1 0 0 0 0 0 0 0 0 0 1 0 0 0 0 0 0 0 0 0 0 0 0 0 0 0 0
1 0 0 1 1 0 0 1 1 1 0 1 1 0 0 0 0 0 0 0 0 0 1 0 0 0 0 0 0 0 0 0 0 0 0 0 0 0 0
1 0 0 1 1 0 0 1 1 1 0 1 1 0 0 0 0 0 0 0 0 0 1 0 0 0 0 0 0 0 0 0 0 0 0 0 0 0 0
1 0 0 1 1 0 0 1 1 1 0 1 1 0 0 0 0 0 0 0 0 0 1 0 0 0 0 0 0 0 0 0 0 0 0 0 0 0 0
1 0 0 1 1 0 0 1 1 1 0 1 1 0 0 0 0 0 0 0 0 0 1 0 0 0 0 0 0 0 0 0 0 0 0 0 0 0 0
1 0 0 1 1 0 0 1 1 1 0 1 1 0 0 0 0 0 0 0 0 0 1 0 0 0 0 0 0 0 0 0 0 0 0 0 0 0 0
1 0 0 1 1 0 0 1 1 1 0 1 1 0 0 0 0 0 0 0 0 0 1 0 0 0 0 0 0 0 0 0 0 0 0 0 0 0 0
1 0 0 1 1 0 0 1 1 1 0 1 1 0 0 0 0 0 0 0 0 0 1 0 0 0 0 0 0 0 0 0 0 0 0 0 0 0 0
1 0 0 1 1 0 0 1 1 1 0 1 1 0 0 0 0 0 0 0 0 0 1 0 0 0 0 0 0 0 0 0 0 0 0 0 0 0 0
1 0 0 1 1 0 0 1 1 1 0 1 1 0 0 0 0 0 0 0 0 0 1 0 0 0 0 0 0 0 0 0 0 0 0 0 0 0 0
1 0 0 1 1 0 0 1 1 1 0 1 1 0 0 0 0 0 0 0 0 0 1 0 0 0 0 0 0 0 0 0 0 0 0 0 0 0 0
1 0 0 1 1 0 0 1 1 1 0 1 1 0 0 0 0 0 0 0 0 0 1 0 0 0 0 0 0 0 0 0 0 0 0 0 0 0 0
1 0 0 1 1 0 0 1 1 1 0 1 1 0 0 0 0 0 0 0 0 0 1 0 0 0 0 0 0 0 0 0 0 0 0 0 0 0 0
1 0 0 1 1 0 0 1 1 1 0 1 1 0 0 0 0 0 0 0 0 0 1 0 0 0 0 0 0 0 0 0 0 0 0 0 0 0 0
1 0 0 1 1 0 0 1 1 1 0 1 1 0 0 0 0 0 0 0 0 0 1 0 0 0 0 0 0 0 0 0 0 0 0 0 0 0 0
1 0 0 1 1 0 0 1 1 1 0 1 1 0 0 0 0 0 0 0 0 0 1 0 0 0 0 0 0 0 0 0 0 0 0 0 0 0 0
1 0 0 1 1 0 0 1 1 1 0 1 1 0 0 0 0 0 0 0 0 0 1 0 0 0 0 0 0 0 0 0 0 0 0 0 0 0 0
1 0 0 1 1 0 0 1 1 1 0 1 1 0 0 0 0 0 0 0 0 0 1 0 0 0 0 0 0 0 0 0 0 0 0 0 0 0 0
1 0 0 1 1 0 0 1 1 1 0 1 1 0 0 0 0 0 0 0 0 0 1 0 0 0 0 0 0 0 0 0 0 0 0 0 0 0 0
1 0 0 1 1 0 0 1 1 1 0 1 1 0 0 0 0 0 0 0 0 0 1 0 0 0 0 0 0 0 0 0 0 0 0 0 0 0 0
1 0 0 1 1 0 0 1 1 1 0 1 1 0 0 0 0 0 0 0 0 0 1 0 0 0 0 0 0 0 0 0 0 0 0 0 0 0 0
1 0 0 1 1 0 0 1 1 1 0 1 1 0 0 0 0 0 0 0 0 0 1 0 0 0 0 0 0 0 0 0 0 0 0 0 0 0 0
1 0 0 1 1 0 0 1 1 1 0 1 1 0 0 0 0 0 0 0 0 0 1 0 0 0 0 0 0 0 0 0 0 0 0 0 0 0 0
1 0 0 1 1 0 0 1 1 1 0 1 1 0 0 0 0 0 0 0 0 0 1 0 0 0 0 0 0 0 0 0 0 0 0 0 0 0 0
1 0 0 1 1 0 0 1 1 1 0 1 1 0 0 0 0 0 0 0 0 0 1 0 0 0 0 0 0 0 0 0 0 0 0 0 0 0 0
1 0 0 1 1 0 0 1 1 1 0 1 1 0 0 0 0 0 0 0 0 0 1 0 0 0 0 0 0 0 0 0 0 0 0 0 0 0 0
1 0 0 1 1 0 0 1 1 1 0 1 1 0 0 0 0 0 0 0 0 0 1 0 0 0 0 0 0 0 0 0 0 0 0 0 0 0 0
1 0 0 1 1 0 0 1 1 1 0 1 1 0 0 0 0 0 0 0 0 0 1 0 0 0 0 0 0 0 0 0 0 0 0 0 0 0 0
1 0 0 1 1 0 0 1 1 1 0 1 1 0 0 0 0 0 0 0 0 0 1 0 0 0 0 0 0 0 0 0 0 0 0 0 0 0 0
1 0 0 1 1 0 0 1 1 1 0 1 1 0 0 0 0 0 0 0 0 0 1 0 0 0 0 0 0 0 0 0 0 0 0 0 0 0 0
1 0 0 1 1 0 0 1 1 1 0 1 1 0 0 0 0 0 0 0 0 0 1 0 0 0 0 0 0 0 0 0 0 0 0 0 0 0 0
1 0 0 1 1 0 0 1 1 1 0 1 1 0 0 0 0 0 0 0 0 0 1 0 0 0 0 0 0 0 0 0 0 0 0 0 0 0 0
1 0 0 1 1 0 0 1 1 1 0 1 1 0 0 0 0 0 0 0 0 0 1 0 0 0 0 0 0 0 0 0 0 0 0 0 0 0 0
1 0 0 1 1 0 0 1 1 1 0 1 1 0 0 0 0 0 0 0 0 0 1 0 0 0 0 0 0 0 0 0 0 0 0 0 0 0 0
1 0 0 1 1 0 0 1 1 1 0 1 1 0 0 0 0 0 0 0 0 0 1 0 0 0 0 0 0 0 0 0 0 0 0 0 0 0 0
1 0 0 1 1 0 0 1 1 1 0 1 1 0 0 0 0 0 0 0 0 0 1 0 0 0 0 0 0 0 0 0 0 0 0 0 0 0 0
1 0 0 1 1 0 0 1 1 1 0 1 1 0 0 0 0 0 0 0 0 0 1 0 0 0 0 0 0 0 0 0 0 0 0 0 0 0 0
1 0 0 1 1 0 0 1 1 1 0 1 1 0 0 0 0 0 0 0 0 0 1 0 0 0 0 0 0 0 0 0 0 0 0 0 0 0 0
1 0 0 1 1 0 0 1 1 1 0 1 1 0 0 0 0 0 0 0 0 0 1 0 0 0 0 0 0 0 0 0 0 0 0 0 0 0 0
1 0 0 1 1 0 0 1 1 1 0 1 1 0 0 0 0 0 0 0 0 0 1 0 0 0 0 0 0 0 0 0 0 0 0 0 0 0 0
1 0 0 1 1 0 0 1 1 1 0 1 1 0 0 0 0 0 0 0 0 0 1 0 0 0 0 0 0 0 0 0 0 0 0 0 0 0 0
1 0 0 1 1 0 0 1 1 1 0 1 1 0 0 0 0 0 0 0 0 0 1 0 0 0 0 0 0 0 0 0 0 0 0 0 0 0 0
1 0 0 1 1 0 0 1 1 1 0 1 1 0 0 0 0 0 0 0 0 0 1 0 0 0 0 0 0 0 0 0 0 0 0 0 0 0 0
1 0 0 1 1 0 0 1 1 1 0 1 1 0 0 0 0 0 0 0 0 0 1 0 0 0 0 0 0 0 0 0 0 0 0 0 0 0 0
1 0 0 1 1 0 0 1 1 1 0 1 1 0 0 0 0 0 0 0 0 0 1 0 0 0 0 0 0 0 0 0 0 0 0 0 0 0 0
1 0 0 1 1 0 0 1 1 1 0 1 1 0 0 0 0 0 0 0 0 0 1 0 0 0 0 0 0 0 0 0 0 0 0 0 0 0 0
1 0 0 1 1 0 0 1 1 1 0 1 1 0 0 0 0 0 0 0 0 0 1 0 0 0 0 0 0 0 0 0 0 0 0 0 0 0 0
1 0 0 1 1 0 0 1 1 1 0 1 1 0 0 0 0 0 0 0 0 0 1 0 0 0 0 0 0 0 0 0 0 0 0 0 0 0 0
1 0 0 1 1 0 0 1 1 1 0 1 1 0 0 0 0 0 0 0 0 0 1 0 0 0 0 0 0 0 0 0 0 0 0 0 0 0 0
1 0 0 1 1 0 0 1 1 1 0 1 1 0 0 0 0 0 0 0 0 0 1 0 0 0 0 0 0 0 0 0 0 0 0 0 0 0 0
1 0 0 1 1 0 0 1 1 1 0 1 1 0 0 0 0 0 0 0 0 0 1 0 0 0 0 0 0 0 0 0 0 0 0 0 0 0 0
1 0 0 1 1 0 0 1 1 1 0 1 1 0 0 0 0 0 0 0 0 0 1 0 0 0 0 0 0 0 0 0 0 0 0 0 0 0 0
1 0 0 1 1 0 0 1 1 1 0 1 1 0 0 0 0 0 0 0 0 0 1 0 0 0 0 0 0 0 0 0 0 0 0 0 0 0 0
1 0 0 1 1 0 0 1 1 1 0 1 1 0 0 0 0 0 0 0 0 0 1 0 0 0 0 0 0 0 0 0 0 0 0 0 0 0 0
1 0 0 1 1 0 0 1 1 1 0 1 1 0 0 0 0 0 0 0 0 0 1 0 0 0 0 0 0 0 0 0 0 0 0 0 0 0 0
1 0 0 1 1 0 0 1 1 1 0 1 1 0 0 0 0 0 0 0 0 0 1 0 0 0 0 0 0 0 0 0 0 0 0 0 0 0 0
1 0 0 1 1 0 0 1 1 1 0 1 1 0 0 0 0 0 0 0 0 0 1 0 0 0 0 0 0 0 0 0 0 0 0 0 0 0 0
1 0 0 1 1 0 0 1 1 1 0 1 1 0 0 0 0 0 0 0 0 0 1 0 0 0 0 0 0 0 0 0 0 0 0 0 0 0 0
1 0 0 1 1 0 0 1 1 1 0 1 1 0 0 0 0 0 0 0 0 0 1 0 0 0 0 0 0 0 0 0 0 0 0 0 0 0 0
1 0 0 1 1 0 0 1 1 1 0 1 1 0 0 0 0 0 0 0 0 0 1 0 0 0 0 0 0 0 0 0 0 0 0 0 0 0 0
1 0 0 1 1 0 0 1 1 1 0 1 1 0 0 0 0 0 0 0 0 0 1 0 0 0 0 0 0 0 0 0 0 0 0 0 0 0 0
1 0 0 1 1 0 0 1 1 1 0 1 1 0 0 0 0 0 0 0 0 0 1 0 0 0 0 0 0 0 0 0 0 0 0 0 0 0 0
1 0 0 1 1 0 0 1 1 1 0 1 1 0 0 0 0 0 0 0 0 0 1 0 0 0 0 0 0 0 0 0 0 0 0 0 0 0 0
1 0 0 1 1 0 0 1 1 1 0 1 1 0 0 0 0 0 0 0 0 0 1 0 0 0 0 0 0 0 0 0 0 0 0 0 0 0 0
1 0 0 1 1 0 0 1 1 1 0 1 1 0 0 0 0 0 0 0 0 0 1 0 0 0 0 0 0 0 0 0 0 0 0 0 0 0 0
1 0 0 1 1 0 0 1 1 1 0 1 1 0 0 0 0 0 0 0 0 0 1 0 0 0 0 0 0 0 0 0 0 0 0 0 0 0 0
1 0 0 1 1 0 0 1 1 1 0 1 1 0 0 0 0 0 0 0 0 0 1 0 0 0 0 0 0 0 0 0 0 0 0 0 0 0 0
1 0 0 1 1 0 0 1 1 1 0 1 1 0 0 0 0 0 0 0 0 0 1 0 0 0 0 0 0 0 0 0 0 0 0 0 0 0 0
1 0 0 1 1 0 0 1 1 1 0 1 1 0 0 0 0 0 0 0 0 0 1 0 0 0 0 0 0 0 0 0 0 0 0 0 0 0 0
1 0 0 1 1 0 0 1 1 1 0 1 1 0 0 0 0 0 0 0 0 0 1 0 0 0 0 0 0 0 0 0 0 0 0 0 0 0 0
1 0 0 1 1 0 0 1 1 1 0 1 1 0 0 0 0 0 0 0 0 0 1 0 0 0 0 0 0 0 0 0 0 0 0 0 0 0 0
1 0 0 1 1 0 0 1 1 1 0 1 1 0 0 0 0 0 0 0 0 0 1 0 0 0 0 0 0 0 0 0 0 0 0 0 0 0 0
1 0 0 1 1 0 0 1 1 1 0 1 1 0 0 0 0 0 0 0 0 0 1 0 0 0 0 0 0 0 0 0 0 0 0 0 0 0 0
1 0 0 1 1 0 0 1 1 1 0 1 1 0 0 0 0 0 0 0 0 0 1 0 0 0 0 0 0 0 0 0 0 0 0 0 0 0 0
1 0 0 1 1 0 0 1 1 1 0 1 1 0 0 0 0 0 0 0 0 0 1 0 0 0 0 0 0 0 0 0 0 0 0 0 0 0 0
1 0 0 1 1 0 0 1 1 1 0 1 1 0 0 0 0 0 0 0 0 0 1 0 0 0 0 0 0 0 0 0 0 0 0 0 0 0 0
1 0 0 1 1 0 0 1 1 1 0 1 1 0 0 0 0 0 0 0 0 0 1 0 0 0 0 0 0 0 0 0 0 0 0 0 0 0 0
1 0 0 1 1 0 0 1 1 1 0 1 1 0 0 0 0 0 0 0 0 0 1 0 0 0 0 0 0 0 0 0 0 0 0 0 0 0 0
1 0 0 1 1 0 0 1 1 1 0 1 1 0 0 0 0 0 0 0 0 0 1 0 0 0 0 0 0 0 0 0 0 0 0 0 0 0 0
1 0 0 1 1 0 0 1 1 1 0 1 1 0 0 0 0 0 0 0 0 0 1 0 0 0 0 0 0 0 0 0 0 0 0 0 0 0 0
1 0 0 1 1 0 0 1 1 1 0 1 1 0 0 0 0 0 0 0 0 0 1 0 0 0 0 0 0 0 0 0 0 0 0 0 0 0 0
1 0 0 1 1 0 0 1 1 1 0 1 1 0 0 0 0 0 0 0 0 0 1 0 0 0 0 0 0 0 0 0 0 0 0 0 0 0 0
1 0 0 1 1 0 0 1 1 1 0 1 1 0 0 0 0 0 0 0 0 0 1 0 0 0 0 0 0 0 0 0 0 0 0 0 0 0 0
1 0 0 1 1 0 0 1 1 1 0 1 1 0 0 0 0 0 0 0 0 0 1 0 0 0 0 0 0 0 0 0 0 0 0 0 0 0 0
1 0 0 1 1 0 0 1 1 1 0 1 1 0 0 0 0 0 0 0 0 0 1 0 0 0 0 0 0 0 0 0 0 0 0 0 0 0 0
1 0 0 1 1 0 0 1 1 1 0 1 1 0 0 0 0 0 0 0 0 0 1 0 0 0 0 0 0 0 0 0 0 0 0 0 0 0 0
1 0 0 1 1 0 0 1 1 1 0 1 1 0 0 0 0 0 0 0 0 0 1 0 0 0 0 0 0 0 0 0 0 0 0 0 0 0 0
1 0 0 1 1 0 0 1 1 1 0 1 1 0 0 0 0 0 0 0 0 0 1 0 0 0 0 0 0 0 0 0 0 0 0 0 0 0 0
1 0 0 1 1 0 0 1 1 1 0 1 1 0 0 0 0 0 0 0 0 0 1 0 0 0 0 0 0 0 0 0 0 0 0 0 0 0 0
1 0 0 1 1 0 0 1 1 1 0 1 1 0 0 0 0 0 0 0 0 0 1 0 0 0 0 0 0 0 0 0 0 0 0 0 0 0 0
1 0 0 1 1 0 0 1 1 1 0 1 1 0 0 0 0 0 0 0 0 0 1 0 0 0 0 0 0 0 0 0 0 0 0 0 0 0 0
1 0 0 1 1 0 0 1 1 1 0 1 1 0 0 0 0 0 0 0 0 0 1 0 0 0 0 0 0 0 0 0 0 0 0 0 0 0 0
1 0 0 1 1 0 0 1 1 1 0 1 1 0 0 0 0 0 0 0 0 0 1 0 0 0 0 0 0 0 0 0 0 0 0 0 0 0 0
1 0 0 1 1 0 0 1 1 1 0 1 1 0 0 0 0 0 0 0 0 0 1 0 0 0 0 0 0 0 0 0 0 0 0 0 0 0 0
1 0 0 1 1 0 0 1 1 1 0 1 1 0 0 0 0 0 0 0 0 0 1 0 0 0 0 0 0 0 0 0 0 0 0 0 0 0 0
1 0 0 1 1 0 0 1 1 1 0 1 1 0 0 0 0 0 0 0 0 0 1 0 0 0 0 0 0 0 0 0 0 0 0 0 0 0 0
1 0 0 1 1 0 0 1 1 1 0 1 1 0 0 0 0 0 0 0 0 0 1 0 0 0 0 0 0 0 0 0 0 0 0 0 0 0 0
1 0 0 1 1 0 0 1 1 1 0 1 1 0 0 0 0 0 0 0 0 0 1 0 0 0 0 0 0 0 0 0 0 0 0 0 0 0 0
1 0 0 1 1 0 0 1 1 1 0 1 1 0 0 0 0 0 0 0 0 0 1 0 0 0 0 0 0 0 0 0 0 0 0 0 0 0 0
1 0 0 1 1 0 0 1 1 1 0 1 1 0 0 0 0 0 0 0 0 0 1 0 0 0 0 0 0 0 0 0 0 0 0 0 0 0 0
1 0 0 1 1 0 0 1 1 1 0 1 1 0 0 0 0 0 0 0 0 0 1 0 0 0 0 0 0 0 0 0 0 0 0 0 0 0 0
1 0 0 1 1 0 0 1 1 1 0 1 1 0 0 0 0 0 0 0 0 0 1 0 0 0 0 0 0 0 0 0 0 0 0 0 0 0 0
1 0 0 1 1 0 0 1 1 1 0 1 1 0 0 0 0 0 0 0 0 0 1 0 0 0 0 0 0 0 0 0 0 0 0 0 0 0 0
1 0 0 1 1 0 0 1 1 1 0 1 1 0 0 0 0 0 0 0 0 0 1 0 0 0 0 0 0 0 0 0 0 0 0 0 0 0 0
1 0 0 1 1 0 0 1 1 1 0 1 1 0 0 0 0 0 0 0 0 0 1 0 0 0 0 0 0 0 0 0 0 0 0 0 0 0 0
1 0 0 1 1 0 0 1 1 1 0 1 1 0 0 0 0 0 0 0 0 0 1 0 0 0 0 0 0 0 0 0 0 0 0 0 0 0 0
1 0 0 1 1 0 0 1 1 1 0 1 1 0 0 0 0 0 0 0 0 0 1 0 0 0 0 0 0 0 0 0 0 0 0 0 0 0 0
1 0 0 1 1 0 0 1 1 1 0 1 1 0 0 0 0 0 0 0 0 0 1 0 0 0 0 0 0 0 0 0 0 0 0 0 0 0 0
1 0 0 1 1 0 0 1 1 1 0 1 1 0 0 0 0 0 0 0 0 0 1 0 0 0 0 0 0 0 0 0 0 0 0 0 0 0 0
1 0 0 1 1 0 0 1 1 1 0 1 1 0 0 0 0 0 0 0 0 0 1 0 0 0 0 0 0 0 0 0 0 0 0 0 0 0 0
1 0 0 1 1 0 0 1 1 1 0 1 1 0 0 0 0 0 0 0 0 0 1 0 0 0 0 0 0 0 0 0 0 0 0 0 0 0 0
1 0 0 1 1 0 0 1 1 1 0 1 1 0 0 0 0 0 0 0 0 0 1 0 0 0 0 0 0 0 0 0 0 0 0 0 0 0 0
1 0 0 1 1 0 0 1 1 1 0 1 1 0 0 0 0 0 0 0 0 0 1 0 0 0 0 0 0 0 0 0 0 0 0 0 0 0 0
1 0 0 1 1 0 0 1 1 1 0 1 1 0 0 0 0 0 0 0 0 0 1 0 0 0 0 0 0 0 0 0 0 0 0 0 0 0 0
1 0 0 1 1 0 0 1 1 1 0 1 1 0 0 0 0 0 0 0 0 0 1 0 0 0 0 0 0 0 0 0 0 0 0 0 0 0 0
1 0 0 1 1 0 0 1 1 1 0 1 1 0 0 0 0 0 0 0 0 0 1 0 0 0 0 0 0 0 0 0 0 0 0 0 0 0 0
1 0 0 1 1 0 0 1 1 1 0 1 1 0 0 0 0 0 0 0 0 0 1 0 0 0 0 0 0 0 0 0 0 0 0 0 0 0 0
1 0 0 1 1 0 0 1 1 1 0 1 1 0 0 0 0 0 0 0 0 0 1 0 0 0 0 0 0 0 0 0 0 0 0 0 0 0 0
1 0 0 1 1 0 0 1 1 1 0 1 1 0 0 0 0 0 0 0 0 0 1 0 0 0 0 0 0 0 0 0 0 0 0 0 0 0 0
1 0 0 1 1 0 0 1 1 1 0 1 1 0 0 0 0 0 0 0 0 0 1 0 0 0 0 0 0 0 0 0 0 0 0 0 0 0 0
1 0 0 1 1 0 0 1 1 1 0 1 1 0 0 0 0 0 0 0 0 0 1 0 0 0 0 0 0 0 0 0 0 0 0 0 0 0 0
1 0 0 1 1 0 0 1 1 1 0 1 1 0 0 0 0 0 0 0 0 0 1 0 0 0 0 0 0 0 0 0 0 0 0 0 0 0 0
1 0 0 1 1 0 0 1 1 1 0 1 1 0 0 0 0 0 0 0 0 0 1 0 0 0 0 0 0 0 0 0 0 0 0 0 0 0 0
1 0 0 1 1 0 0 1 1 1 0 1 1 0 0 0 0 0 0 0 0 0 1 0 0 0 0 0 0 0 0 0 0 0 0 0 0 0 0
1 0 0 1 1 0 0 1 1 1 0 1 1 0 0 0 0 0 0 0 0 0 1 0 0 0 0 0 0 0 0 0 0 0 0 0 0 0 0
1 0 0 1 1 0 0 1 1 1 0 1 1 0 0 0 0 0 0 0 0 0 1 0 0 0 0 0 0 0 0 0 0 0 0 0 0 0 0
1 0 0 1 1 0 0 1 1 1 0 1 1 0 0 0 0 0 0 0 0 0 1 0 0 0 0 0 0 0 0 0 0 0 0 0 0 0 0
1 0 0 1 1 0 0 1 1 1 0 1 1 0 0 0 0 0 0 0 0 0 1 0 0 0 0 0 0 0 0 0 0 0 0 0 0 0 0
1 0 0 1 1 0 0 1 1 1 0 1 1 0 0 0 0 0 0 0 0 0 1 0 0 0 0 0 0 0 0 0 0 0 0 0 0 0 0
1 0 0 1 1 0 0 1 1 1 0 1 1 0 0 0 0 0 0 0 0 0 1 0 0 0 0 0 0 0 0 0 0 0 0 0 0 0 0
1 0 0 1 1 0 0 1 1 1 0 1 1 0 0 0 0 0 0 0 0 0 1 0 0 0 0 0 0 0 0 0 0 0 0 0 0 0 0
1 0 0 1 1 0 0 1 1 1 0 1 1 0 0 0 0 0 0 0 0 0 1 0 0 0 0 0 0 0 0 0 0 0 0 0 0 0 0
1 0 0 1 1 0 0 1 1 1 0 1 1 0 0 0 0 0 0 0 0 0 1 0 0 0 0 0 0 0 0 0 0 0 0 0 0 0 0
1 0 0 1 1 0 0 1 1 1 0 1 1 0 0 0 0 0 0 0 0 0 1 0 0 0 0 0 0 0 0 0 0 0 0 0 0 0 0
1 0 0 1 1 0 0 1 1 1 0 1 1 0 0 0 0 0 0 0 0 0 1 0 0 0 0 0 0 0 0 0 0 0 0 0 0 0 0
1 0 0 1 1 0 0 1 1 1 0 1 1 0 0 0 0 0 0 0 0 0 1 0 0 0 0 0 0 0 0 0 0 0 0 0 0 0 0
1 0 0 1 1 0 0 1 1 1 0 1 1 0 0 0 0 0 0 0 0 0 1 0 0 0 0 0 0 0 0 0 0 0 0 0 0 0 0
1 0 0 1 1 0 0 1 1 1 0 1 1 0 0 0 0 0 0 0 0 0 1 0 0 0 0 0 0 0 0 0 0 0 0 0 0 0 0
1 0 0 1 1 0 0 1 1 1 0 1 1 0 0 0 0 0 0 0 0 0 1 0 0 0 0 0 0 0 0 0 0 0 0 0 0 0 0
1 0 0 1 1 0 0 1 1 1 0 1 1 0 0 0 0 0 0 0 0 0 1 0 0 0 0 0 0 0 0 0 0 0 0 0 0 0 0
1 0 0 1 1 0 0 1 1 1 0 1 1 0 0 0 0 0 0 0 0 0 1 0 0 0 0 0 0 0 0 0 0 0 0 0 0 0 0
1 0 0 1 1 0 0 1 1 1 0 1 1 0 0 0 0 0 0 0 0 0 1 0 0 0 0 0 0 0 0 0 0 0 0 0 0 0 0
1 0 0 1 1 0 0 1 1 1 0 1 1 0 0 0 0 0 0 0 0 0 1 0 0 0 0 0 0 0 0 0 0 0 0 0 0 0 0
1 0 0 1 1 0 0 1 1 1 0 1 1 0 0 0 0 0 0 0 0 0 1 0 0 0 0 0 0 0 0 0 0 0 0 0 0 0 0
1 0 0 1 1 0 0 1 1 1 0 1 1 0 0 0 0 0 0 0 0 0 1 0 0 0 0 0 0 0 0 0 0 0 0 0 0 0 0
1 0 0 1 1 0 0 1 1 1 0 1 1 0 0 0 0 0 0 0 0 0 1 0 0 0 0 0 0 0 0 0 0 0 0 0 0 0 0
1 0 0 1 1 0 0 1 1 1 0 1 1 0 0 0 0 0 0 0 0 0 1 0 0 0 0 0 0 0 0 0 0 0 0 0 0 0 0
1 0 0 1 1 0 0 1 1 1 0 1 1 0 0 0 0 0 0 0 0 0 1 0 0 0 0 0 0 0 0 0 0 0 0 0 0 0 0
1 0 0 1 1 0 0 1 1 1 0 1 1 0 0 0 0 0 0 0 0 0 1 0 0 0 0 0 0 0 0 0 0 0 0 0 0 0 0
1 0 0 1 1 0 0 1 1 1 0 1 1 0 0 0 0 0 0 0 0 0 1 0 0 0 0 0 0 0 0 0 0 0 0 0 0 0 0
1 0 0 1 1 0 0 1 1 1 0 1 1 0 0 0 0 0 0 0 0 0 1 0 0 0 0 0 0 0 0 0 0 0 0 0 0 0 0
1 0 0 1 1 0 0 1 1 1 0 1 1 0 0 0 0 0 0 0 0 0 1 0 0 0 0 0 0 0 0 0 0 0 0 0 0 0 0
1 0 0 1 1 0 0 1 1 1 0 1 1 0 0 0 0 0 0 0 0 0 1 0 0 0 0 0 0 0 0 0 0 0 0 0 0 0 0
1 0 0 1 1 0 0 1 1 1 0 1 1 0 0 0 0 0 0 0 0 0 1 0 0 0 0 0 0 0 0 0 0 0 0 0 0 0 0
1 0 0 1 1 0 0 1 1 1 0 1 1 0 0 0 0 0 0 0 0 0 1 0 0 0 0 0 0 0 0 0 0 0 0 0 0 0 0
1 0 0 1 1 0 0 1 1 1 0 1 1 0 0 0 0 0 0 0 0 0 1 0 0 0 0 0 0 0 0 0 0 0 0 0 0 0 0
1 0 0 1 1 0 0 1 1 1 0 1 1 0 0 0 0 0 0 0 0 0 1 0 0 0 0 0 0 0 0 0 0 0 0 0 0 0 0
1 0 0 1 1 0 0 1 1 1 0 1 1 0 0 0 0 0 0 0 0 0 1 0 0 0 0 0 0 0 0 0 0 0 0 0 0 0 0
1 0 0 1 1 0 0 1 1 1 0 1 1 0 0 0 0 0 0 0 0 0 1 0 0 0 0 0 0 0 0 0 0 0 0 0 0 0 0
1 0 0 1 1 0 0 1 1 1 0 1 1 0 0 0 0 0 0 0 0 0 1 0 0 0 0 0 0 0 0 0 0 0 0 0 0 0 0
1 0 0 1 1 0 0 1 1 1 0 1 1 0 0 0 0 0 0 0 0 0 1 0 0 0 0 0 0 0 0 0 0 0 0 0 0 0 0
1 0 0 1 1 0 0 1 1 1 0 1 1 0 0 0 0 0 0 0 0 0 1 0 0 0 0 0 0 0 0 0 0 0 0 0 0 0 0
1 0 0 1 1 0 0 1 1 1 0 1 1 0 0 0 0 0 0 0 0 0 1 0 0 0 0 0 0 0 0 0 0 0 0 0 0 0 0
1 0 0 1 1 0 0 1 1 1 0 1 1 0 0 0 0 0 0 0 0 0 1 0 0 0 0 0 0 0 0 0 0 0 0 0 0 0 0
1 0 0 1 1 0 0 1 1 1 0 1 1 0 0 0 0 0 0 0 0 0 1 0 0 0 0 0 0 0 0 0 0 0 0 0 0 0 0
1 0 0 1 1 0 0 1 1 1 0 1 1 0 0 0 0 0 0 0 0 0 1 0 0 0 0 0 0 0 0 0 0 0 0 0 0 0 0
1 0 0 1 1 0 0 1 1 1 0 1 1 0 0 0 0 0 0 0 0 0 1 0 0 0 0 0 0 0 0 0 0 0 0 0 0 0 0
1 0 0 1 1 0 0 1 1 1 0 1 1 0 0 0 0 0 0 0 0 0 1 0 0 0 0 0 0 0 0 0 0 0 0 0 0 0 0
1 0 0 1 1 0 0 1 1 1 0 1 1 0 0 0 0 0 0 0 0 0 1 0 0 0 0 0 0 0 0 0 0 0 0 0 0 0 0
1 0 0 1 1 0 0 1 1 1 0 1 1 0 0 0 0 0 0 0 0 0 1 0 0 0 0 0 0 0 0 0 0 0 0 0 0 0 0
1 0 0 1 1 0 0 1 1 1 0 1 1 0 0 0 0 0 0 0 0 0 1 0 0 0 0 0 0 0 0 0 0 0 0 0 0 0 0
1 0 0 1 1 0 0 1 1 1 0 1 1 0 0 0 0 0 0 0 0 0 1 0 0 0 0 0 0 0 0 0 0 0 0 0 0 0 0
1 0 0 1 1 0 0 1 1 1 0 1 1 0 0 0 0 0 0 0 0 0 1 0 0 0 0 0 0 0 0 0 0 0 0 0 0 0 0
1 0 0 1 1 0 0 1 1 1 0 1 1 0 0 0 0 0 0 0 0 0 1 0 0 0 0 0 0 0 0 0 0 0 0 0 0 0 0
1 0 0 1 1 0 0 1 1 1 0 1 1 0 0 0 0 0 0 0 0 0 1 0 0 0 0 0 0 0 0 0 0 0 0 0 0 0 0
1 0 0 1 1 0 0 1 1 1 0 1 1 0 0 0 0 0 0 0 0 0 1 0 0 0 0 0 0 0 0 0 0 0 0 0 0 0 0
1 0 0 1 1 0 0 1 1 1 0 1 1 0 0 0 0 0 0 0 0 0 1 0 0 0 0 0 0 0 0 0 0 0 0 0 0 0 0
1 0 0 1 1 0 0 1 1 1 0 1 1 0 0 0 0 0 0 0 0 0 1 0 0 0 0 0 0 0 0 0 0 0 0 0 0 0 0
1 0 0 1 1 0 0 1 1 1 0 1 1 0 0 0 0 0 0 0 0 0 1 0 0 0 0 0 0 0 0 0 0 0 0 0 0 0 0
1 0 0 1 1 0 0 1 1 1 0 1 1 0 0 0 0 0 0 0 0 0 1 0 0 0 0 0 0 0 0 0 0 0 0 0 0 0 0
1 0 0 1 1 0 0 1 1 1 0 1 1 0 0 0 0 0 0 0 0 0 1 0 0 0 0 0 0 0 0 0 0 0 0 0 0 0 0
1 0 0 1 1 0 0 1 1 1 0 1 1 0 0 0 0 0 0 0 0 0 1 0 0 0 0 0 0 0 0 0 0 0 0 0 0 0 0
1 0 0 1 1 0 0 1 1 1 0 1 1 0 0 0 0 0 0 0 0 0 1 0 0 0 0 0 0 0 0 0 0 0 0 0 0 0 0
1 0 0 1 1 0 0 1 1 1 0 1 1 0 0 0 0 0 0 0 0 0 1 0 0 0 0 0 0 0 0 0 0 0 0 0 0 0 0
1 0 0 1 1 0 0 1 1 1 0 1 1 0 0 0 0 0 0 0 0 0 1 0 0 0 0 0 0 0 0 0 0 0 0 0 0 0 0
1 0 0 1 1 0 0 1 1 1 0 1 1 0 0 0 0 0 0 0 0 0 1 0 0 0 0 0 0 0 0 0 0 0 0 0 0 0 0
1 0 0 1 1 0 0 1 1 1 0 1 1 0 0 0 0 0 0 0 0 0 1 0 0 0 0 0 0 0 0 0 0 0 0 0 0 0 0
1 0 0 1 1 0 0 1 1 1 0 1 1 0 0 0 0 0 0 0 0 0 1 0 0 0 0 0 0 0 0 0 0 0 0 0 0 0 0
1 0 0 1 1 0 0 1 1 1 0 1 1 0 0 0 0 0 0 0 0 0 1 0 0 0 0 0 0 0 0 0 0 0 0 0 0 0 0
1 0 0 1 1 0 0 1 1 1 0 1 1 0 0 0 0 0 0 0 0 0 1 0 0 0 0 0 0 0 0 0 0 0 0 0 0 0 0
1 0 0 1 1 0 0 1 1 1 0 1 1 0 0 0 0 0 0 0 0 0 1 0 0 0 0 0 0 0 0 0 0 0 0 0 0 0 0
1 0 0 1 1 0 0 1 1 1 0 1 1 0 0 0 0 0 0 0 0 0 1 0 0 0 0 0 0 0 0 0 0 0 0 0 0 0 0
1 0 0 1 1 0 0 1 1 1 0 1 1 0 0 0 0 0 0 0 0 0 1 0 0 0 0 0 0 0 0 0 0 0 0 0 0 0 0
1 0 0 1 1 0 0 1 1 1 0 1 1 0 0 0 0 0 0 0 0 0 1 0 0 0 0 0 0 0 0 0 0 0 0 0 0 0 0
1 0 0 1 1 0 0 1 1 1 0 1 1 0 0 0 0 0 0 0 0 0 1 0 0 0 0 0 0 0 0 0 0 0 0 0 0 0 0
1 0 0 1 1 0 0 1 1 1 0 1 1 0 0 0 0 0 0 0 0 0 1 0 0 0 0 0 0 0 0 0 0 0 0 0 0 0 0
1 0 0 1 1 0 0 1 1 1 0 1 1 0 0 0 0 0 0 0 0 0 1 0 0 0 0 0 0 0 0 0 0 0 0 0 0 0 0
1 0 0 1 1 0 0 1 1 1 0 1 1 0 0 0 0 0 0 0 0 0 1 0 0 0 0 0 0 0 0 0 0 0 0 0 0 0 0
1 0 0 1 1 0 0 1 1 1 0 1 1 0 0 0 0 0 0 0 0 0 1 0 0 0 0 0 0 0 0 0 0 0 0 0 0 0 0
1 0 0 1 1 0 0 1 1 1 0 1 1 0 0 0 0 0 0 0 0 0 1 0 0 0 0 0 0 0 0 0 0 0 0 0 0 0 0
1 0 0 1 1 0 0 1 1 1 0 1 1 0 0 0 0 0 0 0 0 0 1 0 0 0 0 0 0 0 0 0 0 0 0 0 0 0 0
1 0 0 1 1 0 0 1 1 1 0 1 1 0 0 0 0 0 0 0 0 0 1 0 0 0 0 0 0 0 0 0 0 0 0 0 0 0 0
1 0 0 1 1 0 0 1 1 1 0 1 1 0 0 0 0 0 0 0 0 0 1 0 0 0 0 0 0 0 0 0 0 0 0 0 0 0 0
1 0 0 1 1 0 0 1 1 1 0 1 1 0 0 0 0 0 0 0 0 0 1 0 0 0 0 0 0 0 0 0 0 0 0 0 0 0 0
1 0 0 1 1 0 0 1 1 1 0 1 1 0 0 0 0 0 0 0 0 0 1 0 0 0 0 0 0 0 0 0 0 0 0 0 0 0 0
1 0 0 1 1 0 0 1 1 1 0 1 1 0 0 0 0 0 0 0 0 0 1 0 0 0 0 0 0 0 0 0 0 0 0 0 0 0 0
1 0 0 1 1 0 0 1 1 1 0 1 1 0 0 0 0 0 0 0 0 0 1 0 0 0 0 0 0 0 0 0 0 0 0 0 0 0 0
1 0 0 1 1 0 0 1 1 1 0 1 1 0 0 0 0 0 0 0 0 0 1 0 0 0 0 0 0 0 0 0 0 0 0 0 0 0 0
1 0 0 1 1 0 0 1 1 1 0 1 1 0 0 0 0 0 0 0 0 0 1 0 0 0 0 0 0 0 0 0 0 0 0 0 0 0 0
1 0 0 1 1 0 0 1 1 1 0 1 1 0 0 0 0 0 0 0 0 0 1 0 0 0 0 0 0 0 0 0 0 0 0 0 0 0 0
1 0 0 1 1 0 0 1 1 1 0 1 1 0 0 0 0 0 0 0 0 0 1 0 0 0 0 0 0 0 0 0 0 0 0 0 0 0 0
1 0 0 1 1 0 0 1 1 1 0 1 1 0 0 0 0 0 0 0 0 0 1 0 0 0 0 0 0 0 0 0 0 0 0 0 0 0 0
1 0 0 1 1 0 0 1 1 1 0 1 1 0 0 0 0 0 0 0 0 0 1 0 0 0 0 0 0 0 0 0 0 0 0 0 0 0 0
1 0 0 1 1 0 0 1 1 1 0 1 1 0 0 0 0 0 0 0 0 0 1 0 0 0 0 0 0 0 0 0 0 0 0 0 0 0 0
1 0 0 1 1 0 0 1 1 1 0 1 1 0 0 0 0 0 0 0 0 0 1 0 0 0 0 0 0 0 0 0 0 0 0 0 0 0 0
1 0 0 1 1 0 0 1 1 1 0 1 1 0 0 0 0 0 0 0 0 0 1 0 0 0 0 0 0 0 0 0 0 0 0 0 0 0 0
1 0 0 1 1 0 0 1 1 1 0 1 1 0 0 0 0 0 0 0 0 0 1 0 0 0 0 0 0 0 0 0 0 0 0 0 0 0 0
1 0 0 1 1 0 0 1 1 1 0 1 1 0 0 0 0 0 0 0 0 0 1 0 0 0 0 0 0 0 0 0 0 0 0 0 0 0 0
1 0 0 1 1 0 0 1 1 1 0 1 1 0 0 0 0 0 0 0 0 0 1 0 0 0 0 0 0 0 0 0 0 0 0 0 0 0 0
1 0 0 1 1 0 0 1 1 1 0 1 1 0 0 0 0 0 0 0 0 0 1 0 0 0 0 0 0 0 0 0 0 0 0 0 0 0 0
1 0 0 1 1 0 0 1 1 1 0 1 1 0 0 0 0 0 0 0 0 0 1 0 0 0 0 0 0 0 0 0 0 0 0 0 0 0 0
1 0 0 1 1 0 0 1 1 1 0 1 1 0 0 0 0 0 0 0 0 0 1 0 0 0 0 0 0 0 0 0 0 0 0 0 0 0 0
1 0 0 1 1 0 0 1 1 1 0 1 1 0 0 0 0 0 0 0 0 0 1 0 0 0 0 0 0 0 0 0 0 0 0 0 0 0 0
1 0 0 1 1 0 0 1 1 1 0 1 1 0 0 0 0 0 0 0 0 0 1 0 0 0 0 0 0 0 0 0 0 0 0 0 0 0 0
1 0 0 1 1 0 0 1 1 1 0 1 1 0 0 0 0 0 0 0 0 0 1 0 0 0 0 0 0 0 0 0 0 0 0 0 0 0 0
1 0 0 1 1 0 0 1 1 1 0 1 1 0 0 0 0 0 0 0 0 0 1 0 0 0 0 0 0 0 0 0 0 0 0 0 0 0 0
1 0 0 1 1 0 0 1 1 1 0 1 1 0 0 0 0 0 0 0 0 0 1 0 0 0 0 0 0 0 0 0 0 0 0 0 0 0 0
1 0 0 1 1 0 0 1 1 1 0 1 1 0 0 0 0 0 0 0 0 0 1 0 0 0 0 0 0 0 0 0 0 0 0 0 0 0 0
1 0 0 1 1 0 0 1 1 1 0 1 1 0 0 0 0 0 0 0 0 0 1 0 0 0 0 0 0 0 0 0 0 0 0 0 0 0 0
1 0 0 1 1 0 0 1 1 1 0 1 1 0 0 0 0 0 0 0 0 0 1 0 0 0 0 0 0 0 0 0 0 0 0 0 0 0 0
1 0 0 1 1 0 0 1 1 1 0 1 1 0 0 0 0 0 0 0 0 0 1 0 0 0 0 0 0 0 0 0 0 0 0 0 0 0 0
1 0 0 1 1 0 0 1 1 1 0 1 1 0 0 0 0 0 0 0 0 0 1 0 0 0 0 0 0 0 0 0 0 0 0 0 0 0 0
1 0 0 1 1 0 0 1 1 1 0 1 1 0 0 0 0 0 0 0 0 0 1 0 0 0 0 0 0 0 0 0 0 0 0 0 0 0 0
1 0 0 1 1 0 0 1 1 1 0 1 1 0 0 0 0 0 0 0 0 0 1 0 0 0 0 0 0 0 0 0 0 0 0 0 0 0 0
1 0 0 1 1 0 0 1 1 1 0 1 1 0 0 0 0 0 0 0 0 0 1 0 0 0 0 0 0 0 0 0 0 0 0 0 0 0 0
1 0 0 1 1 0 0 1 1 1 0 1 1 0 0 0 0 0 0 0 0 0 1 0 0 0 0 0 0 0 0 0 0 0 0 0 0 0 0
1 0 0 1 1 0 0 1 1 1 0 1 1 0 0 0 0 0 0 0 0 0 1 0 0 0 0 0 0 0 0 0 0 0 0 0 0 0 0
1 0 0 1 1 0 0 1 1 1 0 1 1 0 0 0 0 0 0 0 0 0 1 0 0 0 0 0 0 0 0 0 0 0 0 0 0 0 0
1 0 0 1 1 0 0 1 1 1 0 1 1 0 0 0 0 0 0 0 0 0 1 0 0 0 0 0 0 0 0 0 0 0 0 0 0 0 0
1 0 0 1 1 0 0 1 1 1 0 1 1 0 0 0 0 0 0 0 0 0 1 0 0 0 0 0 0 0 0 0 0 0 0 0 0 0 0
1 0 0 1 1 0 0 1 1 1 0 1 1 0 0 0 0 0 0 0 0 0 1 0 0 0 0 0 0 0 0 0 0 0 0 0 0 0 0
1 0 0 1 1 0 0 1 1 1 0 1 1 0 0 0 0 0 0 0 0 0 1 0 0 0 0 0 0 0 0 0 0 0 0 0 0 0 0
1 0 0 1 1 0 0 1 1 1 0 1 1 0 0 0 0 0 0 0 0 0 1 0 0 0 0 0 0 0 0 0 0 0 0 0 0 0 0
1 0 0 1 1 0 0 1 1 1 0 1 1 0 0 0 0 0 0 0 0 0 1 0 0 0 0 0 0 0 0 0 0 0 0 0 0 0 0
1 0 0 1 1 0 0 1 1 1 0 1 1 0 0 0 0 0 0 0 0 0 1 0 0 0 0 0 0 0 0 0 0 0 0 0 0 0 0
1 0 0 1 1 0 0 1 1 1 0 1 1 0 0 0 0 0 0 0 0 0 1 0 0 0 0 0 0 0 0 0 0 0 0 0 0 0 0
1 0 0 1 1 0 0 1 1 1 0 1 1 0 0 0 0 0 0 0 0 0 1 0 0 0 0 0 0 0 0 0 0 0 0 0 0 0 0
1 0 0 1 1 0 0 1 1 1 0 1 1 0 0 0 0 0 0 0 0 0 1 0 0 0 0 0 0 0 0 0 0 0 0 0 0 0 0
1 0 0 1 1 0 0 1 1 1 0 1 1 0 0 0 0 0 0 0 0 0 1 0 0 0 0 0 0 0 0 0 0 0 0 0 0 0 0
1 0 0 1 1 0 0 1 1 1 0 1 1 0 0 0 0 0 0 0 0 0 1 0 0 0 0 0 0 0 0 0 0 0 0 0 0 0 0
1 0 0 1 1 0 0 1 1 1 0 1 1 0 0 0 0 0 0 0 0 0 1 0 0 0 0 0 0 0 0 0 0 0 0 0 0 0 0
1 0 0 1 1 0 0 1 1 1 0 1 1 0 0 0 0 0 0 0 0 0 1 0 0 0 0 0 0 0 0 0 0 0 0 0 0 0 0
1 0 0 1 1 0 0 1 1 1 0 1 1 0 0 0 0 0 0 0 0 0 1 0 0 0 0 0 0 0 0 0 0 0 0 0 0 0 0
1 0 0 1 1 0 0 1 1 1 0 1 1 0 0 0 0 0 0 0 0 0 1 0 0 0 0 0 0 0 0 0 0 0 0 0 0 0 0
1 0 0 1 1 0 0 1 1 1 0 1 1 0 0 0 0 0 0 0 0 0 1 0 0 0 0 0 0 0 0 0 0 0 0 0 0 0 0
1 0 0 1 1 0 0 1 1 1 0 1 1 0 0 0 0 0 0 0 0 0 1 0 0 0 0 0 0 0 0 0 0 0 0 0 0 0 0
1 0 0 1 1 0 0 1 1 1 0 1 1 0 0 0 0 0 0 0 0 0 1 0 0 0 0 0 0 0 0 0 0 0 0 0 0 0 0
1 0 0 1 1 0 0 1 1 1 0 1 1 0 0 0 0 0 0 0 0 0 1 0 0 0 0 0 0 0 0 0 0 0 0 0 0 0 0
1 0 0 1 1 0 0 1 1 1 0 1 1 0 0 0 0 0 0 0 0 0 1 0 0 0 0 0 0 0 0 0 0 0 0 0 0 0 0
1 0 0 1 1 0 0 1 1 1 0 1 1 0 0 0 0 0 0 0 0 0 1 0 0 0 0 0 0 0 0 0 0 0 0 0 0 0 0
1 0 0 1 1 0 0 1 1 1 0 1 1 0 0 0 0 0 0 0 0 0 1 0 0 0 0 0 0 0 0 0 0 0 0 0 0 0 0
1 0 0 1 1 0 0 1 1 1 0 1 1 0 0 0 0 0 0 0 0 0 1 0 0 0 0 0 0 0 0 0 0 0 0 0 0 0 0
1 0 0 1 1 0 0 1 1 1 0 1 1 0 0 0 0 0 0 0 0 0 1 0 0 0 0 0 0 0 0 0 0 0 0 0 0 0 0
1 0 0 1 1 0 0 1 1 1 0 1 1 0 0 0 0 0 0 0 0 0 1 0 0 0 0 0 0 0 0 0 0 0 0 0 0 0 0
1 0 0 1 1 0 0 1 1 1 0 1 1 0 0 0 0 0 0 0 0 0 1 0 0 0 0 0 0 0 0 0 0 0 0 0 0 0 0
1 0 0 1 1 0 0 1 1 1 0 1 1 0 0 0 0 0 0 0 0 0 1 0 0 0 0 0 0 0 0 0 0 0 0 0 0 0 0
1 0 0 1 1 0 0 1 1 1 0 1 1 0 0 0 0 0 0 0 0 0 1 0 0 0 0 0 0 0 0 0 0 0 0 0 0 0 0
1 0 0 1 1 0 0 1 1 1 0 1 1 0 0 0 0 0 0 0 0 0 1 0 0 0 0 0 0 0 0 0 0 0 0 0 0 0 0
1 0 0 1 1 0 0 1 1 1 0 1 1 0 0 0 0 0 0 0 0 0 1 0 0 0 0 0 0 0 0 0 0 0 0 0 0 0 0
1 0 0 1 1 0 0 1 1 1 0 1 1 0 0 0 0 0 0 0 0 0 1 0 0 0 0 0 0 0 0 0 0 0 0 0 0 0 0
1 0 0 1 1 0 0 1 1 1 0 1 1 0 0 0 0 0 0 0 0 0 1 0 0 0 0 0 0 0 0 0 0 0 0 0 0 0 0
1 0 0 1 1 0 0 1 1 1 0 1 1 0 0 0 0 0 0 0 0 0 1 0 0 0 0 0 0 0 0 0 0 0 0 0 0 0 0
1 0 0 1 1 0 0 1 1 1 0 1 1 0 0 0 0 0 0 0 0 0 1 0 0 0 0 0 0 0 0 0 0 0 0 0 0 0 0
1 0 0 1 1 0 0 1 1 1 0 1 1 0 0 0 0 0 0 0 0 0 1 0 0 0 0 0 0 0 0 0 0 0 0 0 0 0 0
1 0 0 1 1 0 0 1 1 1 0 1 1 0 0 0 0 0 0 0 0 0 1 0 0 0 0 0 0 0 0 0 0 0 0 0 0 0 0
1 0 0 1 1 0 0 1 1 1 0 1 1 0 0 0 0 0 0 0 0 0 1 0 0 0 0 0 0 0 0 0 0 0 0 0 0 0 0
1 0 0 1 1 0 0 1 1 1 0 1 1 0 0 0 0 0 0 0 0 0 1 0 0 0 0 0 0 0 0 0 0 0 0 0 0 0 0
1 0 0 1 1 0 0 1 1 1 0 1 1 0 0 0 0 0 0 0 0 0 1 0 0 0 0 0 0 0 0 0 0 0 0 0 0 0 0
1 0 0 1 1 0 0 1 1 1 0 1 1 0 0 0 0 0 0 0 0 0 1 0 0 0 0 0 0 0 0 0 0 0 0 0 0 0 0
1 0 0 1 1 0 0 1 1 1 0 1 1 0 0 0 0 0 0 0 0 0 1 0 0 0 0 0 0 0 0 0 0 0 0 0 0 0 0
1 0 0 1 1 0 0 1 1 1 0 1 1 0 0 0 0 0 0 0 0 0 1 0 0 0 0 0 0 0 0 0 0 0 0 0 0 0 0
1 0 0 1 1 0 0 1 1 1 0 1 1 0 0 0 0 0 0 0 0 0 1 0 0 0 0 0 0 0 0 0 0 0 0 0 0 0 0
1 0 0 1 1 0 0 1 1 1 0 1 1 0 0 0 0 0 0 0 0 0 1 0 0 0 0 0 0 0 0 0 0 0 0 0 0 0 0
1 0 0 1 1 0 0 1 1 1 0 1 1 0 0 0 0 0 0 0 0 0 1 0 0 0 0 0 0 0 0 0 0 0 0 0 0 0 0
1 0 0 1 1 0 0 1 1 1 0 1 1 0 0 0 0 0 0 0 0 0 1 0 0 0 0 0 0 0 0 0 0 0 0 0 0 0 0
1 0 0 1 1 0 0 1 1 1 0 1 1 0 0 0 0 0 0 0 0 0 1 0 0 0 0 0 0 0 0 0 0 0 0 0 0 0 0
1 0 0 1 1 0 0 1 1 1 0 1 1 0 0 0 0 0 0 0 0 0 1 0 0 0 0 0 0 0 0 0 0 0 0 0 0 0 0
1 0 0 1 1 0 0 1 1 1 0 1 1 0 0 0 0 0 0 0 0 0 1 0 0 0 0 0 0 0 0 0 0 0 0 0 0 0 0
1 0 0 1 1 0 0 1 1 1 0 1 1 0 0 0 0 0 0 0 0 0 1 0 0 0 0 0 0 0 0 0 0 0 0 0 0 0 0
1 0 0 1 1 0 0 1 1 1 0 1 1 0 0 0 0 0 0 0 0 0 1 0 0 0 0 0 0 0 0 0 0 0 0 0 0 0 0
1 0 0 1 1 0 0 1 1 1 0 1 1 0 0 0 0 0 0 0 0 0 1 0 0 0 0 0 0 0 0 0 0 0 0 0 0 0 0
1 0 0 1 1 0 0 1 1 1 0 1 1 0 0 0 0 0 0 0 0 0 1 0 0 0 0 0 0 0 0 0 0 0 0 0 0 0 0
1 0 0 1 1 0 0 1 1 1 0 1 1 0 0 0 0 0 0 0 0 0 1 0 0 0 0 0 0 0 0 0 0 0 0 0 0 0 0
1 0 0 1 1 0 0 1 1 1 0 1 1 0 0 0 0 0 0 0 0 0 1 0 0 0 0 0 0 0 0 0 0 0 0 0 0 0 0
1 0 0 1 1 0 0 1 1 1 0 1 1 0 0 0 0 0 0 0 0 0 1 0 0 0 0 0 0 0 0 0 0 0 0 0 0 0 0
1 0 0 1 1 0 0 1 1 1 0 1 1 0 0 0 0 0 0 0 0 0 1 0 0 0 0 0 0 0 0 0 0 0 0 0 0 0 0
1 0 0 1 1 0 0 1 1 1 0 1 1 0 0 0 0 0 0 0 0 0 1 0 0 0 0 0 0 0 0 0 0 0 0 0 0 0 0
1 0 0 1 1 0 0 1 1 1 0 1 1 0 0 0 0 0 0 0 0 0 1 0 0 0 0 0 0 0 0 0 0 0 0 0 0 0 0
1 0 0 1 1 0 0 1 1 1 0 1 1 0 0 0 0 0 0 0 0 0 1 0 0 0 0 0 0 0 0 0 0 0 0 0 0 0 0
1 0 0 1 1 0 0 1 1 1 0 1 1 0 0 0 0 0 0 0 0 0 1 0 0 0 0 0 0 0 0 0 0 0 0 0 0 0 0
1 0 0 1 1 0 0 1 1 1 0 1 1 0 0 0 0 0 0 0 0 0 1 0 0 0 0 0 0 0 0 0 0 0 0 0 0 0 0
1 0 0 1 1 0 0 1 1 1 0 1 1 0 0 0 0 0 0 0 0 0 1 0 0 0 0 0 0 0 0 0 0 0 0 0 0 0 0
1 0 0 1 1 0 0 1 1 1 0 1 1 0 0 0 0 0 0 0 0 0 1 0 0 0 0 0 0 0 0 0 0 0 0 0 0 0 0
1 0 0 1 1 0 0 1 1 1 0 1 1 0 0 0 0 0 0 0 0 0 1 0 0 0 0 0 0 0 0 0 0 0 0 0 0 0 0
1 0 0 1 1 0 0 1 1 1 0 1 1 0 0 0 0 0 0 0 0 0 1 0 0 0 0 0 0 0 0 0 0 0 0 0 0 0 0
1 0 0 1 1 0 0 1 1 1 0 1 1 0 0 0 0 0 0 0 0 0 1 0 0 0 0 0 0 0 0 0 0 0 0 0 0 0 0
1 0 0 1 1 0 0 1 1 1 0 1 1 0 0 0 0 0 0 0 0 0 1 0 0 0 0 0 0 0 0 0 0 0 0 0 0 0 0
1 0 0 1 1 0 0 1 1 1 0 1 1 0 0 0 0 0 0 0 0 0 1 0 0 0 0 0 0 0 0 0 0 0 0 0 0 0 0
1 0 0 1 1 0 0 1 1 1 0 1 1 0 0 0 0 0 0 0 0 0 1 0 0 0 0 0 0 0 0 0 0 0 0 0 0 0 0
1 0 0 1 1 0 0 1 1 1 0 1 1 0 0 0 0 0 0 0 0 0 1 0 0 0 0 0 0 0 0 0 0 0 0 0 0 0 0
1 0 0 1 1 0 0 1 1 1 0 1 1 0 0 0 0 0 0 0 0 0 1 0 0 0 0 0 0 0 0 0 0 0 0 0 0 0 0
1 0 0 1 1 0 0 1 1 1 0 1 1 0 0 0 0 0 0 0 0 0 1 0 0 0 0 0 0 0 0 0 0 0 0 0 0 0 0
1 0 0 1 1 0 0 1 1 1 0 1 1 0 0 0 0 0 0 0 0 0 1 0 0 0 0 0 0 0 0 0 0 0 0 0 0 0 0
1 0 0 1 1 0 0 1 1 1 0 1 1 0 0 0 0 0 0 0 0 0 1 0 0 0 0 0 0 0 0 0 0 0 0 0 0 0 0
1 0 0 1 1 0 0 1 1 1 0 1 1 0 0 0 0 0 0 0 0 0 1 0 0 0 0 0 0 0 0 0 0 0 0 0 0 0 0
1 0 0 1 1 0 0 1 1 1 0 1 1 0 0 0 0 0 0 0 0 0 1 0 0 0 0 0 0 0 0 0 0 0 0 0 0 0 0
1 0 0 1 1 0 0 1 1 1 0 1 1 0 0 0 0 0 0 0 0 0 1 0 0 0 0 0 0 0 0 0 0 0 0 0 0 0 0
1 0 0 1 1 0 0 1 1 1 0 1 1 0 0 0 0 0 0 0 0 0 1 0 0 0 0 0 0 0 0 0 0 0 0 0 0 0 0
1 0 0 1 1 0 0 1 1 1 0 1 1 0 0 0 0 0 0 0 0 0 1 0 0 0 0 0 0 0 0 0 0 0 0 0 0 0 0
1 0 0 1 1 0 0 1 1 1 0 1 1 0 0 0 0 0 0 0 0 0 1 0 0 0 0 0 0 0 0 0 0 0 0 0 0 0 0
1 0 0 1 1 0 0 1 1 1 0 1 1 0 0 0 0 0 0 0 0 0 1 0 0 0 0 0 0 0 0 0 0 0 0 0 0 0 0
1 0 0 1 1 0 0 1 1 1 0 1 1 0 0 0 0 0 0 0 0 0 1 0 0 0 0 0 0 0 0 0 0 0 0 0 0 0 0
1 0 0 1 1 0 0 1 1 1 0 1 1 0 0 0 0 0 0 0 0 0 1 0 0 0 0 0 0 0 0 0 0 0 0 0 0 0 0
1 0 0 1 1 0 0 1 1 1 0 1 1 0 0 0 0 0 0 0 0 0 1 0 0 0 0 0 0 0 0 0 0 0 0 0 0 0 0
1 0 0 1 1 0 0 1 1 1 0 1 1 0 0 0 0 0 0 0 0 0 1 0 0 0 0 0 0 0 0 0 0 0 0 0 0 0 0
1 0 0 1 1 0 0 1 1 1 0 1 1 0 0 0 0 0 0 0 0 0 1 0 0 0 0 0 0 0 0 0 0 0 0 0 0 0 0
1 0 0 1 1 0 0 1 1 1 0 1 1 0 0 0 0 0 0 0 0 0 1 0 0 0 0 0 0 0 0 0 0 0 0 0 0 0 0
1 0 0 1 1 0 0 1 1 1 0 1 1 0 0 0 0 0 0 0 0 0 1 0 0 0 0 0 0 0 0 0 0 0 0 0 0 0 0
1 0 0 1 1 0 0 1 1 1 0 1 1 0 0 0 0 0 0 0 0 0 1 0 0 0 0 0 0 0 0 0 0 0 0 0 0 0 0
1 0 0 1 1 0 0 1 1 1 0 1 1 0 0 0 0 0 0 0 0 0 1 0 0 0 0 0 0 0 0 0 0 0 0 0 0 0 0
1 0 0 1 1 0 0 1 1 1 0 1 1 0 0 0 0 0 0 0 0 0 1 0 0 0 0 0 0 0 0 0 0 0 0 0 0 0 0
1 0 0 1 1 0 0 1 1 1 0 1 1 0 0 0 0 0 0 0 0 0 1 0 0 0 0 0 0 0 0 0 0 0 0 0 0 0 0
1 0 0 1 1 0 0 1 1 1 0 1 1 0 0 0 0 0 0 0 0 0 1 0 0 0 0 0 0 0 0 0 0 0 0 0 0 0 0
1 0 0 1 1 0 0 1 1 1 0 1 1 0 0 0 0 0 0 0 0 0 1 0 0 0 0 0 0 0 0 0 0 0 0 0 0 0 0
1 0 0 1 1 0 0 1 1 1 0 1 1 0 0 0 0 0 0 0 0 0 1 0 0 0 0 0 0 0 0 0 0 0 0 0 0 0 0
1 0 0 1 1 0 0 1 1 1 0 1 1 0 0 0 0 0 0 0 0 0 1 0 0 0 0 0 0 0 0 0 0 0 0 0 0 0 0
1 0 0 1 1 0 0 1 1 1 0 1 1 0 0 0 0 0 0 0 0 0 1 0 0 0 0 0 0 0 0 0 0 0 0 0 0 0 0
1 0 0 1 1 0 0 1 1 1 0 1 1 0 0 0 0 0 0 0 0 0 1 0 0 0 0 0 0 0 0 0 0 0 0 0 0 0 0
1 0 0 1 1 0 0 1 1 1 0 1 1 0 0 0 0 0 0 0 0 0 1 0 0 0 0 0 0 0 0 0 0 0 0 0 0 0 0
1 0 0 1 1 0 0 1 1 1 0 1 1 0 0 0 0 0 0 0 0 0 1 0 0 0 0 0 0 0 0 0 0 0 0 0 0 0 0
1 0 0 1 1 0 0 1 1 1 0 1 1 0 0 0 0 0 0 0 0 0 1 0 0 0 0 0 0 0 0 0 0 0 0 0 0 0 0
1 0 0 1 1 0 0 1 1 1 0 1 1 0 0 0 0 0 0 0 0 0 1 0 0 0 0 0 0 0 0 0 0 0 0 0 0 0 0
1 0 0 1 1 0 0 1 1 1 0 1 1 0 0 0 0 0 0 0 0 0 1 0 0 0 0 0 0 0 0 0 0 0 0 0 0 0 0
1 0 0 1 1 0 0 1 1 1 0 1 1 0 0 0 0 0 0 0 0 0 1 0 0 0 0 0 0 0 0 0 0 0 0 0 0 0 0
1 0 0 1 1 0 0 1 1 1 0 1 1 0 0 0 0 0 0 0 0 0 1 0 0 0 0 0 0 0 0 0 0 0 0 0 0 0 0
1 0 0 1 1 0 0 1 1 1 0 1 1 0 0 0 0 0 0 0 0 0 1 0 0 0 0 0 0 0 0 0 0 0 0 0 0 0 0
1 0 0 1 1 0 0 1 1 1 0 1 1 0 0 0 0 0 0 0 0 0 1 0 0 0 0 0 0 0 0 0 0 0 0 0 0 0 0
1 0 0 1 1 0 0 1 1 1 0 1 1 0 0 0 0 0 0 0 0 0 1 0 0 0 0 0 0 0 0 0 0 0 0 0 0 0 0
1 0 0 1 1 0 0 1 1 1 0 1 1 0 0 0 0 0 0 0 0 0 1 0 0 0 0 0 0 0 0 0 0 0 0 0 0 0 0
1 0 0 1 1 0 0 1 1 1 0 1 1 0 0 0 0 0 0 0 0 0 1 0 0 0 0 0 0 0 0 0 0 0 0 0 0 0 0
1 0 0 1 1 0 0 1 1 1 0 1 1 0 0 0 0 0 0 0 0 0 1 0 0 0 0 0 0 0 0 0 0 0 0 0 0 0 0
1 0 0 1 1 0 0 1 1 1 0 1 1 0 0 0 0 0 0 0 0 0 1 0 0 0 0 0 0 0 0 0 0 0 0 0 0 0 0
1 0 0 1 1 0 0 1 1 1 0 1 1 0 0 0 0 0 0 0 0 0 1 0 0 0 0 0 0 0 0 0 0 0 0 0 0 0 0
1 0 0 1 1 0 0 1 1 1 0 1 1 0 0 0 0 0 0 0 0 0 1 0 0 0 0 0 0 0 0 0 0 0 0 0 0 0 0
1 0 0 1 1 0 0 1 1 1 0 1 1 0 0 0 0 0 0 0 0 0 1 0 0 0 0 0 0 0 0 0 0 0 0 0 0 0 0
1 0 0 1 1 0 0 1 1 1 0 1 1 0 0 0 0 0 0 0 0 0 1 0 0 0 0 0 0 0 0 0 0 0 0 0 0 0 0
1 0 0 1 1 0 0 1 1 1 0 1 1 0 0 0 0 0 0 0 0 0 1 0 0 0 0 0 0 0 0 0 0 0 0 0 0 0 0
1 0 0 1 1 0 0 1 1 1 0 1 1 0 0 0 0 0 0 0 0 0 1 0 0 0 0 0 0 0 0 0 0 0 0 0 0 0 0
1 0 0 1 1 0 0 1 1 1 0 1 1 0 0 0 0 0 0 0 0 0 1 0 0 0 0 0 0 0 0 0 0 0 0 0 0 0 0
1 0 0 1 1 0 0 1 1 1 0 1 1 0 0 0 0 0 0 0 0 0 1 0 0 0 0 0 0 0 0 0 0 0 0 0 0 0 0
1 0 0 1 1 0 0 1 1 1 0 1 1 0 0 0 0 0 0 0 0 0 1 0 0 0 0 0 0 0 0 0 0 0 0 0 0 0 0
1 0 0 1 1 0 0 1 1 1 0 1 1 0 0 0 0 0 0 0 0 0 1 0 0 0 0 0 0 0 0 0 0 0 0 0 0 0 0
1 0 0 1 1 0 0 1 1 1 0 1 1 0 0 0 0 0 0 0 0 0 1 0 0 0 0 0 0 0 0 0 0 0 0 0 0 0 0
1 0 0 1 1 0 0 1 1 1 0 1 1 0 0 0 0 0 0 0 0 0 1 0 0 0 0 0 0 0 0 0 0 0 0 0 0 0 0
1 0 0 1 1 0 0 1 1 1 0 1 1 0 0 0 0 0 0 0 0 0 1 0 0 0 0 0 0 0 0 0 0 0 0 0 0 0 0
1 0 0 1 1 0 0 1 1 1 0 1 1 0 0 0 0 0 0 0 0 0 1 0 0 0 0 0 0 0 0 0 0 0 0 0 0 0 0
1 0 0 1 1 0 0 1 1 1 0 1 1 0 0 0 0 0 0 0 0 0 1 0 0 0 0 0 0 0 0 0 0 0 0 0 0 0 0
1 0 0 1 1 0 0 1 1 1 0 1 1 0 0 0 0 0 0 0 0 0 1 0 0 0 0 0 0 0 0 0 0 0 0 0 0 0 0
1 0 0 1 1 0 0 1 1 1 0 1 1 0 0 0 0 0 0 0 0 0 1 0 0 0 0 0 0 0 0 0 0 0 0 0 0 0 0
1 0 0 1 1 0 0 1 1 1 0 1 1 0 0 0 0 0 0 0 0 0 1 0 0 0 0 0 0 0 0 0 0 0 0 0 0 0 0
1 0 0 1 1 0 0 1 1 1 0 1 1 0 0 0 0 0 0 0 0 0 1 0 0 0 0 0 0 0 0 0 0 0 0 0 0 0 0
1 0 0 1 1 0 0 1 1 1 0 1 1 0 0 0 0 0 0 0 0 0 1 0 0 0 0 0 0 0 0 0 0 0 0 0 0 0 0
1 0 0 1 1 0 0 1 1 1 0 1 1 0 0 0 0 0 0 0 0 0 1 0 0 0 0 0 0 0 0 0 0 0 0 0 0 0 0
1 0 0 1 1 0 0 1 1 1 0 1 1 0 0 0 0 0 0 0 0 0 1 0 0 0 0 0 0 0 0 0 0 0 0 0 0 0 0
1 0 0 1 1 0 0 1 1 1 0 1 1 0 0 0 0 0 0 0 0 0 1 0 0 0 0 0 0 0 0 0 0 0 0 0 0 0 0
1 0 0 1 1 0 0 1 1 1 0 1 1 0 0 0 0 0 0 0 0 0 1 0 0 0 0 0 0 0 0 0 0 0 0 0 0 0 0
1 0 0 1 1 0 0 1 1 1 0 1 1 0 0 0 0 0 0 0 0 0 1 0 0 0 0 0 0 0 0 0 0 0 0 0 0 0 0
1 0 0 1 1 0 0 1 1 1 0 1 1 0 0 0 0 0 0 0 0 0 1 0 0 0 0 0 0 0 0 0 0 0 0 0 0 0 0
1 0 0 1 1 0 0 1 1 1 0 1 1 0 0 0 0 0 0 0 0 0 1 0 0 0 0 0 0 0 0 0 0 0 0 0 0 0 0
1 0 0 1 1 0 0 1 1 1 0 1 1 0 0 0 0 0 0 0 0 0 1 0 0 0 0 0 0 0 0 0 0 0 0 0 0 0 0
1 0 0 1 1 0 0 1 1 1 0 1 1 0 0 0 0 0 0 0 0 0 1 0 0 0 0 0 0 0 0 0 0 0 0 0 0 0 0
1 0 0 1 1 0 0 1 1 1 0 1 1 0 0 0 0 0 0 0 0 0 1 0 0 0 0 0 0 0 0 0 0 0 0 0 0 0 0
1 0 0 1 1 0 0 1 1 1 0 1 1 0 0 0 0 0 0 0 0 0 1 0 0 0 0 0 0 0 0 0 0 0 0 0 0 0 0
1 0 0 1 1 0 0 1 1 1 0 1 1 0 0 0 0 0 0 0 0 0 1 0 0 0 0 0 0 0 0 0 0 0 0 0 0 0 0
1 0 0 1 1 0 0 1 1 1 0 1 1 0 0 0 0 0 0 0 0 0 1 0 0 0 0 0 0 0 0 0 0 0 0 0 0 0 0
1 0 0 1 1 0 0 1 1 1 0 1 1 0 0 0 0 0 0 0 0 0 1 0 0 0 0 0 0 0 0 0 0 0 0 0 0 0 0
1 0 0 1 1 0 0 1 1 1 0 1 1 0 0 0 0 0 0 0 0 0 1 0 0 0 0 0 0 0 0 0 0 0 0 0 0 0 0
1 0 0 1 1 0 0 1 1 1 0 1 1 0 0 0 0 0 0 0 0 0 1 0 0 0 0 0 0 0 0 0 0 0 0 0 0 0 0
1 0 0 1 1 0 0 1 1 1 0 1 1 0 0 0 0 0 0 0 0 0 1 0 0 0 0 0 0 0 0 0 0 0 0 0 0 0 0
1 0 0 1 1 0 0 1 1 1 0 1 1 0 0 0 0 0 0 0 0 0 1 0 0 0 0 0 0 0 0 0 0 0 0 0 0 0 0
1 0 0 1 1 0 0 1 1 1 0 1 1 0 0 0 0 0 0 0 0 0 1 0 0 0 0 0 0 0 0 0 0 0 0 0 0 0 0
1 0 0 1 1 0 0 1 1 1 0 1 1 0 0 0 0 0 0 0 0 0 1 0 0 0 0 0 0 0 0 0 0 0 0 0 0 0 0
1 0 0 1 1 0 0 1 1 1 0 1 1 0 0 0 0 0 0 0 0 0 1 0 0 0 0 0 0 0 0 0 0 0 0 0 0 0 0
1 0 0 1 1 0 0 1 1 1 0 1 1 0 0 0 0 0 0 0 0 0 1 0 0 0 0 0 0 0 0 0 0 0 0 0 0 0 0
1 0 0 1 1 0 0 1 1 1 0 1 1 0 0 0 0 0 0 0 0 0 1 0 0 0 0 0 0 0 0 0 0 0 0 0 0 0 0
1 0 0 1 1 0 0 1 1 1 0 1 1 0 0 0 0 0 0 0 0 0 1 0 0 0 0 0 0 0 0 0 0 0 0 0 0 0 0
1 0 0 1 1 0 0 1 1 1 0 1 1 0 0 0 0 0 0 0 0 0 1 0 0 0 0 0 0 0 0 0 0 0 0 0 0 0 0
1 0 0 1 1 0 0 1 1 1 0 1 1 0 0 0 0 0 0 0 0 0 1 0 0 0 0 0 0 0 0 0 0 0 0 0 0 0 0
1 0 0 1 1 0 0 1 1 1 0 1 1 0 0 0 0 0 0 0 0 0 1 0 0 0 0 0 0 0 0 0 0 0 0 0 0 0 0
1 0 0 1 1 0 0 1 1 1 0 1 1 0 0 0 0 0 0 0 0 0 1 0 0 0 0 0 0 0 0 0 0 0 0 0 0 0 0
1 0 0 1 1 0 0 1 1 1 0 1 1 0 0 0 0 0 0 0 0 0 1 0 0 0 0 0 0 0 0 0 0 0 0 0 0 0 0
1 0 0 1 1 0 0 1 1 1 0 1 1 0 0 0 0 0 0 0 0 0 1 0 0 0 0 0 0 0 0 0 0 0 0 0 0 0 0
1 0 0 1 1 0 0 1 1 1 0 1 1 0 0 0 0 0 0 0 0 0 1 0 0 0 0 0 0 0 0 0 0 0 0 0 0 0 0
1 0 0 1 1 0 0 1 1 1 0 1 1 0 0 0 0 0 0 0 0 0 1 0 0 0 0 0 0 0 0 0 0 0 0 0 0 0 0
1 0 0 1 1 0 0 1 1 1 0 1 1 0 0 0 0 0 0 0 0 0 1 0 0 0 0 0 0 0 0 0 0 0 0 0 0 0 0
1 0 0 1 1 0 0 1 1 1 0 1 1 0 0 0 0 0 0 0 0 0 1 0 0 0 0 0 0 0 0 0 0 0 0 0 0 0 0
1 0 0 1 1 0 0 1 1 1 0 1 1 0 0 0 0 0 0 0 0 0 1 0 0 0 0 0 0 0 0 0 0 0 0 0 0 0 0
1 0 0 1 1 0 0 1 1 1 0 1 1 0 0 0 0 0 0 0 0 0 1 0 0 0 0 0 0 0 0 0 0 0 0 0 0 0 0
1 0 0 1 1 0 0 1 1 1 0 1 1 0 0 0 0 0 0 0 0 0 1 0 0 0 0 0 0 0 0 0 0 0 0 0 0 0 0
1 0 0 1 1 0 0 1 1 1 0 1 1 0 0 0 0 0 0 0 0 0 1 0 0 0 0 0 0 0 0 0 0 0 0 0 0 0 0
1 0 0 1 1 0 0 1 1 1 0 1 1 0 0 0 0 0 0 0 0 0 1 0 0 0 0 0 0 0 0 0 0 0 0 0 0 0 0
1 0 0 1 1 0 0 1 1 1 0 1 1 0 0 0 0 0 0 0 0 0 1 0 0 0 0 0 0 0 0 0 0 0 0 0 0 0 0
1 0 0 1 1 0 0 1 1 1 0 1 1 0 0 0 0 0 0 0 0 0 1 0 0 0 0 0 0 0 0 0 0 0 0 0 0 0 0
1 0 0 1 1 0 0 1 1 1 0 1 1 0 0 0 0 0 0 0 0 0 1 0 0 0 0 0 0 0 0 0 0 0 0 0 0 0 0
1 0 0 1 1 0 0 1 1 1 0 1 1 0 0 0 0 0 0 0 0 0 1 0 0 0 0 0 0 0 0 0 0 0 0 0 0 0 0
1 0 0 1 1 0 0 1 1 1 0 1 1 0 0 0 0 0 0 0 0 0 1 0 0 0 0 0 0 0 0 0 0 0 0 0 0 0 0
1 0 0 1 1 0 0 1 1 1 0 1 1 0 0 0 0 0 0 0 0 0 1 0 0 0 0 0 0 0 0 0 0 0 0 0 0 0 0
1 0 0 1 1 0 0 1 1 1 0 1 1 0 0 0 0 0 0 0 0 0 1 0 0 0 0 0 0 0 0 0 0 0 0 0 0 0 0
1 0 0 1 1 0 0 1 1 1 0 1 1 0 0 0 0 0 0 0 0 0 1 0 0 0 0 0 0 0 0 0 0 0 0 0 0 0 0
1 0 0 1 1 0 0 1 1 1 0 1 1 0 0 0 0 0 0 0 0 0 1 0 0 0 0 0 0 0 0 0 0 0 0 0 0 0 0
1 0 0 1 1 0 0 1 1 1 0 1 1 0 0 0 0 0 0 0 0 0 1 0 0 0 0 0 0 0 0 0 0 0 0 0 0 0 0
1 0 0 1 1 0 0 1 1 1 0 1 1 0 0 0 0 0 0 0 0 0 1 0 0 0 0 0 0 0 0 0 0 0 0 0 0 0 0
1 0 0 1 1 0 0 1 1 1 0 1 1 0 0 0 0 0 0 0 0 0 1 0 0 0 0 0 0 0 0 0 0 0 0 0 0 0 0
1 0 0 1 1 0 0 1 1 1 0 1 1 0 0 0 0 0 0 0 0 0 1 0 0 0 0 0 0 0 0 0 0 0 0 0 0 0 0
1 0 0 1 1 0 0 1 1 1 0 1 1 0 0 0 0 0 0 0 0 0 1 0 0 0 0 0 0 0 0 0 0 0 0 0 0 0 0
1 0 0 1 1 0 0 1 1 1 0 1 1 0 0 0 0 0 0 0 0 0 1 0 0 0 0 0 0 0 0 0 0 0 0 0 0 0 0
1 0 0 1 1 0 0 1 1 1 0 1 1 0 0 0 0 0 0 0 0 0 1 0 0 0 0 0 0 0 0 0 0 0 0 0 0 0 0
1 0 0 1 1 0 0 1 1 1 0 1 1 0 0 0 0 0 0 0 0 0 1 0 0 0 0 0 0 0 0 0 0 0 0 0 0 0 0
1 0 0 1 1 0 0 1 1 1 0 1 1 0 0 0 0 0 0 0 0 0 1 0 0 0 0 0 0 0 0 0 0 0 0 0 0 0 0
1 0 0 1 1 0 0 1 1 1 0 1 1 0 0 0 0 0 0 0 0 0 1 0 0 0 0 0 0 0 0 0 0 0 0 0 0 0 0
1 0 0 1 1 0 0 1 1 1 0 1 1 0 0 0 0 0 0 0 0 0 1 0 0 0 0 0 0 0 0 0 0 0 0 0 0 0 0
1 0 0 1 1 0 0 1 1 1 0 1 1 0 0 0 0 0 0 0 0 0 1 0 0 0 0 0 0 0 0 0 0 0 0 0 0 0 0
1 0 0 1 1 0 0 1 1 1 0 1 1 0 0 0 0 0 0 0 0 0 1 0 0 0 0 0 0 0 0 0 0 0 0 0 0 0 0
1 0 0 1 1 0 0 1 1 1 0 1 1 0 0 0 0 0 0 0 0 0 1 0 0 0 0 0 0 0 0 0 0 0 0 0 0 0 0
1 0 0 1 1 0 0 1 1 1 0 1 1 0 0 0 0 0 0 0 0 0 1 0 0 0 0 0 0 0 0 0 0 0 0 0 0 0 0
1 0 0 1 1 0 0 1 1 1 0 1 1 0 0 0 0 0 0 0 0 0 1 0 0 0 0 0 0 0 0 0 0 0 0 0 0 0 0
1 0 0 1 1 0 0 1 1 1 0 1 1 0 0 0 0 0 0 0 0 0 1 0 0 0 0 0 0 0 0 0 0 0 0 0 0 0 0
1 0 0 1 1 0 0 1 1 1 0 1 1 0 0 0 0 0 0 0 0 0 1 0 0 0 0 0 0 0 0 0 0 0 0 0 0 0 0
1 0 0 1 1 0 0 1 1 1 0 1 1 0 0 0 0 0 0 0 0 0 1 0 0 0 0 0 0 0 0 0 0 0 0 0 0 0 0
1 0 0 1 1 0 0 1 1 1 0 1 1 0 0 0 0 0 0 0 0 0 1 0 0 0 0 0 0 0 0 0 0 0 0 0 0 0 0
1 0 0 1 1 0 0 1 1 1 0 1 1 0 0 0 0 0 0 0 0 0 1 0 0 0 0 0 0 0 0 0 0 0 0 0 0 0 0
1 0 0 1 1 0 0 1 1 1 0 1 1 0 0 0 0 0 0 0 0 0 1 0 0 0 0 0 0 0 0 0 0 0 0 0 0 0 0
1 0 0 1 1 0 0 1 1 1 0 1 1 0 0 0 0 0 0 0 0 0 1 0 0 0 0 0 0 0 0 0 0 0 0 0 0 0 0
1 0 0 1 1 0 0 1 1 1 0 1 1 0 0 0 0 0 0 0 0 0 1 0 0 0 0 0 0 0 0 0 0 0 0 0 0 0 0
1 0 0 1 1 0 0 1 1 1 0 1 1 0 0 0 0 0 0 0 0 0 1 0 0 0 0 0 0 0 0 0 0 0 0 0 0 0 0
1 0 0 1 1 0 0 1 1 1 0 1 1 0 0 0 0 0 0 0 0 0 1 0 0 0 0 0 0 0 0 0 0 0 0 0 0 0 0
1 0 0 1 1 0 0 1 1 1 0 1 1 0 0 0 0 0 0 0 0 0 1 0 0 0 0 0 0 0 0 0 0 0 0 0 0 0 0
1 0 0 1 1 0 0 1 1 1 0 1 1 0 0 0 0 0 0 0 0 0 1 0 0 0 0 0 0 0 0 0 0 0 0 0 0 0 0
1 0 0 1 1 0 0 1 1 1 0 1 1 0 0 0 0 0 0 0 0 0 1 0 0 0 0 0 0 0 0 0 0 0 0 0 0 0 0
1 0 0 1 1 0 0 1 1 1 0 1 1 0 0 0 0 0 0 0 0 0 1 0 0 0 0 0 0 0 0 0 0 0 0 0 0 0 0
1 0 0 1 1 0 0 1 1 1 0 1 1 0 0 0 0 0 0 0 0 0 1 0 0 0 0 0 0 0 0 0 0 0 0 0 0 0 0
1 0 0 1 1 0 0 1 1 1 0 1 1 0 0 0 0 0 0 0 0 0 1 0 0 0 0 0 0 0 0 0 0 0 0 0 0 0 0
1 0 0 1 1 0 0 1 1 1 0 1 1 0 0 0 0 0 0 0 0 0 1 0 0 0 0 0 0 0 0 0 0 0 0 0 0 0 0
1 0 0 1 1 0 0 1 1 1 0 1 1 0 0 0 0 0 0 0 0 0 1 0 0 0 0 0 0 0 0 0 0 0 0 0 0 0 0
1 0 0 1 1 0 0 1 1 1 0 1 1 0 0 0 0 0 0 0 0 0 1 0 0 0 0 0 0 0 0 0 0 0 0 0 0 0 0
1 0 0 1 1 0 0 1 1 1 0 1 1 0 0 0 0 0 0 0 0 0 1 0 0 0 0 0 0 0 0 0 0 0 0 0 0 0 0
1 0 0 1 1 0 0 1 1 1 0 1 1 0 0 0 0 0 0 0 0 0 1 0 0 0 0 0 0 0 0 0 0 0 0 0 0 0 0
1 0 0 1 1 0 0 1 1 1 0 1 1 0 0 0 0 0 0 0 0 0 1 0 0 0 0 0 0 0 0 0 0 0 0 0 0 0 0
1 0 0 1 1 0 0 1 1 1 0 1 1 0 0 0 0 0 0 0 0 0 1 0 0 0 0 0 0 0 0 0 0 0 0 0 0 0 0
1 0 0 1 1 0 0 1 1 1 0 1 1 0 0 0 0 0 0 0 0 0 1 0 0 0 0 0 0 0 0 0 0 0 0 0 0 0 0
1 0 0 1 1 0 0 1 1 1 0 1 1 0 0 0 0 0 0 0 0 0 1 0 0 0 0 0 0 0 0 0 0 0 0 0 0 0 0
1 0 0 1 1 0 0 1 1 1 0 1 1 0 0 0 0 0 0 0 0 0 1 0 0 0 0 0 0 0 0 0 0 0 0 0 0 0 0
1 0 0 1 1 0 0 1 1 1 0 1 1 0 0 0 0 0 0 0 0 0 1 0 0 0 0 0 0 0 0 0 0 0 0 0 0 0 0
1 0 0 1 1 0 0 1 1 1 0 1 1 0 0 0 0 0 0 0 0 0 1 0 0 0 0 0 0 0 0 0 0 0 0 0 0 0 0
1 0 0 1 1 0 0 1 1 1 0 1 1 0 0 0 0 0 0 0 0 0 1 0 0 0 0 0 0 0 0 0 0 0 0 0 0 0 0
1 0 0 1 1 0 0 1 1 1 0 1 1 0 0 0 0 0 0 0 0 0 1 0 0 0 0 0 0 0 0 0 0 0 0 0 0 0 0
1 0 0 1 1 0 0 1 1 1 0 1 1 0 0 0 0 0 0 0 0 0 1 0 0 0 0 0 0 0 0 0 0 0 0 0 0 0 0
1 0 0 1 1 0 0 1 1 1 0 1 1 0 0 0 0 0 0 0 0 0 1 0 0 0 0 0 0 0 0 0 0 0 0 0 0 0 0
1 0 0 1 1 0 0 1 1 1 0 1 1 0 0 0 0 0 0 0 0 0 1 0 0 0 0 0 0 0 0 0 0 0 0 0 0 0 0
1 0 0 1 1 0 0 1 1 1 0 1 1 0 0 0 0 0 0 0 0 0 1 0 0 0 0 0 0 0 0 0 0 0 0 0 0 0 0
1 0 0 1 1 0 0 1 1 1 0 1 1 0 0 0 0 0 0 0 0 0 1 0 0 0 0 0 0 0 0 0 0 0 0 0 0 0 0
1 0 0 1 1 0 0 1 1 1 0 1 1 0 0 0 0 0 0 0 0 0 1 0 0 0 0 0 0 0 0 0 0 0 0 0 0 0 0
1 0 0 1 1 0 0 1 1 1 0 1 1 0 0 0 0 0 0 0 0 0 1 0 0 0 0 0 0 0 0 0 0 0 0 0 0 0 0
1 0 0 1 1 0 0 1 1 1 0 1 1 0 0 0 0 0 0 0 0 0 1 0 0 0 0 0 0 0 0 0 0 0 0 0 0 0 0
1 0 0 1 1 0 0 1 1 1 0 1 1 0 0 0 0 0 0 0 0 0 1 0 0 0 0 0 0 0 0 0 0 0 0 0 0 0 0
1 0 0 1 1 0 0 1 1 1 0 1 1 0 0 0 0 0 0 0 0 0 1 0 0 0 0 0 0 0 0 0 0 0 0 0 0 0 0
1 0 0 1 1 0 0 1 1 1 0 1 1 0 0 0 0 0 0 0 0 0 1 0 0 0 0 0 0 0 0 0 0 0 0 0 0 0 0
1 0 0 1 1 0 0 1 1 1 0 1 1 0 0 0 0 0 0 0 0 0 1 0 0 0 0 0 0 0 0 0 0 0 0 0 0 0 0
1 0 0 1 1 0 0 1 1 1 0 1 1 0 0 0 0 0 0 0 0 0 1 0 0 0 0 0 0 0 0 0 0 0 0 0 0 0 0
1 0 0 1 1 0 0 1 1 1 0 1 1 0 0 0 0 0 0 0 0 0 1 0 0 0 0 0 0 0 0 0 0 0 0 0 0 0 0
1 0 0 1 1 0 0 1 1 1 0 1 1 0 0 0 0 0 0 0 0 0 1 0 0 0 0 0 0 0 0 0 0 0 0 0 0 0 0
1 0 0 1 1 0 0 1 1 1 0 1 1 0 0 0 0 0 0 0 0 0 1 0 0 0 0 0 0 0 0 0 0 0 0 0 0 0 0
1 0 0 1 1 0 0 1 1 1 0 1 1 0 0 0 0 0 0 0 0 0 1 0 0 0 0 0 0 0 0 0 0 0 0 0 0 0 0
1 0 0 1 1 0 0 1 1 1 0 1 1 0 0 0 0 0 0 0 0 0 1 0 0 0 0 0 0 0 0 0 0 0 0 0 0 0 0
1 0 0 1 1 0 0 1 1 1 0 1 1 0 0 0 0 0 0 0 0 0 1 0 0 0 0 0 0 0 0 0 0 0 0 0 0 0 0
1 0 0 1 1 0 0 1 1 1 0 1 1 0 0 0 0 0 0 0 0 0 1 0 0 0 0 0 0 0 0 0 0 0 0 0 0 0 0
1 0 0 1 1 0 0 1 1 1 0 1 1 0 0 0 0 0 0 0 0 0 1 0 0 0 0 0 0 0 0 0 0 0 0 0 0 0 0
1 0 0 1 1 0 0 1 1 1 0 1 1 0 0 0 0 0 0 0 0 0 1 0 0 0 0 0 0 0 0 0 0 0 0 0 0 0 0
1 0 0 1 1 0 0 1 1 1 0 1 1 0 0 0 0 0 0 0 0 0 1 0 0 0 0 0 0 0 0 0 0 0 0 0 0 0 0
1 0 0 1 1 0 0 1 1 1 0 1 1 0 0 0 0 0 0 0 0 0 1 0 0 0 0 0 0 0 0 0 0 0 0 0 0 0 0
1 0 0 1 1 0 0 1 1 1 0 1 1 0 0 0 0 0 0 0 0 0 1 0 0 0 0 0 0 0 0 0 0 0 0 0 0 0 0
1 0 0 1 1 0 0 1 1 1 0 1 1 0 0 0 0 0 0 0 0 0 1 0 0 0 0 0 0 0 0 0 0 0 0 0 0 0 0
1 0 0 1 1 0 0 1 1 1 0 1 1 0 0 0 0 0 0 0 0 0 1 0 0 0 0 0 0 0 0 0 0 0 0 0 0 0 0
1 0 0 1 1 0 0 1 1 1 0 1 1 0 0 0 0 0 0 0 0 0 1 0 0 0 0 0 0 0 0 0 0 0 0 0 0 0 0
1 0 0 1 1 0 0 1 1 1 0 1 1 0 0 0 0 0 0 0 0 0 1 0 0 0 0 0 0 0 0 0 0 0 0 0 0 0 0
1 0 0 1 1 0 0 1 1 1 0 1 1 0 0 0 0 0 0 0 0 0 1 0 0 0 0 0 0 0 0 0 0 0 0 0 0 0 0
1 0 0 1 1 0 0 1 1 1 0 1 1 0 0 0 0 0 0 0 0 0 1 0 0 0 0 0 0 0 0 0 0 0 0 0 0 0 0
1 0 0 1 1 0 0 1 1 1 0 1 1 0 0 0 0 0 0 0 0 0 1 0 0 0 0 0 0 0 0 0 0 0 0 0 0 0 0
1 0 0 1 1 0 0 1 1 1 0 1 1 0 0 0 0 0 0 0 0 0 1 0 0 0 0 0 0 0 0 0 0 0 0 0 0 0 0
1 0 0 1 1 0 0 1 1 1 0 1 1 0 0 0 0 0 0 0 0 0 1 0 0 0 0 0 0 0 0 0 0 0 0 0 0 0 0
1 0 0 1 1 0 0 1 1 1 0 1 1 0 0 0 0 0 0 0 0 0 1 0 0 0 0 0 0 0 0 0 0 0 0 0 0 0 0
1 0 0 1 1 0 0 1 1 1 0 1 1 0 0 0 0 0 0 0 0 0 1 0 0 0 0 0 0 0 0 0 0 0 0 0 0 0 0
1 0 0 1 1 0 0 1 1 1 0 1 1 0 0 0 0 0 0 0 0 0 1 0 0 0 0 0 0 0 0 0 0 0 0 0 0 0 0
1 0 0 1 1 0 0 1 1 1 0 1 1 0 0 0 0 0 0 0 0 0 1 0 0 0 0 0 0 0 0 0 0 0 0 0 0 0 0
1 0 0 1 1 0 0 1 1 1 0 1 1 0 0 0 0 0 0 0 0 0 1 0 0 0 0 0 0 0 0 0 0 0 0 0 0 0 0
1 0 0 1 1 0 0 1 1 1 0 1 1 0 0 0 0 0 0 0 0 0 1 0 0 0 0 0 0 0 0 0 0 0 0 0 0 0 0
1 0 0 1 1 0 0 1 1 1 0 1 1 0 0 0 0 0 0 0 0 0 1 0 0 0 0 0 0 0 0 0 0 0 0 0 0 0 0
1 0 0 1 1 0 0 1 1 1 0 1 1 0 0 0 0 0 0 0 0 0 1 0 0 0 0 0 0 0 0 0 0 0 0 0 0 0 0
1 0 0 1 1 0 0 1 1 1 0 1 1 0 0 0 0 0 0 0 0 0 1 0 0 0 0 0 0 0 0 0 0 0 0 0 0 0 0
1 0 0 1 1 0 0 1 1 1 0 1 1 0 0 0 0 0 0 0 0 0 1 0 0 0 0 0 0 0 0 0 0 0 0 0 0 0 0
1 0 0 1 1 0 0 1 1 1 0 1 1 0 0 0 0 0 0 0 0 0 1 0 0 0 0 0 0 0 0 0 0 0 0 0 0 0 0
1 0 0 1 1 0 0 1 1 1 0 1 1 0 0 0 0 0 0 0 0 0 1 0 0 0 0 0 0 0 0 0 0 0 0 0 0 0 0
1 0 0 1 1 0 0 1 1 1 0 1 1 0 0 0 0 0 0 0 0 0 1 0 0 0 0 0 0 0 0 0 0 0 0 0 0 0 0
1 0 0 1 1 0 0 1 1 1 0 1 1 0 0 0 0 0 0 0 0 0 1 0 0 0 0 0 0 0 0 0 0 0 0 0 0 0 0
1 0 0 1 1 0 0 1 1 1 0 1 1 0 0 0 0 0 0 0 0 0 1 0 0 0 0 0 0 0 0 0 0 0 0 0 0 0 0
1 0 0 1 1 0 0 1 1 1 0 1 1 0 0 0 0 0 0 0 0 0 1 0 0 0 0 0 0 0 0 0 0 0 0 0 0 0 0
1 0 0 1 1 0 0 1 1 1 0 1 1 0 0 0 0 0 0 0 0 0 1 0 0 0 0 0 0 0 0 0 0 0 0 0 0 0 0
1 0 0 1 1 0 0 1 1 1 0 1 1 0 0 0 0 0 0 0 0 0 1 0 0 0 0 0 0 0 0 0 0 0 0 0 0 0 0
1 0 0 1 1 0 0 1 1 1 0 1 1 0 0 0 0 0 0 0 0 0 1 0 0 0 0 0 0 0 0 0 0 0 0 0 0 0 0
1 0 0 1 1 0 0 1 1 1 0 1 1 0 0 0 0 0 0 0 0 0 1 0 0 0 0 0 0 0 0 0 0 0 0 0 0 0 0
1 0 0 1 1 0 0 1 1 1 0 1 1 0 0 0 0 0 0 0 0 0 1 0 0 0 0 0 0 0 0 0 0 0 0 0 0 0 0
1 0 0 1 1 0 0 1 1 1 0 1 1 0 0 0 0 0 0 0 0 0 1 0 0 0 0 0 0 0 0 0 0 0 0 0 0 0 0
1 0 0 1 1 0 0 1 1 1 0 1 1 0 0 0 0 0 0 0 0 0 1 0 0 0 0 0 0 0 0 0 0 0 0 0 0 0 0
1 0 0 1 1 0 0 1 1 1 0 1 1 0 0 0 0 0 0 0 0 0 1 0 0 0 0 0 0 0 0 0 0 0 0 0 0 0 0
1 0 0 1 1 0 0 1 1 1 0 1 1 0 0 0 0 0 0 0 0 0 1 0 0 0 0 0 0 0 0 0 0 0 0 0 0 0 0
1 0 0 1 1 0 0 1 1 1 0 1 1 0 0 0 0 0 0 0 0 0 1 0 0 0 0 0 0 0 0 0 0 0 0 0 0 0 0
1 0 0 1 1 0 0 1 1 1 0 1 1 0 0 0 0 0 0 0 0 0 1 0 0 0 0 0 0 0 0 0 0 0 0 0 0 0 0
1 0 0 1 1 0 0 1 1 1 0 1 1 0 0 0 0 0 0 0 0 0 1 0 0 0 0 0 0 0 0 0 0 0 0 0 0 0 0
1 0 0 1 1 0 0 1 1 1 0 1 1 0 0 0 0 0 0 0 0 0 1 0 0 0 0 0 0 0 0 0 0 0 0 0 0 0 0
1 0 0 1 1 0 0 1 1 1 0 1 1 0 0 0 0 0 0 0 0 0 1 0 0 0 0 0 0 0 0 0 0 0 0 0 0 0 0
1 0 0 1 1 0 0 1 1 1 0 1 1 0 0 0 0 0 0 0 0 0 1 0 0 0 0 0 0 0 0 0 0 0 0 0 0 0 0
1 0 0 1 1 0 0 1 1 1 0 1 1 0 0 0 0 0 0 0 0 0 1 0 0 0 0 0 0 0 0 0 0 0 0 0 0 0 0
1 0 0 1 1 0 0 1 1 1 0 1 1 0 0 0 0 0 0 0 0 0 1 0 0 0 0 0 0 0 0 0 0 0 0 0 0 0 0
1 0 0 1 1 0 0 1 1 1 0 1 1 0 0 0 0 0 0 0 0 0 1 0 0 0 0 0 0 0 0 0 0 0 0 0 0 0 0
1 0 0 1 1 0 0 1 1 1 0 1 1 0 0 0 0 0 0 0 0 0 1 0 0 0 0 0 0 0 0 0 0 0 0 0 0 0 0
1 0 0 1 1 0 0 1 1 1 0 1 1 0 0 0 0 0 0 0 0 0 1 0 0 0 0 0 0 0 0 0 0 0 0 0 0 0 0
1 0 0 1 1 0 0 1 1 1 0 1 1 0 0 0 0 0 0 0 0 0 1 0 0 0 0 0 0 0 0 0 0 0 0 0 0 0 0
1 0 0 1 1 0 0 1 1 1 0 1 1 0 0 0 0 0 0 0 0 0 1 0 0 0 0 0 0 0 0 0 0 0 0 0 0 0 0
1 0 0 1 1 0 0 1 1 1 0 1 1 0 0 0 0 0 0 0 0 0 1 0 0 0 0 0 0 0 0 0 0 0 0 0 0 0 0
1 0 0 1 1 0 0 1 1 1 0 1 1 0 0 0 0 0 0 0 0 0 1 0 0 0 0 0 0 0 0 0 0 0 0 0 0 0 0
1 0 0 1 1 0 0 1 1 1 0 1 1 0 0 0 0 0 0 0 0 0 1 0 0 0 0 0 0 0 0 0 0 0 0 0 0 0 0
1 0 0 1 1 0 0 1 1 1 0 1 1 0 0 0 0 0 0 0 0 0 1 0 0 0 0 0 0 0 0 0 0 0 0 0 0 0 0
1 0 0 1 1 0 0 1 1 1 0 1 1 0 0 0 0 0 0 0 0 0 1 0 0 0 0 0 0 0 0 0 0 0 0 0 0 0 0
1 0 0 1 1 0 0 1 1 1 0 1 1 0 0 0 0 0 0 0 0 0 1 0 0 0 0 0 0 0 0 0 0 0 0 0 0 0 0
1 0 0 1 1 0 0 1 1 1 0 1 1 0 0 0 0 0 0 0 0 0 1 0 0 0 0 0 0 0 0 0 0 0 0 0 0 0 0
1 0 0 1 1 0 0 1 1 1 0 1 1 0 0 0 0 0 0 0 0 0 1 0 0 0 0 0 0 0 0 0 0 0 0 0 0 0 0
1 0 0 1 1 0 0 1 1 1 0 1 1 0 0 0 0 0 0 0 0 0 1 0 0 0 0 0 0 0 0 0 0 0 0 0 0 0 0
1 0 0 1 1 0 0 1 1 1 0 1 1 0 0 0 0 0 0 0 0 0 1 0 0 0 0 0 0 0 0 0 0 0 0 0 0 0 0
1 0 0 1 1 0 0 1 1 1 0 1 1 0 0 0 0 0 0 0 0 0 1 0 0 0 0 0 0 0 0 0 0 0 0 0 0 0 0
1 0 0 1 1 0 0 1 1 1 0 1 1 0 0 0 0 0 0 0 0 0 1 0 0 0 0 0 0 0 0 0 0 0 0 0 0 0 0
1 0 0 1 1 0 0 1 1 1 0 1 1 0 0 0 0 0 0 0 0 0 1 0 0 0 0 0 0 0 0 0 0 0 0 0 0 0 0
1 0 0 1 1 0 0 1 1 1 0 1 1 0 0 0 0 0 0 0 0 0 1 0 0 0 0 0 0 0 0 0 0 0 0 0 0 0 0
1 0 0 1 1 0 0 1 1 1 0 1 1 0 0 0 0 0 0 0 0 0 1 0 0 0 0 0 0 0 0 0 0 0 0 0 0 0 0
1 0 0 1 1 0 0 1 1 1 0 1 1 0 0 0 0 0 0 0 0 0 1 0 0 0 0 0 0 0 0 0 0 0 0 0 0 0 0
1 0 0 1 1 0 0 1 1 1 0 1 1 0 0 0 0 0 0 0 0 0 1 0 0 0 0 0 0 0 0 0 0 0 0 0 0 0 0
1 0 0 1 1 0 0 1 1 1 0 1 1 0 0 0 0 0 0 0 0 0 1 0 0 0 0 0 0 0 0 0 0 0 0 0 0 0 0
1 0 0 1 1 0 0 1 1 1 0 1 1 0 0 0 0 0 0 0 0 0 1 0 0 0 0 0 0 0 0 0 0 0 0 0 0 0 0
1 0 0 1 1 0 0 1 1 1 0 1 1 0 0 0 0 0 0 0 0 0 1 0 0 0 0 0 0 0 0 0 0 0 0 0 0 0 0
1 0 0 1 1 0 0 1 1 1 0 1 1 0 0 0 0 0 0 0 0 0 1 0 0 0 0 0 0 0 0 0 0 0 0 0 0 0 0
1 0 0 1 1 0 0 1 1 1 0 1 1 0 0 0 0 0 0 0 0 0 1 0 0 0 0 0 0 0 0 0 0 0 0 0 0 0 0
1 0 0 1 1 0 0 1 1 1 0 1 1 0 0 0 0 0 0 0 0 0 1 0 0 0 0 0 0 0 0 0 0 0 0 0 0 0 0
1 0 0 1 1 0 0 1 1 1 0 1 1 0 0 0 0 0 0 0 0 0 1 0 0 0 0 0 0 0 0 0 0 0 0 0 0 0 0
1 0 0 1 1 0 0 1 1 1 0 1 1 0 0 0 0 0 0 0 0 0 1 0 0 0 0 0 0 0 0 0 0 0 0 0 0 0 0
1 0 0 1 1 0 0 1 1 1 0 1 1 0 0 0 0 0 0 0 0 0 1 0 0 0 0 0 0 0 0 0 0 0 0 0 0 0 0
1 0 0 1 1 0 0 1 1 1 0 1 1 0 0 0 0 0 0 0 0 0 1 0 0 0 0 0 0 0 0 0 0 0 0 0 0 0 0
1 0 0 1 1 0 0 1 1 1 0 1 1 0 0 0 0 0 0 0 0 0 1 0 0 0 0 0 0 0 0 0 0 0 0 0 0 0 0
1 0 0 1 1 0 0 1 1 1 0 1 1 0 0 0 0 0 0 0 0 0 1 0 0 0 0 0 0 0 0 0 0 0 0 0 0 0 0
1 0 0 1 1 0 0 1 1 1 0 1 1 0 0 0 0 0 0 0 0 0 1 0 0 0 0 0 0 0 0 0 0 0 0 0 0 0 0
1 0 0 1 1 0 0 1 1 1 0 1 1 0 0 0 0 0 0 0 0 0 1 0 0 0 0 0 0 0 0 0 0 0 0 0 0 0 0
1 0 0 1 1 0 0 1 1 1 0 1 1 0 0 0 0 0 0 0 0 0 1 0 0 0 0 0 0 0 0 0 0 0 0 0 0 0 0
1 0 0 1 1 0 0 1 1 1 0 1 1 0 0 0 0 0 0 0 0 0 1 0 0 0 0 0 0 0 0 0 0 0 0 0 0 0 0
1 0 0 1 1 0 0 1 1 1 0 1 1 0 0 0 0 0 0 0 0 0 1 0 0 0 0 0 0 0 0 0 0 0 0 0 0 0 0
1 0 0 1 1 0 0 1 1 1 0 1 1 0 0 0 0 0 0 0 0 0 1 0 0 0 0 0 0 0 0 0 0 0 0 0 0 0 0
1 0 0 1 1 0 0 1 1 1 0 1 1 0 0 0 0 0 0 0 0 0 1 0 0 0 0 0 0 0 0 0 0 0 0 0 0 0 0
1 0 0 1 1 0 0 1 1 1 0 1 1 0 0 0 0 0 0 0 0 0 1 0 0 0 0 0 0 0 0 0 0 0 0 0 0 0 0
1 0 0 1 1 0 0 1 1 1 0 1 1 0 0 0 0 0 0 0 0 0 1 0 0 0 0 0 0 0 0 0 0 0 0 0 0 0 0
1 0 0 1 1 0 0 1 1 1 0 1 1 0 0 0 0 0 0 0 0 0 1 0 0 0 0 0 0 0 0 0 0 0 0 0 0 0 0
1 0 0 1 1 0 0 1 1 1 0 1 1 0 0 0 0 0 0 0 0 0 1 0 0 0 0 0 0 0 0 0 0 0 0 0 0 0 0
1 0 0 1 1 0 0 1 1 1 0 1 1 0 0 0 0 0 0 0 0 0 1 0 0 0 0 0 0 0 0 0 0 0 0 0 0 0 0
1 0 0 1 1 0 0 1 1 1 0 1 1 0 0 0 0 0 0 0 0 0 1 0 0 0 0 0 0 0 0 0 0 0 0 0 0 0 0
1 0 0 1 1 0 0 1 1 1 0 1 1 0 0 0 0 0 0 0 0 0 1 0 0 0 0 0 0 0 0 0 0 0 0 0 0 0 0
1 0 0 1 1 0 0 1 1 1 0 1 1 0 0 0 0 0 0 0 0 0 1 0 0 0 0 0 0 0 0 0 0 0 0 0 0 0 0
1 0 0 1 1 0 0 1 1 1 0 1 1 0 0 0 0 0 0 0 0 0 1 0 0 0 0 0 0 0 0 0 0 0 0 0 0 0 0
1 0 0 1 1 0 0 1 1 1 0 1 1 0 0 0 0 0 0 0 0 0 1 0 0 0 0 0 0 0 0 0 0 0 0 0 0 0 0
1 0 0 1 1 0 0 1 1 1 0 1 1 0 0 0 0 0 0 0 0 0 1 0 0 0 0 0 0 0 0 0 0 0 0 0 0 0 0
1 0 0 1 1 0 0 1 1 1 0 1 1 0 0 0 0 0 0 0 0 0 1 0 0 0 0 0 0 0 0 0 0 0 0 0 0 0 0
1 0 0 1 1 0 0 1 1 1 0 1 1 0 0 0 0 0 0 0 0 0 1 0 0 0 0 0 0 0 0 0 0 0 0 0 0 0 0
1 0 0 1 1 0 0 1 1 1 0 1 1 0 0 0 0 0 0 0 0 0 1 0 0 0 0 0 0 0 0 0 0 0 0 0 0 0 0
1 0 0 1 1 0 0 1 1 1 0 1 1 0 0 0 0 0 0 0 0 0 1 0 0 0 0 0 0 0 0 0 0 0 0 0 0 0 0
1 0 0 1 1 0 0 1 1 1 0 1 1 0 0 0 0 0 0 0 0 0 1 0 0 0 0 0 0 0 0 0 0 0 0 0 0 0 0
1 0 0 1 1 0 0 1 1 1 0 1 1 0 0 0 0 0 0 0 0 0 1 0 0 0 0 0 0 0 0 0 0 0 0 0 0 0 0
1 0 0 1 1 0 0 1 1 1 0 1 1 0 0 0 0 0 0 0 0 0 1 0 0 0 0 0 0 0 0 0 0 0 0 0 0 0 0
1 0 0 1 1 0 0 1 1 1 0 1 1 0 0 0 0 0 0 0 0 0 1 0 0 0 0 0 0 0 0 0 0 0 0 0 0 0 0
1 0 0 1 1 0 0 1 1 1 0 1 1 0 0 0 0 0 0 0 0 0 1 0 0 0 0 0 0 0 0 0 0 0 0 0 0 0 0
1 0 0 1 1 0 0 1 1 1 0 1 1 0 0 0 0 0 0 0 0 0 1 0 0 0 0 0 0 0 0 0 0 0 0 0 0 0 0
1 0 0 1 1 0 0 1 1 1 0 1 1 0 0 0 0 0 0 0 0 0 1 0 0 0 0 0 0 0 0 0 0 0 0 0 0 0 0
1 0 0 1 1 0 0 1 1 1 0 1 1 0 0 0 0 0 0 0 0 0 1 0 0 0 0 0 0 0 0 0 0 0 0 0 0 0 0
1 0 0 1 1 0 0 1 1 1 0 1 1 0 0 0 0 0 0 0 0 0 1 0 0 0 0 0 0 0 0 0 0 0 0 0 0 0 0
1 0 0 1 1 0 0 1 1 1 0 1 1 0 0 0 0 0 0 0 0 0 1 0 0 0 0 0 0 0 0 0 0 0 0 0 0 0 0
1 0 0 1 1 0 0 1 1 1 0 1 1 0 0 0 0 0 0 0 0 0 1 0 0 0 0 0 0 0 0 0 0 0 0 0 0 0 0
1 0 0 1 1 0 0 1 1 1 0 1 1 0 0 0 0 0 0 0 0 0 1 0 0 0 0 0 0 0 0 0 0 0 0 0 0 0 0
1 0 0 1 1 0 0 1 1 1 0 1 1 0 0 0 0 0 0 0 0 0 1 0 0 0 0 0 0 0 0 0 0 0 0 0 0 0 0
1 0 0 1 1 0 0 1 1 1 0 1 1 0 0 0 0 0 0 0 0 0 1 0 0 0 0 0 0 0 0 0 0 0 0 0 0 0 0
1 0 0 1 1 0 0 1 1 1 0 1 1 0 0 0 0 0 0 0 0 0 1 0 0 0 0 0 0 0 0 0 0 0 0 0 0 0 0
1 0 0 1 1 0 0 1 1 1 0 1 1 0 0 0 0 0 0 0 0 0 1 0 0 0 0 0 0 0 0 0 0 0 0 0 0 0 0
1 0 0 1 1 0 0 1 1 1 0 1 1 0 0 0 0 0 0 0 0 0 1 0 0 0 0 0 0 0 0 0 0 0 0 0 0 0 0
1 0 0 1 1 0 0 1 1 1 0 1 1 0 0 0 0 0 0 0 0 0 1 0 0 0 0 0 0 0 0 0 0 0 0 0 0 0 0
1 0 0 1 1 0 0 1 1 1 0 1 1 0 0 0 0 0 0 0 0 0 1 0 0 0 0 0 0 0 0 0 0 0 0 0 0 0 0
1 0 0 1 1 0 0 1 1 1 0 1 1 0 0 0 0 0 0 0 0 0 1 0 0 0 0 0 0 0 0 0 0 0 0 0 0 0 0
1 0 0 1 1 0 0 1 1 1 0 1 1 0 0 0 0 0 0 0 0 0 1 0 0 0 0 0 0 0 0 0 0 0 0 0 0 0 0
1 0 0 1 1 0 0 1 1 1 0 1 1 0 0 0 0 0 0 0 0 0 1 0 0 0 0 0 0 0 0 0 0 0 0 0 0 0 0
1 0 0 1 1 0 0 1 1 1 0 1 1 0 0 0 0 0 0 0 0 0 1 0 0 0 0 0 0 0 0 0 0 0 0 0 0 0 0
1 0 0 1 1 0 0 1 1 1 0 1 1 0 0 0 0 0 0 0 0 0 1 0 0 0 0 0 0 0 0 0 0 0 0 0 0 0 0
1 0 0 1 1 0 0 1 1 1 0 1 1 0 0 0 0 0 0 0 0 0 1 0 0 0 0 0 0 0 0 0 0 0 0 0 0 0 0
1 0 0 1 1 0 0 1 1 1 0 1 1 0 0 0 0 0 0 0 0 0 1 0 0 0 0 0 0 0 0 0 0 0 0 0 0 0 0
1 0 0 1 1 0 0 1 1 1 0 1 1 0 0 0 0 0 0 0 0 0 1 0 0 0 0 0 0 0 0 0 0 0 0 0 0 0 0
1 0 0 1 1 0 0 1 1 1 0 1 1 0 0 0 0 0 0 0 0 0 1 0 0 0 0 0 0 0 0 0 0 0 0 0 0 0 0
1 0 0 1 1 0 0 1 1 1 0 1 1 0 0 0 0 0 0 0 0 0 1 0 0 0 0 0 0 0 0 0 0 0 0 0 0 0 0
1 0 0 1 1 0 0 1 1 1 0 1 1 0 0 0 0 0 0 0 0 0 1 0 0 0 0 0 0 0 0 0 0 0 0 0 0 0 0
1 0 0 1 1 0 0 1 1 1 0 1 1 0 0 0 0 0 0 0 0 0 1 0 0 0 0 0 0 0 0 0 0 0 0 0 0 0 0
1 0 0 1 1 0 0 1 1 1 0 1 1 0 0 0 0 0 0 0 0 0 1 0 0 0 0 0 0 0 0 0 0 0 0 0 0 0 0
1 0 0 1 1 0 0 1 1 1 0 1 1 0 0 0 0 0 0 0 0 0 1 0 0 0 0 0 0 0 0 0 0 0 0 0 0 0 0
1 0 0 1 1 0 0 1 1 1 0 1 1 0 0 0 0 0 0 0 0 0 1 0 0 0 0 0 0 0 0 0 0 0 0 0 0 0 0
1 0 0 1 1 0 0 1 1 1 0 1 1 0 0 0 0 0 0 0 0 0 1 0 0 0 0 0 0 0 0 0 0 0 0 0 0 0 0
1 0 0 1 1 0 0 1 1 1 0 1 1 0 0 0 0 0 0 0 0 0 1 0 0 0 0 0 0 0 0 0 0 0 0 0 0 0 0
1 0 0 1 1 0 0 1 1 1 0 1 1 0 0 0 0 0 0 0 0 0 1 0 0 0 0 0 0 0 0 0 0 0 0 0 0 0 0
1 0 0 1 1 0 0 1 1 1 0 1 1 0 0 0 0 0 0 0 0 0 1 0 0 0 0 0 0 0 0 0 0 0 0 0 0 0 0
1 0 0 1 1 0 0 1 1 1 0 1 1 0 0 0 0 0 0 0 0 0 1 0 0 0 0 0 0 0 0 0 0 0 0 0 0 0 0
1 0 0 1 1 0 0 1 1 1 0 1 1 0 0 0 0 0 0 0 0 0 1 0 0 0 0 0 0 0 0 0 0 0 0 0 0 0 0
1 0 0 1 1 0 0 1 1 1 0 1 1 0 0 0 0 0 0 0 0 0 1 0 0 0 0 0 0 0 0 0 0 0 0 0 0 0 0
1 0 0 1 1 0 0 1 1 1 0 1 1 0 0 0 0 0 0 0 0 0 1 0 0 0 0 0 0 0 0 0 0 0 0 0 0 0 0
1 0 0 1 1 0 0 1 1 1 0 1 1 0 0 0 0 0 0 0 0 0 1 0 0 0 0 0 0 0 0 0 0 0 0 0 0 0 0
1 0 0 1 1 0 0 1 1 1 0 1 1 0 0 0 0 0 0 0 0 0 1 0 0 0 0 0 0 0 0 0 0 0 0 0 0 0 0
1 0 0 1 1 0 0 1 1 1 0 1 1 0 0 0 0 0 0 0 0 0 1 0 0 0 0 0 0 0 0 0 0 0 0 0 0 0 0
1 0 0 1 1 0 0 1 1 1 0 1 1 0 0 0 0 0 0 0 0 0 1 0 0 0 0 0 0 0 0 0 0 0 0 0 0 0 0
1 0 0 1 1 0 0 1 1 1 0 1 1 0 0 0 0 0 0 0 0 0 1 0 0 0 0 0 0 0 0 0 0 0 0 0 0 0 0
1 0 0 1 1 0 0 1 1 1 0 1 1 0 0 0 0 0 0 0 0 0 1 0 0 0 0 0 0 0 0 0 0 0 0 0 0 0 0
1 0 0 1 1 0 0 1 1 1 0 1 1 0 0 0 0 0 0 0 0 0 1 0 0 0 0 0 0 0 0 0 0 0 0 0 0 0 0
1 0 0 1 1 0 0 1 1 1 0 1 1 0 0 0 0 0 0 0 0 0 1 0 0 0 0 0 0 0 0 0 0 0 0 0 0 0 0
1 0 0 1 1 0 0 1 1 1 0 1 1 0 0 0 0 0 0 0 0 0 1 0 0 0 0 0 0 0 0 0 0 0 0 0 0 0 0
1 0 0 1 1 0 0 1 1 1 0 1 1 0 0 0 0 0 0 0 0 0 1 0 0 0 0 0 0 0 0 0 0 0 0 0 0 0 0
1 0 0 1 1 0 0 1 1 1 0 1 1 0 0 0 0 0 0 0 0 0 1 0 0 0 0 0 0 0 0 0 0 0 0 0 0 0 0
1 0 0 1 1 0 0 1 1 1 0 1 1 0 0 0 0 0 0 0 0 0 1 0 0 0 0 0 0 0 0 0 0 0 0 0 0 0 0
1 0 0 1 1 0 0 1 1 1 0 1 1 0 0 0 0 0 0 0 0 0 1 0 0 0 0 0 0 0 0 0 0 0 0 0 0 0 0
1 0 0 1 1 0 0 1 1 1 0 1 1 0 0 0 0 0 0 0 0 0 1 0 0 0 0 0 0 0 0 0 0 0 0 0 0 0 0
1 0 0 1 1 0 0 1 1 1 0 1 1 0 0 0 0 0 0 0 0 0 1 0 0 0 0 0 0 0 0 0 0 0 0 0 0 0 0
1 0 0 1 1 0 0 1 1 1 0 1 1 0 0 0 0 0 0 0 0 0 1 0 0 0 0 0 0 0 0 0 0 0 0 0 0 0 0
1 0 0 1 1 0 0 1 1 1 0 1 1 0 0 0 0 0 0 0 0 0 1 0 0 0 0 0 0 0 0 0 0 0 0 0 0 0 0
1 0 0 1 1 0 0 1 1 1 0 1 1 0 0 0 0 0 0 0 0 0 1 0 0 0 0 0 0 0 0 0 0 0 0 0 0 0 0
1 0 0 1 1 0 0 1 1 1 0 1 1 0 0 0 0 0 0 0 0 0 1 0 0 0 0 0 0 0 0 0 0 0 0 0 0 0 0
1 0 0 1 1 0 0 1 1 1 0 1 1 0 0 0 0 0 0 0 0 0 1 0 0 0 0 0 0 0 0 0 0 0 0 0 0 0 0
1 0 0 1 1 0 0 1 1 1 0 1 1 0 0 0 0 0 0 0 0 0 1 0 0 0 0 0 0 0 0 0 0 0 0 0 0 0 0
1 0 0 1 1 0 0 1 1 1 0 1 1 0 0 0 0 0 0 0 0 0 1 0 0 0 0 0 0 0 0 0 0 0 0 0 0 0 0
1 0 0 1 1 0 0 1 1 1 0 1 1 0 0 0 0 0 0 0 0 0 1 0 0 0 0 0 0 0 0 0 0 0 0 0 0 0 0
1 0 0 1 1 0 0 1 1 1 0 1 1 0 0 0 0 0 0 0 0 0 1 0 0 0 0 0 0 0 0 0 0 0 0 0 0 0 0
1 0 0 1 1 0 0 1 1 1 0 1 1 0 0 0 0 0 0 0 0 0 1 0 0 0 0 0 0 0 0 0 0 0 0 0 0 0 0
1 0 0 1 1 0 0 1 1 1 0 1 1 0 0 0 0 0 0 0 0 0 1 0 0 0 0 0 0 0 0 0 0 0 0 0 0 0 0
1 0 0 1 1 0 0 1 1 1 0 1 1 0 0 0 0 0 0 0 0 0 1 0 0 0 0 0 0 0 0 0 0 0 0 0 0 0 0
1 0 0 1 1 0 0 1 1 1 0 1 1 0 0 0 0 0 0 0 0 0 1 0 0 0 0 0 0 0 0 0 0 0 0 0 0 0 0
1 0 0 1 1 0 0 1 1 1 0 1 1 0 0 0 0 0 0 0 0 0 1 0 0 0 0 0 0 0 0 0 0 0 0 0 0 0 0
1 0 0 1 1 0 0 1 1 1 0 1 1 0 0 0 0 0 0 0 0 0 1 0 0 0 0 0 0 0 0 0 0 0 0 0 0 0 0
1 0 0 1 1 0 0 1 1 1 0 1 1 0 0 0 0 0 0 0 0 0 1 0 0 0 0 0 0 0 0 0 0 0 0 0 0 0 0
1 0 0 1 1 0 0 1 1 1 0 1 1 0 0 0 0 0 0 0 0 0 1 0 0 0 0 0 0 0 0 0 0 0 0 0 0 0 0
1 0 0 1 1 0 0 1 1 1 0 1 1 0 0 0 0 0 0 0 0 0 1 0 0 0 0 0 0 0 0 0 0 0 0 0 0 0 0
1 0 0 1 1 0 0 1 1 1 0 1 1 0 0 0 0 0 0 0 0 0 1 0 0 0 0 0 0 0 0 0 0 0 0 0 0 0 0
1 0 0 1 1 0 0 1 1 1 0 1 1 0 0 0 0 0 0 0 0 0 1 0 0 0 0 0 0 0 0 0 0 0 0 0 0 0 0
1 0 0 1 1 0 0 1 1 1 0 1 1 0 0 0 0 0 0 0 0 0 1 0 0 0 0 0 0 0 0 0 0 0 0 0 0 0 0
1 0 0 1 1 0 0 1 1 1 0 1 1 0 0 0 0 0 0 0 0 0 1 0 0 0 0 0 0 0 0 0 0 0 0 0 0 0 0
1 0 0 1 1 0 0 1 1 1 0 1 1 0 0 0 0 0 0 0 0 0 1 0 0 0 0 0 0 0 0 0 0 0 0 0 0 0 0
1 0 0 1 1 0 0 1 1 1 0 1 1 0 0 0 0 0 0 0 0 0 1 0 0 0 0 0 0 0 0 0 0 0 0 0 0 0 0
1 0 0 1 1 0 0 1 1 1 0 1 1 0 0 0 0 0 0 0 0 0 1 0 0 0 0 0 0 0 0 0 0 0 0 0 0 0 0
1 0 0 1 1 0 0 1 1 1 0 1 1 0 0 0 0 0 0 0 0 0 1 0 0 0 0 0 0 0 0 0 0 0 0 0 0 0 0
1 0 0 1 1 0 0 1 1 1 0 1 1 0 0 0 0 0 0 0 0 0 1 0 0 0 0 0 0 0 0 0 0 0 0 0 0 0 0
1 0 0 1 1 0 0 1 1 1 0 1 1 0 0 0 0 0 0 0 0 0 1 0 0 0 0 0 0 0 0 0 0 0 0 0 0 0 0
1 0 0 1 1 0 0 1 1 1 0 1 1 0 0 0 0 0 0 0 0 0 1 0 0 0 0 0 0 0 0 0 0 0 0 0 0 0 0
1 0 0 1 1 0 0 1 1 1 0 1 1 0 0 0 0 0 0 0 0 0 1 0 0 0 0 0 0 0 0 0 0 0 0 0 0 0 0
1 0 0 1 1 0 0 1 1 1 0 1 1 0 0 0 0 0 0 0 0 0 1 0 0 0 0 0 0 0 0 0 0 0 0 0 0 0 0
1 0 0 1 1 0 0 1 1 1 0 1 1 0 0 0 0 0 0 0 0 0 1 0 0 0 0 0 0 0 0 0 0 0 0 0 0 0 0
1 0 0 1 1 0 0 1 1 1 0 1 1 0 0 0 0 0 0 0 0 0 1 0 0 0 0 0 0 0 0 0 0 0 0 0 0 0 0
1 0 0 1 1 0 0 1 1 1 0 1 1 0 0 0 0 0 0 0 0 0 1 0 0 0 0 0 0 0 0 0 0 0 0 0 0 0 0
1 0 0 1 1 0 0 1 1 1 0 1 1 0 0 0 0 0 0 0 0 0 1 0 0 0 0 0 0 0 0 0 0 0 0 0 0 0 0
1 0 0 1 1 0 0 1 1 1 0 1 1 0 0 0 0 0 0 0 0 0 1 0 0 0 0 0 0 0 0 0 0 0 0 0 0 0 0
1 0 0 1 1 0 0 1 1 1 0 1 1 0 0 0 0 0 0 0 0 0 1 0 0 0 0 0 0 0 0 0 0 0 0 0 0 0 0
1 0 0 1 1 0 0 1 1 1 0 1 1 0 0 0 0 0 0 0 0 0 1 0 0 0 0 0 0 0 0 0 0 0 0 0 0 0 0
1 0 0 1 1 0 0 1 1 1 0 1 1 0 0 0 0 0 0 0 0 0 1 0 0 0 0 0 0 0 0 0 0 0 0 0 0 0 0
1 0 0 1 1 0 0 1 1 1 0 1 1 0 0 0 0 0 0 0 0 0 1 0 0 0 0 0 0 0 0 0 0 0 0 0 0 0 0
1 0 0 1 1 0 0 1 1 1 0 1 1 0 0 0 0 0 0 0 0 0 1 0 0 0 0 0 0 0 0 0 0 0 0 0 0 0 0
1 0 0 1 1 0 0 1 1 1 0 1 1 0 0 0 0 0 0 0 0 0 1 0 0 0 0 0 0 0 0 0 0 0 0 0 0 0 0
1 0 0 1 1 0 0 1 1 1 0 1 1 0 0 0 0 0 0 0 0 0 1 0 0 0 0 0 0 0 0 0 0 0 0 0 0 0 0
1 0 0 1 1 0 0 1 1 1 0 1 1 0 0 0 0 0 0 0 0 0 1 0 0 0 0 0 0 0 0 0 0 0 0 0 0 0 0
1 0 0 1 1 0 0 1 1 1 0 1 1 0 0 0 0 0 0 0 0 0 1 0 0 0 0 0 0 0 0 0 0 0 0 0 0 0 0
1 0 0 1 1 0 0 1 1 1 0 1 1 0 0 0 0 0 0 0 0 0 1 0 0 0 0 0 0 0 0 0 0 0 0 0 0 0 0
1 0 0 1 1 0 0 1 1 1 0 1 1 0 0 0 0 0 0 0 0 0 1 0 0 0 0 0 0 0 0 0 0 0 0 0 0 0 0
1 0 0 1 1 0 0 1 1 1 0 1 1 0 0 0 0 0 0 0 0 0 1 0 0 0 0 0 0 0 0 0 0 0 0 0 0 0 0
1 0 0 1 1 0 0 1 1 1 0 1 1 0 0 0 0 0 0 0 0 0 1 0 0 0 0 0 0 0 0 0 0 0 0 0 0 0 0
1 0 0 1 1 0 0 1 1 1 0 1 1 0 0 0 0 0 0 0 0 0 1 0 0 0 0 0 0 0 0 0 0 0 0 0 0 0 0
1 0 0 1 1 0 0 1 1 1 0 1 1 0 0 0 0 0 0 0 0 0 1 0 0 0 0 0 0 0 0 0 0 0 0 0 0 0 0
1 0 0 1 1 0 0 1 1 1 0 1 1 0 0 0 0 0 0 0 0 0 1 0 0 0 0 0 0 0 0 0 0 0 0 0 0 0 0
1 0 0 1 1 0 0 1 1 1 0 1 1 0 0 0 0 0 0 0 0 0 1 0 0 0 0 0 0 0 0 0 0 0 0 0 0 0 0
1 0 0 1 1 0 0 1 1 1 0 1 1 0 0 0 0 0 0 0 0 0 1 0 0 0 0 0 0 0 0 0 0 0 0 0 0 0 0
1 0 0 1 1 0 0 1 1 1 0 1 1 0 0 0 0 0 0 0 0 0 1 0 0 0 0 0 0 0 0 0 0 0 0 0 0 0 0
1 0 0 1 1 0 0 1 1 1 0 1 1 0 0 0 0 0 0 0 0 0 1 0 0 0 0 0 0 0 0 0 0 0 0 0 0 0 0
1 0 0 1 1 0 0 1 1 1 0 1 1 0 0 0 0 0 0 0 0 0 1 0 0 0 0 0 0 0 0 0 0 0 0 0 0 0 0
1 0 0 1 1 0 0 1 1 1 0 1 1 0 0 0 0 0 0 0 0 0 1 0 0 0 0 0 0 0 0 0 0 0 0 0 0 0 0
1 0 0 1 1 0 0 1 1 1 0 1 1 0 0 0 0 0 0 0 0 0 1 0 0 0 0 0 0 0 0 0 0 0 0 0 0 0 0
1 0 0 1 1 0 0 1 1 1 0 1 1 0 0 0 0 0 0 0 0 0 1 0 0 0 0 0 0 0 0 0 0 0 0 0 0 0 0
1 0 0 1 1 0 0 1 1 1 0 1 1 0 0 0 0 0 0 0 0 0 1 0 0 0 0 0 0 0 0 0 0 0 0 0 0 0 0
1 0 0 1 1 0 0 1 1 1 0 1 1 0 0 0 0 0 0 0 0 0 1 0 0 0 0 0 0 0 0 0 0 0 0 0 0 0 0
1 0 0 1 1 0 0 1 1 1 0 1 1 0 0 0 0 0 0 0 0 0 1 0 0 0 0 0 0 0 0 0 0 0 0 0 0 0 0
1 0 0 1 1 0 0 1 1 1 0 1 1 0 0 0 0 0 0 0 0 0 1 0 0 0 0 0 0 0 0 0 0 0 0 0 0 0 0
1 0 0 1 1 0 0 1 1 1 0 1 1 0 0 0 0 0 0 0 0 0 1 0 0 0 0 0 0 0 0 0 0 0 0 0 0 0 0
1 0 0 1 1 0 0 1 1 1 0 1 1 0 0 0 0 0 0 0 0 0 1 0 0 0 0 0 0 0 0 0 0 0 0 0 0 0 0
1 0 0 1 1 0 0 1 1 1 0 1 1 0 0 0 0 0 0 0 0 0 1 0 0 0 0 0 0 0 0 0 0 0 0 0 0 0 0
1 0 0 1 1 0 0 1 1 1 0 1 1 0 0 0 0 0 0 0 0 0 1 0 0 0 0 0 0 0 0 0 0 0 0 0 0 0 0
1 0 0 1 1 0 0 1 1 1 0 1 1 0 0 0 0 0 0 0 0 0 1 0 0 0 0 0 0 0 0 0 0 0 0 0 0 0 0
1 0 0 1 1 0 0 1 1 1 0 1 1 0 0 0 0 0 0 0 0 0 1 0 0 0 0 0 0 0 0 0 0 0 0 0 0 0 0
1 0 0 1 1 0 0 1 1 1 0 1 1 0 0 0 0 0 0 0 0 0 1 0 0 0 0 0 0 0 0 0 0 0 0 0 0 0 0
1 0 0 1 1 0 0 1 1 1 0 1 1 0 0 0 0 0 0 0 0 0 1 0 0 0 0 0 0 0 0 0 0 0 0 0 0 0 0
1 0 0 1 1 0 0 1 1 1 0 1 1 0 0 0 0 0 0 0 0 0 1 0 0 0 0 0 0 0 0 0 0 0 0 0 0 0 0
1 0 0 1 1 0 0 1 1 1 0 1 1 0 0 0 0 0 0 0 0 0 1 0 0 0 0 0 0 0 0 0 0 0 0 0 0 0 0
1 0 0 1 1 0 0 1 1 1 0 1 1 0 0 0 0 0 0 0 0 0 1 0 0 0 0 0 0 0 0 0 0 0 0 0 0 0 0
1 0 0 1 1 0 0 1 1 1 0 1 1 0 0 0 0 0 0 0 0 0 1 0 0 0 0 0 0 0 0 0 0 0 0 0 0 0 0
1 0 0 1 1 0 0 1 1 1 0 1 1 0 0 0 0 0 0 0 0 0 1 0 0 0 0 0 0 0 0 0 0 0 0 0 0 0 0
1 0 0 1 1 0 0 1 1 1 0 1 1 0 0 0 0 0 0 0 0 0 1 0 0 0 0 0 0 0 0 0 0 0 0 0 0 0 0
1 0 0 1 1 0 0 1 1 1 0 1 1 0 0 0 0 0 0 0 0 0 1 0 0 0 0 0 0 0 0 0 0 0 0 0 0 0 0
1 0 0 1 1 0 0 1 1 1 0 1 1 0 0 0 0 0 0 0 0 0 1 0 0 0 0 0 0 0 0 0 0 0 0 0 0 0 0
1 0 0 1 1 0 0 1 1 1 0 1 1 0 0 0 0 0 0 0 0 0 1 0 0 0 0 0 0 0 0 0 0 0 0 0 0 0 0
1 0 0 1 1 0 0 1 1 1 0 1 1 0 0 0 0 0 0 0 0 0 1 0 0 0 0 0 0 0 0 0 0 0 0 0 0 0 0
1 0 0 1 1 0 0 1 1 1 0 1 1 0 0 0 0 0 0 0 0 0 1 0 0 0 0 0 0 0 0 0 0 0 0 0 0 0 0
1 0 0 1 1 0 0 1 1 1 0 1 1 0 0 0 0 0 0 0 0 0 1 0 0 0 0 0 0 0 0 0 0 0 0 0 0 0 0
1 0 0 1 1 0 0 1 1 1 0 1 1 0 0 0 0 0 0 0 0 0 1 0 0 0 0 0 0 0 0 0 0 0 0 0 0 0 0
1 0 0 1 1 0 0 1 1 1 0 1 1 0 0 0 0 0 0 0 0 0 1 0 0 0 0 0 0 0 0 0 0 0 0 0 0 0 0
1 0 0 1 1 0 0 1 1 1 0 1 1 0 0 0 0 0 0 0 0 0 1 0 0 0 0 0 0 0 0 0 0 0 0 0 0 0 0
1 0 0 1 1 0 0 1 1 1 0 1 1 0 0 0 0 0 0 0 0 0 1 0 0 0 0 0 0 0 0 0 0 0 0 0 0 0 0
1 0 0 1 1 0 0 1 1 1 0 1 1 0 0 0 0 0 0 0 0 0 1 0 0 0 0 0 0 0 0 0 0 0 0 0 0 0 0
1 0 0 1 1 0 0 1 1 1 0 1 1 0 0 0 0 0 0 0 0 0 1 0 0 0 0 0 0 0 0 0 0 0 0 0 0 0 0
1 0 0 1 1 0 0 1 1 1 0 1 1 0 0 0 0 0 0 0 0 0 1 0 0 0 0 0 0 0 0 0 0 0 0 0 0 0 0
1 0 0 1 1 0 0 1 1 1 0 1 1 0 0 0 0 0 0 0 0 0 1 0 0 0 0 0 0 0 0 0 0 0 0 0 0 0 0
1 0 0 1 1 0 0 1 1 1 0 1 1 0 0 0 0 0 0 0 0 0 1 0 0 0 0 0 0 0 0 0 0 0 0 0 0 0 0
1 0 0 1 1 0 0 1 1 1 0 1 1 0 0 0 0 0 0 0 0 0 1 0 0 0 0 0 0 0 0 0 0 0 0 0 0 0 0
1 0 0 1 1 0 0 1 1 1 0 1 1 0 0 0 0 0 0 0 0 0 1 0 0 0 0 0 0 0 0 0 0 0 0 0 0 0 0
1 0 0 1 1 0 0 1 1 1 0 1 1 0 0 0 0 0 0 0 0 0 1 0 0 0 0 0 0 0 0 0 0 0 0 0 0 0 0
1 0 0 1 1 0 0 1 1 1 0 1 1 0 0 0 0 0 0 0 0 0 1 0 0 0 0 0 0 0 0 0 0 0 0 0 0 0 0
1 0 0 1 1 0 0 1 1 1 0 1 1 0 0 0 0 0 0 0 0 0 1 0 0 0 0 0 0 0 0 0 0 0 0 0 0 0 0
1 0 0 1 1 0 0 1 1 1 0 1 1 0 0 0 0 0 0 0 0 0 1 0 0 0 0 0 0 0 0 0 0 0 0 0 0 0 0
1 0 0 1 1 0 0 1 1 1 0 1 1 0 0 0 0 0 0 0 0 0 1 0 0 0 0 0 0 0 0 0 0 0 0 0 0 0 0
1 0 0 1 1 0 0 1 1 1 0 1 1 0 0 0 0 0 0 0 0 0 1 0 0 0 0 0 0 0 0 0 0 0 0 0 0 0 0
1 0 0 1 1 0 0 1 1 1 0 1 1 0 0 0 0 0 0 0 0 0 1 0 0 0 0 0 0 0 0 0 0 0 0 0 0 0 0
1 0 0 1 1 0 0 1 1 1 0 1 1 0 0 0 0 0 0 0 0 0 1 0 0 0 0 0 0 0 0 0 0 0 0 0 0 0 0
1 0 0 1 1 0 0 1 1 1 0 1 1 0 0 0 0 0 0 0 0 0 1 0 0 0 0 0 0 0 0 0 0 0 0 0 0 0 0
1 0 0 1 1 0 0 1 1 1 0 1 1 0 0 0 0 0 0 0 0 0 1 0 0 0 0 0 0 0 0 0 0 0 0 0 0 0 0
1 0 0 1 1 0 0 1 1 1 0 1 1 0 0 0 0 0 0 0 0 0 1 0 0 0 0 0 0 0 0 0 0 0 0 0 0 0 0
1 0 0 1 1 0 0 1 1 1 0 1 1 0 0 0 0 0 0 0 0 0 1 0 0 0 0 0 0 0 0 0 0 0 0 0 0 0 0
1 0 0 1 1 0 0 1 1 1 0 1 1 0 0 0 0 0 0 0 0 0 1 0 0 0 0 0 0 0 0 0 0 0 0 0 0 0 0
1 0 0 1 1 0 0 1 1 1 0 1 1 0 0 0 0 0 0 0 0 0 1 0 0 0 0 0 0 0 0 0 0 0 0 0 0 0 0
1 0 0 1 1 0 0 1 1 1 0 1 1 0 0 0 0 0 0 0 0 0 1 0 0 0 0 0 0 0 0 0 0 0 0 0 0 0 0
1 0 0 1 1 0 0 1 1 1 0 1 1 0 0 0 0 0 0 0 0 0 1 0 0 0 0 0 0 0 0 0 0 0 0 0 0 0 0
1 0 0 1 1 0 0 1 1 1 0 1 1 0 0 0 0 0 0 0 0 0 1 0 0 0 0 0 0 0 0 0 0 0 0 0 0 0 0
1 0 0 1 1 0 0 1 1 1 0 1 1 0 0 0 0 0 0 0 0 0 1 0 0 0 0 0 0 0 0 0 0 0 0 0 0 0 0
1 0 0 1 1 0 0 1 1 1 0 1 1 0 0 0 0 0 0 0 0 0 1 0 0 0 0 0 0 0 0 0 0 0 0 0 0 0 0
1 0 0 1 1 0 0 1 1 1 0 1 1 0 0 0 0 0 0 0 0 0 1 0 0 0 0 0 0 0 0 0 0 0 0 0 0 0 0
1 0 0 1 1 0 0 1 1 1 0 1 1 0 0 0 0 0 0 0 0 0 1 0 0 0 0 0 0 0 0 0 0 0 0 0 0 0 0
1 0 0 1 1 0 0 1 1 1 0 1 1 0 0 0 0 0 0 0 0 0 1 0 0 0 0 0 0 0 0 0 0 0 0 0 0 0 0
1 0 0 1 1 0 0 1 1 1 0 1 1 0 0 0 0 0 0 0 0 0 1 0 0 0 0 0 0 0 0 0 0 0 0 0 0 0 0
1 0 0 1 1 0 0 1 1 1 0 1 1 0 0 0 0 0 0 0 0 0 1 0 0 0 0 0 0 0 0 0 0 0 0 0 0 0 0
1 0 0 1 1 0 0 1 1 1 0 1 1 0 0 0 0 0 0 0 0 0 1 0 0 0 0 0 0 0 0 0 0 0 0 0 0 0 0
1 0 0 1 1 0 0 1 1 1 0 1 1 0 0 0 0 0 0 0 0 0 1 0 0 0 0 0 0 0 0 0 0 0 0 0 0 0 0
1 0 0 1 1 0 0 1 1 1 0 1 1 0 0 0 0 0 0 0 0 0 1 0 0 0 0 0 0 0 0 0 0 0 0 0 0 0 0
1 0 0 1 1 0 0 1 1 1 0 1 1 0 0 0 0 0 0 0 0 0 1 0 0 0 0 0 0 0 0 0 0 0 0 0 0 0 0
1 0 0 1 1 0 0 1 1 1 0 1 1 0 0 0 0 0 0 0 0 0 1 0 0 0 0 0 0 0 0 0 0 0 0 0 0 0 0
1 0 0 1 1 0 0 1 1 1 0 1 1 0 0 0 0 0 0 0 0 0 1 0 0 0 0 0 0 0 0 0 0 0 0 0 0 0 0
1 0 0 1 1 0 0 1 1 1 0 1 1 0 0 0 0 0 0 0 0 0 1 0 0 0 0 0 0 0 0 0 0 0 0 0 0 0 0
1 0 0 1 1 0 0 1 1 1 0 1 1 0 0 0 0 0 0 0 0 0 1 0 0 0 0 0 0 0 0 0 0 0 0 0 0 0 0
1 0 0 1 1 0 0 1 1 1 0 1 1 0 0 0 0 0 0 0 0 0 1 0 0 0 0 0 0 0 0 0 0 0 0 0 0 0 0
1 0 0 1 1 0 0 1 1 1 0 1 1 0 0 0 0 0 0 0 0 0 1 0 0 0 0 0 0 0 0 0 0 0 0 0 0 0 0
1 0 0 1 1 0 0 1 1 1 0 1 1 0 0 0 0 0 0 0 0 0 1 0 0 0 0 0 0 0 0 0 0 0 0 0 0 0 0
1 0 0 1 1 0 0 1 1 1 0 1 1 0 0 0 0 0 0 0 0 0 1 0 0 0 0 0 0 0 0 0 0 0 0 0 0 0 0
1 0 0 1 1 0 0 1 1 1 0 1 1 0 0 0 0 0 0 0 0 0 1 0 0 0 0 0 0 0 0 0 0 0 0 0 0 0 0
1 0 0 1 1 0 0 1 1 1 0 1 1 0 0 0 0 0 0 0 0 0 1 0 0 0 0 0 0 0 0 0 0 0 0 0 0 0 0
1 0 0 1 1 0 0 1 1 1 0 1 1 0 0 0 0 0 0 0 0 0 1 0 0 0 0 0 0 0 0 0 0 0 0 0 0 0 0
1 0 0 1 1 0 0 1 1 1 0 1 1 0 0 0 0 0 0 0 0 0 1 0 0 0 0 0 0 0 0 0 0 0 0 0 0 0 0
1 0 0 1 1 0 0 1 1 1 0 1 1 0 0 0 0 0 0 0 0 0 1 0 0 0 0 0 0 0 0 0 0 0 0 0 0 0 0
1 0 0 1 1 0 0 1 1 1 0 1 1 0 0 0 0 0 0 0 0 0 1 0 0 0 0 0 0 0 0 0 0 0 0 0 0 0 0
1 0 0 1 1 0 0 1 1 1 0 1 1 0 0 0 0 0 0 0 0 0 1 0 0 0 0 0 0 0 0 0 0 0 0 0 0 0 0
1 0 0 1 1 0 0 1 1 1 0 1 1 0 0 0 0 0 0 0 0 0 1 0 0 0 0 0 0 0 0 0 0 0 0 0 0 0 0
1 0 0 1 1 0 0 1 1 1 0 1 1 0 0 0 0 0 0 0 0 0 1 0 0 0 0 0 0 0 0 0 0 0 0 0 0 0 0
1 0 0 1 1 0 0 1 1 1 0 1 1 0 0 0 0 0 0 0 0 0 1 0 0 0 0 0 0 0 0 0 0 0 0 0 0 0 0
1 0 0 1 1 0 0 1 1 1 0 1 1 0 0 0 0 0 0 0 0 0 1 0 0 0 0 0 0 0 0 0 0 0 0 0 0 0 0
1 0 0 1 1 0 0 1 1 1 0 1 1 0 0 0 0 0 0 0 0 0 1 0 0 0 0 0 0 0 0 0 0 0 0 0 0 0 0
1 0 0 1 1 0 0 1 1 1 0 1 1 0 0 0 0 0 0 0 0 0 1 0 0 0 0 0 0 0 0 0 0 0 0 0 0 0 0
1 0 0 1 1 0 0 1 1 1 0 1 1 0 0 0 0 0 0 0 0 0 1 0 0 0 0 0 0 0 0 0 0 0 0 0 0 0 0
1 0 0 1 1 0 0 1 1 1 0 1 1 0 0 0 0 0 0 0 0 0 1 0 0 0 0 0 0 0 0 0 0 0 0 0 0 0 0
1 0 0 1 1 0 0 1 1 1 0 1 1 0 0 0 0 0 0 0 0 0 1 0 0 0 0 0 0 0 0 0 0 0 0 0 0 0 0
1 0 0 1 1 0 0 1 1 1 0 1 1 0 0 0 0 0 0 0 0 0 1 0 0 0 0 0 0 0 0 0 0 0 0 0 0 0 0
1 0 0 1 1 0 0 1 1 1 0 1 1 0 0 0 0 0 0 0 0 0 1 0 0 0 0 0 0 0 0 0 0 0 0 0 0 0 0
1 0 0 1 1 0 0 1 1 1 0 1 1 0 0 0 0 0 0 0 0 0 1 0 0 0 0 0 0 0 0 0 0 0 0 0 0 0 0
1 0 0 1 1 0 0 1 1 1 0 1 1 0 0 0 0 0 0 0 0 0 1 0 0 0 0 0 0 0 0 0 0 0 0 0 0 0 0
1 0 0 1 1 0 0 1 1 1 0 1 1 0 0 0 0 0 0 0 0 0 1 0 0 0 0 0 0 0 0 0 0 0 0 0 0 0 0
1 0 0 1 1 0 0 1 1 1 0 1 1 0 0 0 0 0 0 0 0 0 1 0 0 0 0 0 0 0 0 0 0 0 0 0 0 0 0
1 0 0 1 1 0 0 1 1 1 0 1 1 0 0 0 0 0 0 0 0 0 1 0 0 0 0 0 0 0 0 0 0 0 0 0 0 0 0
1 0 0 1 1 0 0 1 1 1 0 1 1 0 0 0 0 0 0 0 0 0 1 0 0 0 0 0 0 0 0 0 0 0 0 0 0 0 0
1 0 0 1 1 0 0 1 1 1 0 1 1 0 0 0 0 0 0 0 0 0 1 0 0 0 0 0 0 0 0 0 0 0 0 0 0 0 0
1 0 0 1 1 0 0 1 1 1 0 1 1 0 0 0 0 0 0 0 0 0 1 0 0 0 0 0 0 0 0 0 0 0 0 0 0 0 0
1 0 0 1 1 0 0 1 1 1 0 1 1 0 0 0 0 0 0 0 0 0 1 0 0 0 0 0 0 0 0 0 0 0 0 0 0 0 0
1 0 0 1 1 0 0 1 1 1 0 1 1 0 0 0 0 0 0 0 0 0 1 0 0 0 0 0 0 0 0 0 0 0 0 0 0 0 0
1 0 0 1 1 0 0 1 1 1 0 1 1 0 0 0 0 0 0 0 0 0 1 0 0 0 0 0 0 0 0 0 0 0 0 0 0 0 0
1 0 0 1 1 0 0 1 1 1 0 1 1 0 0 0 0 0 0 0 0 0 1 0 0 0 0 0 0 0 0 0 0 0 0 0 0 0 0
1 0 0 1 1 0 0 1 1 1 0 1 1 0 0 0 0 0 0 0 0 0 1 0 0 0 0 0 0 0 0 0 0 0 0 0 0 0 0
1 0 0 1 1 0 0 1 1 1 0 1 1 0 0 0 0 0 0 0 0 0 1 0 0 0 0 0 0 0 0 0 0 0 0 0 0 0 0
1 0 0 1 1 0 0 1 1 1 0 1 1 0 0 0 0 0 0 0 0 0 1 0 0 0 0 0 0 0 0 0 0 0 0 0 0 0 0
1 0 0 1 1 0 0 1 1 1 0 1 1 0 0 0 0 0 0 0 0 0 1 0 0 0 0 0 0 0 0 0 0 0 0 0 0 0 0
1 0 0 1 1 0 0 1 1 1 0 1 1 0 0 0 0 0 0 0 0 0 1 0 0 0 0 0 0 0 0 0 0 0 0 0 0 0 0
1 0 0 1 1 0 0 1 1 1 0 1 1 0 0 0 0 0 0 0 0 0 1 0 0 0 0 0 0 0 0 0 0 0 0 0 0 0 0
1 0 0 1 1 0 0 1 1 1 0 1 1 0 0 0 0 0 0 0 0 0 1 0 0 0 0 0 0 0 0 0 0 0 0 0 0 0 0
1 0 0 1 1 0 0 1 1 1 0 1 1 0 0 0 0 0 0 0 0 0 1 0 0 0 0 0 0 0 0 0 0 0 0 0 0 0 0
1 0 0 1 1 0 0 1 1 1 0 1 1 0 0 0 0 0 0 0 0 0 1 0 0 0 0 0 0 0 0 0 0 0 0 0 0 0 0
1 0 0 1 1 0 0 1 1 1 0 1 1 0 0 0 0 0 0 0 0 0 1 0 0 0 0 0 0 0 0 0 0 0 0 0 0 0 0
1 0 0 1 1 0 0 1 1 1 0 1 1 0 0 0 0 0 0 0 0 0 1 0 0 0 0 0 0 0 0 0 0 0 0 0 0 0 0
1 0 0 1 1 0 0 1 1 1 0 1 1 0 0 0 0 0 0 0 0 0 1 0 0 0 0 0 0 0 0 0 0 0 0 0 0 0 0
1 0 0 1 1 0 0 1 1 1 0 1 1 0 0 0 0 0 0 0 0 0 1 0 0 0 0 0 0 0 0 0 0 0 0 0 0 0 0
1 0 0 1 1 0 0 1 1 1 0 1 1 0 0 0 0 0 0 0 0 0 1 0 0 0 0 0 0 0 0 0 0 0 0 0 0 0 0
1 0 0 1 1 0 0 1 1 1 0 1 1 0 0 0 0 0 0 0 0 0 1 0 0 0 0 0 0 0 0 0 0 0 0 0 0 0 0
1 0 0 1 1 0 0 1 1 1 0 1 1 0 0 0 0 0 0 0 0 0 1 0 0 0 0 0 0 0 0 0 0 0 0 0 0 0 0
1 0 0 1 1 0 0 1 1 1 0 1 1 0 0 0 0 0 0 0 0 0 1 0 0 0 0 0 0 0 0 0 0 0 0 0 0 0 0
1 0 0 1 1 0 0 1 1 1 0 1 1 0 0 0 0 0 0 0 0 0 1 0 0 0 0 0 0 0 0 0 0 0 0 0 0 0 0
1 0 0 1 1 0 0 1 1 1 0 1 1 0 0 0 0 0 0 0 0 0 1 0 0 0 0 0 0 0 0 0 0 0 0 0 0 0 0
1 0 0 1 1 0 0 1 1 1 0 1 1 0 0 0 0 0 0 0 0 0 1 0 0 0 0 0 0 0 0 0 0 0 0 0 0 0 0
1 0 0 1 1 0 0 1 1 1 0 1 1 0 0 0 0 0 0 0 0 0 1 0 0 0 0 0 0 0 0 0 0 0 0 0 0 0 0
1 0 0 1 1 0 0 1 1 1 0 1 1 0 0 0 0 0 0 0 0 0 1 0 0 0 0 0 0 0 0 0 0 0 0 0 0 0 0
1 0 0 1 1 0 0 1 1 1 0 1 1 0 0 0 0 0 0 0 0 0 1 0 0 0 0 0 0 0 0 0 0 0 0 0 0 0 0
1 0 0 1 1 0 0 1 1 1 0 1 1 0 0 0 0 0 0 0 0 0 1 0 0 0 0 0 0 0 0 0 0 0 0 0 0 0 0
1 0 0 1 1 0 0 1 1 1 0 1 1 0 0 0 0 0 0 0 0 0 1 0 0 0 0 0 0 0 0 0 0 0 0 0 0 0 0
1 0 0 1 1 0 0 1 1 1 0 1 1 0 0 0 0 0 0 0 0 0 1 0 0 0 0 0 0 0 0 0 0 0 0 0 0 0 0
1 0 0 1 1 0 0 1 1 1 0 1 1 0 0 0 0 0 0 0 0 0 1 0 0 0 0 0 0 0 0 0 0 0 0 0 0 0 0
1 0 0 1 1 0 0 1 1 1 0 1 1 0 0 0 0 0 0 0 0 0 1 0 0 0 0 0 0 0 0 0 0 0 0 0 0 0 0
1 0 0 1 1 0 0 1 1 1 0 1 1 0 0 0 0 0 0 0 0 0 1 0 0 0 0 0 0 0 0 0 0 0 0 0 0 0 0
1 0 0 1 1 0 0 1 1 1 0 1 1 0 0 0 0 0 0 0 0 0 1 0 0 0 0 0 0 0 0 0 0 0 0 0 0 0 0
1 0 0 1 1 0 0 1 1 1 0 1 1 0 0 0 0 0 0 0 0 0 1 0 0 0 0 0 0 0 0 0 0 0 0 0 0 0 0
1 0 0 1 1 0 0 1 1 1 0 1 1 0 0 0 0 0 0 0 0 0 1 0 0 0 0 0 0 0 0 0 0 0 0 0 0 0 0
1 0 0 1 1 0 0 1 1 1 0 1 1 0 0 0 0 0 0 0 0 0 1 0 0 0 0 0 0 0 0 0 0 0 0 0 0 0 0
1 0 0 1 1 0 0 1 1 1 0 1 1 0 0 0 0 0 0 0 0 0 1 0 0 0 0 0 0 0 0 0 0 0 0 0 0 0 0
