# Supplementary material for: Stress and Strain Provide Positional and Directional Cues in Development
Source: PLoS Comput Biol. 2014 Jan 9;10(1):e1003410. doi: 10.1371/journal.pcbi.1003410 (PMC3886884; doi:10.1371/journal.pcbi.1003410)
Supplement: Software S1 — Archive file (tar.gz) including source code for the in-house developed C++ simulation software used in this study. Also provided are instructions and scripts for generating all results of the paper. Follow instructions in the README.txt file in the top directory for how to compile the software and generate the results. (GZ) [file pcbi.1003410.s007.gz › software/scripts/figS1/F/S1F.init]

750 2296 1547
0 0 50 0 1
1 0 2 1 2
2 0 25 2 3
3 0 26 3 4
4 0 1 4 5
5 0 51 5 0
6 1 28 6 7
7 1 3 7 8
8 1 53 8 9
9 1 51 9 5
10 1 26 4 6
11 2 4 10 11
12 2 27 11 12
13 2 25 12 2
14 2 50 1 13
15 2 52 13 10
16 3 53 14 8
17 3 28 7 110
18 3 30 110 16
19 3 5 16 17
20 3 55 17 14
21 4 52 10 18
22 4 54 18 19
23 4 6 19 20
24 4 29 20 21
25 4 27 21 11
26 5 55 22 17
27 5 30 16 23
28 5 32 23 24
29 5 7 24 25
30 5 57 25 22
31 6 56 26 27
32 6 8 27 28
33 6 31 28 29
34 6 29 29 20
35 6 54 19 26
36 7 34 30 31
37 7 9 31 32
38 7 59 32 33
39 7 57 33 25
40 7 32 24 30
41 8 58 34 35
42 8 10 35 36
43 8 33 36 37
44 8 31 37 28
45 8 56 27 34
46 9 59 38 32
47 9 34 31 39
48 9 36 39 40
49 9 11 40 41
50 9 61 41 38
51 10 60 42 43
52 10 12 43 44
53 10 35 44 45
54 10 33 45 36
55 10 58 35 42
56 11 38 46 47
57 11 13 47 48
58 11 63 48 49
59 11 61 49 41
60 11 36 40 46
61 12 62 50 51
62 12 14 51 52
63 749 -1 53 89
64 12 35 52 44
65 12 60 43 50
66 13 63 54 48
67 13 38 47 55
68 13 40 55 56
69 13 15 56 57
70 13 65 57 54
71 14 62 51 58
72 14 64 58 59
73 14 16 59 60
74 14 39 60 61
75 14 37 61 52
76 15 42 62 63
77 15 17 63 64
78 15 67 64 65
79 15 65 65 57
80 15 40 56 62
81 16 66 66 67
82 16 18 67 68
83 16 41 68 69
84 16 39 69 60
85 16 64 59 66
86 17 44 70 71
87 17 19 71 72
88 17 69 72 73
89 17 67 73 64
90 17 42 63 70
91 18 41 74 68
92 18 66 67 75
93 18 68 75 76
94 749 -1 77 53
95 18 43 76 74
96 19 69 78 72
97 19 44 71 79
98 19 46 79 80
99 19 21 80 81
100 19 71 81 78
101 20 70 82 83
102 20 22 83 84
103 20 45 84 85
104 20 43 85 76
105 20 68 76 82
106 21 71 86 81
107 21 46 80 87
108 21 48 87 88
109 749 -1 1504 77
110 21 73 88 86
111 22 45 90 84
112 22 70 83 91
113 22 72 91 92
114 22 24 92 93
115 22 47 93 90
116 23 -1 94 95
117 23 -1 95 96
118 23 73 96 88
119 23 48 88 97
120 23 -1 97 94
121 24 49 98 99
122 24 47 99 93
123 24 72 92 100
124 24 74 100 101
125 24 -1 101 98
126 25 77 102 103
127 25 75 103 104
128 25 26 104 3
129 25 27 12 102
130 26 28 105 6
131 26 75 104 208
132 26 76 208 105
133 27 77 107 102
134 27 29 21 108
135 27 79 108 107
136 28 76 105 109
137 28 78 109 110
138 749 -1 89 182
139 29 31 29 111
140 29 81 111 112
141 29 79 112 108
142 30 78 110 113
143 748 -1 106 114
144 30 32 113 23
145 31 81 115 111
146 31 33 37 116
147 31 83 116 115
148 32 82 117 118
149 32 34 118 30
150 32 80 113 117
151 33 83 119 116
152 33 35 45 120
153 33 85 120 119
154 34 82 118 121
155 34 84 121 122
156 34 36 122 39
157 35 85 123 120
158 35 37 52 124
159 35 87 124 123
160 36 84 122 125
161 36 86 125 126
162 36 38 126 46
163 37 87 127 124
164 37 39 61 128
165 37 89 128 127
166 38 86 126 129
167 38 88 129 130
168 38 40 130 55
169 39 91 131 132
170 39 89 132 128
171 39 41 69 131
172 40 90 133 134
173 40 42 134 62
174 40 88 130 133
175 41 91 135 131
176 41 43 74 136
177 41 93 136 135
178 42 92 137 138
179 42 44 138 70
180 42 90 134 137
181 43 93 139 136
182 43 45 85 140
183 43 95 140 139
184 44 94 141 142
185 44 46 142 79
186 44 92 138 141
187 45 97 143 144
188 45 95 144 140
189 45 47 90 143
190 46 96 145 146
191 46 48 146 87
192 46 94 142 145
193 47 99 147 148
194 47 97 148 143
195 47 49 99 147
196 48 -1 149 97
197 48 96 146 150
198 48 98 150 149
199 49 -1 151 152
200 49 -1 152 153
201 49 99 153 147
202 49 -1 98 151
203 50 100 154 155
204 50 102 155 156
205 50 52 156 13
206 50 51 0 154
207 51 100 157 154
208 51 53 9 158
209 51 101 158 157
210 52 104 159 160
211 52 54 160 18
212 52 102 156 159
213 53 101 161 158
214 53 55 14 162
215 53 103 162 161
216 54 104 160 163
217 54 106 163 164
218 54 56 164 26
219 55 105 165 166
220 55 103 166 162
221 55 57 22 165
222 56 106 164 167
223 56 108 167 168
224 56 58 168 34
225 57 105 169 165
226 57 59 33 170
227 57 107 170 169
228 58 110 171 172
229 58 60 172 42
230 58 108 168 171
231 59 107 173 170
232 59 61 38 174
233 59 109 174 173
234 60 110 172 175
235 60 112 175 176
236 60 62 176 50
237 61 109 177 174
238 61 63 49 178
239 61 111 178 177
240 62 114 179 180
241 62 64 180 58
242 62 112 176 179
243 748 -1 15 1503
244 63 111 181 178
245 63 65 54 181
246 748 -1 114 15
247 64 116 180 184
248 64 66 184 66
249 65 115 185 186
250 65 113 186 181
251 65 67 65 185
252 66 118 187 188
253 66 68 188 75
254 66 116 184 187
255 67 115 189 185
256 67 69 73 190
257 67 117 190 189
258 68 120 191 192
259 68 70 192 82
260 68 118 188 191
261 69 117 193 190
262 69 71 78 194
263 69 119 194 193
264 70 120 192 195
265 70 122 195 196
266 70 72 196 91
267 71 121 197 198
268 71 119 198 194
269 71 73 86 197
270 72 122 196 199
271 72 124 199 200
272 72 74 200 100
273 73 123 201 202
274 73 121 202 197
275 73 -1 96 201
276 74 -1 203 204
277 74 -1 204 101
278 74 124 200 205
279 74 -1 205 203
280 75 125 206 207
281 75 126 207 208
282 747 -1 182 183
283 75 77 103 206
284 76 128 209 210
285 76 78 210 109
286 76 126 208 209
287 77 127 211 212
288 77 125 212 206
289 77 79 107 211
290 78 130 213 214
291 78 80 214 113
292 78 128 210 213
293 79 129 215 216
294 79 127 216 211
295 79 81 112 215
296 80 130 214 217
297 80 132 217 218
298 80 82 218 117
299 81 131 219 220
300 81 129 220 215
301 81 83 115 219
302 82 134 221 222
303 82 84 222 121
304 82 132 218 221
305 83 85 119 223
306 83 133 223 224
307 83 131 224 219
308 84 136 225 226
309 84 86 226 125
310 84 134 222 225
311 85 133 227 223
312 85 87 123 228
313 85 135 228 227
314 86 138 229 230
315 86 88 230 129
316 86 136 226 229
317 87 137 231 232
318 87 135 232 228
319 87 89 127 231
320 88 140 233 234
321 88 90 234 133
322 88 138 230 233
323 89 137 235 231
324 89 91 132 236
325 89 139 236 235
326 90 142 237 238
327 90 92 238 137
328 90 140 234 237
329 91 141 239 240
330 91 139 240 236
331 91 93 135 239
332 92 142 238 346
333 92 144 346 242
334 92 94 242 141
335 93 141 243 239
336 93 95 139 244
337 93 143 244 243
338 94 146 245 246
339 94 96 246 145
340 94 144 242 245
341 95 143 247 244
342 95 97 144 248
343 95 145 248 247
344 96 148 246 250
345 96 98 250 150
346 747 749 1505 182
347 97 147 251 252
348 97 145 252 248
349 97 99 148 251
350 98 -1 253 254
351 98 -1 254 149
352 98 148 250 255
353 98 -1 255 253
354 99 149 256 257
355 99 147 257 251
356 99 -1 153 256
357 747 -1 183 259
358 100 150 258 260
359 100 102 260 155
360 100 101 157 258
361 101 151 261 258
362 746 748 106 1497
363 101 153 161 261
364 102 150 260 263
365 102 152 263 264
366 102 104 264 159
367 103 155 265 266
368 103 153 266 161
369 103 105 166 265
370 104 154 267 268
371 104 106 268 163
372 104 152 264 267
373 105 155 269 265
374 105 107 169 273
375 105 157 273 269
376 106 154 268 271
377 106 156 271 272
378 106 108 272 167
379 746 -1 249 106
380 107 109 173 274
381 107 159 274 273
382 108 158 376 276
383 108 110 276 171
384 108 156 272 376
385 109 159 277 274
386 109 111 177 278
387 109 161 278 277
388 110 112 279 175
389 110 158 276 280
390 110 160 280 279
391 111 161 281 278
392 111 113 181 282
393 111 163 282 281
394 746 -1 270 249
395 112 162 279 284
396 112 114 284 179
397 113 163 285 282
398 113 115 186 286
399 113 165 286 285
400 114 164 287 288
401 114 116 288 180
402 114 162 284 287
403 115 165 289 286
404 115 117 189 290
405 115 167 290 289
406 116 166 291 292
407 116 118 292 187
408 116 164 288 291
409 117 167 293 290
410 117 119 193 294
411 117 169 294 293
412 118 166 292 295
413 118 168 295 296
414 118 120 296 191
415 119 171 297 298
416 119 169 298 294
417 119 121 198 297
418 120 168 296 299
419 120 170 299 300
420 120 122 300 195
421 121 173 301 302
422 121 171 302 297
423 121 123 202 301
424 122 172 303 304
425 122 124 304 199
426 122 170 300 303
427 123 -1 305 306
428 123 -1 306 307
429 123 173 307 301
430 123 -1 201 305
431 745 -1 259 262
432 124 172 304 309
433 124 174 309 205
434 125 177 310 311
435 125 175 311 312
436 125 126 312 207
437 125 127 212 310
438 126 175 312 313
439 126 176 313 314
440 126 128 314 209
441 127 177 315 310
442 127 129 216 316
443 127 179 316 315
444 128 178 317 318
445 128 130 318 213
446 128 176 314 317
447 129 131 220 319
448 129 181 319 320
449 129 179 320 316
450 130 180 321 322
451 130 132 322 217
452 130 178 318 321
453 131 183 224 324
454 131 181 324 319
455 745 747 1500 259
456 132 182 325 326
457 132 134 326 221
458 132 180 322 325
459 133 183 327 224
460 133 135 227 328
461 133 185 328 327
462 134 182 326 329
463 134 184 329 330
464 134 136 330 225
465 135 187 331 332
466 135 185 332 328
467 135 137 232 331
468 136 138 333 229
469 136 184 330 334
470 136 186 334 333
471 137 189 335 336
472 137 187 336 331
473 137 139 235 335
474 745 -1 262 308
475 138 140 337 233
476 138 186 333 337
477 139 191 339 340
478 139 189 340 335
479 139 141 240 339
480 140 188 337 341
481 140 190 341 342
482 140 142 342 237
483 141 191 343 339
484 141 143 243 344
485 141 193 344 343
486 142 192 345 346
487 744 746 270 1493
488 142 190 342 345
489 143 195 347 348
490 143 193 348 344
491 143 145 247 347
492 144 194 349 350
493 144 146 350 245
494 144 192 346 349
495 145 195 351 347
496 145 147 252 352
497 145 197 352 351
498 146 196 454 354
499 146 148 354 246
500 146 194 350 454
501 147 199 257 356
502 147 197 356 352
503 744 -1 283 270
504 148 -1 357 255
505 148 196 354 358
506 148 198 358 357
507 149 -1 359 360
508 149 -1 360 361
509 149 199 361 257
510 149 -1 256 359
511 150 200 362 363
512 150 202 363 364
513 150 152 364 263
514 150 151 258 362
515 151 200 365 362
516 151 153 261 370
517 151 201 370 365
518 152 204 367 368
519 152 154 368 267
520 152 202 364 367
521 153 203 369 370
522 744 -1 338 283
523 153 155 266 369
524 154 204 368 371
525 154 206 371 372
526 154 156 372 271
527 155 203 373 369
528 155 157 269 374
529 155 205 374 373
530 156 206 372 375
531 156 208 375 376
532 743 -1 308 323
533 157 205 377 374
534 157 159 273 378
535 157 207 378 377
536 158 210 379 380
537 158 160 380 280
538 158 208 376 379
539 159 209 277 382
540 159 207 382 378
541 743 745 1496 308
542 160 212 383 384
543 160 162 384 279
544 160 210 380 383
545 161 211 385 386
546 161 209 386 277
547 161 163 281 385
548 162 212 384 387
549 162 214 387 388
550 162 164 388 287
551 163 213 389 390
552 163 211 390 385
553 163 165 285 389
554 164 216 391 392
555 164 166 392 291
556 164 214 388 391
557 165 213 393 389
558 165 167 289 394
559 165 215 394 393
560 166 218 395 396
561 166 168 396 295
562 166 216 392 395
563 167 217 397 398
564 167 215 398 394
565 167 169 293 397
566 168 220 399 400
567 168 170 400 299
568 168 218 396 399
569 169 217 401 397
570 169 171 298 402
571 169 219 402 401
572 170 220 400 403
573 170 222 403 404
574 170 172 404 303
575 171 221 405 406
576 171 219 406 402
577 171 173 302 405
578 172 224 407 408
579 172 174 408 309
580 172 222 404 407
581 173 223 409 410
582 173 221 410 405
583 173 -1 307 409
584 174 -1 411 412
585 174 -1 412 205
586 174 224 408 413
587 174 -1 413 411
588 175 225 414 415
589 743 -1 323 366
590 175 176 415 313
591 175 177 311 414
592 176 178 417 317
593 176 226 415 418
594 176 228 418 417
595 177 227 419 420
596 177 225 420 414
597 177 179 315 419
598 178 228 417 421
599 178 230 421 422
600 178 180 422 321
601 179 227 423 419
602 179 181 320 424
603 179 229 424 423
604 180 232 425 426
605 180 182 426 325
606 180 230 422 425
607 181 229 427 424
608 181 183 324 428
609 181 231 428 427
610 182 232 426 429
611 182 234 429 430
612 182 184 430 329
613 183 233 431 432
614 183 231 432 428
615 183 185 327 431
616 184 236 433 434
617 184 186 434 334
618 184 234 430 433
619 185 187 332 435
620 185 235 435 436
621 185 233 436 431
622 186 236 434 437
623 186 238 437 438
624 186 188 438 337
625 187 235 439 435
626 187 189 336 440
627 187 237 440 439
628 188 240 441 442
629 188 190 442 341
630 188 238 438 441
631 189 239 340 444
632 189 237 444 440
633 742 -1 275 241
634 190 192 445 345
635 190 240 442 446
636 190 242 446 445
637 191 241 447 448
638 191 239 448 340
639 191 193 343 447
640 192 242 445 449
641 192 244 449 450
642 192 194 450 349
643 193 241 451 447
644 193 195 348 452
645 193 243 452 451
646 194 246 453 454
647 742 744 338 1489
648 194 244 450 453
649 195 245 351 456
650 195 243 456 452
651 742 -1 241 338
652 196 248 457 458
653 196 198 458 358
654 196 246 454 457
655 197 247 459 460
656 197 245 460 351
657 197 199 356 459
658 198 248 458 461
659 198 -1 461 462
660 198 -1 462 463
661 198 -1 463 357
662 199 249 464 465
663 199 247 465 459
664 199 -1 361 464
665 200 250 466 467
666 200 202 467 363
667 200 201 365 468
668 200 251 468 466
669 201 251 469 468
670 201 203 370 470
671 201 253 470 469
672 202 252 471 472
673 202 204 472 367
674 202 250 467 471
675 203 255 473 474
676 203 253 474 470
677 203 205 373 473
678 204 252 472 475
679 204 254 475 476
680 204 206 476 371
681 205 255 477 473
682 205 207 377 478
683 205 257 478 477
684 206 254 476 479
685 206 256 479 480
686 206 208 480 375
687 207 257 481 478
688 207 209 382 482
689 207 259 482 481
690 208 258 483 484
691 208 210 484 379
692 208 256 480 483
693 209 261 485 486
694 209 259 486 482
695 209 211 386 485
696 210 258 484 487
697 210 260 487 488
698 210 212 488 383
699 211 261 489 485
700 211 213 390 490
701 211 263 490 489
702 212 262 491 492
703 212 214 492 387
704 212 260 488 491
705 213 263 493 490
706 213 215 393 494
707 213 265 494 493
708 214 262 492 495
709 214 264 495 496
710 214 216 496 391
711 215 265 497 494
712 215 217 398 498
713 215 267 498 497
714 216 266 499 500
715 216 218 500 395
716 216 264 496 499
717 217 269 501 502
718 217 267 502 498
719 217 219 401 501
720 218 268 503 504
721 218 220 504 399
722 218 266 500 503
723 219 269 505 501
724 219 221 406 509
725 219 271 509 505
726 220 270 507 508
727 220 222 508 403
728 220 268 504 507
729 741 743 1491 366
730 221 223 410 510
731 221 273 510 509
732 222 270 508 511
733 741 -1 355 443
734 222 224 511 407
735 223 -1 513 514
736 223 273 514 510
737 223 -1 409 513
738 741 -1 366 355
739 224 -1 516 413
740 224 272 511 517
741 224 274 517 516
742 225 277 518 519
743 225 275 519 520
744 225 226 520 415
745 225 227 420 518
746 226 228 521 418
747 226 275 520 522
748 226 276 522 521
749 227 279 523 524
750 227 277 524 518
751 227 229 423 523
752 228 276 521 525
753 228 278 525 526
754 228 230 526 421
755 229 279 527 523
756 229 231 427 528
757 229 281 528 527
758 230 280 529 530
759 230 232 530 425
760 230 278 526 529
761 231 233 432 531
762 231 283 531 532
763 231 281 532 528
764 232 282 533 534
765 232 234 534 429
766 232 280 530 533
767 233 283 535 531
768 233 235 436 536
769 233 285 536 535
770 234 284 537 538
771 234 236 538 433
772 234 282 534 537
773 235 287 539 540
774 235 285 540 536
775 235 237 439 539
776 236 286 541 542
777 236 238 542 437
778 236 284 538 541
779 237 287 543 539
780 237 239 444 544
781 237 289 544 543
782 238 288 545 546
783 238 240 546 441
784 238 286 542 545
785 239 291 547 548
786 239 289 548 544
787 239 241 448 547
788 240 290 549 550
789 240 242 550 446
790 240 288 546 549
791 241 291 551 547
792 241 243 451 552
793 241 293 552 551
794 242 290 550 553
795 242 292 553 554
796 242 244 554 449
797 243 293 555 552
798 243 245 456 556
799 243 295 556 555
800 244 246 557 453
801 244 292 554 558
802 244 294 558 557
803 245 297 559 560
804 245 295 560 556
805 245 247 460 559
806 246 294 557 561
807 246 296 561 562
808 246 248 562 457
809 247 299 563 564
810 247 297 564 559
811 247 249 465 563
812 248 296 562 565
813 248 298 565 566
814 248 -1 566 461
815 249 -1 567 568
816 249 299 568 563
817 249 -1 464 569
818 249 -1 569 567
819 250 300 570 571
820 250 302 571 572
821 250 252 572 471
822 250 251 466 570
823 251 253 469 573
824 251 301 573 574
825 251 300 574 570
826 252 302 572 575
827 252 304 575 576
828 252 254 576 475
829 253 301 577 573
830 253 255 474 578
831 253 303 578 577
832 254 306 684 580
833 254 256 580 479
834 254 304 576 684
835 255 303 581 578
836 255 257 477 582
837 255 305 582 581
838 256 308 583 584
839 256 258 584 483
840 256 306 580 583
841 257 305 585 582
842 257 259 481 586
843 257 307 586 585
844 740 742 275 1485
845 258 310 584 588
846 258 260 588 487
847 259 307 589 586
848 259 261 486 590
849 259 309 590 589
850 260 310 588 591
851 260 312 591 592
852 260 262 592 491
853 261 309 593 590
854 261 263 489 594
855 261 311 594 593
856 262 314 595 596
857 262 264 596 495
858 262 312 592 595
859 263 265 493 597
860 263 313 597 598
861 263 311 598 594
862 264 316 599 600
863 264 266 600 499
864 264 314 596 599
865 265 313 601 597
866 265 267 497 602
867 265 315 602 601
868 266 318 603 604
869 266 268 604 503
870 266 316 600 603
871 267 315 605 602
872 267 269 502 606
873 267 317 606 605
874 268 320 607 608
875 268 270 608 507
876 268 318 604 607
877 269 319 609 610
878 269 317 610 606
879 269 271 505 609
880 270 320 608 611
881 270 322 611 612
882 270 272 612 511
883 271 319 613 609
884 271 273 509 614
885 271 321 614 613
886 272 324 615 616
887 272 274 616 517
888 272 322 612 615
889 273 323 617 618
890 273 321 618 614
891 273 -1 514 617
892 274 324 616 619
893 274 -1 619 620
894 274 -1 620 621
895 274 -1 621 516
896 275 326 622 623
897 275 276 623 522
898 275 277 519 624
899 275 325 624 622
900 276 326 623 625
901 276 328 625 626
902 276 278 626 525
903 277 327 627 628
904 277 325 628 624
905 277 279 524 627
906 278 328 626 629
907 278 330 629 630
908 278 280 630 529
909 279 327 631 627
910 279 281 527 632
911 279 329 632 631
912 280 330 630 633
913 280 332 633 634
914 280 282 634 533
915 281 331 635 636
916 281 329 636 632
917 281 283 532 635
918 282 334 637 638
919 282 284 638 537
920 282 332 634 637
921 283 333 639 640
922 283 331 640 635
923 283 285 535 639
924 284 336 641 642
925 284 286 642 541
926 284 334 638 641
927 285 333 643 639
928 285 287 540 644
929 285 335 644 643
930 286 338 645 646
931 286 288 646 545
932 286 336 642 645
933 287 337 647 648
934 287 335 648 644
935 287 289 543 647
936 288 338 646 649
937 288 340 649 650
938 288 290 650 549
939 289 337 651 647
940 289 291 548 652
941 289 339 652 651
942 290 340 650 653
943 290 342 653 654
944 290 292 654 553
945 291 339 655 652
946 291 293 551 656
947 291 341 656 655
948 292 344 657 658
949 292 294 658 558
950 292 342 654 657
951 293 341 659 656
952 293 295 555 660
953 293 343 660 659
954 294 346 661 662
955 294 296 662 561
956 294 344 658 661
957 295 345 663 664
958 295 343 664 660
959 295 297 560 663
960 296 346 662 665
961 296 348 665 666
962 296 298 666 565
963 297 345 667 663
964 297 299 564 668
965 297 347 668 667
966 298 -1 669 670
967 298 -1 670 566
968 298 348 666 671
969 298 -1 671 669
970 299 349 672 673
971 299 347 673 668
972 299 -1 568 672
973 300 350 674 675
974 300 302 675 571
975 300 301 574 676
976 300 351 676 674
977 301 351 677 676
978 301 303 577 678
979 301 353 678 677
980 302 352 679 680
981 302 304 680 575
982 302 350 675 679
983 303 355 681 682
984 303 353 682 678
985 303 305 581 681
986 304 354 683 684
987 740 -1 381 275
988 304 352 680 683
989 305 355 685 681
990 305 307 585 686
991 305 357 686 685
992 306 356 687 688
993 306 308 688 583
994 306 354 684 687
995 307 309 589 689
996 307 359 689 690
997 307 357 690 686
998 308 358 691 692
999 308 310 692 584
1000 308 356 688 691
1001 309 361 693 694
1002 309 359 694 689
1003 309 311 593 693
1004 310 360 695 696
1005 310 312 696 591
1006 310 358 692 695
1007 311 363 697 698
1008 311 361 698 693
1009 311 313 598 697
1010 312 360 696 699
1011 312 362 699 700
1012 312 314 700 595
1013 313 363 701 697
1014 313 315 601 702
1015 313 365 702 701
1016 729 731 1467 884
1017 314 316 703 599
1018 314 362 700 703
1019 315 365 705 702
1020 315 317 605 706
1021 315 367 706 705
1022 316 366 707 708
1023 316 318 708 603
1024 316 364 703 707
1025 317 369 709 710
1026 317 367 710 706
1027 317 319 610 709
1028 318 366 708 711
1029 318 368 711 712
1030 318 320 712 607
1031 319 371 713 714
1032 319 369 714 709
1033 319 321 613 713
1034 320 368 712 715
1035 320 370 715 716
1036 320 322 716 611
1037 321 373 717 718
1038 321 371 718 713
1039 321 323 618 717
1040 322 370 716 719
1041 322 372 719 720
1042 322 324 720 615
1043 323 -1 721 723
1044 739 741 1488 443
1045 323 373 723 717
1046 323 -1 617 721
1047 324 372 720 724
1048 324 374 724 725
1049 324 -1 725 619
1050 325 377 628 727
1051 325 375 727 728
1052 325 326 728 622
1053 729 -1 884 882
1054 326 328 729 625
1055 326 375 728 730
1056 326 376 730 729
1057 327 377 731 628
1058 327 329 631 732
1059 327 379 732 731
1060 328 376 729 733
1061 328 378 733 734
1062 328 330 734 629
1063 329 381 735 736
1064 329 379 736 732
1065 329 331 636 735
1066 330 380 737 738
1067 330 332 738 633
1068 330 378 734 737
1069 331 381 739 735
1070 331 333 640 740
1071 331 383 740 739
1072 332 382 741 742
1073 332 334 742 637
1074 332 380 738 741
1075 333 385 643 744
1076 333 383 744 740
1077 739 -1 443 506
1078 738 -1 353 381
1079 334 384 742 746
1080 334 336 746 641
1081 335 387 747 748
1082 335 385 748 643
1083 335 337 648 747
1084 336 338 749 645
1085 336 384 746 750
1086 336 386 750 749
1087 337 389 751 752
1088 337 387 752 747
1089 337 339 651 751
1090 338 388 753 754
1091 338 340 754 649
1092 338 386 749 753
1093 339 389 755 751
1094 339 341 655 756
1095 339 391 756 755
1096 340 342 757 653
1097 340 388 754 758
1098 340 390 758 757
1099 341 391 759 756
1100 341 343 659 760
1101 341 393 760 759
1102 738 -1 515 353
1103 342 392 757 762
1104 342 344 762 657
1105 343 395 763 764
1106 343 393 764 760
1107 343 345 664 763
1108 344 394 765 766
1109 344 346 766 661
1110 344 392 762 765
1111 345 395 767 763
1112 345 347 667 768
1113 345 397 768 767
1114 346 396 769 770
1115 346 348 770 665
1116 346 394 766 769
1117 347 397 771 768
1118 347 349 673 772
1119 347 399 772 771
1120 348 396 770 773
1121 348 398 773 774
1122 348 -1 774 671
1123 349 -1 775 776
1124 349 399 776 772
1125 349 -1 672 777
1126 349 -1 777 775
1127 350 402 778 779
1128 350 352 779 679
1129 350 351 674 780
1130 350 400 780 778
1131 351 401 781 782
1132 351 400 782 780
1133 351 353 677 781
1134 352 404 783 784
1135 352 354 784 683
1136 352 402 779 783
1137 738 740 381 1481
1138 353 401 785 781
1139 353 355 682 785
1140 354 404 784 787
1141 354 406 787 788
1142 354 356 788 687
1143 355 403 789 785
1144 355 357 685 790
1145 355 405 790 789
1146 356 408 791 792
1147 356 358 792 691
1148 356 406 788 791
1149 357 405 793 790
1150 357 359 690 794
1151 357 407 794 793
1152 737 -1 506 512
1153 358 410 792 796
1154 358 360 796 695
1155 359 409 797 798
1156 359 407 798 794
1157 359 361 694 797
1158 360 410 796 799
1159 360 412 799 800
1160 360 362 800 699
1161 361 409 801 797
1162 361 363 698 802
1163 361 411 802 801
1164 362 412 800 803
1165 362 414 803 804
1166 362 364 804 703
1167 363 411 805 802
1168 363 365 701 806
1169 363 413 806 805
1170 364 414 804 807
1171 364 416 807 808
1172 364 366 808 707
1173 365 413 809 806
1174 365 367 705 810
1175 365 415 810 809
1176 366 368 811 711
1177 366 416 808 812
1178 366 418 812 811
1179 367 415 813 810
1180 367 369 710 814
1181 367 417 814 813
1182 368 420 815 816
1183 368 370 816 715
1184 368 418 811 815
1185 737 739 1483 506
1186 369 417 817 814
1187 369 371 714 817
1188 370 420 816 819
1189 370 422 819 820
1190 370 372 820 719
1191 371 419 821 817
1192 371 373 718 822
1193 371 421 822 821
1194 372 424 823 824
1195 372 374 824 724
1196 372 422 820 823
1197 373 423 825 826
1198 373 421 826 822
1199 373 -1 723 825
1200 374 -1 827 828
1201 374 -1 828 725
1202 374 424 824 829
1203 374 -1 829 827
1204 375 426 830 831
1205 375 376 831 730
1206 375 377 727 836
1207 375 425 836 830
1208 376 428 833 834
1209 376 378 834 733
1210 376 426 831 833
1211 377 427 835 836
1212 737 -1 512 704
1213 377 379 731 835
1214 378 430 837 838
1215 378 380 838 737
1216 378 428 834 837
1217 379 429 839 840
1218 379 427 840 835
1219 379 381 736 839
1220 380 430 838 841
1221 380 432 841 842
1222 380 382 842 741
1223 381 429 843 839
1224 381 383 739 844
1225 381 431 844 843
1226 382 434 845 846
1227 382 384 846 742
1228 382 432 842 845
1229 383 385 744 847
1230 383 433 847 848
1231 383 431 848 844
1232 384 436 849 850
1233 384 386 850 750
1234 384 434 846 849
1235 385 435 851 852
1236 385 433 852 847
1237 385 387 748 851
1238 386 438 853 854
1239 386 388 854 753
1240 386 436 850 853
1241 387 437 855 856
1242 387 435 856 851
1243 387 389 752 855
1244 388 440 857 858
1245 388 390 858 758
1246 388 438 854 857
1247 389 437 859 855
1248 736 738 515 1477
1249 389 439 755 859
1250 390 442 861 862
1251 390 392 862 757
1252 390 440 858 861
1253 391 439 863 755
1254 391 393 759 864
1255 391 441 864 863
1256 392 442 862 865
1257 392 444 865 866
1258 392 394 866 765
1259 393 441 867 864
1260 393 395 764 868
1261 393 443 868 867
1262 394 446 869 870
1263 394 396 870 769
1264 394 444 866 869
1265 395 445 871 872
1266 395 443 872 868
1267 395 397 767 871
1268 396 448 873 874
1269 396 398 874 773
1270 396 446 870 873
1271 397 445 875 871
1272 397 399 771 876
1273 397 447 876 875
1274 398 -1 877 878
1275 398 -1 878 774
1276 398 448 874 879
1277 398 -1 879 877
1278 399 449 880 881
1279 399 447 881 876
1280 399 -1 776 880
1281 400 401 782 886
1282 400 451 886 883
1283 736 -1 587 515
1284 400 402 883 778
1285 401 453 885 886
1286 736 -1 722 587
1287 401 403 785 885
1288 402 452 887 888
1289 402 404 888 783
1290 402 450 883 887
1291 403 453 889 885
1292 403 405 789 890
1293 403 455 890 889
1294 404 454 891 892
1295 404 406 892 787
1296 404 452 888 891
1297 405 455 893 890
1298 405 407 793 898
1299 405 457 898 893
1300 406 456 895 896
1301 406 408 896 791
1302 406 454 892 895
1303 407 459 897 898
1304 735 737 1480 704
1305 407 409 798 897
1306 408 410 899 792
1307 408 456 896 900
1308 408 458 900 899
1309 409 459 901 897
1310 409 411 801 902
1311 409 461 902 901
1312 410 458 899 903
1313 410 460 903 904
1314 410 412 904 799
1315 411 463 905 906
1316 411 461 906 902
1317 411 413 805 905
1318 412 460 904 907
1319 412 462 907 908
1320 412 414 908 803
1321 413 463 909 905
1322 413 415 809 910
1323 413 465 910 909
1324 414 464 1012 912
1325 414 416 912 807
1326 414 462 908 1012
1327 415 467 913 914
1328 415 465 914 910
1329 415 417 813 913
1330 735 -1 579 743
1331 416 418 915 812
1332 416 464 912 915
1333 417 467 917 913
1334 417 419 817 918
1335 417 469 918 917
1336 418 468 919 920
1337 418 420 920 815
1338 418 466 915 919
1339 419 469 921 918
1340 419 421 821 922
1341 419 471 922 921
1342 420 470 1024 924
1343 420 422 924 819
1344 420 468 920 1024
1345 421 471 925 922
1346 421 423 826 926
1347 421 473 926 925
1348 422 470 924 927
1349 422 472 927 928
1350 422 424 928 823
1351 423 -1 929 930
1352 423 -1 930 931
1353 423 473 931 926
1354 423 -1 825 929
1355 424 472 928 932
1356 424 474 932 933
1357 424 -1 933 829
1358 425 475 934 935
1359 425 426 935 830
1360 425 427 836 936
1361 425 477 936 934
1362 426 476 937 938
1363 426 428 938 833
1364 426 475 935 937
1365 735 -1 704 579
1366 427 477 939 936
1367 427 429 840 939
1368 428 476 938 941
1369 428 478 941 942
1370 428 430 942 837
1371 429 479 943 939
1372 429 431 843 944
1373 429 481 944 943
1374 430 478 942 945
1375 430 480 945 946
1376 430 432 946 841
1377 431 483 947 948
1378 431 481 948 944
1379 431 433 848 947
1380 432 482 949 950
1381 432 434 950 845
1382 432 480 946 949
1383 433 483 951 947
1384 433 435 852 952
1385 433 485 952 951
1386 434 482 950 953
1387 434 484 953 954
1388 434 436 954 849
1389 435 487 955 956
1390 435 485 956 952
1391 435 437 856 955
1392 436 486 957 958
1393 436 438 958 853
1394 436 484 954 957
1395 437 487 959 955
1396 437 439 859 964
1397 437 489 964 959
1398 438 488 961 962
1399 438 440 962 857
1400 438 486 958 961
1401 439 491 963 964
1402 734 -1 761 726
1403 439 441 863 963
1404 440 490 965 966
1405 440 442 966 861
1406 440 488 962 965
1407 441 491 967 963
1408 441 443 867 968
1409 441 493 968 967
1410 442 492 969 970
1411 442 444 970 865
1412 442 490 966 969
1413 443 495 971 972
1414 443 493 972 968
1415 443 445 872 971
1416 444 494 973 974
1417 444 446 974 869
1418 444 492 970 973
1419 445 495 975 971
1420 445 447 875 976
1421 445 497 976 975
1422 446 494 974 977
1423 446 496 977 978
1424 446 448 978 873
1425 447 497 979 976
1426 447 449 881 980
1427 447 499 980 979
1428 448 496 978 981
1429 448 498 981 982
1430 448 -1 982 879
1431 449 -1 983 984
1432 449 499 984 980
1433 449 -1 880 985
1434 449 -1 985 983
1435 450 502 986 987
1436 450 452 987 887
1437 450 451 883 988
1438 450 500 988 986
1439 451 500 989 988
1440 451 453 886 990
1441 451 501 990 989
1442 452 504 991 992
1443 452 454 992 891
1444 452 502 987 991
1445 453 503 993 994
1446 453 501 994 990
1447 453 455 889 993
1448 454 506 995 996
1449 454 456 996 895
1450 454 504 992 995
1451 455 505 997 998
1452 455 503 998 993
1453 455 457 893 997
1454 456 506 996 999
1455 456 508 999 1000
1456 456 458 1000 900
1457 457 505 1001 997
1458 457 459 898 1002
1459 457 507 1002 1001
1460 458 510 1003 1004
1461 458 460 1004 903
1462 458 508 1000 1003
1463 459 509 1005 1006
1464 459 507 1006 1002
1465 459 461 901 1005
1466 460 512 1007 1008
1467 460 462 1008 907
1468 460 510 1004 1007
1469 461 509 1009 1005
1470 461 463 906 1010
1471 461 511 1010 1009
1472 462 514 1011 1012
1473 734 736 722 1473
1474 462 512 1008 1011
1475 463 511 1013 1010
1476 734 -1 726 722
1477 463 513 909 1013
1478 464 516 1015 1016
1479 464 466 1016 915
1480 464 514 1012 1015
1481 465 515 1017 1018
1482 465 513 1018 909
1483 465 467 914 1017
1484 466 518 1019 1020
1485 466 468 1020 919
1486 466 516 1016 1019
1487 467 469 917 1021
1488 467 517 1021 1022
1489 467 515 1022 1017
1490 468 520 1023 1024
1491 733 -1 743 745
1492 468 518 1020 1023
1493 469 517 1025 1021
1494 469 471 921 1026
1495 469 519 1026 1025
1496 470 520 1024 1027
1497 470 522 1027 1028
1498 470 472 1028 927
1499 471 519 1029 1026
1500 471 473 925 1034
1501 471 521 1034 1029
1502 472 522 1028 1031
1503 472 524 1031 1032
1504 472 474 1032 932
1505 473 523 1033 1034
1506 733 735 1475 743
1507 473 -1 931 1033
1508 474 -1 1035 933
1509 474 524 1032 1036
1510 474 -1 1036 1037
1511 474 -1 1037 1035
1512 475 526 1038 1039
1513 475 476 1039 937
1514 733 -1 745 795
1515 475 525 934 1038
1516 476 528 1041 1042
1517 476 478 1042 941
1518 476 526 1039 1041
1519 477 527 1043 1044
1520 477 525 1044 934
1521 477 479 939 1043
1522 478 530 1042 1046
1523 478 480 1046 945
1524 732 734 761 1469
1525 479 527 1047 1043
1526 479 481 943 1048
1527 479 529 1048 1047
1528 480 532 1049 1050
1529 480 482 1050 949
1530 480 530 1046 1049
1531 481 529 1051 1048
1532 481 483 948 1052
1533 481 531 1052 1051
1534 482 534 1053 1054
1535 482 484 1054 953
1536 482 532 1050 1053
1537 483 533 1055 1056
1538 483 531 1056 1052
1539 483 485 951 1055
1540 484 534 1054 1057
1541 484 536 1057 1058
1542 484 486 1058 957
1543 485 535 1059 1060
1544 485 533 1060 1055
1545 485 487 956 1059
1546 486 538 1061 1062
1547 486 488 1062 961
1548 486 536 1058 1061
1549 487 537 1063 1064
1550 487 535 1064 1059
1551 487 489 959 1063
1552 488 540 1065 1066
1553 488 490 1066 965
1554 488 538 1062 1065
1555 489 537 1067 1063
1556 489 491 964 1072
1557 489 539 1072 1067
1558 490 542 1069 1070
1559 490 492 1070 969
1560 490 540 1066 1069
1561 491 541 1071 1072
1562 732 -1 786 761
1563 491 493 967 1071
1564 492 544 1073 1074
1565 492 494 1074 973
1566 492 542 1070 1073
1567 493 543 1075 1076
1568 493 541 1076 1071
1569 493 495 972 1075
1570 494 546 1077 1078
1571 494 496 1078 977
1572 494 544 1074 1077
1573 495 543 1079 1075
1574 495 497 975 1080
1575 495 545 1080 1079
1576 496 548 1081 1082
1577 496 498 1082 981
1578 496 546 1078 1081
1579 497 545 1083 1080
1580 497 499 979 1084
1581 497 547 1084 1083
1582 498 -1 1085 1086
1583 498 -1 1086 982
1584 498 548 1082 1087
1585 498 -1 1087 1085
1586 499 549 1088 1089
1587 499 547 1089 1084
1588 499 -1 984 1088
1589 500 501 989 1090
1590 500 551 1090 1091
1591 500 550 1091 1092
1592 500 502 1092 986
1593 501 553 1093 1094
1594 501 551 1094 1090
1595 501 503 994 1093
1596 502 550 1092 1095
1597 502 552 1095 1096
1598 502 504 1096 991
1599 503 553 1097 1093
1600 503 505 998 1098
1601 503 555 1098 1097
1602 504 554 1099 1100
1603 504 506 1100 995
1604 504 552 1096 1099
1605 505 557 1101 1102
1606 505 555 1102 1098
1607 505 507 1001 1101
1608 506 556 1103 1104
1609 506 508 1104 999
1610 506 554 1100 1103
1611 507 559 1105 1106
1612 507 557 1106 1101
1613 507 509 1006 1105
1614 508 510 1107 1003
1615 508 556 1104 1108
1616 508 558 1108 1107
1617 509 559 1109 1105
1618 509 511 1009 1110
1619 509 561 1110 1109
1620 510 558 1107 1111
1621 510 560 1111 1112
1622 510 512 1112 1007
1623 511 513 1013 1113
1624 511 563 1113 1114
1625 511 561 1114 1110
1626 512 562 1115 1116
1627 512 514 1116 1011
1628 512 560 1112 1115
1629 513 563 1117 1113
1630 513 515 1018 1118
1631 513 565 1118 1117
1632 514 562 1116 1119
1633 514 564 1119 1120
1634 514 516 1120 1015
1635 515 567 1121 1122
1636 515 565 1122 1118
1637 515 517 1022 1121
1638 516 566 1123 1124
1639 516 518 1124 1019
1640 516 564 1120 1123
1641 517 569 1125 1126
1642 517 567 1126 1121
1643 517 519 1025 1125
1644 518 568 1127 1128
1645 518 520 1128 1023
1646 518 566 1124 1127
1647 519 569 1129 1125
1648 519 521 1029 1130
1649 519 571 1130 1129
1650 520 568 1128 1131
1651 520 570 1131 1132
1652 520 522 1132 1027
1653 521 571 1133 1130
1654 521 523 1034 1134
1655 521 573 1134 1133
1656 522 570 1132 1135
1657 522 572 1135 1136
1658 522 524 1136 1031
1659 523 -1 1137 1138
1660 523 -1 1138 1139
1661 523 573 1139 1134
1662 523 -1 1033 1137
1663 524 572 1136 1140
1664 524 574 1140 1141
1665 524 -1 1141 1036
1666 525 577 1142 1143
1667 525 575 1143 1144
1668 525 526 1144 1038
1669 525 527 1044 1142
1670 526 575 1144 1145
1671 526 576 1145 1146
1672 526 528 1146 1041
1673 527 577 1147 1142
1674 527 529 1047 1148
1675 527 579 1148 1147
1676 528 578 1149 1150
1677 528 530 1150 1042
1678 528 576 1146 1149
1679 529 581 1151 1152
1680 529 579 1152 1148
1681 529 531 1051 1151
1682 530 578 1150 1153
1683 530 580 1153 1154
1684 530 532 1154 1049
1685 531 581 1155 1151
1686 531 533 1056 1156
1687 531 583 1156 1155
1688 532 582 1157 1158
1689 532 534 1158 1053
1690 532 580 1154 1157
1691 533 535 1060 1163
1692 533 583 1163 1156
1693 534 536 1160 1057
1694 534 582 1158 1161
1695 534 584 1161 1160
1696 535 585 1162 1163
1697 732 -1 832 786
1698 535 537 1064 1164
1699 535 587 1164 1162
1700 731 -1 795 818
1701 536 586 1160 1166
1702 536 538 1166 1061
1703 537 587 1167 1164
1704 537 539 1067 1168
1705 537 589 1168 1167
1706 538 588 1169 1170
1707 538 540 1170 1065
1708 538 586 1166 1169
1709 539 589 1171 1168
1710 539 541 1072 1172
1711 539 591 1172 1171
1712 540 542 1173 1069
1713 540 588 1170 1174
1714 540 590 1174 1173
1715 541 593 1175 1176
1716 541 591 1176 1172
1717 541 543 1076 1175
1718 542 590 1173 1177
1719 542 592 1177 1178
1720 542 544 1178 1073
1721 543 595 1179 1180
1722 543 593 1180 1175
1723 543 545 1079 1179
1724 544 592 1178 1181
1725 544 594 1181 1182
1726 544 546 1182 1077
1727 545 595 1183 1179
1728 545 547 1083 1184
1729 545 597 1184 1183
1730 546 596 1185 1186
1731 546 548 1186 1081
1732 546 594 1182 1185
1733 547 597 1187 1184
1734 547 549 1089 1188
1735 547 599 1188 1187
1736 548 596 1186 1189
1737 548 598 1189 1190
1738 548 -1 1190 1087
1739 549 -1 1191 1192
1740 549 -1 1192 1193
1741 549 599 1193 1188
1742 549 -1 1088 1191
1743 550 602 1194 1195
1744 550 552 1195 1095
1745 550 551 1091 1196
1746 550 600 1196 1194
1747 551 600 1197 1196
1748 551 553 1094 1198
1749 551 601 1198 1197
1750 552 602 1195 1199
1751 552 604 1199 1200
1752 552 554 1200 1099
1753 553 603 1201 1202
1754 553 601 1202 1198
1755 553 555 1097 1201
1756 731 733 1471 795
1757 554 606 1200 1204
1758 554 556 1204 1103
1759 555 605 1205 1206
1760 555 603 1206 1201
1761 555 557 1102 1205
1762 556 608 1207 1208
1763 556 558 1208 1108
1764 556 606 1204 1207
1765 557 605 1209 1205
1766 557 559 1106 1210
1767 557 607 1210 1209
1768 558 610 1211 1212
1769 558 560 1212 1111
1770 558 608 1208 1211
1771 559 607 1213 1210
1772 559 561 1109 1214
1773 559 609 1214 1213
1774 560 562 1215 1115
1775 560 610 1212 1216
1776 560 612 1216 1215
1777 561 611 1217 1218
1778 561 609 1218 1214
1779 561 563 1114 1217
1780 562 614 1219 1220
1781 562 564 1220 1119
1782 562 612 1215 1219
1783 563 611 1221 1217
1784 563 565 1117 1222
1785 563 613 1222 1221
1786 564 616 1223 1224
1787 564 566 1224 1123
1788 564 614 1220 1223
1789 565 613 1225 1222
1790 565 567 1122 1226
1791 565 615 1226 1225
1792 566 616 1224 1227
1793 566 618 1227 1228
1794 566 568 1228 1127
1795 567 617 1229 1230
1796 567 615 1230 1226
1797 567 569 1126 1229
1798 568 618 1228 1231
1799 568 620 1231 1232
1800 568 570 1232 1131
1801 569 617 1233 1229
1802 569 571 1129 1234
1803 569 619 1234 1233
1804 570 622 1235 1236
1805 570 572 1236 1135
1806 570 620 1232 1235
1807 571 619 1237 1234
1808 571 573 1133 1238
1809 571 621 1238 1237
1810 572 622 1236 1239
1811 572 624 1239 1240
1812 572 574 1240 1140
1813 573 623 1241 1242
1814 573 621 1242 1238
1815 573 -1 1139 1241
1816 574 -1 1243 1244
1817 574 -1 1244 1141
1818 574 624 1240 1245
1819 574 -1 1245 1243
1820 575 625 1246 1247
1821 575 626 1247 1248
1822 575 576 1248 1145
1823 575 577 1143 1246
1824 576 626 1248 1249
1825 576 628 1249 1250
1826 576 578 1250 1149
1827 577 627 1251 1252
1828 577 625 1252 1246
1829 577 579 1147 1251
1830 578 628 1250 1253
1831 578 630 1253 1254
1832 578 580 1254 1153
1833 579 627 1255 1251
1834 579 581 1152 1256
1835 579 629 1256 1255
1836 580 632 1257 1258
1837 580 582 1258 1157
1838 580 630 1254 1257
1839 581 629 1259 1256
1840 581 583 1155 1260
1841 581 631 1260 1259
1842 582 634 1261 1262
1843 582 584 1262 1161
1844 582 632 1258 1261
1845 583 633 1263 1264
1846 583 631 1264 1260
1847 583 585 1163 1263
1848 584 636 1265 1266
1849 584 586 1266 1160
1850 584 634 1262 1265
1851 585 633 1267 1263
1852 585 587 1162 1268
1853 585 635 1268 1267
1854 586 638 1269 1270
1855 586 588 1270 1169
1856 586 636 1266 1269
1857 587 637 1271 1272
1858 587 635 1272 1268
1859 587 589 1167 1271
1860 588 640 1273 1274
1861 588 590 1274 1174
1862 588 638 1270 1273
1863 589 591 1171 1280
1864 589 639 1280 1276
1865 589 637 1276 1271
1866 590 642 1277 1278
1867 590 592 1278 1177
1868 590 640 1274 1277
1869 591 641 1279 1280
1870 731 -1 818 884
1871 591 593 1176 1279
1872 592 642 1278 1281
1873 592 644 1281 1282
1874 592 594 1282 1181
1875 593 643 1283 1284
1876 593 641 1284 1279
1877 593 595 1180 1283
1878 594 644 1282 1285
1879 594 646 1285 1286
1880 594 596 1286 1185
1881 595 645 1287 1288
1882 595 643 1288 1283
1883 595 597 1183 1287
1884 596 648 1289 1290
1885 596 598 1290 1189
1886 596 646 1286 1289
1887 597 645 1291 1287
1888 597 599 1187 1292
1889 597 647 1292 1291
1890 598 -1 1293 1294
1891 598 -1 1294 1190
1892 598 648 1290 1295
1893 598 -1 1295 1293
1894 599 649 1296 1297
1895 599 647 1297 1292
1896 599 -1 1193 1296
1897 600 601 1197 1298
1898 600 651 1298 1299
1899 600 650 1299 1300
1900 600 602 1300 1194
1901 601 653 1301 1302
1902 601 651 1302 1298
1903 601 603 1202 1301
1904 602 650 1300 1303
1905 602 652 1303 1304
1906 602 604 1304 1199
1907 603 653 1305 1301
1908 603 605 1206 1306
1909 603 655 1306 1305
1910 604 654 1307 1308
1911 604 606 1308 1200
1912 604 652 1304 1307
1913 605 655 1309 1306
1914 605 607 1209 1310
1915 605 657 1310 1309
1916 606 656 1311 1312
1917 606 608 1312 1207
1918 606 654 1308 1311
1919 607 659 1313 1314
1920 607 657 1314 1310
1921 607 609 1213 1313
1922 608 658 1315 1316
1923 608 610 1316 1211
1924 608 656 1312 1315
1925 609 661 1317 1318
1926 609 659 1318 1313
1927 609 611 1218 1317
1928 610 660 1319 1320
1929 610 612 1320 1216
1930 610 658 1316 1319
1931 611 663 1321 1322
1932 611 661 1322 1317
1933 611 613 1221 1321
1934 612 660 1320 1323
1935 612 662 1323 1324
1936 612 614 1324 1219
1937 613 663 1325 1321
1938 613 615 1225 1326
1939 613 665 1326 1325
1940 614 664 1327 1328
1941 614 616 1328 1223
1942 614 662 1324 1327
1943 615 667 1329 1330
1944 615 665 1330 1326
1945 615 617 1230 1329
1946 616 666 1331 1332
1947 616 618 1332 1227
1948 616 664 1328 1331
1949 617 669 1333 1334
1950 617 667 1334 1329
1951 617 619 1233 1333
1952 618 668 1335 1336
1953 618 620 1336 1231
1954 618 666 1332 1335
1955 619 671 1337 1338
1956 619 669 1338 1333
1957 619 621 1237 1337
1958 620 668 1336 1339
1959 620 670 1339 1340
1960 620 622 1340 1235
1961 621 671 1341 1337
1962 621 623 1242 1342
1963 621 673 1342 1341
1964 622 672 1343 1344
1965 622 624 1344 1239
1966 622 670 1340 1343
1967 623 -1 1345 1346
1968 623 -1 1346 1347
1969 623 673 1347 1342
1970 623 -1 1241 1345
1971 624 672 1344 1348
1972 624 674 1348 1349
1973 624 -1 1349 1245
1974 625 675 1350 1351
1975 625 626 1351 1247
1976 625 627 1252 1352
1977 625 677 1352 1350
1978 626 676 1353 1354
1979 626 628 1354 1249
1980 626 675 1351 1353
1981 627 679 1355 1356
1982 627 677 1356 1352
1983 627 629 1255 1355
1984 628 678 1357 1358
1985 628 630 1358 1253
1986 628 676 1354 1357
1987 629 679 1359 1355
1988 629 631 1259 1360
1989 629 681 1360 1359
1990 630 680 1361 1362
1991 630 632 1362 1257
1992 630 678 1358 1361
1993 631 681 1363 1360
1994 631 633 1264 1364
1995 631 683 1364 1363
1996 632 682 1365 1366
1997 632 634 1366 1261
1998 632 680 1362 1365
1999 633 685 1367 1368
2000 633 683 1368 1364
2001 633 635 1267 1367
2002 634 684 1369 1370
2003 634 636 1370 1265
2004 634 682 1366 1369
2005 635 685 1371 1367
2006 635 637 1272 1372
2007 635 687 1372 1371
2008 636 684 1370 1373
2009 636 686 1373 1374
2010 636 638 1374 1269
2011 637 689 1375 1376
2012 637 687 1376 1372
2013 637 639 1276 1375
2014 638 686 1374 1377
2015 638 688 1377 1378
2016 638 640 1378 1273
2017 639 689 1379 1375
2018 639 641 1280 1380
2019 639 691 1380 1379
2020 640 690 1381 1382
2021 640 642 1382 1277
2022 640 688 1378 1381
2023 641 693 1383 1384
2024 641 691 1384 1380
2025 641 643 1284 1383
2026 642 644 1385 1281
2027 642 690 1382 1386
2028 642 692 1386 1385
2029 643 695 1387 1388
2030 643 693 1388 1383
2031 643 645 1288 1387
2032 644 692 1385 1389
2033 644 694 1389 1390
2034 644 646 1390 1285
2035 645 695 1391 1387
2036 645 647 1291 1392
2037 645 697 1392 1391
2038 646 694 1390 1393
2039 646 696 1393 1394
2040 646 648 1394 1289
2041 647 699 1395 1396
2042 647 697 1396 1392
2043 647 649 1297 1395
2044 648 696 1394 1397
2045 648 698 1397 1398
2046 648 -1 1398 1295
2047 649 -1 1399 1400
2048 649 -1 1400 1401
2049 649 699 1401 1395
2050 649 -1 1296 1399
2051 650 702 1402 1403
2052 650 652 1403 1303
2053 650 651 1299 1404
2054 650 700 1404 1402
2055 651 700 1405 1404
2056 651 653 1302 1406
2057 651 701 1406 1405
2058 652 704 1407 1408
2059 652 654 1408 1307
2060 652 702 1403 1407
2061 653 701 1409 1406
2062 653 655 1305 1410
2063 653 703 1410 1409
2064 654 704 1408 1411
2065 654 706 1411 1412
2066 654 656 1412 1311
2067 655 705 1418 1414
2068 655 703 1414 1410
2069 655 657 1309 1418
2070 656 708 1415 1416
2071 656 658 1416 1315
2072 656 706 1412 1415
2073 657 707 1417 1418
2074 730 -1 894 860
2075 657 659 1314 1417
2076 658 708 1416 1419
2077 658 710 1419 1420
2078 658 660 1420 1319
2079 659 707 1421 1417
2080 659 661 1318 1422
2081 659 709 1422 1421
2082 660 710 1420 1423
2083 660 712 1423 1424
2084 660 662 1424 1323
2085 661 711 1425 1426
2086 661 709 1426 1422
2087 661 663 1322 1425
2088 662 712 1424 1427
2089 662 714 1427 1428
2090 662 664 1428 1327
2091 663 711 1429 1425
2092 663 665 1325 1430
2093 663 713 1430 1429
2094 664 666 1431 1331
2095 664 714 1428 1432
2096 664 716 1432 1431
2097 665 713 1433 1430
2098 665 667 1330 1434
2099 665 715 1434 1433
2100 666 718 1435 1436
2101 666 668 1436 1335
2102 666 716 1431 1435
2103 667 715 1437 1434
2104 667 669 1334 1438
2105 667 717 1438 1437
2106 668 720 1439 1440
2107 668 670 1440 1339
2108 668 718 1436 1439
2109 669 717 1441 1438
2110 669 671 1338 1442
2111 669 719 1442 1441
2112 670 720 1440 1443
2113 670 722 1443 1444
2114 670 672 1444 1343
2115 671 721 1445 1446
2116 671 719 1446 1442
2117 671 673 1341 1445
2118 672 722 1444 1447
2119 672 724 1447 1448
2120 672 674 1448 1348
2121 673 723 1449 1450
2122 673 721 1450 1445
2123 673 -1 1347 1449
2124 674 -1 1451 1452
2125 674 -1 1452 1349
2126 674 724 1448 1453
2127 674 -1 1453 1451
2128 675 726 1454 1455
2129 675 676 1455 1353
2130 675 677 1350 1456
2131 675 725 1456 1454
2132 676 728 1455 1458
2133 676 678 1458 1357
2134 730 732 832 1465
2135 677 727 1459 1460
2136 677 725 1460 1456
2137 677 679 1356 1459
2138 678 728 1458 1461
2139 678 730 1461 1462
2140 678 680 1462 1361
2141 679 729 1463 1464
2142 679 727 1464 1459
2143 679 681 1359 1463
2144 680 732 1465 1466
2145 680 682 1466 1365
2146 680 730 1462 1465
2147 681 729 1467 1463
2148 681 683 1363 1468
2149 681 731 1468 1467
2150 682 732 1466 1469
2151 682 734 1469 1470
2152 682 684 1470 1369
2153 683 731 1471 1468
2154 683 685 1368 1472
2155 683 733 1472 1471
2156 684 736 1473 1474
2157 684 686 1474 1373
2158 684 734 1470 1473
2159 685 733 1475 1472
2160 685 687 1371 1476
2161 685 735 1476 1475
2162 686 736 1474 1477
2163 686 738 1477 1478
2164 686 688 1478 1377
2165 687 737 1479 1480
2166 687 735 1480 1476
2167 687 689 1376 1479
2168 688 740 1481 1482
2169 688 690 1482 1381
2170 688 738 1478 1481
2171 689 737 1483 1479
2172 689 691 1379 1484
2173 689 739 1484 1483
2174 690 740 1482 1485
2175 690 742 1485 1486
2176 690 692 1486 1386
2177 691 741 1487 1488
2178 691 739 1488 1484
2179 691 693 1384 1487
2180 692 744 1489 1490
2181 692 694 1490 1389
2182 692 742 1486 1489
2183 693 741 1491 1487
2184 693 695 1388 1492
2185 693 743 1492 1491
2186 694 746 1493 1494
2187 694 696 1494 1393
2188 694 744 1490 1493
2189 695 745 1495 1496
2190 695 743 1496 1492
2191 695 697 1391 1495
2192 696 748 1497 1498
2193 696 698 1498 1397
2194 696 746 1494 1497
2195 697 747 1499 1500
2196 697 745 1500 1495
2197 697 699 1396 1499
2198 698 -1 1501 1502
2199 698 -1 1502 1398
2200 698 748 1498 1503
2201 698 -1 1503 1501
2202 699 749 1504 1505
2203 699 747 1505 1499
2204 699 -1 1401 1504
2205 700 701 1405 1506
2206 700 -1 1506 1507
2207 700 -1 1507 1508
2208 700 702 1508 1402
2209 701 -1 1509 1506
2210 701 703 1409 1510
2211 701 -1 1510 1509
2212 702 -1 1511 1512
2213 702 704 1512 1407
2214 702 -1 1508 1511
2215 703 -1 1513 1510
2216 703 705 1414 1514
2217 703 -1 1514 1513
2218 704 -1 1515 1516
2219 704 706 1516 1411
2220 704 -1 1512 1515
2221 705 -1 1517 1514
2222 705 707 1418 1518
2223 705 -1 1518 1517
2224 706 -1 1516 1519
2225 706 -1 1519 1520
2226 706 708 1520 1415
2227 707 -1 1521 1522
2228 707 -1 1522 1518
2229 707 709 1421 1521
2230 708 -1 1520 1523
2231 708 -1 1523 1524
2232 708 710 1524 1419
2233 709 -1 1525 1526
2234 709 -1 1526 1521
2235 709 711 1426 1525
2236 710 -1 1527 1528
2237 710 712 1528 1423
2238 710 -1 1524 1527
2239 711 -1 1529 1525
2240 711 713 1429 1530
2241 711 -1 1530 1529
2242 712 -1 1531 1532
2243 712 714 1532 1427
2244 712 -1 1528 1531
2245 713 -1 1533 1530
2246 713 715 1433 1534
2247 713 -1 1534 1533
2248 714 -1 1535 1536
2249 714 716 1536 1432
2250 714 -1 1532 1535
2251 715 -1 1537 1534
2252 715 717 1437 1538
2253 715 -1 1538 1537
2254 716 -1 1536 1539
2255 716 -1 1539 1540
2256 716 718 1540 1435
2257 717 -1 1541 1538
2258 730 -1 860 832
2259 717 719 1441 1541
2260 718 -1 1543 1544
2261 718 720 1544 1439
2262 718 -1 1540 1543
2263 719 -1 1545 1546
2264 719 -1 1546 1541
2265 719 721 1446 1545
2266 720 -1 455 416
2267 720 722 416 1443
2268 720 -1 1544 455
2269 721 -1 1542 1545
2270 721 723 1450 1457
2271 721 -1 1457 1542
2272 722 -1 416 1413
2273 722 -1 1413 1275
2274 722 724 1275 1447
2275 723 -1 1203 1457
2276 723 -1 1449 1165
2277 723 -1 1165 1159
2278 723 -1 1159 1203
2279 724 -1 1068 1045
2280 724 -1 1045 1453
2281 724 -1 1275 1068
2282 725 -1 1040 1030
2283 725 -1 1030 923
2284 725 726 923 1454
2285 725 727 1460 1040
2286 726 728 1014 1455
2287 726 -1 923 911
2288 726 -1 911 1014
2289 727 -1 960 940
2290 727 -1 940 1040
2291 727 729 1464 960
2292 728 -1 1014 916
2293 728 -1 916 894
2294 728 730 894 1461
2295 729 -1 882 960

1547 3
7.82614 -1.25114 0.298416
5.90436 6.39397 -0.0301073
-6.44359 7.10807 -0.0450245
-10.3712 0.0751737 0.537779
-5.95646 -7.46149 -0.100972
5.1476 -7.90343 -0.179832
-9.13215 -12.6869 -0.387811
-3.38931 -23.8008 -2.77495
5.60992 -23.3044 -2.55811
9.70561 -15.2387 -0.690097
4.14801 22.4283 -2.42912
-4.96686 22.3017 -2.36348
-9.16637 17.3517 -1.0853
9.84325 14.0625 -0.504325
7.53284 -28.5568 -3.79374
-199.447 -180.867 35.3316
-4.38609 -37.2783 -6.85218
3.46658 -37.8253 -7.09368
9.22546 30.8089 -4.32039
3.44177 39.3647 -7.68868
-4.71766 41.0121 -8.2987
-8.6961 30.3566 -4.22951
8.72527 -46.7626 -10.553
-8.61707 -46.4292 -10.4071
-6.06855 -52.6568 -13.6795
4.73164 -52.9962 -13.9311
9.93923 47.6264 -10.8474
5.68705 53.7405 -14.2785
-5.26619 51.3478 -13.0443
-7.54279 45.46 -10.0486
-10.6256 -57.595 -16.0214
-4.28497 -68.9793 -23.6989
5.96168 -65.0819 -21.0006
7.23513 -59.8883 -17.6713
8.37232 62.8774 -19.4174
5.60301 66.4041 -21.8905
-3.86956 66.2576 -21.8755
-7.60608 58.6353 -16.9012
11.19 -74.0299 -26.776
-6.87389 -74.6062 -27.5942
-3.99643 -79.6033 -31.6035
4.66468 -81.2123 -32.8684
8.4085 75.1799 -27.9065
4.12451 81.3523 -33.006
-5.90106 80.2431 -32.0206
-9.98535 74.0643 -26.929
-9.50873 -90.5232 -40.5202
-5.25116 -96.08 -46.0189
2.04402 -95.9395 -46.0011
7.67638 -89.4894 -39.7471
7.49445 91.9368 -41.9811
4.39363 95.9133 -45.9003
-7.22236 95.0138 -44.8773
-200.204 196.342 7.65715
7.52436 -104.622 -54.4459
-8.89831 -105.205 -54.9442
-5.92823 -111.95 -62.4881
4.14633 -112.847 -63.5865
6.6498 105.025 -54.9299
2.7395 110.754 -61.2943
-3.73879 112.97 -63.7415
-10.6166 106.778 -56.4441
-10.4292 -118.332 -69.469
-5.67748 -129.023 -83.0737
5.20566 -127.051 -80.5745
8.51325 -118.893 -70.3159
10.3701 120.924 -72.5752
6.20411 126.938 -80.3744
-3.94599 124.832 -77.8371
-5.7785 119.668 -71.4353
-8.6678 -134.115 -89.559
-4.84626 -141.702 -100.28
6.27758 -141.192 -99.4782
10.0924 -135.151 -90.8201
-9.02906 133.773 -89.0688
8.76284 134.785 -90.4508
0.0520613 142.662 -101.763
-191.353 196.636 -10.248
9.40784 -151.108 -113.725
-6.86382 -148.124 -109.468
-3.30686 -154.912 -119.935
3.35992 -155.299 -120.532
10.7573 151.929 -114.833
6.2077 159.668 -127.277
-3.89732 159.514 -127.148
-6.55029 146.65 -107.317
7.07064 -166.419 -138.226
-8.78373 -163.339 -133.013
-1.2727 -171.695 -147.387
-203.601 188.162 30.2432
-7.455 164.495 -135.014
10.7071 167.449 -139.623
5.44434 174.459 -152.032
-1.41527 174.574 -152.371
-6.73198 -188.274 -177.009
2.88849 -187.739 -176.188
7.0261 -181.169 -163.865
-11.4359 -181.524 -164.102
-3.44457 188.077 -176.805
-6.18792 181.681 -164.849
9.22328 180.364 -162.23
7.62951 190.974 -182.065
-15.9219 16.9594 -0.17057
-22.5678 9.97041 2.04949
-16.0674 0.56228 1.28922
-18.2199 -16.3836 0.317707
-201.214 -164.78 66.6719
-23.1185 25.5604 -0.594349
-18.5712 31.8918 -3.361
-19.7264 -21.2959 -0.321924
-13.9113 -30.1555 -3.57916
-18.0775 45.4206 -8.68117
-21.7279 40.5873 -5.87614
-21.2364 -39.3186 -5.47483
-206.799 -172.037 65.8462
-22.4686 54.9413 -12.5685
-20.1347 59.6986 -15.7926
-22.6707 -54.6384 -12.357
-18.7619 -59.2819 -15.8117
-21.5226 66.2934 -19.658
-17.512 73.769 -25.676
-21.7264 -68.2421 -20.9247
-18.1654 -73.8601 -25.6267
-23.7029 82.0284 -30.8341
-18.2471 91.1835 -39.9074
-21.4762 -83.5959 -32.6352
-18.1187 -89.6014 -38.5006
-24.2717 99.6998 -46.7547
-19.4634 108.401 -56.86
-22.3853 -96.3752 -43.9354
-19.7322 -104.267 -52.4109
-17.8221 120.267 -70.7322
-21.8867 113.304 -61.7943
-23.6346 -110.048 -57.7603
-17.6737 -118.779 -68.9807
-19.4642 126.844 -78.5529
-15.9538 132.34 -86.2974
-23.7651 -126.887 -77.6779
-18.4024 -134.864 -89.2481
-24.1908 141.197 -96.7566
-19.1884 149.232 -109.51
-22.8396 -143.403 -100.214
-19.7672 -149.25 -109.425
-17.1515 165.577 -135.607
-22.4866 156.597 -120.085
-21.5851 -157.283 -121.36
-15.8311 -164.171 -133.507
-17.798 180.787 -161.835
-21.287 173.791 -148.751
-15.7931 -180.153 -161.028
-19.8264 -173.57 -148.667
-9.13815 196.619 -192.877
-19.0018 194.978 -188.277
-21.1527 189.754 -177.795
17.923 0.0155913 1.60616
22.2722 8.00258 2.16005
16.0177 13.8468 0.324167
23.2782 -8.2243 2.37118
18.8209 -15.3712 0.589753
21.9463 22.3653 -0.0928121
15.1776 32.0106 -3.97161
23.6549 -21.2035 0.549825
18.4581 -32.4926 -3.57533
21.012 38.3468 -5.14485
17.9983 46.9409 -9.39753
16.6383 -44.9948 -8.73849
21.1204 -38.6134 -5.22461
22.1767 53.9715 -12.1056
19.3873 61.2863 -16.9007
23.3873 -54.1777 -11.9413
19.0806 -60.672 -16.5851
24.3053 68.9246 -20.7992
19.0416 77.4917 -28.2119
22.0467 -68.5691 -21.0783
17.8796 -74.795 -26.373
20.8337 82.9665 -32.2469
16.1553 90.7423 -39.8659
22.6485 -82.6466 -31.5875
17.2169 -91.1143 -40.027
22.3297 98.3154 -45.8365
19.5726 107.818 -56.2083
19.4126 -101.791 -49.9223
-197.395 180.401 32.1002
-203.973 170.988 61.8406
18.1334 119.377 -69.6104
16.9147 -118.289 -68.5307
21.905 -113.689 -62.227
22.1558 125.568 -76.3825
14.9075 136.215 -91.6615
22.5643 -130.811 -83.0121
18.6105 -135.64 -90.2599
19.5211 142.147 -99.1236
17.3796 150.472 -111.699
22.172 -144.439 -101.855
16.5935 -152.673 -115.168
23.7868 157.39 -121.029
18.6238 167.4 -138.379
16.4161 -165.716 -135.961
19.4476 -158.507 -123.731
21.2995 171.626 -145.009
18.9384 179.468 -159.251
16.5625 -180.82 -162.108
19.6967 -172.789 -147.34
15.0402 194.403 -187.831
9.76341 193.976 -187.657
23.9053 188.245 -174.323
-28.4736 9.94682 3.55904
-33.4209 -1.34377 5.57576
-29.438 -6.32151 4.13317
-34.9806 -16.4979 4.75732
-30.29 -23.9747 1.7135
-30.1153 24.8588 1.44484
-32.3523 14.8214 4.13498
-32.3706 -28.9097 1.06042
-28.7226 -37.6741 -2.97173
-31.5094 39.6027 -2.87766
-34.8088 29.9223 1.58155
-37.2431 -45.4135 -3.37669
-29.2517 -53.9745 -10.2879
-30.8076 53.9727 -9.81969
-34.5608 43.6715 -3.56375
-36.0176 -62.4175 -12.9934
-29.1304 -69.0101 -19.5691
-31.7613 67.1654 -17.5121
-37.5806 60.0958 -10.996
-34.0822 -75.7136 -22.8547
-32.005 -83.2942 -29.568
-34.5942 75.0761 -22.1983
-29.3972 82.1675 -29.4365
-35.4222 -87.2497 -31.7889
-29.8766 -96.528 -42.1253
-31.1329 99.1358 -44.2933
-36.4205 89.6585 -33.561
-35.5793 -103.515 -47.2477
-31.9546 -110.951 -56.4448
-36.515 105.789 -49.2898
-31.9733 115.874 -62.0221
-35.8502 -118.054 -63.2576
-31.2885 -126.05 -74.5487
-32.297 127.859 -76.5244
-35.023 121.017 -67.093
-204.802 -126.804 129.322
-32.832 -142.703 -96.4312
-33.6444 134.031 -84.1614
-28.2874 140.014 -94.0188
-36.3947 -149.456 -105.062
-32.9838 -159.498 -121.758
-36.3902 151.694 -108.434
-31.9717 157.039 -118.196
-204.264 -155.443 87.8061
-28.2536 -174.025 -147.433
-28.359 173.875 -147.142
-34.6876 162.488 -125.995
-29.4765 -188.301 -172.943
-22.9377 -188.989 -175.953
-34.0093 -180.563 -157.232
-30.4784 189.01 -173.98
-36.883 179.329 -153.992
31.1505 -5.33555 4.70941
-198.557 164.189 62.3328
28.6012 7.67375 3.79571
36.8551 -16.049 5.50364
-202.464 157.225 81.3604
34.1341 13.8909 4.8609
28.5703 22.8598 1.46845
31.2707 -38.3149 -2.4509
34.4409 -32.9107 0.51532
31.6658 29.5098 0.659488
28.6446 36.8395 -2.68318
35.8333 -46.3677 -4.32968
-201.233 -150.941 88.5576
34.4681 42.2415 -2.98148
30.512 52.9906 -9.38513
33.6451 -57.363 -10.7926
30.8316 -67.2999 -17.8934
-197.721 -118.309 125.483
32.2548 69.4087 -18.886
36.6968 -74.4905 -21.0109
30.3293 -83.0544 -29.8908
32.2639 85.4389 -31.2942
34.7736 74.1343 -21.4335
34.7827 -90.1592 -34.5943
31.0615 -98.7136 -43.8978
-202.898 -141.704 105.437
30.701 96.0786 -41.4428
36.961 -105.774 -49.11
30.6556 -115.338 -61.8152
36.2972 106.016 -49.6099
32.6798 111.719 -57.066
33.6973 -120.659 -67.1158
30.7962 -129.488 -79.0941
35.6447 117.809 -63.042
30.0421 127.788 -77.1361
36.9293 -136.317 -86.0921
31.8511 -145.432 -100.68
33.8518 135.187 -85.6484
31.7435 139.031 -91.6102
30.772 -159.428 -122.352
33.2874 -148.414 -104.593
35.3162 150.542 -107.079
30.2235 157.077 -118.799
30.1763 -171.786 -142.999
34.0978 -163.276 -127.483
35.5207 164.838 -129.549
31.932 173.713 -145.782
21.6301 -187.416 -173.284
29.2724 -187.727 -171.923
33.9955 -178.735 -153.953
-199.403 151.859 83.5009
34.7928 179.659 -155.333
-42.1494 14.0344 7.89803
-46.0515 8.56766 10.2367
-41.3463 -0.697294 8.54514
-47.9448 -8.13083 11.1629
-44.4388 -16.2889 8.54738
-46.1713 24.2453 7.71978
-43.6504 28.8996 5.35085
-47.6557 -22.5713 8.80801
-43.6327 -29.8186 5.07332
-43.9616 45.407 -0.645873
-49.606 37.798 5.16032
-47.4643 -39.7925 3.34709
-42.981 -45.9079 -1.30083
-206.731 142.365 112.35
-46.0055 52.0015 -2.93822
-44.887 -50.4249 -2.63916
-42.4578 -62.0706 -10.2505
-46.5643 66.7072 -11.408
-42.3738 74.5947 -18.8442
-47.8564 -68.6956 -12.1442
-45.797 -73.0865 -16.2213
-43.0445 89.4681 -30.7585
-47.3872 83.4013 -23.5512
-41.8896 -88.4435 -30.3375
-47.4199 -82.7678 -23.0093
-42.9718 105.232 -46.1364
-46.8386 95.7834 -34.903
-45.1829 -98.1646 -37.974
-198.654 -135.72 105.217
-42.2399 120.554 -63.7452
-50.2891 112.382 -50.5038
-49.2423 -111.78 -50.3495
-43.0868 -118.069 -60.4194
-48.4656 128.457 -70.7613
-42.9627 137.538 -85.3541
-48.587 -126.676 -68.431
-41.084 -135.324 -83.1233
-41.8298 150.028 -103.794
-44.9388 140.918 -89.1917
-49.2114 -141.797 -88.4231
-46.968 -149.705 -101.027
-49.6078 157.08 -111.066
-41.9147 165.69 -128.482
-202.83 -98.5085 157.181
-40.6618 -164.023 -126.252
-205.497 125.58 132.294
-43.6609 171.836 -138.107
-40.0473 -180.22 -154.377
-44.0338 -172.655 -139.354
-34.8553 194.67 -183.407
-42.9053 195.565 -182.024
-46.8417 187.083 -164.03
44.5667 -0.713321 9.9284
45.87 8.82781 10.1306
41.6419 14.3115 7.64616
49.8503 -7.22454 12.1643
-199.855 134.845 108.795
45.6937 23.0872 7.77448
42.9564 28.3098 5.21901
41.1928 -30.7023 3.7711
45.8351 -21.6502 8.16064
45.912 38.5986 3.0903
43.3273 42.1807 0.490195
49.1199 -38.839 4.52152
45.3631 -45.8673 -0.229998
46.7795 53.4757 -3.35662
42.572 59.5052 -8.64248
49.8112 -52.4383 -1.3431
44.824 -60.8153 -8.44654
47.9341 66.1103 -10.3645
45.1167 76.257 -18.8981
-201.471 -108.892 143.666
46.7023 -65.8288 -10.7616
48.1257 81.1258 -21.3266
40.4646 89.2791 -31.6669
45.1972 -90.4072 -30.6533
49.4186 -83.3211 -22.501
47.721 98.9998 -37.6184
44.0849 104.009 -44.3718
44.0267 -105.673 -46.142
48.2117 -98.5826 -36.9708
48.4542 113.838 -53.0568
45.9026 120.044 -61.5175
48.7106 -113.328 -52.3521
42.7706 -120.765 -63.7744
48.7838 125.351 -66.6654
43.533 134.129 -80.4772
41.7919 -136.039 -83.8008
46.7646 -129.3 -72.6582
49.1446 141.681 -88.292
41.5817 150.858 -105.146
49.5574 -144.615 -92.2883
45.5208 -151.384 -104.226
46.5858 156.456 -111.541
42.6258 164.929 -126.923
42.2063 -163.405 -124.6
46.3178 -157.791 -113.764
48.6126 171.231 -134.784
43.6706 180.674 -153.681
41.9893 -178.234 -150.021
46.0112 -170.583 -134.908
44.1208 193.1 -176.705
32.9488 195.993 -186.639
47.1233 185.931 -161.748
-54.0839 8.94728 14.2251
-59.6563 -3.82294 17.7213
184.763 158.537 45.0158
-58.3112 -23.7241 14.1868
-61.5312 -15.422 17.7413
-57.5365 21.2355 14.2975
-60.172 16.2697 16.7798
-62.3572 -30.7724 14.7074
-57.7692 -38.2248 9.38075
-61.0779 32.3278 13.4271
-56.5266 38.0598 8.73356
-62.1647 -45.9534 8.76364
-57.063 -54.3782 1.49598
-59.2495 43.1054 8.26216
-56.0166 53.6169 1.31544
-59.1553 -60.474 -0.788783
-55.4045 -67.4248 -7.38222
-54.8925 67.2438 -7.54271
-60.304 59.4864 0.489667
-63.5981 -75.6535 -8.39372
-54.7279 -84.8523 -21.0239
-55.7158 81.7146 -17.8651
-58.1046 74.8335 -11.1196
-58.4629 -92.7291 -25.9039
-56.7152 -96.5473 -30.5239
-61.8457 89.0555 -20.53
-57.7576 97.8592 -31.2024
-60.1436 -103.61 -35.5887
-55.8985 -111.998 -47.0943
-198.215 116.527 128.552
-59.3811 102.517 -34.9182
-54.4594 -127.497 -66.4478
-59.5992 -116.94 -50.6142
-56.2847 127.741 -65.7489
-59.4316 120.161 -54.5323
-58.7425 -133.355 -71.6639
-56.0379 -139.436 -81.5104
-59.4179 134.055 -72.2011
-56.3452 141.793 -84.6521
-62.2427 -148.224 -90.4807
-52.6351 -157.44 -110.085
190.506 147.063 73.3243
-60.3551 148.818 -92.5201
-59.679 -166.31 -120.487
-57.5017 -172.706 -132.604
-55.0251 171.84 -132.507
-57.7553 165.819 -120.802
-59.4544 -179.534 -143.489
-57.0995 -184.979 -154.784
-45.0422 -185.815 -162.491
-56.157 185.825 -156.887
-58.4949 181.373 -147.372
60.2676 0.513801 18.1596
56.1809 9.71743 15.3093
54.9947 -6.88336 14.8852
63.0854 -14.5302 18.8432
55.7895 -25.1995 12.3873
59.1896 13.7638 16.5698
56.3054 23.7604 13.0287
55.5807 -36.8952 8.63976
58.3113 -30.364 12.3912
61.9208 30.3845 14.5548
58.1105 37.4645 9.86622
61.3477 -44.3495 8.9833
55.7647 -52.8025 1.608
60.7038 44.7408 8.41607
57.3613 52.6807 2.57529
61.933 -61.0141 0.564867
55.0904 -67.4712 -7.58706
63.3173 60.6333 1.66341
55.5609 67.4878 -7.33796
55.0404 -82.0847 -18.5422
57.8152 -77.5011 -13.3191
57.8391 76.9068 -12.8465
54.7856 81.7975 -18.4468
61.4958 -89.612 -21.2429
57.8425 -98.8646 -32.1422
59.3235 89.673 -22.6098
57.0177 97.9612 -31.7269
63.5117 -106.01 -36.0224
57.0523 -115.229 -50.1133
60.2241 101.952 -33.836
58.8727 110.672 -43.9119
59.0079 -119.937 -54.5147
57.8252 -128.416 -65.7349
63.1518 118.077 -49.7704
56.5066 125.901 -63.2905
54.6318 -143.853 -88.5457
61.1949 -133.468 -70.3441
61.2547 133.466 -70.3055
55.138 143.252 -87.405
60.8962 -150.865 -95.2594
-200.418 105.514 145.171
58.9129 149.468 -94.3491
54.8164 156.184 -106.943
60.3811 -161.629 -112.39
56.2046 -172.294 -132.632
58.1369 167.361 -123.15
-204.532 97.292 161.838
52.1135 -187.585 -162.362
59.409 -178.133 -141.009
-199.323 -91.689 156.614
54.3728 186.69 -159.483
62.8257 178.29 -139.202
-68.2709 14.8481 22.2022
-71.9571 6.37966 25.6856
-68.6507 -0.793506 23.5615
-70.7545 -15.8527 23.7745
-75.3327 -8.29968 28.0306
-71.9174 32.0979 20.7091
-73.7829 20.8559 25.0447
-75.1029 -23.5716 25.4241
-67.3197 -30.7046 17.9458
-75.5559 36.3706 21.9294
-70.4089 46.4499 13.9991
-74.8421 -38.6922 20.5213
-70.1212 -47.8505 13.1366
-67.8029 58.9704 5.59863
-71.6405 51.221 12.5438
-73.9961 -54.2478 12.663
-71.4746 -59.2871 7.96829
-74.1111 66.7849 5.16117
-71.5892 73.9253 -1.6997
-73.6326 -66.2449 5.16683
-68.9145 -76.6344 -5.61814
-67.1634 88.4964 -16.6034
-73.9107 80.2891 -4.91776
-73.1748 -82.2373 -7.04213
-69.5553 -89.8279 -16.1556
-74.5063 96.7974 -19.0928
-70.8285 106.183 -31.2904
-72.6142 -97.872 -21.5306
-69.8427 -104.112 -29.8069
-69.23 118.718 -46.5053
-73.807 112.157 -35.659
-73.7733 -111.438 -34.8793
-69.3256 -118.535 -46.2229
-73.4453 130.138 -57.7083
-71.4541 133.751 -63.9182
-72.3877 -127.308 -54.8372
-70.3173 -131.825 -62.1671
-73.3238 141.833 -73.7015
-66.345 149.545 -89.8102
-66.793 -148.711 -88.2681
-74.287 -141.138 -72.0072
-70.2658 165.137 -111.664
-72.8925 159.762 -101.053
-71.1176 -159.492 -101.9
-67.7278 -163.878 -111.345
-67.7536 179.192 -137.597
-72.6739 172.594 -122.536
-74.6022 -173.507 -122.697
-71.0135 -179.902 -136.609
-71.5181 194.601 -163.773
-74.0086 188.553 -150.375
-59.8043 192.549 -167.492
70.6827 1.51664 24.9687
73.442 8.12719 26.6384
69.4032 13.1837 23.215
68.7564 -14.681 22.5596
74.4723 -7.81519 27.4252
71.2464 24.8097 22.3027
68.5308 29.2688 19.199
72.8018 -23.4417 23.753
68.0188 -30.3121 18.5387
-203.267 85.5435 170
71.2908 46.0315 14.8174
72.8388 -39.9424 18.5505
70.8045 -44.9702 14.9548
74.1161 53.9599 12.9076
69.7981 62.0544 5.10513
73.6062 -51.0853 14.0408
66.2948 -61.2068 3.24364
-203.013 -84.1803 170.64
71.0474 74.1602 -2.25999
71.1311 -68.3094 1.9673
68.2154 -75.5903 -5.30273
73.6499 79.1481 -4.20055
68.05 87.4104 -15.0489
72.5995 -82.6148 -7.77258
68.2117 -89.3278 -16.6331
74.7192 95.702 -17.8796
68.8292 102.498 -28.8414
69.1519 -105.472 -31.7114
74.5094 -99.1783 -21.4235
75.0231 110.599 -33.0188
69.8908 118.62 -45.9299
75.2294 -114.898 -37.7105
71.9811 -120.004 -46.0982
74.3539 125.596 -51.229
67.6829 134.053 -66.9466
73.4976 -126.752 -53.3209
67.1162 -134.568 -68.0196
72.5192 142.504 -75.242
68.9909 150.215 -89.0239
68.8304 -148.527 -86.6129
71.9285 -140.2 -72.4123
73.7352 157.472 -96.8034
72.099 161.4 -104.258
75.9743 -157.364 -94.9561
70.0143 -163.243 -108.731
76.0242 173.961 -122.414
70.2669 180.486 -138.188
68.3904 -179.479 -137.678
72.3761 -172.255 -122.168
72.7016 187.839 -149.99
70.5739 193.313 -161.946
60.2839 196.511 -174.912
-85.7274 -2.9967 36.7011
-83.3594 -8.69947 34.3655
-80.6223 5.94591 32.323
-86.4077 -14.1286 36.3333
-80.9013 -23.7838 29.8968
-85.2698 19.7474 34.4049
-89.0109 15.1496 38.4671
-83.971 -28.4021 31.2222
-81.41 -38.083 25.8864
-87.5248 31.1338 33.4564
-80.2314 36.7126 25.4463
-88.6313 -45.4244 28.9607
-83.9756 -52.814 21.3129
-82.9954 51.932 20.9565
-86.3047 46.3966 26.4793
-87.7704 -60.3354 20.3164
-83.0871 -67.3674 11.8255
-80.2477 65.7918 10.5556
-85.3579 58.319 19.4244
-87.0032 -76.4015 8.66183
-81.7293 -82.7019 -0.79961
-90.5013 74.5065 13.1963
-80.1194 82.4126 -1.86363
-86.6891 -90.559 -3.42963
-82.4253 -97.9774 -14.0283
-81.7359 94.4302 -11.1816
-83.4981 90.4504 -6.0467
-85.7847 -107.996 -21.5208
-83.4135 -110.756 -26.5457
-89.0425 104.527 -14.9864
-82.739 112.741 -29.3241
-86.2559 -120.052 -34.8621
-82.5218 -125.96 -45.2798
-87.2791 119.391 -33.1823
-82.9682 129.238 -49.0941
-89.7372 -135.386 -51.3826
-82.5576 -143.881 -69.4305
-87.4112 134.822 -52.6807
-82.9706 144.619 -70.1521
-84.8926 -149.67 -75.9724
-82.4007 -158.377 -91.4672
-83.361 157.304 -88.977
-86.9072 151.536 -77.052
-85.9495 -163.681 -97.0214
-81.6881 -172.386 -115.221
-87.2266 164.952 -98.0038
-82.581 175.837 -120.495
-81.5818 -186.017 -139.733
-74.6119 -185.468 -144.158
-86.308 -180.519 -125.691
-83.427 184.615 -135.614
-85.2489 179.953 -125.579
86.8972 -0.397785 37.7548
80.5312 9.60318 31.9653
79.3923 -8.24624 31.1757
84.7187 -13.6231 34.9583
81.6967 -25.0908 30.224
85.3218 14.9387 35.2832
82.581 21.9725 31.6842
82.0621 -36.0821 27.1614
85.3103 -29.0319 32.175
86.9552 30.4155 33.1805
80.4568 37.807 25.2197
89.0696 -46.4986 28.8563
81.28 -53.2316 18.8642
86.9619 46.0545 27.2068
84.8771 51.8686 22.5688
81.8576 -68.3687 10.1319
84.1122 -59.97 17.3923
90.0852 61.0222 21.9582
83.1998 65.7946 12.9664
81.6646 -82.7803 -0.917319
86.3945 -74.5327 9.54442
86.4403 77.793 7.10092
81.4181 81.7845 -0.298988
80.8133 -98.1114 -15.4753
83.9921 -88.9339 -4.27291
84.0579 91.3993 -6.44045
81.4484 95.0034 -11.959
86.1052 -102.66 -15.6246
83.5441 -115.122 -31.3673
84.8501 107.11 -21.3646
-201.099 90.7227 161.052
87.8567 -119.567 -32.8873
82.9155 -128.312 -47.9453
87.5195 120.663 -34.4989
82.9318 127.38 -46.7403
80.586 -140.629 -66.4123
84.783 -135.657 -56.0738
85.2628 133.385 -52.6097
81.0256 140.198 -65.4517
82.4191 -156.675 -88.7712
84.5986 -151 -78.2204
86.5433 150.071 -75.1572
79.4506 156.998 -91.6793
82.2681 -171.548 -113.304
88.3473 -164.449 -96.1911
88.3389 165.253 -97.5239
85.002 173.799 -114.904
71.2405 -184.07 -144.033
-197.861 -75.1853 167.481
85.1959 -183.808 -132.635
89.0883 178.59 -119.789
82.6097 188.354 -143.265
-204.011 -67.2661 185.479
-96.5969 8.47237 46.2959
-95.4688 0.765432 45.5685
-94.0399 -15.5351 43.0108
-102.723 -7.73961 52.4611
-100.471 23.3598 47.7435
-93.7776 32.8241 38.584
-97.9371 -25.3802 44.7376
-95.4553 -29.2612 41.2775
-96.9029 45.4139 36.6387
-99.0201 40.5256 40.8133
-97.3966 -39.1813 39.7547
-92.4684 -44.581 32.8147
-99.2429 51.8479 35.8047
-94.5161 59.4712 26.9823
-99.2461 -52.7907 35.3147
-96.4759 -62.9305 26.7368
-196.805 77.3026 163.784
-97.33 67.6005 24.5165
-206.586 68.1108 190.194
-96.4869 -74.616 18.7109
-93.6788 88.8596 4.39853
-97.3166 81.689 13.9871
-96.084 -92.4901 3.38862
-101.362 -81.0419 18.532
-96.0461 102.997 -6.91732
-97.9729 99.1322 -1.14248
-98.8142 -96.9424 1.8321
-96.869 -106.183 -9.45624
-103.239 112.713 -10.229
-96.9424 121.22 -26.482
-98.0524 -121.73 -26.0199
-100.765 -110.903 -10.729
-99.0015 126.567 -31.0894
-95.7211 134.529 -44.6774
-200.041 -58.7866 182.802
-93.8049 -134.729 -46.7629
-92.0537 150.975 -71.5972
-100.622 142.431 -50.8086
-102.374 -142.008 -48.4286
-98.1298 -150.267 -64.7536
-98.9637 157.783 -75.5081
-96.8671 167.191 -92.8473
-100.264 -155.554 -70.7209
-94.8658 -165.44 -91.8546
-100.736 172.61 -98.2324
-94.7007 179.439 -116.151
-98.9447 -171.054 -97.347
-93.4234 -180.709 -119.638
-97.1755 193.563 -140.117
-99.2704 189.647 -130.557
-87.5114 194.196 -150.269
98.6402 7.83389 48.3426
96.0124 14.2528 45.0762
93.3036 -0.80182 43.5246
94.0991 -13.2986 43.3889
96.9933 -9.27173 46.6086
99.5333 20.3621 47.4613
93.5767 30.5978 39.1018
95.6541 -28.3906 41.7184
-202.155 -54.3942 189.54
99.427 39.4625 41.6422
97.2603 43.5762 37.8034
100.339 -37.5341 43.2957
95.9216 -46.1755 35.3439
101.415 53.7711 36.9679
94.9135 62.1471 25.7315
99.0823 -51.9655 35.5845
94.9099 -59.9433 27.0734
-201.028 60.9542 183.484
94.3058 76.9773 14.8404
93.8097 -74.4657 16.2756
98.2174 -68.5863 24.7129
99.668 82.3243 15.7821
94.6704 92.0076 2.48549
99.524 -82.7228 15.3098
95.8942 -89.7333 5.71818
99.482 100.815 -1.33512
97.5094 104.613 -7.17947
98.8036 -99.6726 -0.862373
97.0661 -102.055 -4.96709
99.7676 111.226 -12.0879
94.9115 120.139 -27.1262
99.7173 -113.25 -14.4099
92.5009 -119.671 -28.8235
95.3574 136.506 -47.7049
100.942 126.252 -28.7522
98.4772 -129.818 -35.7753
94.1724 -136.484 -48.7979
99.1134 142.834 -52.8904
95.3246 150.096 -67.2101
97.2397 -146.988 -60.7489
-205.807 51.0403 198.757
97.4557 155.895 -74.0284
95.3909 162.671 -86.8121
101.633 -156.852 -71.3657
95.2036 -166.042 -92.5305
102.604 171.249 -93.9931
95.9734 180.329 -116.537
97.7758 -177.634 -109.968
99.3587 -173.145 -100.536
95.383 194.6 -143.856
87.8903 194.826 -151.162
98.5576 185.953 -124.324
-113.682 0.691561 64.6159
-107.548 -8.09625 57.5054
-199.269 -45.677 188.108
-111.78 -15.1896 61.3199
-107.553 -24.3735 54.8678
-105.83 23.6154 53.2115
-110.784 14.1506 60.3641
-111.872 -31.3179 57.6724
-108.16 -39.9288 50.5209
-107.291 37.8706 50.3854
-109.938 29.6078 56.0483
-111.523 -44.9448 52.087
-109.978 -52.1399 46.8832
-113.448 42.9441 55.1311
-108.031 54.7354 43.3739
-112.257 -57.1605 46.6714
-106.892 -65.0485 35.9735
-107.108 66.8815 34.9948
-111.86 59.7681 44.7024
-114.496 -74.1295 38.0704
-109.363 -81.508 26.5839
-105.437 82.8262 21.2835
-111.168 75.7507 33.1005
-113.039 -87.615 25.5068
-107.982 -95.9779 12.2422
-109.097 94.8172 14.5598
-110.672 92.1591 18.7745
-116.226 -105.127 12.2842
-111.085 -110.915 0.188242
-112.901 106.3 7.23478
-206.31 -38.21 205.519
-114.267 -120.015 -6.73333
-108.326 -126.766 -21.6753
-112.84 120.338 -8.74219
-109.592 128.583 -22.6155
-111.454 -135.151 -29.2193
-106.367 -141.218 -43.1433
-112.342 133.31 -25.7535
-105.957 143.117 -46.2781
-114.129 -151.047 -48.9496
-108.249 -157.161 -64.9086
-108.853 156.433 -63.1107
-110.581 149.046 -49.932
-111.839 -168.266 -79.0273
-108.958 -172.043 -88.6341
-112.005 162.828 -69.8392
-107.202 172.625 -91.5355
-105.818 -188.066 -120.858
-98.4992 -189.643 -131.312
-110.919 -177.623 -96.2347
-108.013 188.102 -118.578
-113.115 179.41 -96.9636
-205.061 36.9831 203.412
110.942 0.0228385 61.541
-201.225 45.3159 192.191
107.637 -21.6288 55.5895
110.37 -11.0329 60.2992
115.484 12.9749 65.8411
106.521 22.357 54.2343
114.947 -28.6006 61.9743
105.839 -37.7277 48.8929
112.294 32.0708 57.9065
109.512 36.8868 53.1612
115.613 -45.9743 56.2631
-196.916 -29.2107 189.613
113.699 45.1556 54.442
108.001 54.2147 43.6244
106.823 -67.1407 34.5159
110.151 -57.6389 44.0554
110.142 69.0824 36.7946
113.03 60.1238 45.8049
113.465 -74.9135 36.3112
108.825 -82.9371 24.8213
112.605 74.8971 35.352
106.768 81.7638 23.5705
109.146 -97.8777 11.6636
111.692 -88.5797 23.1439
111.226 91.2102 20.2594
108.926 98.822 10.496
116.487 -104.856 12.8727
106.233 -115.111 -9.82609
-204.699 -8.32356 209.162
108.242 114.762 -7.2691
109.561 -129.253 -23.5137
111.556 -124.594 -15.3955
111.338 123.506 -14.2878
-203.443 -20.6792 204.806
112.342 -136.547 -30.1214
110.491 -141.107 -38.5149
111.822 134.202 -27.5295
107.138 142.237 -43.7642
114.474 -151.03 -48.5284
110.8 -156.481 -61.0475
-200.483 1.17217 200.961
108.552 157.28 -64.7662
115.092 -165.491 -70.7051
108.234 -173.01 -91.0896
110.481 168.078 -80.2217
108.012 170.747 -87.4397
101.178 -186.336 -122.422
108.638 -187.426 -116.631
114.204 -180.757 -98.1516
113.919 182.304 -101.286
111.124 186.831 -112.787
-128.262 8.01961 81.9339
-122.066 0.880805 74.4967
-122.069 17.8702 72.9077
-127.024 -8.80556 80.2884
-122.458 -17.0138 73.5325
-123.174 27.7287 72.0144
-202.63 21.5898 202.964
-125.56 -22.7537 76.2378
-121.848 -30.434 69.6033
-125.478 38.3968 71.3525
-122.19 43.6347 65.1315
-124.885 -36.7167 71.2406
-122.112 -43.7089 65.0048
-117.532 59.6907 51.2538
-124.105 50.2282 64.3959
-128.514 -52.5977 68.7463
-120.103 -59.0884 54.6659
-124.728 68.4366 54.3671
-120.215 76.2281 43.2043
-122.526 -68.7937 51.4002
-119.479 -73.0795 44.6729
-121.391 90.6489 32.5926
-124.05 85.5231 40.371
-126.233 -82.7678 45.4208
-122.483 -89.855 34.6404
-125.764 99.0223 30.0559
-199.358 30.5479 194.052
-124.324 -94.404 32.7219
-119.729 -104.298 17.2843
-120.19 119.04 1.37571
-123.966 111.029 15.2004
-128.511 -111.495 20.4193
-122.579 -122.033 0.667559
-124.61 127.401 -3.51592
-121.126 133.908 -16.2983
-125.583 -128.393 -3.56834
-119.531 -135.56 -20.445
-123.644 147.476 -32.3068
-126.249 143.585 -23.3888
-123.925 -144.74 -27.9612
-120.86 -151.357 -41.5084
-125.483 156.325 -43.4572
-121.61 162.662 -58.3506
-124.967 -158.735 -47.9009
-121.631 -165.269 -62.599
-125.719 170.293 -65.9735
-119.465 180.136 -90.8858
-127.148 -173.685 -69.9997
-122.774 -183.1 -92.2614
-120.477 194.693 -116.952
-123.444 184.751 -94.4729
-112.14 195.989 -129.181
128.211 7.7229 81.8925
121.201 14.2295 72.4365
122.025 -0.0841685 74.4509
125.117 -8.46109 77.9139
119.028 -13.2138 69.9652
124.528 24.5095 74.5326
122.128 29.8883 70.1097
121.999 -28.8822 70.2473
124.215 -25.0244 74.0159
128.26 37.6868 75.1517
123.473 48.0902 64.665
120.54 -44.7651 62.6297
124.776 -37.2733 70.8992
125.688 53.65 64.5953
123.382 57.7396 59.4461
127.055 -53.3303 66.4944
121.233 -61.668 54.473
125.773 65.5542 57.6073
119.465 75.7112 42.6987
120.619 -73.6106 45.6521
123.655 -69.9676 51.9759
123.309 79.351 44.5432
121.513 89.8097 33.4986
125.6 -83.8833 43.695
121.333 -89.0715 33.94
127.095 96.5068 34.1985
118.318 105.118 14.7469
125.19 -99.9066 28.4565
-200.874 -13.8142 200.797
124.48 114.617 11.7907
122.079 121.142 1.13962
121.08 -121.384 -0.368076
124.058 -114.453 11.4547
127.01 127.473 -0.589768
122.133 136.695 -18.8457
123.475 -137.128 -17.7905
127.389 -128.751 -1.74407
124.185 142.315 -24.1591
117.463 150.676 -44.5292
127.839 -143.42 -21.1316
123.513 -150.798 -37.4232
124.101 158.704 -48.9292
119.564 166.598 -67.2972
126.627 -156.181 -41.7904
-202.356 5.41992 204.592
125.044 175.757 -76.2726
122.744 180.483 -87.5406
120.721 -181.857 -92.4923
124.835 -168.931 -64.7692
113.694 195.9 -127.252
126.819 186.821 -94.095
123.244 197.156 -118.407
-138.728 -1.18964 96.2202
-134.736 -8.39356 90.4173
-195.602 15.3782 190.119
-141.017 -16.6748 98.0386
-136.426 -23.887 90.2074
-135.309 24.3879 88.5686
-139.006 14.5502 95.5551
186.671 187.492 -1.53644
-133.9 -37.0946 82.7664
-139.989 29.1825 93.7269
-133.95 38.8461 82.1685
-139.006 -45.756 86.1455
-133.855 -53.1773 75.4468
-141.415 45.9927 89.4149
-133.468 53.8854 74.5501
-137.973 -60.7608 76.7227
-134.647 -68.7034 67.0482
-130.873 67.6458 62.7595
-134.972 59.7378 73.2447
-137.191 -75.9466 65.2672
-133.451 -80.7602 56.435
-136.089 83.6095 57.648
-137.86 74.5809 67.2158
-138.563 -92.2981 53.4033
-135.931 -96.2136 46.1003
-136.746 98.5727 44.9146
-141.062 89.1299 59.7717
-138.603 -104.508 41.444
-133.285 -111.202 26.995
-139.974 104.26 43.6137
188.422 180.943 13.8117
-139.561 -120.947 24.2467
-131.647 -129.355 2.99115
-133.919 125.939 10.3696
-136.701 118.008 23.8073
-136.872 -137.864 -1.36259
-135.119 -142.69 -10.5169
-133.203 142.66 -13.0433
-140.23 135.084 7.08323
-138.696 -149.518 -15.5956
-136.097 -158.491 -32.9853
-139.262 150.858 -16.8203
-136.924 159.373 -33.2576
-141.222 -164.448 -35.4984
-135.821 -173.204 -57.7624
-139.173 163.581 -36.9483
-135.732 170.434 -53.1228
-135.157 -188.241 -85.8364
-124.936 -188.977 -100.515
-139.05 -181.043 -67.2076
-133.816 186.116 -83.6613
-139.521 179.377 -63.5509
133.596 -8.71521 88.86
135.581 1.49139 91.8998
132.641 7.02459 87.7218
131.878 -22.2077 84.4926
136.352 -12.5528 92.1719
140.39 16.0651 97.256
136.704 22.4129 90.9283
141.255 -29.8968 95.2964
135.129 -38.7112 83.8066
139.804 30.7867 92.9871
132.141 37.759 80.1769
134.192 -54.2726 75.3102
139.758 -46.5138 86.8432
141.291 47.0944 88.726
136.728 53.9789 78.9039
132.895 -69.3294 64.273
137.299 -61.3054 75.4635
136.706 68.8208 69.7608
140.455 61.662 79.6272
138.124 -76.4992 66.1305
132.279 -84.8821 51.4645
138.176 76.3055 66.351
135.377 79.9799 59.6512
132.577 -98.7332 39.1414
136.196 -92.7057 49.775
137.25 90.8764 52.8946
132.432 96.5623 41.0704
138.101 -106.44 38.712
133.235 -114.672 23.0097
136.645 106.189 36.9791
135.297 111.453 29.4185
133.839 -128.237 7.34077
138.256 -121.708 21.5095
140.874 118.465 29.0574
133.856 128.694 6.77737
136.082 -143.009 -9.66588
139.032 -137.122 2.63662
137.575 134.462 4.23457
133.864 143.497 -13.3593
139.803 -148.777 -12.9487
137.393 -157.002 -28.8644
137.731 150.59 -18.5378
134.228 158.696 -35.8355
140.779 -163.849 -35.1397
132.413 -170.228 -57.2214
136.927 163.382 -39.7221
133.886 173.199 -60.3614
125.933 -188.58 -98.5159
133.252 -186.999 -86.0632
136.595 -183.148 -74.4247
138.781 179.16 -64.1913
134.501 186.963 -84.324
-147.197 13.1734 107.467
-150.761 8.27988 113.301
-146.129 -0.0507054 106.769
-149.883 -7.86773 112.015
-147.117 -15.3588 107.038
-151.379 25.5577 111.311
-148.264 30.4323 105.28
-153.541 -20.8049 115.71
-148.773 -32.6681 105.331
-146.537 45.7067 96.9199
-150.807 39.4278 105.94
-151.754 -38.8431 107.602
-148.924 -43.2024 101.559
-150.514 53.9656 98.7108
-146.081 61.3249 87.8951
-153.182 -54.053 102.715
-147.299 -61.4683 89.5935
184.575 -187.849 -6.0971
-147.213 -78.1233 77.8427
-150.586 -66.7075 91.1311
-152.118 81.969 82.1056
-149.758 71.4594 86.6049
-144.637 89.1176 64.8893
179.571 -188.106 -15.6891
-148.419 -89.113 70.4348
-153.674 97.8656 70.19
-146.28 105.266 51.5851
-152.528 -95.0887 71.1154
-148.382 -105.507 54.4275
-150.736 114.45 48.1129
-146.481 118.516 37.0532
-146.934 -122.069 33.444
-152.265 -110.583 54.7801
-143.96 134.982 12.5211
-149.201 130.104 26.6702
-150.158 -126.97 32.1313
-147.087 -135.114 16.8938
-147.818 149.741 -2.8619
-149.563 143.166 9.36346
-151.774 -142.343 13.8686
-150.144 -148.161 2.95818
-153.125 157.215 -6.34705
-149.151 162.977 -21.5769
-155.651 -157.542 -2.96113
-148.266 -165.041 -26.2783
-153.956 173.512 -32.02
-147.168 180.219 -54.1014
-152.768 -174.696 -35.9036
-149.529 -180.577 -51.2467
-136.039 193.714 -95.0916
-146.855 195.599 -83.4631
-150.338 186.868 -61.5905
151.194 6.46689 114.089
144.451 15.7115 103.096
148.354 0.342344 110.044
150.239 -5.59055 112.703
145.955 -13.4492 105.61
153.416 23.4528 114.932
148.596 33.6397 104.745
147.794 -28.6353 105.116
150.794 -21.4161 111.401
190.903 -180.234 19.7994
147.388 45.0877 98.451
147.992 -46.6113 98.6445
151.755 -34.8659 109.069
153.028 50.9566 104.105
148.244 61.9744 90.677
150.969 -49.7169 101.6
146.622 -62.317 88.0726
153.82 67.4443 95.5588
147.215 76.6149 79.0117
150.361 -66.6576 90.8255
145.535 -77.3761 75.9664
146.898 92.3654 65.2376
151.566 82.0766 81.178
146.566 -91.4456 65.5964
149.661 -83.1176 77.4499
151.292 97.2244 67.1835
149.859 103.531 58.6958
150.445 -97.8024 65.3423
147.347 -107.003 51.3077
154.279 112.043 56.2427
147.615 119.308 37.7788
150.113 -111.562 50.4392
145.775 -121.409 32.5516
150.621 126.728 33.1334
145.95 134.428 16.1519
147.775 -134.651 18.5326
149.708 -126.945 31.4875
150.145 141.038 13.2585
145.486 149.161 -5.41351
152.68 -140.163 18.3279
148.953 -148.703 0.372211
152.705 155.353 -4.07814
147.78 165.711 -28.1054
153.831 -155.531 -2.62894
147.65 -165.798 -28.441
152.554 172.119 -31.7611
146.658 179.841 -54.1697
146.87 -181.059 -56.0583
149.873 -169.547 -31.4206
146.372 194.866 -82.7396
139.305 194.717 -92.5447
149.857 190.128 -68.458
-159.369 7.58706 126.704
-162.449 0.823953 131.945
-159.524 -6.76191 127.01
-164.907 -16.1686 134.665
-161.121 -20.3766 127.725
-160.451 24.2926 125.772
-165.017 13.6762 135.218
-163.845 -29.6782 129.823
-159.638 -38.0634 120.178
-166.004 30.6485 133.09
-160.948 40.0795 121.489
-167.349 -44.2202 130.251
-162.797 -55.912 116.883
-165.178 45.3522 126.134
-160.23 56.3281 112.504
-165.644 -60.8713 118.664
-161.273 -67.7306 107.108
-160.106 68.475 104.725
-162.855 60.6522 114.216
-162.384 -74.1304 104.366
-158.101 -80.1711 92.8428
-166.563 76.3084 109.601
-161.099 84.9936 93.6447
-165.331 -88.5491 97.4673
-160.135 -95.4435 82.6691
-158.356 97.9607 77.4021
-162.593 90.1544 91.5439
-165.198 -104.435 81.9189
-160.161 -110.68 67.0074
184.264 174.663 17.231
-163.939 106.757 77.3938
-165.283 -119.969 64.6303
-160.989 -127.591 48.1908
-157.866 129.789 40.3826
-161.68 117.977 61.1096
-165.017 -134.569 45.6097
-161.129 -140.402 31.249
-159.147 142.447 25.1833
-162.599 135.055 40.9927
-164.803 -150.653 22.3191
-159.877 -157.382 3.9572
-160.782 155.737 7.98414
-162.776 151.403 17.8651
-167.84 -165.096 4.56874
-162.371 -175.582 -22.3228
-166.244 163.026 5.29681
-158.647 173.884 -25.3338
-161.236 -190.759 -51.9591
-151.578 -187.133 -60.2138
-165.96 -181.179 -26.4154
-159.466 188.72 -50.9287
-164.792 179.982 -26.1853
161.869 -6.46031 130.8
166.472 0.729608 138.562
161.451 8.38107 129.981
160.692 -19.8661 127.136
163.947 -15.0626 133.259
163.382 15.3464 132.291
159.047 22.1666 124.023
165.477 -27.6617 133.088
160.244 -35.9302 121.936
165.306 30.5864 131.952
160.554 37.8108 121.74
166.245 -44.622 128.231
158.517 -51.0129 112.627
165.499 46.1428 126.303
161.74 52.278 117.135
159.44 -66.2784 105.141
161.94 -62.2341 111.758
164.925 60.2719 117.837
158.531 67.3858 102.956
157.853 -82.3732 90.6613
163.183 -74.5832 105.331
162.677 75.7931 103.596
159.136 82.5814 92.5221
161.505 -97.3751 83.0102
163.959 -90.3963 93.5561
163.683 91.0898 92.4732
161.668 94.388 86.1377
165.456 -103.598 83.2165
160.281 -112.683 64.9637
165.994 105.004 82.6406
160.694 112.51 65.8191
162.087 -125.849 52.1708
164.438 -120.162 63.0037
164.724 117.951 66.1071
159.653 128.98 44.266
160.105 -140.035 30.1181
165.467 -134.542 46.3891
163.99 136.048 41.9185
161.481 141.167 30.7402
160.609 -154.565 9.52554
163.495 -152.14 17.9199
163.411 148.375 23.4396
158.92 154.466 6.97943
164.328 -167.135 -4.65166
159.706 -170.732 -18.2175
163.114 164.308 -1.95504
155.991 172.226 -26.6417
150.981 -185.4 -57.8898
160.944 -186.123 -43.6944
164.035 -181.986 -31.056
163.927 180.289 -28.1609
158.953 189.61 -53.4285
-177.637 5.03905 157.648
-173.226 -2.11212 150.014
-171.12 14.1653 145.407
-175.264 -8.84718 153.195
-170.037 -15.387 143.379
-172.379 30.1573 144.025
-177.188 21.1587 154.739
-176.636 -23.6686 153.2
-174.719 -30.0699 148.113
-177.613 37.2067 150.811
-172.581 45.7044 138.476
-177.464 -35.9351 151.011
-173.418 -43.4277 140.939
-177.23 52.4815 143.282
-173.326 60.3687 131.988
-179.274 -49.9733 148.21
-173.74 -61.9905 131.714
-172.04 76.1429 119
-177.429 66.7983 135.095
-177.801 -66.396 136.025
-175.037 -77.227 123.37
-177.423 82.0833 123.706
-172.712 91.2641 107.502
-176.869 -81.8915 122.883
-173.149 -87.9087 111.263
-173.286 105.447 94.546
-177.14 98.4983 108.384
-176.739 -98.0198 108.144
-174.085 -103.574 97.8907
-177.334 110.668 95.9992
-173.724 122.919 75.3541
-177.959 -110.514 97.2808
-174.714 -119.106 81.6942
-172.807 134.765 58.503
-176.471 127.53 74.3906
-174.355 -136.14 59.3282
-180.074 -126.485 82.1403
-171.772 148.332 37.5153
-175.699 140.989 54.9623
-176.815 -140.92 57.0255
-174.949 -148.574 42.6656
-177.46 156.926 34.3312
-170.665 163.949 11.2356
-179.155 -155.157 40.1142
-170.765 -165.018 9.64872
-171.013 180.275 -16.2684
-176.461 172.712 6.54544
-178.954 -172.379 11.5492
-173.801 -181.568 -13.7996
-162.215 195.705 -59.9341
-174.734 193.341 -34.2437
-176.042 189.821 -25.2051
178.03 5.51939 158.32
173.245 17.2894 148.574
173.196 0.341471 149.984
177.404 -6.73748 157.134
174.347 -15.2367 150.823
177.048 21.6737 154.382
174.068 31.0774 146.669
179.69 -22.5609 158.898
175.413 -29.3938 149.529
177.828 37.1656 151.207
172.145 44.4717 138.28
189.681 164.318 44.8934
176.901 -36.4545 149.824
177.857 53.9307 143.624
172.86 62.0134 130.174
173.247 -60.3535 131.859
175.275 -48.3322 141.926
176.189 66.6099 133.028
174.917 76.33 123.848
179.314 -67.3022 138.119
172.029 -76.0308 119.067
177.969 81.6185 125.057
172.719 89.2523 109.329
174.214 -87.6161 113.369
175.046 -84.4246 117.569
178.047 99.3445 109.156
175.297 104.802 98.7273
180.007 -96.5738 115.38
173.41 -103.905 96.3733
174.388 120.172 79.8491
179.446 113.238 96.8909
177.312 -113.012 93.3394
172.418 -119.054 77.7708
176.607 127.875 74.1907
174.342 133.247 63.2022
179.841 -129.147 78.3178
171.511 -136.02 54.5732
179.577 140.332 62.774
173.416 151.696 35.3056
175.206 -143.712 50.2205
172.076 -152.267 32.1257
177.122 157.758 32.4223
171.508 164.85 11.1981
173.28 -167.156 10.4239
176.007 -157.197 31.3374
174.372 175.477 -1.9333
171.362 179.672 -14.5857
173.569 -180.001 -11.3701
176.19 -171.748 7.72643
173.929 196.777 -42.3495
164.126 196.27 -57.9231
176.369 190.21 -25.37
-189.546 -1.5425 179.627
-187.611 -10.305 175.458
-185.443 5.58714 171.789
184.595 -171.617 23.1159
-186.295 -21.5824 171.201
-185.586 20.9191 170.023
-190.504 15.4524 180.265
-191.846 -30.0103 179.522
-188.662 -35.1194 171.801
-187.569 37.0528 169.046
-189.322 33.2687 173.681
-191.169 -43.6981 173.18
-185.809 -50.3198 159.965
-190.943 44.844 172.242
-187.454 51.8162 162.27
-190.389 -58.6936 164.016
-185.549 -65.6416 150.598
-191.573 60.9099 164.95
-187.41 67.5921 152.768
-192.912 -75.2492 157.762
-185.613 -82.5021 138.229
-190.456 76.6187 152.015
-186.041 82.5141 139.013
-190.528 -91.4418 139.696
-186.609 -96.9917 127.078
-187.216 96.4548 128.732
-188.995 92.4715 135.84
-191.098 -105.468 126.976
-185.368 -110.789 110.435
-190.347 102.025 129.115
-185.729 112.317 109.401
-190.733 -120.366 109.454
-186.811 -126.179 94.886
-186.717 125.845 95.1315
-189.996 118.678 110.071
-193.768 -135.286 96.218
-187.866 -141.457 76.4181
-193.749 134.987 96.5872
-187.279 144.668 70.7237
-190.332 -151.342 66.6098
-185.53 -156.661 49.3932
-186.053 156.792 50.1598
-189.071 150.753 65.108
-189.613 -166.22 41.6204
-186.823 -171.374 27.6694
-185.984 171.977 25.0698
-188.61 164.859 41.9762
-188.082 -187.07 1.897
-178.753 -188.418 -17.743
-191.309 -181.087 19.0343
-185.059 187.399 -4.35888
-190.754 179.023 21.6892
186.264 -7.24413 173.21
190.21 -2.12199 180.876
185.267 6.72575 171.393
188.835 -15.1707 177.143
184.592 -21.7888 167.997
189.76 13.7857 179.094
186.282 19.8733 171.53
192.691 -28.7075 181.529
188.807 -37.0399 171.382
191.217 29.0048 178.612
182.849 38.0652 159.924
193.376 -45.6107 176.57
186.891 -50.6357 161.822
188.002 44.5405 166.805
186.86 52.0556 161.034
182.468 -67.4195 143.746
188.269 -60.2483 159.078
191.83 58.801 166.706
187.546 65.0903 154.684
188.197 -80.5521 144.648
190.513 -76.1581 152.476
191.257 74.9474 154.81
186.973 82.6366 140.65
189.941 -91.0961 138.896
186.227 -97.049 126.31
190.297 86.8939 143.312
186.573 97.9945 126.033
190.782 -102.979 128.965
184.439 -113.879 105.246
193.136 105.814 130.526
185.383 113.189 107.775
189.287 -121.09 105.834
186.018 -129.036 89.7631
189.853 120.34 107.813
185.858 127.33 91.6517
186.494 -143.192 71.3797
189.294 -165.152 42.7851
191.892 133.463 95.0504
187.25 141.796 74.7819
186.494 -156.403 51.5905
191.182 -150.713 69.1809

2296 1 2
7.8898 0 0
12.3686 0 0
8.07635 0 0
8.7578 0 0
11.1131 0 0
7.18724 0 0
12.7356 0 0
9.01552 0 0
9.23682 0 0
8.65113 0 0
6.12148 0 0
9.11599 0 0
6.61606 0 0
10.6502 0 0
8.63402 0 0
10.3018 0 0
5.72823 0 0
12.3183 0 0
12.336 0 0
7.8754 0 0
10.6456 0 0
9.97951 0 0
10.8627 0 0
8.3464 0 0
12.08 0 0
9.07032 0 0
10.9314 0 0
10.69 0 0
7.48243 0 0
10.8084 0 0
8.13746 0 0
8.19974 0 0
11.2793 0 0
6.98738 0 0
5.55219 0 0
10.975 0 0
15.1245 0 0
11.29 0 0
6.29917 0 0
8.23147 0 0
7.11599 0 0
5.12083 0 0
9.47371 0 0
9.83887 0 0
8.57083 0 0
10.8214 0 0
11.8641 0 0
7.31697 0 0
7.02315 0 0
8.89962 0 0
11.4579 0 0
9.08055 0 0
10.1348 0 0
8.98795 0 0
11.1304 0 0
11.0035 0 0
8.9017 0 0
7.29656 0 0
10.6038 0 0
11.1758 0 0
15.1373 0 0
6.3866 0 0
11.6956 0 0
24.2608 0 0
19.6269 0 0
14.2807 0 0
13.2942 0 0
13.2748 0 0
10.5466 0 0
10.1739 0 0
12.752 0 0
13.0246 0 0
9.41364 0 0
7.2712 0 0
11.7856 0 0
16.8435 0 0
17.9432 0 0
11.3392 0 0
13.5177 0 0
10.0455 0 0
10.4752 0 0
10.6939 0 0
10.6724 0 0
8.42647 0 0
10.4027 0 0
16.9976 0 0
13.6786 0 0
11.1644 0 0
11.225 0 0
13.9451 0 0
8.77099 0 0
15.2295 0 0
13.0248 0 0
16.3061 0 0
19.9756 0 0
17.9614 0 0
17.6385 0 0
11.3897 0 0
12.9725 0 0
6.7047 0 0
10.0239 0 0
15.3445 0 0
10.107 0 0
23.7862 0 0
9.50509 0 0
19.2691 0 0
21.2245 0 0
16.494 0 0
18.2443 0 0
12.6338 0 0
13.4676 0 0
9.96713 0 0
15.2711 0 0
15.1931 0 0
6.86893 0 0
20.9599 0 0
9.67025 0 0
14.5654 0 0
20.7398 0 0
21.8924 0 0
15.3066 0 0
13.8341 0 0
15.1328 0 0
12.3748 0 0
22.5516 0 0
12.5974 0 0
9.8966 0 0
11.4606 0 0
5.76616 0 0
6.82843 0 0
9.83612 0 0
15.3051 0 0
15.5451 0 0
11.2226 0 0
10.0314 0 0
8.27158 0 0
5.17778 0 0
11.0869 0 0
10.1095 0 0
10.6231 0 0
6.67491 0 0
9.58656 0 0
11.8833 0 0
9.19395 0 0
15.3015 0 0
11.1821 0 0
12.6225 0 0
6.20265 0 0
6.98395 0 0
8.31196 0 0
16.8558 0 0
7.76912 0 0
7.636 0 0
10.4012 0 0
10.7339 0 0
8.14561 0 0
11.4859 0 0
11.5391 0 0
12.6853 0 0
13.9967 0 0
12.4446 0 0
9.04109 0 0
8.8916 0 0
12.4783 0 0
9.0041 0 0
14.1757 0 0
9.67601 0 0
11.8806 0 0
11.1656 0 0
12.0367 0 0
7.36623 0 0
12.0789 0 0
15.4162 0 0
7.27471 0 0
8.79049 0 0
10.35 0 0
7.59512 0 0
10.1247 0 0
15.0418 0 0
9.76831 0 0
13.3598 0 0
15.9899 0 0
13.0844 0 0
15.8826 0 0
11.3339 0 0
12.9525 0 0
14.5901 0 0
18.7095 0 0
13.3014 0 0
9.77468 0 0
15.1039 0 0
7.11353 0 0
14.5005 0 0
15.2413 0 0
16.0424 0 0
12.0282 0 0
5.50562 0 0
18.2789 0 0
14.5739 0 0
11.0064 0 0
11.9077 0 0
18.6111 0 0
19.0701 0 0
9.11123 0 0
8.75466 0 0
6.23357 0 0
10.2597 0 0
9.85696 0 0
9.20564 0 0
8.6093 0 0
12.4054 0 0
6.08227 0 0
10.3868 0 0
7.57522 0 0
11.6146 0 0
13.0945 0 0
8.69268 0 0
10.0512 0 0
8.21711 0 0
8.55329 0 0
6.87547 0 0
8.30867 0 0
8.61527 0 0
9.18031 0 0
11.4104 0 0
11.8377 0 0
11.9209 0 0
9.07134 0 0
12.492 0 0
10.8859 0 0
9.8858 0 0
9.55782 0 0
6.74531 0 0
9.17386 0 0
7.03317 0 0
11.849 0 0
8.99505 0 0
10.5632 0 0
9.68198 0 0
13.1312 0 0
14.3345 0 0
13.2829 0 0
11.4509 0 0
18.2175 0 0
14.7214 0 0
13.0311 0 0
32.6063 0 0
17.7567 0 0
8.45287 0 0
9.26268 0 0
17.2973 0 0
8.61028 0 0
19.9834 0 0
6.42407 0 0
10.0185 0 0
19.9609 0 0
8.55059 0 0
9.56472 0 0
15.2329 0 0
7.46951 0 0
10.5905 0 0
14.9842 0 0
7.49412 0 0
16.6181 0 0
13.2642 0 0
20.6854 0 0
8.01394 0 0
14.5167 0 0
10.7476 0 0
9.64169 0 0
8.30554 0 0
16.429 0 0
10.2008 0 0
17.0998 0 0
13.7937 0 0
9.70322 0 0
5.2969 0 0
6.6961 0 0
18.1343 0 0
17.2915 0 0
12.4908 0 0
6.53626 0 0
31.8807 0 0
6.09572 0 0
9.33647 0 0
11.0865 0 0
11.6047 0 0
10.6297 0 0
6.25596 0 0
7.32159 0 0
10.3141 0 0
8.06314 0 0
5.39531 0 0
11.1571 0 0
6.90558 0 0
10.278 0 0
11.5178 0 0
13.5985 0 0
6.93045 0 0
12.6229 0 0
5.13192 0 0
8.83368 0 0
11.5817 0 0
7.56608 0 0
11.1526 0 0
10.4974 0 0
11.2385 0 0
9.20596 0 0
10.3368 0 0
10.9707 0 0
8.95841 0 0
9.6211 0 0
5.86496 0 0
11.388 0 0
14.956 0 0
7.70842 0 0
5.67937 0 0
15.263 0 0
11.0659 0 0
7.31119 0 0
12.3698 0 0
8.47159 0 0
10.3722 0 0
9.90939 0 0
10.4112 0 0
16.8654 0 0
14.5684 0 0
8.19107 0 0
10.5852 0 0
11.9664 0 0
7.84047 0 0
13.0317 0 0
15.9835 0 0
17.3104 0 0
10.7076 0 0
9.91092 0 0
5.06715 0 0
12.7148 0 0
19.7802 0 0
11.6188 0 0
11.523 0 0
20.2457 0 0
9.68145 0 0
11.9742 0 0
29.8764 0 0
8.5293 0 0
12.4251 0 0
24.8373 0 0
9.89412 0 0
7.25346 0 0
7.23126 0 0
18.7581 0 0
13.1109 0 0
18.0899 0 0
23.1138 0 0
12.2204 0 0
10.1033 0 0
8.70631 0 0
13.2882 0 0
6.54521 0 0
8.70543 0 0
12.1635 0 0
27.6447 0 0
15.0118 0 0
8.3905 0 0
11.0863 0 0
6.82343 0 0
6.93218 0 0
15.9185 0 0
10.5267 0 0
8.60384 0 0
8.16015 0 0
7.37956 0 0
9.44424 0 0
10.8022 0 0
12.9404 0 0
7.94885 0 0
13.1225 0 0
8.82272 0 0
23.3053 0 0
9.43025 0 0
12.5331 0 0
17.5913 0 0
8.19076 0 0
13.7272 0 0
9.78894 0 0
7.87652 0 0
13.883 0 0
11.7332 0 0
5.93009 0 0
15.2094 0 0
9.61428 0 0
13.4707 0 0
13.175 0 0
5.47998 0 0
14.7865 0 0
9.71532 0 0
10.5744 0 0
8.91402 0 0
17.107 0 0
10.0599 0 0
13.7023 0 0
14.0277 0 0
8.1036 0 0
9.21218 0 0
15.1608 0 0
18.1553 0 0
8.22726 0 0
9.03259 0 0
11.5417 0 0
9.80064 0 0
17.9359 0 0
11.9048 0 0
7.40018 0 0
14.6816 0 0
21.0479 0 0
5.12441 0 0
11.4452 0 0
19.6101 0 0
14.3524 0 0
6.8192 0 0
18.1256 0 0
7.22506 0 0
11.3875 0 0
18.8459 0 0
10.8628 0 0
14.2776 0 0
7.76877 0 0
20.6415 0 0
13.523 0 0
13.9318 0 0
20.6355 0 0
11.6089 0 0
23.5129 0 0
7.11204 0 0
10.528 0 0
8.48802 0 0
10.5244 0 0
10.2786 0 0
9.25673 0 0
10.1914 0 0
10.9759 0 0
9.6658 0 0
5.7991 0 0
9.09148 0 0
11.9902 0 0
7.063 0 0
9.99499 0 0
11.1116 0 0
10.7092 0 0
8.89389 0 0
6.12193 0 0
10.8231 0 0
14.1924 0 0
7.27462 0 0
22.6665 0 0
14.1229 0 0
7.00857 0 0
5.08204 0 0
11.1619 0 0
8.48557 0 0
11.622 0 0
8.7534 0 0
6.33589 0 0
13.7164 0 0
10.3735 0 0
11.1735 0 0
7.19501 0 0
6.73494 0 0
11.9348 0 0
10.7935 0 0
15.1797 0 0
8.45312 0 0
7.2072 0 0
6.53787 0 0
14.3827 0 0
12.793 0 0
17.5186 0 0
11.1237 0 0
7.96908 0 0
18.8415 0 0
13.3736 0 0
7.77327 0 0
12.2655 0 0
10.0275 0 0
18.0469 0 0
18.6263 0 0
24.5089 0 0
12.9814 0 0
17.4897 0 0
5.48256 0 0
7.34144 0 0
15.0475 0 0
11.3197 0 0
11.6638 0 0
12.7711 0 0
8.28676 0 0
20.8961 0 0
21.1677 0 0
9.98095 0 0
13.1905 0 0
18.8264 0 0
11.5525 0 0
19.313 0 0
6.68774 0 0
16.0489 0 0
17.2859 0 0
8.21673 0 0
20.2792 0 0
16.1259 0 0
11.8343 0 0
9.63186 0 0
7.35661 0 0
8.01885 0 0
15.1195 0 0
8.67824 0 0
10.9121 0 0
15.5 0 0
6.42646 0 0
12.2354 0 0
9.66677 0 0
11.0797 0 0
7.33974 0 0
7.81446 0 0
10.9145 0 0
5.12572 0 0
9.51531 0 0
11.3845 0 0
10.3863 0 0
9.27841 0 0
12.4215 0 0
9.05533 0 0
31.2433 0 0
8.01257 0 0
11.9327 0 0
12.0625 0 0
13.5542 0 0
10.8588 0 0
8.68006 0 0
16.7387 0 0
5.83295 0 0
21.1248 0 0
15.2345 0 0
9.06299 0 0
6.21746 0 0
11.5971 0 0
15.5577 0 0
11.138 0 0
13.5118 0 0
9.16076 0 0
9.59773 0 0
12.3246 0 0
10.7626 0 0
7.66443 0 0
10.7982 0 0
10.6088 0 0
13.8254 0 0
10.9133 0 0
9.66951 0 0
14.8684 0 0
17.1867 0 0
11.0267 0 0
7.93537 0 0
13.9392 0 0
12.9508 0 0
5.38254 0 0
20.6271 0 0
6.56453 0 0
12.2312 0 0
14.3487 0 0
12.5942 0 0
14.3044 0 0
9.8626 0 0
18.002 0 0
7.57536 0 0
12.8775 0 0
11.5181 0 0
8.60677 0 0
21.6957 0 0
9.08729 0 0
11.7193 0 0
17.4109 0 0
13.1246 0 0
8.92233 0 0
15.2274 0 0
17.1322 0 0
10.2288 0 0
16.856 0 0
14.365 0 0
10.7926 0 0
14.0971 0 0
8.97619 0 0
11.9917 0 0
11.7497 0 0
9.58786 0 0
6.14542 0 0
9.85953 0 0
13.472 0 0
8.14365 0 0
10.245 0 0
12.0439 0 0
11.6764 0 0
7.79303 0 0
8.69476 0 0
12.2402 0 0
13.453 0 0
8.91247 0 0
5.75284 0 0
10.9966 0 0
13.0077 0 0
6.83789 0 0
10.2886 0 0
9.01473 0 0
12.4089 0 0
7.31542 0 0
9.19716 0 0
17.9671 0 0
7.85457 0 0
11.6563 0 0
10.2246 0 0
9.92766 0 0
8.98414 0 0
9.99043 0 0
6.24317 0 0
13.8244 0 0
9.928 0 0
11.7145 0 0
14.4262 0 0
14.858 0 0
7.41273 0 0
9.34256 0 0
20.5644 0 0
6.1757 0 0
11.7066 0 0
6.25231 0 0
7.10693 0 0
19.7121 0 0
13.8989 0 0
12.6616 0 0
9.31533 0 0
8.93691 0 0
11.8849 0 0
9.99806 0 0
9.55581 0 0
12.3077 0 0
14.978 0 0
23.6972 0 0
10.2485 0 0
14.0069 0 0
22.9719 0 0
11.2844 0 0
26.4264 0 0
13.8736 0 0
15.0649 0 0
15.3784 0 0
13.4432 0 0
15.4126 0 0
12.6691 0 0
12.9972 0 0
12.7574 0 0
14.3349 0 0
11.0494 0 0
10.7616 0 0
17.9967 0 0
11.806 0 0
10.4657 0 0
11.5726 0 0
5.82966 0 0
9.65622 0 0
11.8152 0 0
11.3821 0 0
14.4479 0 0
10.9905 0 0
11.8603 0 0
5.19749 0 0
8.01163 0 0
5.74735 0 0
7.90436 0 0
8.81702 0 0
9.3074 0 0
14.0001 0 0
9.43089 0 0
6.65481 0 0
12.5307 0 0
7.85953 0 0
10.4082 0 0
12.157 0 0
10.3231 0 0
9.11787 0 0
12.4487 0 0
13.7175 0 0
8.32022 0 0
9.97744 0 0
7.48262 0 0
11.8693 0 0
6.9861 0 0
11.1468 0 0
8.03782 0 0
7.28688 0 0
10.2775 0 0
10.7772 0 0
14.7564 0 0
12.5353 0 0
11.0551 0 0
9.99731 0 0
9.91256 0 0
8.84359 0 0
18.0347 0 0
5.53658 0 0
13.394 0 0
14.2197 0 0
6.73547 0 0
13.0786 0 0
14.1134 0 0
16.9754 0 0
8.44597 0 0
10.3665 0 0
21.9598 0 0
7.62348 0 0
6.35113 0 0
20.6294 0 0
6.25893 0 0
11.3572 0 0
11.5533 0 0
14.6421 0 0
20.2376 0 0
14.849 0 0
9.43196 0 0
10.0549 0 0
13.6504 0 0
10.5836 0 0
23.2582 0 0
19.9654 0 0
12.2059 0 0
15.5252 0 0
24.4652 0 0
10.7019 0 0
18.4996 0 0
25.8819 0 0
7.63279 0 0
19.9779 0 0
23.523 0 0
9.87102 0 0
8.17915 0 0
11.1439 0 0
9.84961 0 0
11.0297 0 0
10.9984 0 0
9.80421 0 0
12.1927 0 0
8.63454 0 0
13.0604 0 0
9.01165 0 0
12.9376 0 0
5.92613 0 0
5.74311 0 0
12.9857 0 0
13.8193 0 0
12.6766 0 0
9.2751 0 0
11.2704 0 0
9.08854 0 0
11.0912 0 0
5.13798 0 0
7.33435 0 0
15.1611 0 0
7.49431 0 0
10.0524 0 0
16.474 0 0
10.2185 0 0
15.7009 0 0
6.077 0 0
7.80495 0 0
15.7937 0 0
7.49954 0 0
6.63394 0 0
12.4005 0 0
15.0495 0 0
7.18129 0 0
11.3588 0 0
12.5555 0 0
15.8237 0 0
10.7294 0 0
11.3029 0 0
10.1467 0 0
13.4769 0 0
7.97839 0 0
12.7485 0 0
14.1009 0 0
10.7904 0 0
9.73855 0 0
16.544 0 0
14.614 0 0
7.45529 0 0
12.6709 0 0
8.85538 0 0
15.05 0 0
12.827 0 0
6.61438 0 0
19.1746 0 0
5.08314 0 0
14.1179 0 0
19.4402 0 0
12.181 0 0
16.5427 0 0
15.5073 0 0
17.9101 0 0
10.9515 0 0
12.4203 0 0
17.163 0 0
13.4023 0 0
13.6393 0 0
16.396 0 0
15.7262 0 0
13.4569 0 0
14.9089 0 0
17.0301 0 0
13.0761 0 0
12.4602 0 0
7.35532 0 0
7.32115 0 0
12.1989 0 0
12.4837 0 0
6.782 0 0
10.1727 0 0
10.3672 0 0
11.8065 0 0
6.07376 0 0
8.15509 0 0
9.72311 0 0
11.4905 0 0
9.86255 0 0
16.1204 0 0
12.4389 0 0
15.855 0 0
10.7691 0 0
11.2017 0 0
6.50734 0 0
12.0435 0 0
7.47438 0 0
8.63068 0 0
6.78815 0 0
5.12231 0 0
16.5069 0 0
17.6067 0 0
14.2251 0 0
17.1487 0 0
8.68716 0 0
13.2695 0 0
10.6942 0 0
5.95138 0 0
14.7414 0 0
11.766 0 0
8.64089 0 0
8.15068 0 0
11.951 0 0
14.1785 0 0
9.96457 0 0
11.0111 0 0
7.11946 0 0
13.1966 0 0
12.635 0 0
16.0426 0 0
7.77553 0 0
11.0207 0 0
12.7193 0 0
15.4644 0 0
10.3428 0 0
19.0545 0 0
7.27657 0 0
9.83171 0 0
10.0002 0 0
6.45566 0 0
17.8287 0 0
16.1817 0 0
11.4228 0 0
12.7914 0 0
16.7507 0 0
8.61273 0 0
11.9658 0 0
11.649 0 0
8.58342 0 0
24.2356 0 0
14.0973 0 0
10.4301 0 0
16.1198 0 0
18.0146 0 0
7.82416 0 0
22.4242 0 0
17.5678 0 0
16.3507 0 0
9.6733 0 0
14.1165 0 0
13.3212 0 0
16.8591 0 0
19.2211 0 0
6.60182 0 0
10.2332 0 0
10.9238 0 0
11.1893 0 0
6.52988 0 0
12.8442 0 0
7.32608 0 0
7.18593 0 0
13.8862 0 0
14.859 0 0
5.70166 0 0
11.3467 0 0
8.50248 0 0
11.6462 0 0
5.86057 0 0
12.1851 0 0
10.7469 0 0
11.6091 0 0
13.284 0 0
8.49077 0 0
11.4775 0 0
14.1496 0 0
11.9782 0 0
11.6184 0 0
8.48315 0 0
12.6733 0 0
6.98024 0 0
8.23066 0 0
12.5311 0 0
10.6002 0 0
10.3421 0 0
13.7133 0 0
7.23771 0 0
19.9272 0 0
13.6215 0 0
12.3512 0 0
9.65668 0 0
6.73138 0 0
9.67052 0 0
10.9753 0 0
12.9537 0 0
6.20396 0 0
12.7611 0 0
13.0309 0 0
10.966 0 0
17.6856 0 0
12.7928 0 0
12.5447 0 0
13.9951 0 0
8.92818 0 0
12.8725 0 0
19.2028 0 0
21.2003 0 0
9.0867 0 0
13.3476 0 0
7.98598 0 0
10.6497 0 0
20.5171 0 0
17.9474 0 0
15.4078 0 0
9.04212 0 0
13.7129 0 0
10.5338 0 0
16.1698 0 0
8.46035 0 0
20.6191 0 0
10.3613 0 0
12.4469 0 0
10.6222 0 0
25.4148 0 0
8.27375 0 0
10.0461 0 0
14.0398 0 0
15.8036 0 0
11.214 0 0
7.06468 0 0
17.9472 0 0
13.1934 0 0
8.98952 0 0
6.20158 0 0
12.6967 0 0
8.46101 0 0
11.1226 0 0
12.7692 0 0
8.36294 0 0
14.9845 0 0
7.90108 0 0
9.24086 0 0
5.69181 0 0
13.1954 0 0
12.6585 0 0
20.8167 0 0
9.62582 0 0
12.6681 0 0
9.31448 0 0
14.3476 0 0
7.72408 0 0
14.612 0 0
10.6905 0 0
13.4804 0 0
11.3284 0 0
7.45615 0 0
12.2897 0 0
15.9811 0 0
10.5492 0 0
14.1366 0 0
7.67611 0 0
11.3665 0 0
9.79357 0 0
9.08384 0 0
13.7429 0 0
14.8265 0 0
7.38544 0 0
8.73262 0 0
11.7103 0 0
7.08899 0 0
8.99024 0 0
6.97951 0 0
10.4605 0 0
20.241 0 0
22.4479 0 0
15.6386 0 0
15.7035 0 0
6.37711 0 0
10.9557 0 0
18.1008 0 0
14.6978 0 0
9.84449 0 0
19.0609 0 0
12.2156 0 0
11.1135 0 0
10.5421 0 0
8.71465 0 0
15.1421 0 0
13.1729 0 0
12.1769 0 0
16.2199 0 0
8.95898 0 0
14.9032 0 0
19.2683 0 0
7.69072 0 0
19.499 0 0
12.2731 0 0
13.3012 0 0
13.4652 0 0
19.6526 0 0
11.7062 0 0
18.0207 0 0
20.3402 0 0
23.077 0 0
8.34218 0 0
7.96997 0 0
26.2375 0 0
11.986 0 0
12.7837 0 0
7.82295 0 0
13.6996 0 0
14.4938 0 0
10.2381 0 0
13.1329 0 0
15.016 0 0
16.8757 0 0
8.26114 0 0
14.7739 0 0
10.7282 0 0
5.76137 0 0
15.2884 0 0
6.76796 0 0
9.57949 0 0
14.7139 0 0
10.0801 0 0
5.50344 0 0
10.2223 0 0
6.89691 0 0
11.9299 0 0
12.5814 0 0
13.5672 0 0
11.124 0 0
10.9355 0 0
14.9155 0 0
8.949 0 0
20.0578 0 0
17.0976 0 0
14.1762 0 0
13.9325 0 0
12.5137 0 0
9.93287 0 0
14.6725 0 0
11.7678 0 0
8.06765 0 0
19.7038 0 0
7.21082 0 0
12.4365 0 0
10.7936 0 0
14.7174 0 0
16.4834 0 0
5.44968 0 0
12.5343 0 0
11.9005 0 0
19.3954 0 0
14.8378 0 0
6.25088 0 0
18.9317 0 0
7.3526 0 0
11.5409 0 0
16.0868 0 0
7.68939 0 0
24.8452 0 0
6.19028 0 0
24.0536 0 0
11.1376 0 0
7.52043 0 0
18.7813 0 0
17.362 0 0
11.3662 0 0
10.4593 0 0
11.1597 0 0
19.8381 0 0
23.9481 0 0
10.4542 0 0
8.25323 0 0
8.56346 0 0
13.3601 0 0
20.103 0 0
8.84981 0 0
24.9119 0 0
9.34333 0 0
10.5412 0 0
18.2376 0 0
17.9785 0 0
14.0304 0 0
7.66664 0 0
14.5142 0 0
8.63106 0 0
11.2369 0 0
5.91259 0 0
9.73982 0 0
12.6163 0 0
14.496 0 0
8.8848 0 0
7.44367 0 0
19.947 0 0
15.2636 0 0
14.0884 0 0
10.9208 0 0
6.02932 0 0
14.9829 0 0
10.3943 0 0
9.44159 0 0
12.5467 0 0
15.4492 0 0
6.23016 0 0
11.0405 0 0
6.60089 0 0
14.5023 0 0
12.3892 0 0
19.0346 0 0
18.4097 0 0
11.0649 0 0
11.1885 0 0
9.55059 0 0
10.0149 0 0
7.63091 0 0
17.1914 0 0
13.8805 0 0
10.0879 0 0
15.5603 0 0
12.4226 0 0
10.7387 0 0
7.24396 0 0
19.1757 0 0
12.2702 0 0
15.3 0 0
5.0541 0 0
8.53902 0 0
18.1434 0 0
10.4534 0 0
14.8835 0 0
6.17204 0 0
17.351 0 0
11.6489 0 0
8.73941 0 0
22.2607 0 0
13.6755 0 0
11.9073 0 0
15.2497 0 0
16.4969 0 0
11.8435 0 0
9.00195 0 0
19.2714 0 0
16.2034 0 0
21.9352 0 0
9.20115 0 0
14.6149 0 0
13.082 0 0
15.1432 0 0
7.93374 0 0
23.953 0 0
25.1923 0 0
7.8102 0 0
13.3108 0 0
10.5644 0 0
11.4811 0 0
26.6492 0 0
10.4671 0 0
11.4947 0 0
9.94666 0 0
21.5957 0 0
12.8612 0 0
6.98942 0 0
20.7708 0 0
14.4092 0 0
11.9933 0 0
14.0036 0 0
9.09785 0 0
12.8563 0 0
7.45364 0 0
7.6606 0 0
11.7929 0 0
15.2417 0 0
8.64545 0 0
10.3609 0 0
7.79926 0 0
12.9257 0 0
6.23918 0 0
9.0131 0 0
15.7934 0 0
9.28299 0 0
11.9526 0 0
17.5102 0 0
14.3333 0 0
14.0822 0 0
5.51764 0 0
14.3498 0 0
12.9392 0 0
6.46169 0 0
14.585 0 0
11.3611 0 0
12.0279 0 0
14.9182 0 0
9.93643 0 0
10.9757 0 0
16.4758 0 0
13.9052 0 0
7.20856 0 0
5.22559 0 0
10.991 0 0
19.7215 0 0
14.3614 0 0
15.0228 0 0
12.3151 0 0
14.141 0 0
19.0699 0 0
20.9632 0 0
17.4393 0 0
12.2384 0 0
11.8671 0 0
12.35 0 0
13.7125 0 0
16.4619 0 0
11.7053 0 0
16.0176 0 0
6.67085 0 0
6.30533 0 0
7.03272 0 0
23.6265 0 0
18.0731 0 0
10.0066 0 0
13.8045 0 0
15.2062 0 0
8.35986 0 0
15.916 0 0
10.717 0 0
13.31 0 0
18.3179 0 0
9.80334 0 0
9.3092 0 0
24.2854 0 0
12.8585 0 0
15.5519 0 0
9.6309 0 0
27.2283 0 0
23.8494 0 0
10.5103 0 0
14.9099 0 0
19.2217 0 0
11.1399 0 0
16.3315 0 0
19.6609 0 0
11.9132 0 0
10.8367 0 0
19.5376 0 0
17.4092 0 0
9.93372 0 0
14.3831 0 0
11.9504 0 0
7.8496 0 0
18.368 0 0
7.31088 0 0
15.5251 0 0
11.8813 0 0
14.7595 0 0
15.0489 0 0
17.7458 0 0
15.217 0 0
9.37459 0 0
9.35652 0 0
13.8697 0 0
28.0217 0 0
13.1239 0 0
20.06 0 0
8.06042 0 0
13.0301 0 0
10.3808 0 0
13.3048 0 0
14.7624 0 0
6.4775 0 0
14.8334 0 0
10.5538 0 0
14.9911 0 0
6.5479 0 0
16.3425 0 0
10.9577 0 0
12.5916 0 0
15.2692 0 0
10.2005 0 0
8.18097 0 0
26.9363 0 0
26.0619 0 0
10.3703 0 0
12.0796 0 0
9.57006 0 0
12.2181 0 0
16.5384 0 0
12.1782 0 0
18.0232 0 0
11.6319 0 0
10.2269 0 0
26.5428 0 0
9.73015 0 0
18.7103 0 0
12.1673 0 0
17.0288 0 0
14.649 0 0
13.8074 0 0
14.1399 0 0
23.0768 0 0
14.5204 0 0
13.3567 0 0
13.8876 0 0
12.9621 0 0
22.7839 0 0
18.9527 0 0
8.08178 0 0
8.51166 0 0
9.50726 0 0
20.4189 0 0
12.0635 0 0
15.5694 0 0
18.9778 0 0
12.6719 0 0
17.082 0 0
12.0275 0 0
12.9597 0 0
17.2781 0 0
14.726 0 0
11.5702 0 0
16.3248 0 0
12.327 0 0
10.5635 0 0
9.96029 0 0
20.8241 0 0
7.06307 0 0
10.8066 0 0
15.5772 0 0
10.9343 0 0
13.3004 0 0
8.77225 0 0
7.16773 0 0
9.77047 0 0
16.7489 0 0
17.4774 0 0
6.90542 0 0
8.66574 0 0
17.639 0 0
11.3659 0 0
11.5753 0 0
11.7457 0 0
13.5706 0 0
14.3416 0 0
10.5228 0 0
8.53876 0 0
8.33833 0 0
9.68749 0 0
10.4466 0 0
17.5535 0 0
13.4353 0 0
13.3278 0 0
11.8337 0 0
9.78131 0 0
14.4313 0 0
19.1856 0 0
18.9033 0 0
6.16097 0 0
5.26926 0 0
16.4179 0 0
9.73844 0 0
12.5731 0 0
23.1597 0 0
11.3114 0 0
11.7788 0 0
10.6477 0 0
12.9195 0 0
14.7604 0 0
19.3086 0 0
11.9325 0 0
8.21034 0 0
10.0727 0 0
13.045 0 0
21.9944 0 0
15.3851 0 0
10.0387 0 0
12.6518 0 0
14.3532 0 0
14.9757 0 0
16.6427 0 0
10.5911 0 0
16.4273 0 0
19.3585 0 0
11.5422 0 0
8.81984 0 0
27.5066 0 0
12.4911 0 0
24.5633 0 0
13.6501 0 0
24.758 0 0
7.07088 0 0
13.8436 0 0
14.8571 0 0
13.4496 0 0
8.81823 0 0
17.015 0 0
12.4336 0 0
9.5774 0 0
13.1584 0 0
11.0839 0 0
7.36568 0 0
15.824 0 0
11.0063 0 0
5.83076 0 0
13.5206 0 0
10.8739 0 0
15.5279 0 0
14.4451 0 0
11.1283 0 0
11.9357 0 0
8.86292 0 0
8.14096 0 0
5.98496 0 0
6.96819 0 0
17.2893 0 0
11.4345 0 0
15.7343 0 0
15.7456 0 0
19.1106 0 0
10.0843 0 0
8.37657 0 0
7.90449 0 0
8.99909 0 0
11.8377 0 0
15.3165 0 0
16.8247 0 0
5.60615 0 0
11.5832 0 0
14.4826 0 0
11.8442 0 0
23.0122 0 0
10.9067 0 0
8.74651 0 0
12.7416 0 0
20.6031 0 0
18.5229 0 0
12.7194 0 0
18.9465 0 0
11.7017 0 0
14.0244 0 0
12.3057 0 0
18.0789 0 0
21.0263 0 0
13.7095 0 0
8.20946 0 0
16.6231 0 0
18.5198 0 0
9.79729 0 0
23.0224 0 0
29.6252 0 0
8.00163 0 0
8.35441 0 0
14.3204 0 0
18.4004 0 0
11.3077 0 0
20.501 0 0
15.8663 0 0
7.59891 0 0
11.9159 0 0
26.34 0 0
13.9453 0 0
12.4337 0 0
16.4359 0 0
30.864 0 0
13.3901 0 0
8.70083 0 0
17.265 0 0
9.98621 0 0
26.6585 0 0
13.077 0 0
10.0749 0 0
12.7373 0 0
11.2755 0 0
19.9613 0 0
11.5939 0 0
17.7344 0 0
12.8883 0 0
12.6198 0 0
18.5372 0 0
20.7958 0 0
15.3685 0 0
14.6378 0 0
21.1204 0 0
8.45594 0 0
13.7464 0 0
16.2312 0 0
14.0025 0 0
8.58858 0 0
10.6069 0 0
12.6218 0 0
14.2879 0 0
18.6124 0 0
12.9515 0 0
19.7935 0 0
8.72302 0 0
13.7578 0 0
6.18219 0 0
10.4321 0 0
7.88083 0 0
10.7315 0 0
13.321 0 0
13.274 0 0
10.806 0 0
21.1445 0 0
8.69436 0 0
17.8034 0 0
12.9785 0 0
18.1254 0 0
7.7278 0 0
18.4821 0 0
16.7887 0 0
8.1313 0 0
9.88047 0 0
6.66746 0 0
16.8806 0 0
24.3313 0 0
24.1896 0 0
8.98437 0 0
11.9123 0 0
15.8496 0 0
8.31619 0 0
16.7811 0 0
10.4959 0 0
20.828 0 0
10.8938 0 0
22.6237 0 0
11.587 0 0
12.4997 0 0
19.74 0 0
18.6124 0 0
9.23154 0 0
10.8713 0 0
15.6272 0 0
18.659 0 0
24.526 0 0
15.007 0 0
8.25007 0 0
6.0327 0 0
16.292 0 0
17.9001 0 0
17.9018 0 0
10.3606 0 0
12.6916 0 0
20.3471 0 0
21.963 0 0
14.2506 0 0
15.0443 0 0
13.8481 0 0
10.833 0 0
7.5308 0 0
7.35477 0 0
13.1229 0 0
5.76989 0 0
13.282 0 0
15.2536 0 0
9.6912 0 0
20.5298 0 0
16.2415 0 0
16.6086 0 0
15.7239 0 0
16.4756 0 0
6.34946 0 0
9.16356 0 0
14.9727 0 0
9.56689 0 0
11.3819 0 0
12.8332 0 0
18.0757 0 0
15.6194 0 0
14.457 0 0
7.69 0 0
15.3949 0 0
16.6706 0 0
8.57004 0 0
12.7534 0 0
9.06616 0 0
10.2945 0 0
17.8752 0 0
8.35524 0 0
8.13774 0 0
19.3463 0 0
13.0422 0 0
12.7476 0 0
8.91086 0 0
13.9766 0 0
8.70108 0 0
12.9573 0 0
9.49217 0 0
14.7575 0 0
18.3847 0 0
11.2768 0 0
9.3104 0 0
20.923 0 0
16.214 0 0
8.77302 0 0
11.1533 0 0
25.5004 0 0
10.131 0 0
8.96693 0 0
13.9536 0 0
11.3157 0 0
14.1271 0 0
20.1233 0 0
14.5505 0 0
7.31922 0 0
7.60874 0 0
16.8424 0 0
18.0769 0 0
9.59589 0 0
19.4211 0 0
16.5532 0 0
9.88566 0 0
10.7744 0 0
24.4596 0 0
6.65941 0 0
23.0565 0 0
18.3817 0 0
14.5304 0 0
12.707 0 0
21.9175 0 0
10.4231 0 0
8.61225 0 0
22.012 0 0
12.4302 0 0
8.40774 0 0
11.5553 0 0
12.936 0 0
14.5212 0 0
10.1352 0 0
9.4096 0 0
10.951 0 0
13.6249 0 0
14.2657 0 0
8.3568 0 0
16.4681 0 0
21.4076 0 0
12.0892 0 0
11.791 0 0
9.37126 0 0
9.09047 0 0
7.22286 0 0
7.97026 0 0
18.5058 0 0
9.33987 0 0
18.4543 0 0
13.8125 0 0
16.1797 0 0
15.9106 0 0
11.7136 0 0
22.9615 0 0
10.8577 0 0
16.2276 0 0
6.37295 0 0
17.8403 0 0
11.6733 0 0
9.29352 0 0
6.24242 0 0
20.0869 0 0
18.8253 0 0
13.308 0 0
19.9339 0 0
13.649 0 0
10.2139 0 0
21.3442 0 0
20.1053 0 0
16.2851 0 0
7.28433 0 0
10.7823 0 0
16.4729 0 0
12.5283 0 0
11.8411 0 0
6.39969 0 0
24.811 0 0
15.8578 0 0
15.7949 0 0
6.59507 0 0
6.01078 0 0
17.5484 0 0
21.0997 0 0
13.9907 0 0
10.409 0 0
16.4098 0 0
9.13165 0 0
12.4715 0 0
21.8437 0 0
9.80661 0 0
18.3358 0 0
16.7611 0 0
25.5825 0 0
11.6185 0 0
12.3836 0 0
15.5928 0 0
12.1855 0 0
24.0549 0 0
14.3576 0 0
16.7479 0 0
19.0989 0 0
15.9922 0 0
23.807 0 0
10.5051 0 0
13.904 0 0
15.8681 0 0
7.12162 0 0
22.2192 0 0
7.8702 0 0
6.76898 0 0
16.5411 0 0
11.4197 0 0
16.745 0 0
15.1914 0 0
14.9558 0 0
10.0305 0 0
10.9732 0 0
11.8646 0 0
20.8061 0 0
13.1199 0 0
11.6522 0 0
16.149 0 0
8.37472 0 0
14.3902 0 0
18.0162 0 0
13.5227 0 0
9.9107 0 0
5.21987 0 0
15.7138 0 0
18.9909 0 0
20.0383 0 0
15.5589 0 0
9.21089 0 0
6.35608 0 0
12.3463 0 0
18.9465 0 0
15.737 0 0
7.31116 0 0
19.5384 0 0
14.8136 0 0
7.22461 0 0
18.959 0 0
10.6705 0 0
25.5594 0 0
6.83439 0 0
7.45128 0 0
15.6353 0 0
17.0652 0 0
20.9312 0 0
11.0551 0 0
9.90036 0 0
5.40206 0 0
13.3626 0 0
20.8745 0 0
9.25563 0 0
19.2219 0 0
14.5654 0 0
15.1972 0 0
6.87373 0 0
18.3094 0 0
8.3463 0 0
20.8884 0 0
15.3111 0 0
7.38072 0 0
16.1611 0 0
20.2295 0 0
26.6242 0 0
16.067 0 0
9.60421 0 0
8.91184 0 0
9.79221 0 0
28.4583 0 0
8.78821 0 0
24.4239 0 0
12.7652 0 0
27.3601 0 0
5.27956 0 0
21.1485 0 0
12.0873 0 0
12.2796 0 0
17.8948 0 0
15.4453 0 0
9.0939 0 0
9.51097 0 0
17.8613 0 0
15.9443 0 0
13.269 0 0
8.95601 0 0
14.2122 0 0
14.9257 0 0
11.894 0 0
17.1183 0 0
9.91666 0 0
13.4546 0 0
14.8639 0 0
11.1704 0 0
18.5753 0 0
15.7821 0 0
18.3336 0 0
17.2227 0 0
14.1007 0 0
8.20153 0 0
17.0365 0 0
18.1859 0 0
14.1311 0 0
19.2494 0 0
5.98948 0 0
12.6023 0 0
5.34018 0 0
21.0795 0 0
13.6969 0 0
18.6477 0 0
7.05072 0 0
11.2613 0 0
14.9314 0 0
18.9704 0 0
17.1324 0 0
13.8376 0 0
11.9938 0 0
16.6997 0 0
5.76892 0 0
8.59929 0 0
16.933 0 0
14.5558 0 0
10.3462 0 0
17.3531 0 0
19.9039 0 0
10.4182 0 0
18.6223 0 0
19.3805 0 0
10.8703 0 0
24.1592 0 0
9.8426 0 0
16.2236 0 0
8.45999 0 0
15.9805 0 0
19.8334 0 0
17.7902 0 0
7.10719 0 0
18.5102 0 0
14.0828 0 0
20.1671 0 0
8.10844 0 0
10.9722 0 0
12.122 0 0
16.3157 0 0
29.3772 0 0
16.6564 0 0
11.1039 0 0
9.49687 0 0
8.17639 0 0
33.3741 0 0
13.2126 0 0
11.2954 0 0
7.80746 0 0
27.687 0 0
26.776 0 0
8.69849 0 0
14.157 0 0
21.5295 0 0
11.5383 0 0
12.545 0 0
19.0112 0 0
8.43596 0 0
9.18529 0 0
18.6545 0 0
7.58793 0 0
11.5615 0 0
10.7707 0 0
10.9129 0 0
15.4521 0 0
14.836 0 0
13.3819 0 0
21.1947 0 0
13.1509 0 0
12.2951 0 0
13.425 0 0
18.5486 0 0
11.6543 0 0
15.7303 0 0
10.7099 0 0
8.14808 0 0
11.764 0 0
16.9564 0 0
17.69 0 0
8.77067 0 0
8.63341 0 0
17.444 0 0
9.11154 0 0
15.5628 0 0
13.4631 0 0
13.6472 0 0
9.39568 0 0
12.8819 0 0
10.4898 0 0
20.8486 0 0
9.64728 0 0
7.42121 0 0
21.7939 0 0
7.37389 0 0
17.7657 0 0
21.0352 0 0
19.1676 0 0
11.5356 0 0
11.9854 0 0
12.4587 0 0
8.77853 0 0
24.1296 0 0
24.9878 0 0
14.5116 0 0
6.77661 0 0
17.991 0 0
10.9736 0 0
13.9338 0 0
12.5481 0 0
20.8359 0 0
8.6177 0 0
9.20169 0 0
17.5163 0 0
13.9503 0 0
10.4397 0 0
18.1163 0 0
12.7156 0 0
19.3086 0 0
16.5046 0 0
14.7763 0 0
26.8858 0 0
6.16702 0 0
13.9384 0 0
17.3576 0 0
13.653 0 0
17.613 0 0
6.25298 0 0
11.4152 0 0
27.3873 0 0
17.5753 0 0
11.3524 0 0
21.2424 0 0
11.8864 0 0
16.6019 0 0
12.9016 0 0
10.1416 0 0
7.72226 0 0
14.7948 0 0
13.146 0 0
12.667 0 0
8.39781 0 0
21.2824 0 0
14.4422 0 0
11.0972 0 0
14.3958 0 0
15.8019 0 0
13.1893 0 0
12.3162 0 0
7.09463 0 0
9.52095 0 0
20.6297 0 0
14.3177 0 0
21.1465 0 0
15.3975 0 0
11.4022 0 0
19.3761 0 0
8.23573 0 0
10.8796 0 0
16.885 0 0
23.0399 0 0
7.38159 0 0
9.29599 0 0
18.928 0 0
19.2108 0 0
5.03518 0 0
13.604 0 0
15.8699 0 0
15.9571 0 0
8.52774 0 0
19.578 0 0
11.1737 0 0
11.9586 0 0
18.298 0 0
6.76475 0 0
19.2967 0 0
24.2761 0 0
18.0912 0 0
19.5157 0 0
7.97192 0 0
17.838 0 0
5.45295 0 0
20.2705 0 0
16.6691 0 0
9.13138 0 0
25.4225 0 0
19.3327 0 0
7.72217 0 0
21.8286 0 0
5.84846 0 0
16.3789 0 0
22.8307 0 0
10.7869 0 0
7.46088 0 0
25.0779 0 0
8.21797 0 0
33.1026 0 0
5.86223 0 0
24.6446 0 0
11.5057 0 0
11.7105 0 0
11.1739 0 0
27.4507 0 0
14.8594 0 0
28.6761 0 0
9.78764 0 0
14.0096 0 0
11.7233 0 0
16.0132 0 0
19.1361 0 0
13.2601 0 0
10.9393 0 0
10.9064 0 0
20.4121 0 0
11.019 0 0
12.5222 0 0
17.1341 0 0
8.21089 0 0
12.1407 0 0
19.2886 0 0
12.359 0 0
8.47381 0 0
15.8991 0 0
13.7991 0 0
14.3564 0 0
7.22168 0 0
16.8188 0 0
16.4678 0 0
14.7715 0 0
12.2742 0 0
15.8102 0 0
20.5478 0 0
23.1394 0 0
6.35258 0 0
13.4303 0 0
23.6697 0 0
11.1478 0 0
16.402 0 0
22.1862 0 0
6.2246 0 0
18.2544 0 0
19.2127 0 0
5.33959 0 0
9.04447 0 0
22.4823 0 0
11.4137 0 0
12.0877 0 0
18.584 0 0
10.8554 0 0
15.3771 0 0
21.413 0 0
16.9463 0 0
9.57836 0 0
19.0813 0 0
10.3622 0 0
16.8222 0 0
17.4022 0 0
12.4393 0 0
23.8331 0 0
9.81222 0 0
12.5401 0 0
10.2806 0 0
26.0848 0 0
30.3582 0 0
15.8723 0 0
8.82002 0 0
9.57974 0 0
16.597 0 0
20.2583 0 0
7.66787 0 0
23.0709 0 0
15.6127 0 0
23.3237 0 0
6.3541 0 0
17.5332 0 0
17.1343 0 0
13.6653 0 0
15.4901 0 0
20.9677 0 0
6.06868 0 0
21.9628 0 0
18.4094 0 0
9.55553 0 0
15.8879 0 0
18.3679 0 0
9.89473 0 0
25.4991 0 0
16.1609 0 0
11.3626 0 0
12.1259 0 0
20.535 0 0
17.0992 0 0
12.6082 0 0
13.9568 0 0
17.4416 0 0
13.0802 0 0
9.79072 0 0
23.6278 0 0
6.23444 0 0
13.4107 0 0
20.7767 0 0
15.723 0 0
13.4533 0 0
9.04307 0 0
9.07171 0 0
21.5754 0 0
12.6582 0 0
10.369 0 0
15.8668 0 0
16.5219 0 0
10.3368 0 0
20.3123 0 0
14.5045 0 0
22.0778 0 0
17.6724 0 0
14.0657 0 0
9.5565 0 0
17.5719 0 0
14.9428 0 0
10.3063 0 0
14.3308 0 0
21.3769 0 0
8.33935 0 0
10.8602 0 0
22.7981 0 0
18.2957 0 0
15.0999 0 0
9.5923 0 0
6.40104 0 0
15.8998 0 0
22.7137 0 0
11.0215 0 0
16.1681 0 0
14.4201 0 0
16.8913 0 0
7.68823 0 0
23.195 0 0
21.5625 0 0
22.327 0 0
11.5375 0 0
11.6249 0 0
19.901 0 0
28.3638 0 0
18.6484 0 0
11.358 0 0
14.1423 0 0
16.4023 0 0
8.47211 0 0
18.0112 0 0
15.132 0 0
17.9666 0 0
12.9792 0 0
18.5307 0 0
11.7719 0 0
20.8418 0 0
21.7846 0 0
9.327 0 0
13.7487 0 0
18.4366 0 0
27.9481 0 0
9.15609 0 0
22.8412 0 0
18.3622 0 0
10.0289 0 0
13.8794 0 0
14.9913 0 0
9.21451 0 0
10.3647 0 0
12.0597 0 0
10.3136 0 0
19.5591 0 0
11.3722 0 0
17.2217 0 0
24.6338 0 0
13.6928 0 0
22.3915 0 0
10.0992 0 0
12.5657 0 0
11.0113 0 0
23.1535 0 0
16.8763 0 0
10.7631 0 0
9.54388 0 0
19.6898 0 0
17.8931 0 0
10.0912 0 0
6.45138 0 0
10.1177 0 0
14.2282 0 0
24.4999 0 0
9.27161 0 0
14.7419 0 0
30.3514 0 0
16.6725 0 0
18.0347 0 0
10.5332 0 0
12.1368 0 0
12.5851 0 0
14.4094 0 0
20.8718 0 0
18.9567 0 0
6.02164 0 0
7.93457 0 0
13.9032 0 0
26.8639 0 0
25.1419 0 0
12.3977 0 0
11.1533 0 0
8.70937 0 0
13.0067 0 0
18.2234 0 0
8.43383 0 0
18.0557 0 0
19.7676 0 0
23.2075 0 0
20.2107 0 0
23.9874 0 0
22.401 0 0
14.3247 0 0
9.25015 0 0
19.0728 0 0
9.13134 0 0
22.821 0 0
31.0808 0 0
14.7508 0 0
6.36132 0 0
12.7248 0 0
17.5361 0 0
21.2308 0 0
7.59077 0 0
30.0261 0 0
21.582 0 0
11.1821 0 0
10.9716 0 0
10.8215 0 0
27.7249 0 0
16.7785 0 0
26.1068 0 0
8.27229 0 0
18.8215 0 0
5.89362 0 0
24.1278 0 0
11.0952 0 0
28.8151 0 0
13.2361 0 0
10.7119 0 0
13.053 0 0
15.9047 0 0
22.8714 0 0
8.35459 0 0
18.6068 0 0
11.3216 0 0
12.7106 0 0

750 35
1 0 0 1 1 0 0 1 1 1 0 1 1 0 0 0 0 0 0 0 0 0 1 0 0 0 0 0 0 0 0 0 0 0 0
1 0 0 1 1 0 0 1 1 1 0 1 1 0 0 0 0 0 0 0 0 0 1 0 0 0 0 0 0 0 0 0 0 0 0
1 0 0 1 1 0 0 1 1 1 0 1 1 0 0 0 0 0 0 0 0 0 1 0 0 0 0 0 0 0 0 0 0 0 0
1 0 0 1 1 0 0 1 1 1 0 1 1 0 0 0 0 0 0 0 0 0 1 0 0 0 0 0 0 0 0 0 0 0 0
1 0 0 1 1 0 0 1 1 1 0 1 1 0 0 0 0 0 0 0 0 0 1 0 0 0 0 0 0 0 0 0 0 0 0
1 0 0 1 1 0 0 1 1 1 0 1 1 0 0 0 0 0 0 0 0 0 1 0 0 0 0 0 0 0 0 0 0 0 0
1 0 0 1 1 0 0 1 1 1 0 1 1 0 0 0 0 0 0 0 0 0 1 0 0 0 0 0 0 0 0 0 0 0 0
1 0 0 1 1 0 0 1 1 1 0 1 1 0 0 0 0 0 0 0 0 0 1 0 0 0 0 0 0 0 0 0 0 0 0
1 0 0 1 1 0 0 1 1 1 0 1 1 0 0 0 0 0 0 0 0 0 1 0 0 0 0 0 0 0 0 0 0 0 0
1 0 0 1 1 0 0 1 1 1 0 1 1 0 0 0 0 0 0 0 0 0 1 0 0 0 0 0 0 0 0 0 0 0 0
1 0 0 1 1 0 0 1 1 1 0 1 1 0 0 0 0 0 0 0 0 0 1 0 0 0 0 0 0 0 0 0 0 0 0
1 0 0 1 1 0 0 1 1 1 0 1 1 0 0 0 0 0 0 0 0 0 1 0 0 0 0 0 0 0 0 0 0 0 0
1 0 0 1 1 0 0 1 1 1 0 1 1 0 0 0 0 0 0 0 0 0 1 0 0 0 0 0 0 0 0 0 0 0 0
1 0 0 1 1 0 0 1 1 1 0 1 1 0 0 0 0 0 0 0 0 0 1 0 0 0 0 0 0 0 0 0 0 0 0
1 0 0 1 1 0 0 1 1 1 0 1 1 0 0 0 0 0 0 0 0 0 1 0 0 0 0 0 0 0 0 0 0 0 0
1 0 0 1 1 0 0 1 1 1 0 1 1 0 0 0 0 0 0 0 0 0 1 0 0 0 0 0 0 0 0 0 0 0 0
1 0 0 1 1 0 0 1 1 1 0 1 1 0 0 0 0 0 0 0 0 0 1 0 0 0 0 0 0 0 0 0 0 0 0
1 0 0 1 1 0 0 1 1 1 0 1 1 0 0 0 0 0 0 0 0 0 1 0 0 0 0 0 0 0 0 0 0 0 0
1 0 0 1 1 0 0 1 1 1 0 1 1 0 0 0 0 0 0 0 0 0 1 0 0 0 0 0 0 0 0 0 0 0 0
1 0 0 1 1 0 0 1 1 1 0 1 1 0 0 0 0 0 0 0 0 0 1 0 0 0 0 0 0 0 0 0 0 0 0
1 0 0 1 1 0 0 1 1 1 0 1 1 0 0 0 0 0 0 0 0 0 1 0 0 0 0 0 0 0 0 0 0 0 0
1 0 0 1 1 0 0 1 1 1 0 1 1 0 0 0 0 0 0 0 0 0 1 0 0 0 0 0 0 0 0 0 0 0 0
1 0 0 1 1 0 0 1 1 1 0 1 1 0 0 0 0 0 0 0 0 0 1 0 0 0 0 0 0 0 0 0 0 0 0
1 0 0 1 1 0 0 1 1 1 0 1 1 0 0 0 0 0 0 0 0 0 1 0 0 0 0 0 0 0 0 0 0 0 0
1 0 0 1 1 0 0 1 1 1 0 1 1 0 0 0 0 0 0 0 0 0 1 0 0 0 0 0 0 0 0 0 0 0 0
1 0 0 1 1 0 0 1 1 1 0 1 1 0 0 0 0 0 0 0 0 0 1 0 0 0 0 0 0 0 0 0 0 0 0
1 0 0 1 1 0 0 1 1 1 0 1 1 0 0 0 0 0 0 0 0 0 1 0 0 0 0 0 0 0 0 0 0 0 0
1 0 0 1 1 0 0 1 1 1 0 1 1 0 0 0 0 0 0 0 0 0 1 0 0 0 0 0 0 0 0 0 0 0 0
1 0 0 1 1 0 0 1 1 1 0 1 1 0 0 0 0 0 0 0 0 0 1 0 0 0 0 0 0 0 0 0 0 0 0
1 0 0 1 1 0 0 1 1 1 0 1 1 0 0 0 0 0 0 0 0 0 1 0 0 0 0 0 0 0 0 0 0 0 0
1 0 0 1 1 0 0 1 1 1 0 1 1 0 0 0 0 0 0 0 0 0 1 0 0 0 0 0 0 0 0 0 0 0 0
1 0 0 1 1 0 0 1 1 1 0 1 1 0 0 0 0 0 0 0 0 0 1 0 0 0 0 0 0 0 0 0 0 0 0
1 0 0 1 1 0 0 1 1 1 0 1 1 0 0 0 0 0 0 0 0 0 1 0 0 0 0 0 0 0 0 0 0 0 0
1 0 0 1 1 0 0 1 1 1 0 1 1 0 0 0 0 0 0 0 0 0 1 0 0 0 0 0 0 0 0 0 0 0 0
1 0 0 1 1 0 0 1 1 1 0 1 1 0 0 0 0 0 0 0 0 0 1 0 0 0 0 0 0 0 0 0 0 0 0
1 0 0 1 1 0 0 1 1 1 0 1 1 0 0 0 0 0 0 0 0 0 1 0 0 0 0 0 0 0 0 0 0 0 0
1 0 0 1 1 0 0 1 1 1 0 1 1 0 0 0 0 0 0 0 0 0 1 0 0 0 0 0 0 0 0 0 0 0 0
1 0 0 1 1 0 0 1 1 1 0 1 1 0 0 0 0 0 0 0 0 0 1 0 0 0 0 0 0 0 0 0 0 0 0
1 0 0 1 1 0 0 1 1 1 0 1 1 0 0 0 0 0 0 0 0 0 1 0 0 0 0 0 0 0 0 0 0 0 0
1 0 0 1 1 0 0 1 1 1 0 1 1 0 0 0 0 0 0 0 0 0 1 0 0 0 0 0 0 0 0 0 0 0 0
1 0 0 1 1 0 0 1 1 1 0 1 1 0 0 0 0 0 0 0 0 0 1 0 0 0 0 0 0 0 0 0 0 0 0
1 0 0 1 1 0 0 1 1 1 0 1 1 0 0 0 0 0 0 0 0 0 1 0 0 0 0 0 0 0 0 0 0 0 0
1 0 0 1 1 0 0 1 1 1 0 1 1 0 0 0 0 0 0 0 0 0 1 0 0 0 0 0 0 0 0 0 0 0 0
1 0 0 1 1 0 0 1 1 1 0 1 1 0 0 0 0 0 0 0 0 0 1 0 0 0 0 0 0 0 0 0 0 0 0
1 0 0 1 1 0 0 1 1 1 0 1 1 0 0 0 0 0 0 0 0 0 1 0 0 0 0 0 0 0 0 0 0 0 0
1 0 0 1 1 0 0 1 1 1 0 1 1 0 0 0 0 0 0 0 0 0 1 0 0 0 0 0 0 0 0 0 0 0 0
1 0 0 1 1 0 0 1 1 1 0 1 1 0 0 0 0 0 0 0 0 0 1 0 0 0 0 0 0 0 0 0 0 0 0
1 0 0 1 1 0 0 1 1 1 0 1 1 0 0 0 0 0 0 0 0 0 1 0 0 0 0 0 0 0 0 0 0 0 0
1 0 0 1 1 0 0 1 1 1 0 1 1 0 0 0 0 0 0 0 0 0 1 0 0 0 0 0 0 0 0 0 0 0 0
1 0 0 1 1 0 0 1 1 1 0 1 1 0 0 0 0 0 0 0 0 0 1 0 0 0 0 0 0 0 0 0 0 0 0
1 0 0 1 1 0 0 1 1 1 0 1 1 0 0 0 0 0 0 0 0 0 1 0 0 0 0 0 0 0 0 0 0 0 0
1 0 0 1 1 0 0 1 1 1 0 1 1 0 0 0 0 0 0 0 0 0 1 0 0 0 0 0 0 0 0 0 0 0 0
1 0 0 1 1 0 0 1 1 1 0 1 1 0 0 0 0 0 0 0 0 0 1 0 0 0 0 0 0 0 0 0 0 0 0
1 0 0 1 1 0 0 1 1 1 0 1 1 0 0 0 0 0 0 0 0 0 1 0 0 0 0 0 0 0 0 0 0 0 0
1 0 0 1 1 0 0 1 1 1 0 1 1 0 0 0 0 0 0 0 0 0 1 0 0 0 0 0 0 0 0 0 0 0 0
1 0 0 1 1 0 0 1 1 1 0 1 1 0 0 0 0 0 0 0 0 0 1 0 0 0 0 0 0 0 0 0 0 0 0
1 0 0 1 1 0 0 1 1 1 0 1 1 0 0 0 0 0 0 0 0 0 1 0 0 0 0 0 0 0 0 0 0 0 0
1 0 0 1 1 0 0 1 1 1 0 1 1 0 0 0 0 0 0 0 0 0 1 0 0 0 0 0 0 0 0 0 0 0 0
1 0 0 1 1 0 0 1 1 1 0 1 1 0 0 0 0 0 0 0 0 0 1 0 0 0 0 0 0 0 0 0 0 0 0
1 0 0 1 1 0 0 1 1 1 0 1 1 0 0 0 0 0 0 0 0 0 1 0 0 0 0 0 0 0 0 0 0 0 0
1 0 0 1 1 0 0 1 1 1 0 1 1 0 0 0 0 0 0 0 0 0 1 0 0 0 0 0 0 0 0 0 0 0 0
1 0 0 1 1 0 0 1 1 1 0 1 1 0 0 0 0 0 0 0 0 0 1 0 0 0 0 0 0 0 0 0 0 0 0
1 0 0 1 1 0 0 1 1 1 0 1 1 0 0 0 0 0 0 0 0 0 1 0 0 0 0 0 0 0 0 0 0 0 0
1 0 0 1 1 0 0 1 1 1 0 1 1 0 0 0 0 0 0 0 0 0 1 0 0 0 0 0 0 0 0 0 0 0 0
1 0 0 1 1 0 0 1 1 1 0 1 1 0 0 0 0 0 0 0 0 0 1 0 0 0 0 0 0 0 0 0 0 0 0
1 0 0 1 1 0 0 1 1 1 0 1 1 0 0 0 0 0 0 0 0 0 1 0 0 0 0 0 0 0 0 0 0 0 0
1 0 0 1 1 0 0 1 1 1 0 1 1 0 0 0 0 0 0 0 0 0 1 0 0 0 0 0 0 0 0 0 0 0 0
1 0 0 1 1 0 0 1 1 1 0 1 1 0 0 0 0 0 0 0 0 0 1 0 0 0 0 0 0 0 0 0 0 0 0
1 0 0 1 1 0 0 1 1 1 0 1 1 0 0 0 0 0 0 0 0 0 1 0 0 0 0 0 0 0 0 0 0 0 0
1 0 0 1 1 0 0 1 1 1 0 1 1 0 0 0 0 0 0 0 0 0 1 0 0 0 0 0 0 0 0 0 0 0 0
1 0 0 1 1 0 0 1 1 1 0 1 1 0 0 0 0 0 0 0 0 0 1 0 0 0 0 0 0 0 0 0 0 0 0
1 0 0 1 1 0 0 1 1 1 0 1 1 0 0 0 0 0 0 0 0 0 1 0 0 0 0 0 0 0 0 0 0 0 0
1 0 0 1 1 0 0 1 1 1 0 1 1 0 0 0 0 0 0 0 0 0 1 0 0 0 0 0 0 0 0 0 0 0 0
1 0 0 1 1 0 0 1 1 1 0 1 1 0 0 0 0 0 0 0 0 0 1 0 0 0 0 0 0 0 0 0 0 0 0
1 0 0 1 1 0 0 1 1 1 0 1 1 0 0 0 0 0 0 0 0 0 1 0 0 0 0 0 0 0 0 0 0 0 0
1 0 0 1 1 0 0 1 1 1 0 1 1 0 0 0 0 0 0 0 0 0 1 0 0 0 0 0 0 0 0 0 0 0 0
1 0 0 1 1 0 0 1 1 1 0 1 1 0 0 0 0 0 0 0 0 0 1 0 0 0 0 0 0 0 0 0 0 0 0
1 0 0 1 1 0 0 1 1 1 0 1 1 0 0 0 0 0 0 0 0 0 1 0 0 0 0 0 0 0 0 0 0 0 0
1 0 0 1 1 0 0 1 1 1 0 1 1 0 0 0 0 0 0 0 0 0 1 0 0 0 0 0 0 0 0 0 0 0 0
1 0 0 1 1 0 0 1 1 1 0 1 1 0 0 0 0 0 0 0 0 0 1 0 0 0 0 0 0 0 0 0 0 0 0
1 0 0 1 1 0 0 1 1 1 0 1 1 0 0 0 0 0 0 0 0 0 1 0 0 0 0 0 0 0 0 0 0 0 0
1 0 0 1 1 0 0 1 1 1 0 1 1 0 0 0 0 0 0 0 0 0 1 0 0 0 0 0 0 0 0 0 0 0 0
1 0 0 1 1 0 0 1 1 1 0 1 1 0 0 0 0 0 0 0 0 0 1 0 0 0 0 0 0 0 0 0 0 0 0
1 0 0 1 1 0 0 1 1 1 0 1 1 0 0 0 0 0 0 0 0 0 1 0 0 0 0 0 0 0 0 0 0 0 0
1 0 0 1 1 0 0 1 1 1 0 1 1 0 0 0 0 0 0 0 0 0 1 0 0 0 0 0 0 0 0 0 0 0 0
1 0 0 1 1 0 0 1 1 1 0 1 1 0 0 0 0 0 0 0 0 0 1 0 0 0 0 0 0 0 0 0 0 0 0
1 0 0 1 1 0 0 1 1 1 0 1 1 0 0 0 0 0 0 0 0 0 1 0 0 0 0 0 0 0 0 0 0 0 0
1 0 0 1 1 0 0 1 1 1 0 1 1 0 0 0 0 0 0 0 0 0 1 0 0 0 0 0 0 0 0 0 0 0 0
1 0 0 1 1 0 0 1 1 1 0 1 1 0 0 0 0 0 0 0 0 0 1 0 0 0 0 0 0 0 0 0 0 0 0
1 0 0 1 1 0 0 1 1 1 0 1 1 0 0 0 0 0 0 0 0 0 1 0 0 0 0 0 0 0 0 0 0 0 0
1 0 0 1 1 0 0 1 1 1 0 1 1 0 0 0 0 0 0 0 0 0 1 0 0 0 0 0 0 0 0 0 0 0 0
1 0 0 1 1 0 0 1 1 1 0 1 1 0 0 0 0 0 0 0 0 0 1 0 0 0 0 0 0 0 0 0 0 0 0
1 0 0 1 1 0 0 1 1 1 0 1 1 0 0 0 0 0 0 0 0 0 1 0 0 0 0 0 0 0 0 0 0 0 0
1 0 0 1 1 0 0 1 1 1 0 1 1 0 0 0 0 0 0 0 0 0 1 0 0 0 0 0 0 0 0 0 0 0 0
1 0 0 1 1 0 0 1 1 1 0 1 1 0 0 0 0 0 0 0 0 0 1 0 0 0 0 0 0 0 0 0 0 0 0
1 0 0 1 1 0 0 1 1 1 0 1 1 0 0 0 0 0 0 0 0 0 1 0 0 0 0 0 0 0 0 0 0 0 0
1 0 0 1 1 0 0 1 1 1 0 1 1 0 0 0 0 0 0 0 0 0 1 0 0 0 0 0 0 0 0 0 0 0 0
1 0 0 1 1 0 0 1 1 1 0 1 1 0 0 0 0 0 0 0 0 0 1 0 0 0 0 0 0 0 0 0 0 0 0
1 0 0 1 1 0 0 1 1 1 0 1 1 0 0 0 0 0 0 0 0 0 1 0 0 0 0 0 0 0 0 0 0 0 0
1 0 0 1 1 0 0 1 1 1 0 1 1 0 0 0 0 0 0 0 0 0 1 0 0 0 0 0 0 0 0 0 0 0 0
1 0 0 1 1 0 0 1 1 1 0 1 1 0 0 0 0 0 0 0 0 0 1 0 0 0 0 0 0 0 0 0 0 0 0
1 0 0 1 1 0 0 1 1 1 0 1 1 0 0 0 0 0 0 0 0 0 1 0 0 0 0 0 0 0 0 0 0 0 0
1 0 0 1 1 0 0 1 1 1 0 1 1 0 0 0 0 0 0 0 0 0 1 0 0 0 0 0 0 0 0 0 0 0 0
1 0 0 1 1 0 0 1 1 1 0 1 1 0 0 0 0 0 0 0 0 0 1 0 0 0 0 0 0 0 0 0 0 0 0
1 0 0 1 1 0 0 1 1 1 0 1 1 0 0 0 0 0 0 0 0 0 1 0 0 0 0 0 0 0 0 0 0 0 0
1 0 0 1 1 0 0 1 1 1 0 1 1 0 0 0 0 0 0 0 0 0 1 0 0 0 0 0 0 0 0 0 0 0 0
1 0 0 1 1 0 0 1 1 1 0 1 1 0 0 0 0 0 0 0 0 0 1 0 0 0 0 0 0 0 0 0 0 0 0
1 0 0 1 1 0 0 1 1 1 0 1 1 0 0 0 0 0 0 0 0 0 1 0 0 0 0 0 0 0 0 0 0 0 0
1 0 0 1 1 0 0 1 1 1 0 1 1 0 0 0 0 0 0 0 0 0 1 0 0 0 0 0 0 0 0 0 0 0 0
1 0 0 1 1 0 0 1 1 1 0 1 1 0 0 0 0 0 0 0 0 0 1 0 0 0 0 0 0 0 0 0 0 0 0
1 0 0 1 1 0 0 1 1 1 0 1 1 0 0 0 0 0 0 0 0 0 1 0 0 0 0 0 0 0 0 0 0 0 0
1 0 0 1 1 0 0 1 1 1 0 1 1 0 0 0 0 0 0 0 0 0 1 0 0 0 0 0 0 0 0 0 0 0 0
1 0 0 1 1 0 0 1 1 1 0 1 1 0 0 0 0 0 0 0 0 0 1 0 0 0 0 0 0 0 0 0 0 0 0
1 0 0 1 1 0 0 1 1 1 0 1 1 0 0 0 0 0 0 0 0 0 1 0 0 0 0 0 0 0 0 0 0 0 0
1 0 0 1 1 0 0 1 1 1 0 1 1 0 0 0 0 0 0 0 0 0 1 0 0 0 0 0 0 0 0 0 0 0 0
1 0 0 1 1 0 0 1 1 1 0 1 1 0 0 0 0 0 0 0 0 0 1 0 0 0 0 0 0 0 0 0 0 0 0
1 0 0 1 1 0 0 1 1 1 0 1 1 0 0 0 0 0 0 0 0 0 1 0 0 0 0 0 0 0 0 0 0 0 0
1 0 0 1 1 0 0 1 1 1 0 1 1 0 0 0 0 0 0 0 0 0 1 0 0 0 0 0 0 0 0 0 0 0 0
1 0 0 1 1 0 0 1 1 1 0 1 1 0 0 0 0 0 0 0 0 0 1 0 0 0 0 0 0 0 0 0 0 0 0
1 0 0 1 1 0 0 1 1 1 0 1 1 0 0 0 0 0 0 0 0 0 1 0 0 0 0 0 0 0 0 0 0 0 0
1 0 0 1 1 0 0 1 1 1 0 1 1 0 0 0 0 0 0 0 0 0 1 0 0 0 0 0 0 0 0 0 0 0 0
1 0 0 1 1 0 0 1 1 1 0 1 1 0 0 0 0 0 0 0 0 0 1 0 0 0 0 0 0 0 0 0 0 0 0
1 0 0 1 1 0 0 1 1 1 0 1 1 0 0 0 0 0 0 0 0 0 1 0 0 0 0 0 0 0 0 0 0 0 0
1 0 0 1 1 0 0 1 1 1 0 1 1 0 0 0 0 0 0 0 0 0 1 0 0 0 0 0 0 0 0 0 0 0 0
1 0 0 1 1 0 0 1 1 1 0 1 1 0 0 0 0 0 0 0 0 0 1 0 0 0 0 0 0 0 0 0 0 0 0
1 0 0 1 1 0 0 1 1 1 0 1 1 0 0 0 0 0 0 0 0 0 1 0 0 0 0 0 0 0 0 0 0 0 0
1 0 0 1 1 0 0 1 1 1 0 1 1 0 0 0 0 0 0 0 0 0 1 0 0 0 0 0 0 0 0 0 0 0 0
1 0 0 1 1 0 0 1 1 1 0 1 1 0 0 0 0 0 0 0 0 0 1 0 0 0 0 0 0 0 0 0 0 0 0
1 0 0 1 1 0 0 1 1 1 0 1 1 0 0 0 0 0 0 0 0 0 1 0 0 0 0 0 0 0 0 0 0 0 0
1 0 0 1 1 0 0 1 1 1 0 1 1 0 0 0 0 0 0 0 0 0 1 0 0 0 0 0 0 0 0 0 0 0 0
1 0 0 1 1 0 0 1 1 1 0 1 1 0 0 0 0 0 0 0 0 0 1 0 0 0 0 0 0 0 0 0 0 0 0
1 0 0 1 1 0 0 1 1 1 0 1 1 0 0 0 0 0 0 0 0 0 1 0 0 0 0 0 0 0 0 0 0 0 0
1 0 0 1 1 0 0 1 1 1 0 1 1 0 0 0 0 0 0 0 0 0 1 0 0 0 0 0 0 0 0 0 0 0 0
1 0 0 1 1 0 0 1 1 1 0 1 1 0 0 0 0 0 0 0 0 0 1 0 0 0 0 0 0 0 0 0 0 0 0
1 0 0 1 1 0 0 1 1 1 0 1 1 0 0 0 0 0 0 0 0 0 1 0 0 0 0 0 0 0 0 0 0 0 0
1 0 0 1 1 0 0 1 1 1 0 1 1 0 0 0 0 0 0 0 0 0 1 0 0 0 0 0 0 0 0 0 0 0 0
1 0 0 1 1 0 0 1 1 1 0 1 1 0 0 0 0 0 0 0 0 0 1 0 0 0 0 0 0 0 0 0 0 0 0
1 0 0 1 1 0 0 1 1 1 0 1 1 0 0 0 0 0 0 0 0 0 1 0 0 0 0 0 0 0 0 0 0 0 0
1 0 0 1 1 0 0 1 1 1 0 1 1 0 0 0 0 0 0 0 0 0 1 0 0 0 0 0 0 0 0 0 0 0 0
1 0 0 1 1 0 0 1 1 1 0 1 1 0 0 0 0 0 0 0 0 0 1 0 0 0 0 0 0 0 0 0 0 0 0
1 0 0 1 1 0 0 1 1 1 0 1 1 0 0 0 0 0 0 0 0 0 1 0 0 0 0 0 0 0 0 0 0 0 0
1 0 0 1 1 0 0 1 1 1 0 1 1 0 0 0 0 0 0 0 0 0 1 0 0 0 0 0 0 0 0 0 0 0 0
1 0 0 1 1 0 0 1 1 1 0 1 1 0 0 0 0 0 0 0 0 0 1 0 0 0 0 0 0 0 0 0 0 0 0
1 0 0 1 1 0 0 1 1 1 0 1 1 0 0 0 0 0 0 0 0 0 1 0 0 0 0 0 0 0 0 0 0 0 0
1 0 0 1 1 0 0 1 1 1 0 1 1 0 0 0 0 0 0 0 0 0 1 0 0 0 0 0 0 0 0 0 0 0 0
1 0 0 1 1 0 0 1 1 1 0 1 1 0 0 0 0 0 0 0 0 0 1 0 0 0 0 0 0 0 0 0 0 0 0
1 0 0 1 1 0 0 1 1 1 0 1 1 0 0 0 0 0 0 0 0 0 1 0 0 0 0 0 0 0 0 0 0 0 0
1 0 0 1 1 0 0 1 1 1 0 1 1 0 0 0 0 0 0 0 0 0 1 0 0 0 0 0 0 0 0 0 0 0 0
1 0 0 1 1 0 0 1 1 1 0 1 1 0 0 0 0 0 0 0 0 0 1 0 0 0 0 0 0 0 0 0 0 0 0
1 0 0 1 1 0 0 1 1 1 0 1 1 0 0 0 0 0 0 0 0 0 1 0 0 0 0 0 0 0 0 0 0 0 0
1 0 0 1 1 0 0 1 1 1 0 1 1 0 0 0 0 0 0 0 0 0 1 0 0 0 0 0 0 0 0 0 0 0 0
1 0 0 1 1 0 0 1 1 1 0 1 1 0 0 0 0 0 0 0 0 0 1 0 0 0 0 0 0 0 0 0 0 0 0
1 0 0 1 1 0 0 1 1 1 0 1 1 0 0 0 0 0 0 0 0 0 1 0 0 0 0 0 0 0 0 0 0 0 0
1 0 0 1 1 0 0 1 1 1 0 1 1 0 0 0 0 0 0 0 0 0 1 0 0 0 0 0 0 0 0 0 0 0 0
1 0 0 1 1 0 0 1 1 1 0 1 1 0 0 0 0 0 0 0 0 0 1 0 0 0 0 0 0 0 0 0 0 0 0
1 0 0 1 1 0 0 1 1 1 0 1 1 0 0 0 0 0 0 0 0 0 1 0 0 0 0 0 0 0 0 0 0 0 0
1 0 0 1 1 0 0 1 1 1 0 1 1 0 0 0 0 0 0 0 0 0 1 0 0 0 0 0 0 0 0 0 0 0 0
1 0 0 1 1 0 0 1 1 1 0 1 1 0 0 0 0 0 0 0 0 0 1 0 0 0 0 0 0 0 0 0 0 0 0
1 0 0 1 1 0 0 1 1 1 0 1 1 0 0 0 0 0 0 0 0 0 1 0 0 0 0 0 0 0 0 0 0 0 0
1 0 0 1 1 0 0 1 1 1 0 1 1 0 0 0 0 0 0 0 0 0 1 0 0 0 0 0 0 0 0 0 0 0 0
1 0 0 1 1 0 0 1 1 1 0 1 1 0 0 0 0 0 0 0 0 0 1 0 0 0 0 0 0 0 0 0 0 0 0
1 0 0 1 1 0 0 1 1 1 0 1 1 0 0 0 0 0 0 0 0 0 1 0 0 0 0 0 0 0 0 0 0 0 0
1 0 0 1 1 0 0 1 1 1 0 1 1 0 0 0 0 0 0 0 0 0 1 0 0 0 0 0 0 0 0 0 0 0 0
1 0 0 1 1 0 0 1 1 1 0 1 1 0 0 0 0 0 0 0 0 0 1 0 0 0 0 0 0 0 0 0 0 0 0
1 0 0 1 1 0 0 1 1 1 0 1 1 0 0 0 0 0 0 0 0 0 1 0 0 0 0 0 0 0 0 0 0 0 0
1 0 0 1 1 0 0 1 1 1 0 1 1 0 0 0 0 0 0 0 0 0 1 0 0 0 0 0 0 0 0 0 0 0 0
1 0 0 1 1 0 0 1 1 1 0 1 1 0 0 0 0 0 0 0 0 0 1 0 0 0 0 0 0 0 0 0 0 0 0
1 0 0 1 1 0 0 1 1 1 0 1 1 0 0 0 0 0 0 0 0 0 1 0 0 0 0 0 0 0 0 0 0 0 0
1 0 0 1 1 0 0 1 1 1 0 1 1 0 0 0 0 0 0 0 0 0 1 0 0 0 0 0 0 0 0 0 0 0 0
1 0 0 1 1 0 0 1 1 1 0 1 1 0 0 0 0 0 0 0 0 0 1 0 0 0 0 0 0 0 0 0 0 0 0
1 0 0 1 1 0 0 1 1 1 0 1 1 0 0 0 0 0 0 0 0 0 1 0 0 0 0 0 0 0 0 0 0 0 0
1 0 0 1 1 0 0 1 1 1 0 1 1 0 0 0 0 0 0 0 0 0 1 0 0 0 0 0 0 0 0 0 0 0 0
1 0 0 1 1 0 0 1 1 1 0 1 1 0 0 0 0 0 0 0 0 0 1 0 0 0 0 0 0 0 0 0 0 0 0
1 0 0 1 1 0 0 1 1 1 0 1 1 0 0 0 0 0 0 0 0 0 1 0 0 0 0 0 0 0 0 0 0 0 0
1 0 0 1 1 0 0 1 1 1 0 1 1 0 0 0 0 0 0 0 0 0 1 0 0 0 0 0 0 0 0 0 0 0 0
1 0 0 1 1 0 0 1 1 1 0 1 1 0 0 0 0 0 0 0 0 0 1 0 0 0 0 0 0 0 0 0 0 0 0
1 0 0 1 1 0 0 1 1 1 0 1 1 0 0 0 0 0 0 0 0 0 1 0 0 0 0 0 0 0 0 0 0 0 0
1 0 0 1 1 0 0 1 1 1 0 1 1 0 0 0 0 0 0 0 0 0 1 0 0 0 0 0 0 0 0 0 0 0 0
1 0 0 1 1 0 0 1 1 1 0 1 1 0 0 0 0 0 0 0 0 0 1 0 0 0 0 0 0 0 0 0 0 0 0
1 0 0 1 1 0 0 1 1 1 0 1 1 0 0 0 0 0 0 0 0 0 1 0 0 0 0 0 0 0 0 0 0 0 0
1 0 0 1 1 0 0 1 1 1 0 1 1 0 0 0 0 0 0 0 0 0 1 0 0 0 0 0 0 0 0 0 0 0 0
1 0 0 1 1 0 0 1 1 1 0 1 1 0 0 0 0 0 0 0 0 0 1 0 0 0 0 0 0 0 0 0 0 0 0
1 0 0 1 1 0 0 1 1 1 0 1 1 0 0 0 0 0 0 0 0 0 1 0 0 0 0 0 0 0 0 0 0 0 0
1 0 0 1 1 0 0 1 1 1 0 1 1 0 0 0 0 0 0 0 0 0 1 0 0 0 0 0 0 0 0 0 0 0 0
1 0 0 1 1 0 0 1 1 1 0 1 1 0 0 0 0 0 0 0 0 0 1 0 0 0 0 0 0 0 0 0 0 0 0
1 0 0 1 1 0 0 1 1 1 0 1 1 0 0 0 0 0 0 0 0 0 1 0 0 0 0 0 0 0 0 0 0 0 0
1 0 0 1 1 0 0 1 1 1 0 1 1 0 0 0 0 0 0 0 0 0 1 0 0 0 0 0 0 0 0 0 0 0 0
1 0 0 1 1 0 0 1 1 1 0 1 1 0 0 0 0 0 0 0 0 0 1 0 0 0 0 0 0 0 0 0 0 0 0
1 0 0 1 1 0 0 1 1 1 0 1 1 0 0 0 0 0 0 0 0 0 1 0 0 0 0 0 0 0 0 0 0 0 0
1 0 0 1 1 0 0 1 1 1 0 1 1 0 0 0 0 0 0 0 0 0 1 0 0 0 0 0 0 0 0 0 0 0 0
1 0 0 1 1 0 0 1 1 1 0 1 1 0 0 0 0 0 0 0 0 0 1 0 0 0 0 0 0 0 0 0 0 0 0
1 0 0 1 1 0 0 1 1 1 0 1 1 0 0 0 0 0 0 0 0 0 1 0 0 0 0 0 0 0 0 0 0 0 0
1 0 0 1 1 0 0 1 1 1 0 1 1 0 0 0 0 0 0 0 0 0 1 0 0 0 0 0 0 0 0 0 0 0 0
1 0 0 1 1 0 0 1 1 1 0 1 1 0 0 0 0 0 0 0 0 0 1 0 0 0 0 0 0 0 0 0 0 0 0
1 0 0 1 1 0 0 1 1 1 0 1 1 0 0 0 0 0 0 0 0 0 1 0 0 0 0 0 0 0 0 0 0 0 0
1 0 0 1 1 0 0 1 1 1 0 1 1 0 0 0 0 0 0 0 0 0 1 0 0 0 0 0 0 0 0 0 0 0 0
1 0 0 1 1 0 0 1 1 1 0 1 1 0 0 0 0 0 0 0 0 0 1 0 0 0 0 0 0 0 0 0 0 0 0
1 0 0 1 1 0 0 1 1 1 0 1 1 0 0 0 0 0 0 0 0 0 1 0 0 0 0 0 0 0 0 0 0 0 0
1 0 0 1 1 0 0 1 1 1 0 1 1 0 0 0 0 0 0 0 0 0 1 0 0 0 0 0 0 0 0 0 0 0 0
1 0 0 1 1 0 0 1 1 1 0 1 1 0 0 0 0 0 0 0 0 0 1 0 0 0 0 0 0 0 0 0 0 0 0
1 0 0 1 1 0 0 1 1 1 0 1 1 0 0 0 0 0 0 0 0 0 1 0 0 0 0 0 0 0 0 0 0 0 0
1 0 0 1 1 0 0 1 1 1 0 1 1 0 0 0 0 0 0 0 0 0 1 0 0 0 0 0 0 0 0 0 0 0 0
1 0 0 1 1 0 0 1 1 1 0 1 1 0 0 0 0 0 0 0 0 0 1 0 0 0 0 0 0 0 0 0 0 0 0
1 0 0 1 1 0 0 1 1 1 0 1 1 0 0 0 0 0 0 0 0 0 1 0 0 0 0 0 0 0 0 0 0 0 0
1 0 0 1 1 0 0 1 1 1 0 1 1 0 0 0 0 0 0 0 0 0 1 0 0 0 0 0 0 0 0 0 0 0 0
1 0 0 1 1 0 0 1 1 1 0 1 1 0 0 0 0 0 0 0 0 0 1 0 0 0 0 0 0 0 0 0 0 0 0
1 0 0 1 1 0 0 1 1 1 0 1 1 0 0 0 0 0 0 0 0 0 1 0 0 0 0 0 0 0 0 0 0 0 0
1 0 0 1 1 0 0 1 1 1 0 1 1 0 0 0 0 0 0 0 0 0 1 0 0 0 0 0 0 0 0 0 0 0 0
1 0 0 1 1 0 0 1 1 1 0 1 1 0 0 0 0 0 0 0 0 0 1 0 0 0 0 0 0 0 0 0 0 0 0
1 0 0 1 1 0 0 1 1 1 0 1 1 0 0 0 0 0 0 0 0 0 1 0 0 0 0 0 0 0 0 0 0 0 0
1 0 0 1 1 0 0 1 1 1 0 1 1 0 0 0 0 0 0 0 0 0 1 0 0 0 0 0 0 0 0 0 0 0 0
1 0 0 1 1 0 0 1 1 1 0 1 1 0 0 0 0 0 0 0 0 0 1 0 0 0 0 0 0 0 0 0 0 0 0
1 0 0 1 1 0 0 1 1 1 0 1 1 0 0 0 0 0 0 0 0 0 1 0 0 0 0 0 0 0 0 0 0 0 0
1 0 0 1 1 0 0 1 1 1 0 1 1 0 0 0 0 0 0 0 0 0 1 0 0 0 0 0 0 0 0 0 0 0 0
1 0 0 1 1 0 0 1 1 1 0 1 1 0 0 0 0 0 0 0 0 0 1 0 0 0 0 0 0 0 0 0 0 0 0
1 0 0 1 1 0 0 1 1 1 0 1 1 0 0 0 0 0 0 0 0 0 1 0 0 0 0 0 0 0 0 0 0 0 0
1 0 0 1 1 0 0 1 1 1 0 1 1 0 0 0 0 0 0 0 0 0 1 0 0 0 0 0 0 0 0 0 0 0 0
1 0 0 1 1 0 0 1 1 1 0 1 1 0 0 0 0 0 0 0 0 0 1 0 0 0 0 0 0 0 0 0 0 0 0
1 0 0 1 1 0 0 1 1 1 0 1 1 0 0 0 0 0 0 0 0 0 1 0 0 0 0 0 0 0 0 0 0 0 0
1 0 0 1 1 0 0 1 1 1 0 1 1 0 0 0 0 0 0 0 0 0 1 0 0 0 0 0 0 0 0 0 0 0 0
1 0 0 1 1 0 0 1 1 1 0 1 1 0 0 0 0 0 0 0 0 0 1 0 0 0 0 0 0 0 0 0 0 0 0
1 0 0 1 1 0 0 1 1 1 0 1 1 0 0 0 0 0 0 0 0 0 1 0 0 0 0 0 0 0 0 0 0 0 0
1 0 0 1 1 0 0 1 1 1 0 1 1 0 0 0 0 0 0 0 0 0 1 0 0 0 0 0 0 0 0 0 0 0 0
1 0 0 1 1 0 0 1 1 1 0 1 1 0 0 0 0 0 0 0 0 0 1 0 0 0 0 0 0 0 0 0 0 0 0
1 0 0 1 1 0 0 1 1 1 0 1 1 0 0 0 0 0 0 0 0 0 1 0 0 0 0 0 0 0 0 0 0 0 0
1 0 0 1 1 0 0 1 1 1 0 1 1 0 0 0 0 0 0 0 0 0 1 0 0 0 0 0 0 0 0 0 0 0 0
1 0 0 1 1 0 0 1 1 1 0 1 1 0 0 0 0 0 0 0 0 0 1 0 0 0 0 0 0 0 0 0 0 0 0
1 0 0 1 1 0 0 1 1 1 0 1 1 0 0 0 0 0 0 0 0 0 1 0 0 0 0 0 0 0 0 0 0 0 0
1 0 0 1 1 0 0 1 1 1 0 1 1 0 0 0 0 0 0 0 0 0 1 0 0 0 0 0 0 0 0 0 0 0 0
1 0 0 1 1 0 0 1 1 1 0 1 1 0 0 0 0 0 0 0 0 0 1 0 0 0 0 0 0 0 0 0 0 0 0
1 0 0 1 1 0 0 1 1 1 0 1 1 0 0 0 0 0 0 0 0 0 1 0 0 0 0 0 0 0 0 0 0 0 0
1 0 0 1 1 0 0 1 1 1 0 1 1 0 0 0 0 0 0 0 0 0 1 0 0 0 0 0 0 0 0 0 0 0 0
1 0 0 1 1 0 0 1 1 1 0 1 1 0 0 0 0 0 0 0 0 0 1 0 0 0 0 0 0 0 0 0 0 0 0
1 0 0 1 1 0 0 1 1 1 0 1 1 0 0 0 0 0 0 0 0 0 1 0 0 0 0 0 0 0 0 0 0 0 0
1 0 0 1 1 0 0 1 1 1 0 1 1 0 0 0 0 0 0 0 0 0 1 0 0 0 0 0 0 0 0 0 0 0 0
1 0 0 1 1 0 0 1 1 1 0 1 1 0 0 0 0 0 0 0 0 0 1 0 0 0 0 0 0 0 0 0 0 0 0
1 0 0 1 1 0 0 1 1 1 0 1 1 0 0 0 0 0 0 0 0 0 1 0 0 0 0 0 0 0 0 0 0 0 0
1 0 0 1 1 0 0 1 1 1 0 1 1 0 0 0 0 0 0 0 0 0 1 0 0 0 0 0 0 0 0 0 0 0 0
1 0 0 1 1 0 0 1 1 1 0 1 1 0 0 0 0 0 0 0 0 0 1 0 0 0 0 0 0 0 0 0 0 0 0
1 0 0 1 1 0 0 1 1 1 0 1 1 0 0 0 0 0 0 0 0 0 1 0 0 0 0 0 0 0 0 0 0 0 0
1 0 0 1 1 0 0 1 1 1 0 1 1 0 0 0 0 0 0 0 0 0 1 0 0 0 0 0 0 0 0 0 0 0 0
1 0 0 1 1 0 0 1 1 1 0 1 1 0 0 0 0 0 0 0 0 0 1 0 0 0 0 0 0 0 0 0 0 0 0
1 0 0 1 1 0 0 1 1 1 0 1 1 0 0 0 0 0 0 0 0 0 1 0 0 0 0 0 0 0 0 0 0 0 0
1 0 0 1 1 0 0 1 1 1 0 1 1 0 0 0 0 0 0 0 0 0 1 0 0 0 0 0 0 0 0 0 0 0 0
1 0 0 1 1 0 0 1 1 1 0 1 1 0 0 0 0 0 0 0 0 0 1 0 0 0 0 0 0 0 0 0 0 0 0
1 0 0 1 1 0 0 1 1 1 0 1 1 0 0 0 0 0 0 0 0 0 1 0 0 0 0 0 0 0 0 0 0 0 0
1 0 0 1 1 0 0 1 1 1 0 1 1 0 0 0 0 0 0 0 0 0 1 0 0 0 0 0 0 0 0 0 0 0 0
1 0 0 1 1 0 0 1 1 1 0 1 1 0 0 0 0 0 0 0 0 0 1 0 0 0 0 0 0 0 0 0 0 0 0
1 0 0 1 1 0 0 1 1 1 0 1 1 0 0 0 0 0 0 0 0 0 1 0 0 0 0 0 0 0 0 0 0 0 0
1 0 0 1 1 0 0 1 1 1 0 1 1 0 0 0 0 0 0 0 0 0 1 0 0 0 0 0 0 0 0 0 0 0 0
1 0 0 1 1 0 0 1 1 1 0 1 1 0 0 0 0 0 0 0 0 0 1 0 0 0 0 0 0 0 0 0 0 0 0
1 0 0 1 1 0 0 1 1 1 0 1 1 0 0 0 0 0 0 0 0 0 1 0 0 0 0 0 0 0 0 0 0 0 0
1 0 0 1 1 0 0 1 1 1 0 1 1 0 0 0 0 0 0 0 0 0 1 0 0 0 0 0 0 0 0 0 0 0 0
1 0 0 1 1 0 0 1 1 1 0 1 1 0 0 0 0 0 0 0 0 0 1 0 0 0 0 0 0 0 0 0 0 0 0
1 0 0 1 1 0 0 1 1 1 0 1 1 0 0 0 0 0 0 0 0 0 1 0 0 0 0 0 0 0 0 0 0 0 0
1 0 0 1 1 0 0 1 1 1 0 1 1 0 0 0 0 0 0 0 0 0 1 0 0 0 0 0 0 0 0 0 0 0 0
1 0 0 1 1 0 0 1 1 1 0 1 1 0 0 0 0 0 0 0 0 0 1 0 0 0 0 0 0 0 0 0 0 0 0
1 0 0 1 1 0 0 1 1 1 0 1 1 0 0 0 0 0 0 0 0 0 1 0 0 0 0 0 0 0 0 0 0 0 0
1 0 0 1 1 0 0 1 1 1 0 1 1 0 0 0 0 0 0 0 0 0 1 0 0 0 0 0 0 0 0 0 0 0 0
1 0 0 1 1 0 0 1 1 1 0 1 1 0 0 0 0 0 0 0 0 0 1 0 0 0 0 0 0 0 0 0 0 0 0
1 0 0 1 1 0 0 1 1 1 0 1 1 0 0 0 0 0 0 0 0 0 1 0 0 0 0 0 0 0 0 0 0 0 0
1 0 0 1 1 0 0 1 1 1 0 1 1 0 0 0 0 0 0 0 0 0 1 0 0 0 0 0 0 0 0 0 0 0 0
1 0 0 1 1 0 0 1 1 1 0 1 1 0 0 0 0 0 0 0 0 0 1 0 0 0 0 0 0 0 0 0 0 0 0
1 0 0 1 1 0 0 1 1 1 0 1 1 0 0 0 0 0 0 0 0 0 1 0 0 0 0 0 0 0 0 0 0 0 0
1 0 0 1 1 0 0 1 1 1 0 1 1 0 0 0 0 0 0 0 0 0 1 0 0 0 0 0 0 0 0 0 0 0 0
1 0 0 1 1 0 0 1 1 1 0 1 1 0 0 0 0 0 0 0 0 0 1 0 0 0 0 0 0 0 0 0 0 0 0
1 0 0 1 1 0 0 1 1 1 0 1 1 0 0 0 0 0 0 0 0 0 1 0 0 0 0 0 0 0 0 0 0 0 0
1 0 0 1 1 0 0 1 1 1 0 1 1 0 0 0 0 0 0 0 0 0 1 0 0 0 0 0 0 0 0 0 0 0 0
1 0 0 1 1 0 0 1 1 1 0 1 1 0 0 0 0 0 0 0 0 0 1 0 0 0 0 0 0 0 0 0 0 0 0
1 0 0 1 1 0 0 1 1 1 0 1 1 0 0 0 0 0 0 0 0 0 1 0 0 0 0 0 0 0 0 0 0 0 0
1 0 0 1 1 0 0 1 1 1 0 1 1 0 0 0 0 0 0 0 0 0 1 0 0 0 0 0 0 0 0 0 0 0 0
1 0 0 1 1 0 0 1 1 1 0 1 1 0 0 0 0 0 0 0 0 0 1 0 0 0 0 0 0 0 0 0 0 0 0
1 0 0 1 1 0 0 1 1 1 0 1 1 0 0 0 0 0 0 0 0 0 1 0 0 0 0 0 0 0 0 0 0 0 0
1 0 0 1 1 0 0 1 1 1 0 1 1 0 0 0 0 0 0 0 0 0 1 0 0 0 0 0 0 0 0 0 0 0 0
1 0 0 1 1 0 0 1 1 1 0 1 1 0 0 0 0 0 0 0 0 0 1 0 0 0 0 0 0 0 0 0 0 0 0
1 0 0 1 1 0 0 1 1 1 0 1 1 0 0 0 0 0 0 0 0 0 1 0 0 0 0 0 0 0 0 0 0 0 0
1 0 0 1 1 0 0 1 1 1 0 1 1 0 0 0 0 0 0 0 0 0 1 0 0 0 0 0 0 0 0 0 0 0 0
1 0 0 1 1 0 0 1 1 1 0 1 1 0 0 0 0 0 0 0 0 0 1 0 0 0 0 0 0 0 0 0 0 0 0
1 0 0 1 1 0 0 1 1 1 0 1 1 0 0 0 0 0 0 0 0 0 1 0 0 0 0 0 0 0 0 0 0 0 0
1 0 0 1 1 0 0 1 1 1 0 1 1 0 0 0 0 0 0 0 0 0 1 0 0 0 0 0 0 0 0 0 0 0 0
1 0 0 1 1 0 0 1 1 1 0 1 1 0 0 0 0 0 0 0 0 0 1 0 0 0 0 0 0 0 0 0 0 0 0
1 0 0 1 1 0 0 1 1 1 0 1 1 0 0 0 0 0 0 0 0 0 1 0 0 0 0 0 0 0 0 0 0 0 0
1 0 0 1 1 0 0 1 1 1 0 1 1 0 0 0 0 0 0 0 0 0 1 0 0 0 0 0 0 0 0 0 0 0 0
1 0 0 1 1 0 0 1 1 1 0 1 1 0 0 0 0 0 0 0 0 0 1 0 0 0 0 0 0 0 0 0 0 0 0
1 0 0 1 1 0 0 1 1 1 0 1 1 0 0 0 0 0 0 0 0 0 1 0 0 0 0 0 0 0 0 0 0 0 0
1 0 0 1 1 0 0 1 1 1 0 1 1 0 0 0 0 0 0 0 0 0 1 0 0 0 0 0 0 0 0 0 0 0 0
1 0 0 1 1 0 0 1 1 1 0 1 1 0 0 0 0 0 0 0 0 0 1 0 0 0 0 0 0 0 0 0 0 0 0
1 0 0 1 1 0 0 1 1 1 0 1 1 0 0 0 0 0 0 0 0 0 1 0 0 0 0 0 0 0 0 0 0 0 0
1 0 0 1 1 0 0 1 1 1 0 1 1 0 0 0 0 0 0 0 0 0 1 0 0 0 0 0 0 0 0 0 0 0 0
1 0 0 1 1 0 0 1 1 1 0 1 1 0 0 0 0 0 0 0 0 0 1 0 0 0 0 0 0 0 0 0 0 0 0
1 0 0 1 1 0 0 1 1 1 0 1 1 0 0 0 0 0 0 0 0 0 1 0 0 0 0 0 0 0 0 0 0 0 0
1 0 0 1 1 0 0 1 1 1 0 1 1 0 0 0 0 0 0 0 0 0 1 0 0 0 0 0 0 0 0 0 0 0 0
1 0 0 1 1 0 0 1 1 1 0 1 1 0 0 0 0 0 0 0 0 0 1 0 0 0 0 0 0 0 0 0 0 0 0
1 0 0 1 1 0 0 1 1 1 0 1 1 0 0 0 0 0 0 0 0 0 1 0 0 0 0 0 0 0 0 0 0 0 0
1 0 0 1 1 0 0 1 1 1 0 1 1 0 0 0 0 0 0 0 0 0 1 0 0 0 0 0 0 0 0 0 0 0 0
1 0 0 1 1 0 0 1 1 1 0 1 1 0 0 0 0 0 0 0 0 0 1 0 0 0 0 0 0 0 0 0 0 0 0
1 0 0 1 1 0 0 1 1 1 0 1 1 0 0 0 0 0 0 0 0 0 1 0 0 0 0 0 0 0 0 0 0 0 0
1 0 0 1 1 0 0 1 1 1 0 1 1 0 0 0 0 0 0 0 0 0 1 0 0 0 0 0 0 0 0 0 0 0 0
1 0 0 1 1 0 0 1 1 1 0 1 1 0 0 0 0 0 0 0 0 0 1 0 0 0 0 0 0 0 0 0 0 0 0
1 0 0 1 1 0 0 1 1 1 0 1 1 0 0 0 0 0 0 0 0 0 1 0 0 0 0 0 0 0 0 0 0 0 0
1 0 0 1 1 0 0 1 1 1 0 1 1 0 0 0 0 0 0 0 0 0 1 0 0 0 0 0 0 0 0 0 0 0 0
1 0 0 1 1 0 0 1 1 1 0 1 1 0 0 0 0 0 0 0 0 0 1 0 0 0 0 0 0 0 0 0 0 0 0
1 0 0 1 1 0 0 1 1 1 0 1 1 0 0 0 0 0 0 0 0 0 1 0 0 0 0 0 0 0 0 0 0 0 0
1 0 0 1 1 0 0 1 1 1 0 1 1 0 0 0 0 0 0 0 0 0 1 0 0 0 0 0 0 0 0 0 0 0 0
1 0 0 1 1 0 0 1 1 1 0 1 1 0 0 0 0 0 0 0 0 0 1 0 0 0 0 0 0 0 0 0 0 0 0
1 0 0 1 1 0 0 1 1 1 0 1 1 0 0 0 0 0 0 0 0 0 1 0 0 0 0 0 0 0 0 0 0 0 0
1 0 0 1 1 0 0 1 1 1 0 1 1 0 0 0 0 0 0 0 0 0 1 0 0 0 0 0 0 0 0 0 0 0 0
1 0 0 1 1 0 0 1 1 1 0 1 1 0 0 0 0 0 0 0 0 0 1 0 0 0 0 0 0 0 0 0 0 0 0
1 0 0 1 1 0 0 1 1 1 0 1 1 0 0 0 0 0 0 0 0 0 1 0 0 0 0 0 0 0 0 0 0 0 0
1 0 0 1 1 0 0 1 1 1 0 1 1 0 0 0 0 0 0 0 0 0 1 0 0 0 0 0 0 0 0 0 0 0 0
1 0 0 1 1 0 0 1 1 1 0 1 1 0 0 0 0 0 0 0 0 0 1 0 0 0 0 0 0 0 0 0 0 0 0
1 0 0 1 1 0 0 1 1 1 0 1 1 0 0 0 0 0 0 0 0 0 1 0 0 0 0 0 0 0 0 0 0 0 0
1 0 0 1 1 0 0 1 1 1 0 1 1 0 0 0 0 0 0 0 0 0 1 0 0 0 0 0 0 0 0 0 0 0 0
1 0 0 1 1 0 0 1 1 1 0 1 1 0 0 0 0 0 0 0 0 0 1 0 0 0 0 0 0 0 0 0 0 0 0
1 0 0 1 1 0 0 1 1 1 0 1 1 0 0 0 0 0 0 0 0 0 1 0 0 0 0 0 0 0 0 0 0 0 0
1 0 0 1 1 0 0 1 1 1 0 1 1 0 0 0 0 0 0 0 0 0 1 0 0 0 0 0 0 0 0 0 0 0 0
1 0 0 1 1 0 0 1 1 1 0 1 1 0 0 0 0 0 0 0 0 0 1 0 0 0 0 0 0 0 0 0 0 0 0
1 0 0 1 1 0 0 1 1 1 0 1 1 0 0 0 0 0 0 0 0 0 1 0 0 0 0 0 0 0 0 0 0 0 0
1 0 0 1 1 0 0 1 1 1 0 1 1 0 0 0 0 0 0 0 0 0 1 0 0 0 0 0 0 0 0 0 0 0 0
1 0 0 1 1 0 0 1 1 1 0 1 1 0 0 0 0 0 0 0 0 0 1 0 0 0 0 0 0 0 0 0 0 0 0
1 0 0 1 1 0 0 1 1 1 0 1 1 0 0 0 0 0 0 0 0 0 1 0 0 0 0 0 0 0 0 0 0 0 0
1 0 0 1 1 0 0 1 1 1 0 1 1 0 0 0 0 0 0 0 0 0 1 0 0 0 0 0 0 0 0 0 0 0 0
1 0 0 1 1 0 0 1 1 1 0 1 1 0 0 0 0 0 0 0 0 0 1 0 0 0 0 0 0 0 0 0 0 0 0
1 0 0 1 1 0 0 1 1 1 0 1 1 0 0 0 0 0 0 0 0 0 1 0 0 0 0 0 0 0 0 0 0 0 0
1 0 0 1 1 0 0 1 1 1 0 1 1 0 0 0 0 0 0 0 0 0 1 0 0 0 0 0 0 0 0 0 0 0 0
1 0 0 1 1 0 0 1 1 1 0 1 1 0 0 0 0 0 0 0 0 0 1 0 0 0 0 0 0 0 0 0 0 0 0
1 0 0 1 1 0 0 1 1 1 0 1 1 0 0 0 0 0 0 0 0 0 1 0 0 0 0 0 0 0 0 0 0 0 0
1 0 0 1 1 0 0 1 1 1 0 1 1 0 0 0 0 0 0 0 0 0 1 0 0 0 0 0 0 0 0 0 0 0 0
1 0 0 1 1 0 0 1 1 1 0 1 1 0 0 0 0 0 0 0 0 0 1 0 0 0 0 0 0 0 0 0 0 0 0
1 0 0 1 1 0 0 1 1 1 0 1 1 0 0 0 0 0 0 0 0 0 1 0 0 0 0 0 0 0 0 0 0 0 0
1 0 0 1 1 0 0 1 1 1 0 1 1 0 0 0 0 0 0 0 0 0 1 0 0 0 0 0 0 0 0 0 0 0 0
1 0 0 1 1 0 0 1 1 1 0 1 1 0 0 0 0 0 0 0 0 0 1 0 0 0 0 0 0 0 0 0 0 0 0
1 0 0 1 1 0 0 1 1 1 0 1 1 0 0 0 0 0 0 0 0 0 1 0 0 0 0 0 0 0 0 0 0 0 0
1 0 0 1 1 0 0 1 1 1 0 1 1 0 0 0 0 0 0 0 0 0 1 0 0 0 0 0 0 0 0 0 0 0 0
1 0 0 1 1 0 0 1 1 1 0 1 1 0 0 0 0 0 0 0 0 0 1 0 0 0 0 0 0 0 0 0 0 0 0
1 0 0 1 1 0 0 1 1 1 0 1 1 0 0 0 0 0 0 0 0 0 1 0 0 0 0 0 0 0 0 0 0 0 0
1 0 0 1 1 0 0 1 1 1 0 1 1 0 0 0 0 0 0 0 0 0 1 0 0 0 0 0 0 0 0 0 0 0 0
1 0 0 1 1 0 0 1 1 1 0 1 1 0 0 0 0 0 0 0 0 0 1 0 0 0 0 0 0 0 0 0 0 0 0
1 0 0 1 1 0 0 1 1 1 0 1 1 0 0 0 0 0 0 0 0 0 1 0 0 0 0 0 0 0 0 0 0 0 0
1 0 0 1 1 0 0 1 1 1 0 1 1 0 0 0 0 0 0 0 0 0 1 0 0 0 0 0 0 0 0 0 0 0 0
1 0 0 1 1 0 0 1 1 1 0 1 1 0 0 0 0 0 0 0 0 0 1 0 0 0 0 0 0 0 0 0 0 0 0
1 0 0 1 1 0 0 1 1 1 0 1 1 0 0 0 0 0 0 0 0 0 1 0 0 0 0 0 0 0 0 0 0 0 0
1 0 0 1 1 0 0 1 1 1 0 1 1 0 0 0 0 0 0 0 0 0 1 0 0 0 0 0 0 0 0 0 0 0 0
1 0 0 1 1 0 0 1 1 1 0 1 1 0 0 0 0 0 0 0 0 0 1 0 0 0 0 0 0 0 0 0 0 0 0
1 0 0 1 1 0 0 1 1 1 0 1 1 0 0 0 0 0 0 0 0 0 1 0 0 0 0 0 0 0 0 0 0 0 0
1 0 0 1 1 0 0 1 1 1 0 1 1 0 0 0 0 0 0 0 0 0 1 0 0 0 0 0 0 0 0 0 0 0 0
1 0 0 1 1 0 0 1 1 1 0 1 1 0 0 0 0 0 0 0 0 0 1 0 0 0 0 0 0 0 0 0 0 0 0
1 0 0 1 1 0 0 1 1 1 0 1 1 0 0 0 0 0 0 0 0 0 1 0 0 0 0 0 0 0 0 0 0 0 0
1 0 0 1 1 0 0 1 1 1 0 1 1 0 0 0 0 0 0 0 0 0 1 0 0 0 0 0 0 0 0 0 0 0 0
1 0 0 1 1 0 0 1 1 1 0 1 1 0 0 0 0 0 0 0 0 0 1 0 0 0 0 0 0 0 0 0 0 0 0
1 0 0 1 1 0 0 1 1 1 0 1 1 0 0 0 0 0 0 0 0 0 1 0 0 0 0 0 0 0 0 0 0 0 0
1 0 0 1 1 0 0 1 1 1 0 1 1 0 0 0 0 0 0 0 0 0 1 0 0 0 0 0 0 0 0 0 0 0 0
1 0 0 1 1 0 0 1 1 1 0 1 1 0 0 0 0 0 0 0 0 0 1 0 0 0 0 0 0 0 0 0 0 0 0
1 0 0 1 1 0 0 1 1 1 0 1 1 0 0 0 0 0 0 0 0 0 1 0 0 0 0 0 0 0 0 0 0 0 0
1 0 0 1 1 0 0 1 1 1 0 1 1 0 0 0 0 0 0 0 0 0 1 0 0 0 0 0 0 0 0 0 0 0 0
1 0 0 1 1 0 0 1 1 1 0 1 1 0 0 0 0 0 0 0 0 0 1 0 0 0 0 0 0 0 0 0 0 0 0
1 0 0 1 1 0 0 1 1 1 0 1 1 0 0 0 0 0 0 0 0 0 1 0 0 0 0 0 0 0 0 0 0 0 0
1 0 0 1 1 0 0 1 1 1 0 1 1 0 0 0 0 0 0 0 0 0 1 0 0 0 0 0 0 0 0 0 0 0 0
1 0 0 1 1 0 0 1 1 1 0 1 1 0 0 0 0 0 0 0 0 0 1 0 0 0 0 0 0 0 0 0 0 0 0
1 0 0 1 1 0 0 1 1 1 0 1 1 0 0 0 0 0 0 0 0 0 1 0 0 0 0 0 0 0 0 0 0 0 0
1 0 0 1 1 0 0 1 1 1 0 1 1 0 0 0 0 0 0 0 0 0 1 0 0 0 0 0 0 0 0 0 0 0 0
1 0 0 1 1 0 0 1 1 1 0 1 1 0 0 0 0 0 0 0 0 0 1 0 0 0 0 0 0 0 0 0 0 0 0
1 0 0 1 1 0 0 1 1 1 0 1 1 0 0 0 0 0 0 0 0 0 1 0 0 0 0 0 0 0 0 0 0 0 0
1 0 0 1 1 0 0 1 1 1 0 1 1 0 0 0 0 0 0 0 0 0 1 0 0 0 0 0 0 0 0 0 0 0 0
1 0 0 1 1 0 0 1 1 1 0 1 1 0 0 0 0 0 0 0 0 0 1 0 0 0 0 0 0 0 0 0 0 0 0
1 0 0 1 1 0 0 1 1 1 0 1 1 0 0 0 0 0 0 0 0 0 1 0 0 0 0 0 0 0 0 0 0 0 0
1 0 0 1 1 0 0 1 1 1 0 1 1 0 0 0 0 0 0 0 0 0 1 0 0 0 0 0 0 0 0 0 0 0 0
1 0 0 1 1 0 0 1 1 1 0 1 1 0 0 0 0 0 0 0 0 0 1 0 0 0 0 0 0 0 0 0 0 0 0
1 0 0 1 1 0 0 1 1 1 0 1 1 0 0 0 0 0 0 0 0 0 1 0 0 0 0 0 0 0 0 0 0 0 0
1 0 0 1 1 0 0 1 1 1 0 1 1 0 0 0 0 0 0 0 0 0 1 0 0 0 0 0 0 0 0 0 0 0 0
1 0 0 1 1 0 0 1 1 1 0 1 1 0 0 0 0 0 0 0 0 0 1 0 0 0 0 0 0 0 0 0 0 0 0
1 0 0 1 1 0 0 1 1 1 0 1 1 0 0 0 0 0 0 0 0 0 1 0 0 0 0 0 0 0 0 0 0 0 0
1 0 0 1 1 0 0 1 1 1 0 1 1 0 0 0 0 0 0 0 0 0 1 0 0 0 0 0 0 0 0 0 0 0 0
1 0 0 1 1 0 0 1 1 1 0 1 1 0 0 0 0 0 0 0 0 0 1 0 0 0 0 0 0 0 0 0 0 0 0
1 0 0 1 1 0 0 1 1 1 0 1 1 0 0 0 0 0 0 0 0 0 1 0 0 0 0 0 0 0 0 0 0 0 0
1 0 0 1 1 0 0 1 1 1 0 1 1 0 0 0 0 0 0 0 0 0 1 0 0 0 0 0 0 0 0 0 0 0 0
1 0 0 1 1 0 0 1 1 1 0 1 1 0 0 0 0 0 0 0 0 0 1 0 0 0 0 0 0 0 0 0 0 0 0
1 0 0 1 1 0 0 1 1 1 0 1 1 0 0 0 0 0 0 0 0 0 1 0 0 0 0 0 0 0 0 0 0 0 0
1 0 0 1 1 0 0 1 1 1 0 1 1 0 0 0 0 0 0 0 0 0 1 0 0 0 0 0 0 0 0 0 0 0 0
1 0 0 1 1 0 0 1 1 1 0 1 1 0 0 0 0 0 0 0 0 0 1 0 0 0 0 0 0 0 0 0 0 0 0
1 0 0 1 1 0 0 1 1 1 0 1 1 0 0 0 0 0 0 0 0 0 1 0 0 0 0 0 0 0 0 0 0 0 0
1 0 0 1 1 0 0 1 1 1 0 1 1 0 0 0 0 0 0 0 0 0 1 0 0 0 0 0 0 0 0 0 0 0 0
1 0 0 1 1 0 0 1 1 1 0 1 1 0 0 0 0 0 0 0 0 0 1 0 0 0 0 0 0 0 0 0 0 0 0
1 0 0 1 1 0 0 1 1 1 0 1 1 0 0 0 0 0 0 0 0 0 1 0 0 0 0 0 0 0 0 0 0 0 0
1 0 0 1 1 0 0 1 1 1 0 1 1 0 0 0 0 0 0 0 0 0 1 0 0 0 0 0 0 0 0 0 0 0 0
1 0 0 1 1 0 0 1 1 1 0 1 1 0 0 0 0 0 0 0 0 0 1 0 0 0 0 0 0 0 0 0 0 0 0
1 0 0 1 1 0 0 1 1 1 0 1 1 0 0 0 0 0 0 0 0 0 1 0 0 0 0 0 0 0 0 0 0 0 0
1 0 0 1 1 0 0 1 1 1 0 1 1 0 0 0 0 0 0 0 0 0 1 0 0 0 0 0 0 0 0 0 0 0 0
1 0 0 1 1 0 0 1 1 1 0 1 1 0 0 0 0 0 0 0 0 0 1 0 0 0 0 0 0 0 0 0 0 0 0
1 0 0 1 1 0 0 1 1 1 0 1 1 0 0 0 0 0 0 0 0 0 1 0 0 0 0 0 0 0 0 0 0 0 0
1 0 0 1 1 0 0 1 1 1 0 1 1 0 0 0 0 0 0 0 0 0 1 0 0 0 0 0 0 0 0 0 0 0 0
1 0 0 1 1 0 0 1 1 1 0 1 1 0 0 0 0 0 0 0 0 0 1 0 0 0 0 0 0 0 0 0 0 0 0
1 0 0 1 1 0 0 1 1 1 0 1 1 0 0 0 0 0 0 0 0 0 1 0 0 0 0 0 0 0 0 0 0 0 0
1 0 0 1 1 0 0 1 1 1 0 1 1 0 0 0 0 0 0 0 0 0 1 0 0 0 0 0 0 0 0 0 0 0 0
1 0 0 1 1 0 0 1 1 1 0 1 1 0 0 0 0 0 0 0 0 0 1 0 0 0 0 0 0 0 0 0 0 0 0
1 0 0 1 1 0 0 1 1 1 0 1 1 0 0 0 0 0 0 0 0 0 1 0 0 0 0 0 0 0 0 0 0 0 0
1 0 0 1 1 0 0 1 1 1 0 1 1 0 0 0 0 0 0 0 0 0 1 0 0 0 0 0 0 0 0 0 0 0 0
1 0 0 1 1 0 0 1 1 1 0 1 1 0 0 0 0 0 0 0 0 0 1 0 0 0 0 0 0 0 0 0 0 0 0
1 0 0 1 1 0 0 1 1 1 0 1 1 0 0 0 0 0 0 0 0 0 1 0 0 0 0 0 0 0 0 0 0 0 0
1 0 0 1 1 0 0 1 1 1 0 1 1 0 0 0 0 0 0 0 0 0 1 0 0 0 0 0 0 0 0 0 0 0 0
1 0 0 1 1 0 0 1 1 1 0 1 1 0 0 0 0 0 0 0 0 0 1 0 0 0 0 0 0 0 0 0 0 0 0
1 0 0 1 1 0 0 1 1 1 0 1 1 0 0 0 0 0 0 0 0 0 1 0 0 0 0 0 0 0 0 0 0 0 0
1 0 0 1 1 0 0 1 1 1 0 1 1 0 0 0 0 0 0 0 0 0 1 0 0 0 0 0 0 0 0 0 0 0 0
1 0 0 1 1 0 0 1 1 1 0 1 1 0 0 0 0 0 0 0 0 0 1 0 0 0 0 0 0 0 0 0 0 0 0
1 0 0 1 1 0 0 1 1 1 0 1 1 0 0 0 0 0 0 0 0 0 1 0 0 0 0 0 0 0 0 0 0 0 0
1 0 0 1 1 0 0 1 1 1 0 1 1 0 0 0 0 0 0 0 0 0 1 0 0 0 0 0 0 0 0 0 0 0 0
1 0 0 1 1 0 0 1 1 1 0 1 1 0 0 0 0 0 0 0 0 0 1 0 0 0 0 0 0 0 0 0 0 0 0
1 0 0 1 1 0 0 1 1 1 0 1 1 0 0 0 0 0 0 0 0 0 1 0 0 0 0 0 0 0 0 0 0 0 0
1 0 0 1 1 0 0 1 1 1 0 1 1 0 0 0 0 0 0 0 0 0 1 0 0 0 0 0 0 0 0 0 0 0 0
1 0 0 1 1 0 0 1 1 1 0 1 1 0 0 0 0 0 0 0 0 0 1 0 0 0 0 0 0 0 0 0 0 0 0
1 0 0 1 1 0 0 1 1 1 0 1 1 0 0 0 0 0 0 0 0 0 1 0 0 0 0 0 0 0 0 0 0 0 0
1 0 0 1 1 0 0 1 1 1 0 1 1 0 0 0 0 0 0 0 0 0 1 0 0 0 0 0 0 0 0 0 0 0 0
1 0 0 1 1 0 0 1 1 1 0 1 1 0 0 0 0 0 0 0 0 0 1 0 0 0 0 0 0 0 0 0 0 0 0
1 0 0 1 1 0 0 1 1 1 0 1 1 0 0 0 0 0 0 0 0 0 1 0 0 0 0 0 0 0 0 0 0 0 0
1 0 0 1 1 0 0 1 1 1 0 1 1 0 0 0 0 0 0 0 0 0 1 0 0 0 0 0 0 0 0 0 0 0 0
1 0 0 1 1 0 0 1 1 1 0 1 1 0 0 0 0 0 0 0 0 0 1 0 0 0 0 0 0 0 0 0 0 0 0
1 0 0 1 1 0 0 1 1 1 0 1 1 0 0 0 0 0 0 0 0 0 1 0 0 0 0 0 0 0 0 0 0 0 0
1 0 0 1 1 0 0 1 1 1 0 1 1 0 0 0 0 0 0 0 0 0 1 0 0 0 0 0 0 0 0 0 0 0 0
1 0 0 1 1 0 0 1 1 1 0 1 1 0 0 0 0 0 0 0 0 0 1 0 0 0 0 0 0 0 0 0 0 0 0
1 0 0 1 1 0 0 1 1 1 0 1 1 0 0 0 0 0 0 0 0 0 1 0 0 0 0 0 0 0 0 0 0 0 0
1 0 0 1 1 0 0 1 1 1 0 1 1 0 0 0 0 0 0 0 0 0 1 0 0 0 0 0 0 0 0 0 0 0 0
1 0 0 1 1 0 0 1 1 1 0 1 1 0 0 0 0 0 0 0 0 0 1 0 0 0 0 0 0 0 0 0 0 0 0
1 0 0 1 1 0 0 1 1 1 0 1 1 0 0 0 0 0 0 0 0 0 1 0 0 0 0 0 0 0 0 0 0 0 0
1 0 0 1 1 0 0 1 1 1 0 1 1 0 0 0 0 0 0 0 0 0 1 0 0 0 0 0 0 0 0 0 0 0 0
1 0 0 1 1 0 0 1 1 1 0 1 1 0 0 0 0 0 0 0 0 0 1 0 0 0 0 0 0 0 0 0 0 0 0
1 0 0 1 1 0 0 1 1 1 0 1 1 0 0 0 0 0 0 0 0 0 1 0 0 0 0 0 0 0 0 0 0 0 0
1 0 0 1 1 0 0 1 1 1 0 1 1 0 0 0 0 0 0 0 0 0 1 0 0 0 0 0 0 0 0 0 0 0 0
1 0 0 1 1 0 0 1 1 1 0 1 1 0 0 0 0 0 0 0 0 0 1 0 0 0 0 0 0 0 0 0 0 0 0
1 0 0 1 1 0 0 1 1 1 0 1 1 0 0 0 0 0 0 0 0 0 1 0 0 0 0 0 0 0 0 0 0 0 0
1 0 0 1 1 0 0 1 1 1 0 1 1 0 0 0 0 0 0 0 0 0 1 0 0 0 0 0 0 0 0 0 0 0 0
1 0 0 1 1 0 0 1 1 1 0 1 1 0 0 0 0 0 0 0 0 0 1 0 0 0 0 0 0 0 0 0 0 0 0
1 0 0 1 1 0 0 1 1 1 0 1 1 0 0 0 0 0 0 0 0 0 1 0 0 0 0 0 0 0 0 0 0 0 0
1 0 0 1 1 0 0 1 1 1 0 1 1 0 0 0 0 0 0 0 0 0 1 0 0 0 0 0 0 0 0 0 0 0 0
1 0 0 1 1 0 0 1 1 1 0 1 1 0 0 0 0 0 0 0 0 0 1 0 0 0 0 0 0 0 0 0 0 0 0
1 0 0 1 1 0 0 1 1 1 0 1 1 0 0 0 0 0 0 0 0 0 1 0 0 0 0 0 0 0 0 0 0 0 0
1 0 0 1 1 0 0 1 1 1 0 1 1 0 0 0 0 0 0 0 0 0 1 0 0 0 0 0 0 0 0 0 0 0 0
1 0 0 1 1 0 0 1 1 1 0 1 1 0 0 0 0 0 0 0 0 0 1 0 0 0 0 0 0 0 0 0 0 0 0
1 0 0 1 1 0 0 1 1 1 0 1 1 0 0 0 0 0 0 0 0 0 1 0 0 0 0 0 0 0 0 0 0 0 0
1 0 0 1 1 0 0 1 1 1 0 1 1 0 0 0 0 0 0 0 0 0 1 0 0 0 0 0 0 0 0 0 0 0 0
1 0 0 1 1 0 0 1 1 1 0 1 1 0 0 0 0 0 0 0 0 0 1 0 0 0 0 0 0 0 0 0 0 0 0
1 0 0 1 1 0 0 1 1 1 0 1 1 0 0 0 0 0 0 0 0 0 1 0 0 0 0 0 0 0 0 0 0 0 0
1 0 0 1 1 0 0 1 1 1 0 1 1 0 0 0 0 0 0 0 0 0 1 0 0 0 0 0 0 0 0 0 0 0 0
1 0 0 1 1 0 0 1 1 1 0 1 1 0 0 0 0 0 0 0 0 0 1 0 0 0 0 0 0 0 0 0 0 0 0
1 0 0 1 1 0 0 1 1 1 0 1 1 0 0 0 0 0 0 0 0 0 1 0 0 0 0 0 0 0 0 0 0 0 0
1 0 0 1 1 0 0 1 1 1 0 1 1 0 0 0 0 0 0 0 0 0 1 0 0 0 0 0 0 0 0 0 0 0 0
1 0 0 1 1 0 0 1 1 1 0 1 1 0 0 0 0 0 0 0 0 0 1 0 0 0 0 0 0 0 0 0 0 0 0
1 0 0 1 1 0 0 1 1 1 0 1 1 0 0 0 0 0 0 0 0 0 1 0 0 0 0 0 0 0 0 0 0 0 0
1 0 0 1 1 0 0 1 1 1 0 1 1 0 0 0 0 0 0 0 0 0 1 0 0 0 0 0 0 0 0 0 0 0 0
1 0 0 1 1 0 0 1 1 1 0 1 1 0 0 0 0 0 0 0 0 0 1 0 0 0 0 0 0 0 0 0 0 0 0
1 0 0 1 1 0 0 1 1 1 0 1 1 0 0 0 0 0 0 0 0 0 1 0 0 0 0 0 0 0 0 0 0 0 0
1 0 0 1 1 0 0 1 1 1 0 1 1 0 0 0 0 0 0 0 0 0 1 0 0 0 0 0 0 0 0 0 0 0 0
1 0 0 1 1 0 0 1 1 1 0 1 1 0 0 0 0 0 0 0 0 0 1 0 0 0 0 0 0 0 0 0 0 0 0
1 0 0 1 1 0 0 1 1 1 0 1 1 0 0 0 0 0 0 0 0 0 1 0 0 0 0 0 0 0 0 0 0 0 0
1 0 0 1 1 0 0 1 1 1 0 1 1 0 0 0 0 0 0 0 0 0 1 0 0 0 0 0 0 0 0 0 0 0 0
1 0 0 1 1 0 0 1 1 1 0 1 1 0 0 0 0 0 0 0 0 0 1 0 0 0 0 0 0 0 0 0 0 0 0
1 0 0 1 1 0 0 1 1 1 0 1 1 0 0 0 0 0 0 0 0 0 1 0 0 0 0 0 0 0 0 0 0 0 0
1 0 0 1 1 0 0 1 1 1 0 1 1 0 0 0 0 0 0 0 0 0 1 0 0 0 0 0 0 0 0 0 0 0 0
1 0 0 1 1 0 0 1 1 1 0 1 1 0 0 0 0 0 0 0 0 0 1 0 0 0 0 0 0 0 0 0 0 0 0
1 0 0 1 1 0 0 1 1 1 0 1 1 0 0 0 0 0 0 0 0 0 1 0 0 0 0 0 0 0 0 0 0 0 0
1 0 0 1 1 0 0 1 1 1 0 1 1 0 0 0 0 0 0 0 0 0 1 0 0 0 0 0 0 0 0 0 0 0 0
1 0 0 1 1 0 0 1 1 1 0 1 1 0 0 0 0 0 0 0 0 0 1 0 0 0 0 0 0 0 0 0 0 0 0
1 0 0 1 1 0 0 1 1 1 0 1 1 0 0 0 0 0 0 0 0 0 1 0 0 0 0 0 0 0 0 0 0 0 0
1 0 0 1 1 0 0 1 1 1 0 1 1 0 0 0 0 0 0 0 0 0 1 0 0 0 0 0 0 0 0 0 0 0 0
1 0 0 1 1 0 0 1 1 1 0 1 1 0 0 0 0 0 0 0 0 0 1 0 0 0 0 0 0 0 0 0 0 0 0
1 0 0 1 1 0 0 1 1 1 0 1 1 0 0 0 0 0 0 0 0 0 1 0 0 0 0 0 0 0 0 0 0 0 0
1 0 0 1 1 0 0 1 1 1 0 1 1 0 0 0 0 0 0 0 0 0 1 0 0 0 0 0 0 0 0 0 0 0 0
1 0 0 1 1 0 0 1 1 1 0 1 1 0 0 0 0 0 0 0 0 0 1 0 0 0 0 0 0 0 0 0 0 0 0
1 0 0 1 1 0 0 1 1 1 0 1 1 0 0 0 0 0 0 0 0 0 1 0 0 0 0 0 0 0 0 0 0 0 0
1 0 0 1 1 0 0 1 1 1 0 1 1 0 0 0 0 0 0 0 0 0 1 0 0 0 0 0 0 0 0 0 0 0 0
1 0 0 1 1 0 0 1 1 1 0 1 1 0 0 0 0 0 0 0 0 0 1 0 0 0 0 0 0 0 0 0 0 0 0
1 0 0 1 1 0 0 1 1 1 0 1 1 0 0 0 0 0 0 0 0 0 1 0 0 0 0 0 0 0 0 0 0 0 0
1 0 0 1 1 0 0 1 1 1 0 1 1 0 0 0 0 0 0 0 0 0 1 0 0 0 0 0 0 0 0 0 0 0 0
1 0 0 1 1 0 0 1 1 1 0 1 1 0 0 0 0 0 0 0 0 0 1 0 0 0 0 0 0 0 0 0 0 0 0
1 0 0 1 1 0 0 1 1 1 0 1 1 0 0 0 0 0 0 0 0 0 1 0 0 0 0 0 0 0 0 0 0 0 0
1 0 0 1 1 0 0 1 1 1 0 1 1 0 0 0 0 0 0 0 0 0 1 0 0 0 0 0 0 0 0 0 0 0 0
1 0 0 1 1 0 0 1 1 1 0 1 1 0 0 0 0 0 0 0 0 0 1 0 0 0 0 0 0 0 0 0 0 0 0
1 0 0 1 1 0 0 1 1 1 0 1 1 0 0 0 0 0 0 0 0 0 1 0 0 0 0 0 0 0 0 0 0 0 0
1 0 0 1 1 0 0 1 1 1 0 1 1 0 0 0 0 0 0 0 0 0 1 0 0 0 0 0 0 0 0 0 0 0 0
1 0 0 1 1 0 0 1 1 1 0 1 1 0 0 0 0 0 0 0 0 0 1 0 0 0 0 0 0 0 0 0 0 0 0
1 0 0 1 1 0 0 1 1 1 0 1 1 0 0 0 0 0 0 0 0 0 1 0 0 0 0 0 0 0 0 0 0 0 0
1 0 0 1 1 0 0 1 1 1 0 1 1 0 0 0 0 0 0 0 0 0 1 0 0 0 0 0 0 0 0 0 0 0 0
1 0 0 1 1 0 0 1 1 1 0 1 1 0 0 0 0 0 0 0 0 0 1 0 0 0 0 0 0 0 0 0 0 0 0
1 0 0 1 1 0 0 1 1 1 0 1 1 0 0 0 0 0 0 0 0 0 1 0 0 0 0 0 0 0 0 0 0 0 0
1 0 0 1 1 0 0 1 1 1 0 1 1 0 0 0 0 0 0 0 0 0 1 0 0 0 0 0 0 0 0 0 0 0 0
1 0 0 1 1 0 0 1 1 1 0 1 1 0 0 0 0 0 0 0 0 0 1 0 0 0 0 0 0 0 0 0 0 0 0
1 0 0 1 1 0 0 1 1 1 0 1 1 0 0 0 0 0 0 0 0 0 1 0 0 0 0 0 0 0 0 0 0 0 0
1 0 0 1 1 0 0 1 1 1 0 1 1 0 0 0 0 0 0 0 0 0 1 0 0 0 0 0 0 0 0 0 0 0 0
1 0 0 1 1 0 0 1 1 1 0 1 1 0 0 0 0 0 0 0 0 0 1 0 0 0 0 0 0 0 0 0 0 0 0
1 0 0 1 1 0 0 1 1 1 0 1 1 0 0 0 0 0 0 0 0 0 1 0 0 0 0 0 0 0 0 0 0 0 0
1 0 0 1 1 0 0 1 1 1 0 1 1 0 0 0 0 0 0 0 0 0 1 0 0 0 0 0 0 0 0 0 0 0 0
1 0 0 1 1 0 0 1 1 1 0 1 1 0 0 0 0 0 0 0 0 0 1 0 0 0 0 0 0 0 0 0 0 0 0
1 0 0 1 1 0 0 1 1 1 0 1 1 0 0 0 0 0 0 0 0 0 1 0 0 0 0 0 0 0 0 0 0 0 0
1 0 0 1 1 0 0 1 1 1 0 1 1 0 0 0 0 0 0 0 0 0 1 0 0 0 0 0 0 0 0 0 0 0 0
1 0 0 1 1 0 0 1 1 1 0 1 1 0 0 0 0 0 0 0 0 0 1 0 0 0 0 0 0 0 0 0 0 0 0
1 0 0 1 1 0 0 1 1 1 0 1 1 0 0 0 0 0 0 0 0 0 1 0 0 0 0 0 0 0 0 0 0 0 0
1 0 0 1 1 0 0 1 1 1 0 1 1 0 0 0 0 0 0 0 0 0 1 0 0 0 0 0 0 0 0 0 0 0 0
1 0 0 1 1 0 0 1 1 1 0 1 1 0 0 0 0 0 0 0 0 0 1 0 0 0 0 0 0 0 0 0 0 0 0
1 0 0 1 1 0 0 1 1 1 0 1 1 0 0 0 0 0 0 0 0 0 1 0 0 0 0 0 0 0 0 0 0 0 0
1 0 0 1 1 0 0 1 1 1 0 1 1 0 0 0 0 0 0 0 0 0 1 0 0 0 0 0 0 0 0 0 0 0 0
1 0 0 1 1 0 0 1 1 1 0 1 1 0 0 0 0 0 0 0 0 0 1 0 0 0 0 0 0 0 0 0 0 0 0
1 0 0 1 1 0 0 1 1 1 0 1 1 0 0 0 0 0 0 0 0 0 1 0 0 0 0 0 0 0 0 0 0 0 0
1 0 0 1 1 0 0 1 1 1 0 1 1 0 0 0 0 0 0 0 0 0 1 0 0 0 0 0 0 0 0 0 0 0 0
1 0 0 1 1 0 0 1 1 1 0 1 1 0 0 0 0 0 0 0 0 0 1 0 0 0 0 0 0 0 0 0 0 0 0
1 0 0 1 1 0 0 1 1 1 0 1 1 0 0 0 0 0 0 0 0 0 1 0 0 0 0 0 0 0 0 0 0 0 0
1 0 0 1 1 0 0 1 1 1 0 1 1 0 0 0 0 0 0 0 0 0 1 0 0 0 0 0 0 0 0 0 0 0 0
1 0 0 1 1 0 0 1 1 1 0 1 1 0 0 0 0 0 0 0 0 0 1 0 0 0 0 0 0 0 0 0 0 0 0
1 0 0 1 1 0 0 1 1 1 0 1 1 0 0 0 0 0 0 0 0 0 1 0 0 0 0 0 0 0 0 0 0 0 0
1 0 0 1 1 0 0 1 1 1 0 1 1 0 0 0 0 0 0 0 0 0 1 0 0 0 0 0 0 0 0 0 0 0 0
1 0 0 1 1 0 0 1 1 1 0 1 1 0 0 0 0 0 0 0 0 0 1 0 0 0 0 0 0 0 0 0 0 0 0
1 0 0 1 1 0 0 1 1 1 0 1 1 0 0 0 0 0 0 0 0 0 1 0 0 0 0 0 0 0 0 0 0 0 0
1 0 0 1 1 0 0 1 1 1 0 1 1 0 0 0 0 0 0 0 0 0 1 0 0 0 0 0 0 0 0 0 0 0 0
1 0 0 1 1 0 0 1 1 1 0 1 1 0 0 0 0 0 0 0 0 0 1 0 0 0 0 0 0 0 0 0 0 0 0
1 0 0 1 1 0 0 1 1 1 0 1 1 0 0 0 0 0 0 0 0 0 1 0 0 0 0 0 0 0 0 0 0 0 0
1 0 0 1 1 0 0 1 1 1 0 1 1 0 0 0 0 0 0 0 0 0 1 0 0 0 0 0 0 0 0 0 0 0 0
1 0 0 1 1 0 0 1 1 1 0 1 1 0 0 0 0 0 0 0 0 0 1 0 0 0 0 0 0 0 0 0 0 0 0
1 0 0 1 1 0 0 1 1 1 0 1 1 0 0 0 0 0 0 0 0 0 1 0 0 0 0 0 0 0 0 0 0 0 0
1 0 0 1 1 0 0 1 1 1 0 1 1 0 0 0 0 0 0 0 0 0 1 0 0 0 0 0 0 0 0 0 0 0 0
1 0 0 1 1 0 0 1 1 1 0 1 1 0 0 0 0 0 0 0 0 0 1 0 0 0 0 0 0 0 0 0 0 0 0
1 0 0 1 1 0 0 1 1 1 0 1 1 0 0 0 0 0 0 0 0 0 1 0 0 0 0 0 0 0 0 0 0 0 0
1 0 0 1 1 0 0 1 1 1 0 1 1 0 0 0 0 0 0 0 0 0 1 0 0 0 0 0 0 0 0 0 0 0 0
1 0 0 1 1 0 0 1 1 1 0 1 1 0 0 0 0 0 0 0 0 0 1 0 0 0 0 0 0 0 0 0 0 0 0
1 0 0 1 1 0 0 1 1 1 0 1 1 0 0 0 0 0 0 0 0 0 1 0 0 0 0 0 0 0 0 0 0 0 0
1 0 0 1 1 0 0 1 1 1 0 1 1 0 0 0 0 0 0 0 0 0 1 0 0 0 0 0 0 0 0 0 0 0 0
1 0 0 1 1 0 0 1 1 1 0 1 1 0 0 0 0 0 0 0 0 0 1 0 0 0 0 0 0 0 0 0 0 0 0
1 0 0 1 1 0 0 1 1 1 0 1 1 0 0 0 0 0 0 0 0 0 1 0 0 0 0 0 0 0 0 0 0 0 0
1 0 0 1 1 0 0 1 1 1 0 1 1 0 0 0 0 0 0 0 0 0 1 0 0 0 0 0 0 0 0 0 0 0 0
1 0 0 1 1 0 0 1 1 1 0 1 1 0 0 0 0 0 0 0 0 0 1 0 0 0 0 0 0 0 0 0 0 0 0
1 0 0 1 1 0 0 1 1 1 0 1 1 0 0 0 0 0 0 0 0 0 1 0 0 0 0 0 0 0 0 0 0 0 0
1 0 0 1 1 0 0 1 1 1 0 1 1 0 0 0 0 0 0 0 0 0 1 0 0 0 0 0 0 0 0 0 0 0 0
1 0 0 1 1 0 0 1 1 1 0 1 1 0 0 0 0 0 0 0 0 0 1 0 0 0 0 0 0 0 0 0 0 0 0
1 0 0 1 1 0 0 1 1 1 0 1 1 0 0 0 0 0 0 0 0 0 1 0 0 0 0 0 0 0 0 0 0 0 0
1 0 0 1 1 0 0 1 1 1 0 1 1 0 0 0 0 0 0 0 0 0 1 0 0 0 0 0 0 0 0 0 0 0 0
1 0 0 1 1 0 0 1 1 1 0 1 1 0 0 0 0 0 0 0 0 0 1 0 0 0 0 0 0 0 0 0 0 0 0
1 0 0 1 1 0 0 1 1 1 0 1 1 0 0 0 0 0 0 0 0 0 1 0 0 0 0 0 0 0 0 0 0 0 0
1 0 0 1 1 0 0 1 1 1 0 1 1 0 0 0 0 0 0 0 0 0 1 0 0 0 0 0 0 0 0 0 0 0 0
1 0 0 1 1 0 0 1 1 1 0 1 1 0 0 0 0 0 0 0 0 0 1 0 0 0 0 0 0 0 0 0 0 0 0
1 0 0 1 1 0 0 1 1 1 0 1 1 0 0 0 0 0 0 0 0 0 1 0 0 0 0 0 0 0 0 0 0 0 0
1 0 0 1 1 0 0 1 1 1 0 1 1 0 0 0 0 0 0 0 0 0 1 0 0 0 0 0 0 0 0 0 0 0 0
1 0 0 1 1 0 0 1 1 1 0 1 1 0 0 0 0 0 0 0 0 0 1 0 0 0 0 0 0 0 0 0 0 0 0
1 0 0 1 1 0 0 1 1 1 0 1 1 0 0 0 0 0 0 0 0 0 1 0 0 0 0 0 0 0 0 0 0 0 0
1 0 0 1 1 0 0 1 1 1 0 1 1 0 0 0 0 0 0 0 0 0 1 0 0 0 0 0 0 0 0 0 0 0 0
1 0 0 1 1 0 0 1 1 1 0 1 1 0 0 0 0 0 0 0 0 0 1 0 0 0 0 0 0 0 0 0 0 0 0
1 0 0 1 1 0 0 1 1 1 0 1 1 0 0 0 0 0 0 0 0 0 1 0 0 0 0 0 0 0 0 0 0 0 0
1 0 0 1 1 0 0 1 1 1 0 1 1 0 0 0 0 0 0 0 0 0 1 0 0 0 0 0 0 0 0 0 0 0 0
1 0 0 1 1 0 0 1 1 1 0 1 1 0 0 0 0 0 0 0 0 0 1 0 0 0 0 0 0 0 0 0 0 0 0
1 0 0 1 1 0 0 1 1 1 0 1 1 0 0 0 0 0 0 0 0 0 1 0 0 0 0 0 0 0 0 0 0 0 0
1 0 0 1 1 0 0 1 1 1 0 1 1 0 0 0 0 0 0 0 0 0 1 0 0 0 0 0 0 0 0 0 0 0 0
1 0 0 1 1 0 0 1 1 1 0 1 1 0 0 0 0 0 0 0 0 0 1 0 0 0 0 0 0 0 0 0 0 0 0
1 0 0 1 1 0 0 1 1 1 0 1 1 0 0 0 0 0 0 0 0 0 1 0 0 0 0 0 0 0 0 0 0 0 0
1 0 0 1 1 0 0 1 1 1 0 1 1 0 0 0 0 0 0 0 0 0 1 0 0 0 0 0 0 0 0 0 0 0 0
1 0 0 1 1 0 0 1 1 1 0 1 1 0 0 0 0 0 0 0 0 0 1 0 0 0 0 0 0 0 0 0 0 0 0
1 0 0 1 1 0 0 1 1 1 0 1 1 0 0 0 0 0 0 0 0 0 1 0 0 0 0 0 0 0 0 0 0 0 0
1 0 0 1 1 0 0 1 1 1 0 1 1 0 0 0 0 0 0 0 0 0 1 0 0 0 0 0 0 0 0 0 0 0 0
1 0 0 1 1 0 0 1 1 1 0 1 1 0 0 0 0 0 0 0 0 0 1 0 0 0 0 0 0 0 0 0 0 0 0
1 0 0 1 1 0 0 1 1 1 0 1 1 0 0 0 0 0 0 0 0 0 1 0 0 0 0 0 0 0 0 0 0 0 0
1 0 0 1 1 0 0 1 1 1 0 1 1 0 0 0 0 0 0 0 0 0 1 0 0 0 0 0 0 0 0 0 0 0 0
1 0 0 1 1 0 0 1 1 1 0 1 1 0 0 0 0 0 0 0 0 0 1 0 0 0 0 0 0 0 0 0 0 0 0
1 0 0 1 1 0 0 1 1 1 0 1 1 0 0 0 0 0 0 0 0 0 1 0 0 0 0 0 0 0 0 0 0 0 0
1 0 0 1 1 0 0 1 1 1 0 1 1 0 0 0 0 0 0 0 0 0 1 0 0 0 0 0 0 0 0 0 0 0 0
1 0 0 1 1 0 0 1 1 1 0 1 1 0 0 0 0 0 0 0 0 0 1 0 0 0 0 0 0 0 0 0 0 0 0
1 0 0 1 1 0 0 1 1 1 0 1 1 0 0 0 0 0 0 0 0 0 1 0 0 0 0 0 0 0 0 0 0 0 0
1 0 0 1 1 0 0 1 1 1 0 1 1 0 0 0 0 0 0 0 0 0 1 0 0 0 0 0 0 0 0 0 0 0 0
1 0 0 1 1 0 0 1 1 1 0 1 1 0 0 0 0 0 0 0 0 0 1 0 0 0 0 0 0 0 0 0 0 0 0
1 0 0 1 1 0 0 1 1 1 0 1 1 0 0 0 0 0 0 0 0 0 1 0 0 0 0 0 0 0 0 0 0 0 0
1 0 0 1 1 0 0 1 1 1 0 1 1 0 0 0 0 0 0 0 0 0 1 0 0 0 0 0 0 0 0 0 0 0 0
1 0 0 1 1 0 0 1 1 1 0 1 1 0 0 0 0 0 0 0 0 0 1 0 0 0 0 0 0 0 0 0 0 0 0
1 0 0 1 1 0 0 1 1 1 0 1 1 0 0 0 0 0 0 0 0 0 1 0 0 0 0 0 0 0 0 0 0 0 0
1 0 0 1 1 0 0 1 1 1 0 1 1 0 0 0 0 0 0 0 0 0 1 0 0 0 0 0 0 0 0 0 0 0 0
1 0 0 1 1 0 0 1 1 1 0 1 1 0 0 0 0 0 0 0 0 0 1 0 0 0 0 0 0 0 0 0 0 0 0
1 0 0 1 1 0 0 1 1 1 0 1 1 0 0 0 0 0 0 0 0 0 1 0 0 0 0 0 0 0 0 0 0 0 0
1 0 0 1 1 0 0 1 1 1 0 1 1 0 0 0 0 0 0 0 0 0 1 0 0 0 0 0 0 0 0 0 0 0 0
1 0 0 1 1 0 0 1 1 1 0 1 1 0 0 0 0 0 0 0 0 0 1 0 0 0 0 0 0 0 0 0 0 0 0
1 0 0 1 1 0 0 1 1 1 0 1 1 0 0 0 0 0 0 0 0 0 1 0 0 0 0 0 0 0 0 0 0 0 0
1 0 0 1 1 0 0 1 1 1 0 1 1 0 0 0 0 0 0 0 0 0 1 0 0 0 0 0 0 0 0 0 0 0 0
1 0 0 1 1 0 0 1 1 1 0 1 1 0 0 0 0 0 0 0 0 0 1 0 0 0 0 0 0 0 0 0 0 0 0
1 0 0 1 1 0 0 1 1 1 0 1 1 0 0 0 0 0 0 0 0 0 1 0 0 0 0 0 0 0 0 0 0 0 0
1 0 0 1 1 0 0 1 1 1 0 1 1 0 0 0 0 0 0 0 0 0 1 0 0 0 0 0 0 0 0 0 0 0 0
1 0 0 1 1 0 0 1 1 1 0 1 1 0 0 0 0 0 0 0 0 0 1 0 0 0 0 0 0 0 0 0 0 0 0
1 0 0 1 1 0 0 1 1 1 0 1 1 0 0 0 0 0 0 0 0 0 1 0 0 0 0 0 0 0 0 0 0 0 0
1 0 0 1 1 0 0 1 1 1 0 1 1 0 0 0 0 0 0 0 0 0 1 0 0 0 0 0 0 0 0 0 0 0 0
1 0 0 1 1 0 0 1 1 1 0 1 1 0 0 0 0 0 0 0 0 0 1 0 0 0 0 0 0 0 0 0 0 0 0
1 0 0 1 1 0 0 1 1 1 0 1 1 0 0 0 0 0 0 0 0 0 1 0 0 0 0 0 0 0 0 0 0 0 0
1 0 0 1 1 0 0 1 1 1 0 1 1 0 0 0 0 0 0 0 0 0 1 0 0 0 0 0 0 0 0 0 0 0 0
1 0 0 1 1 0 0 1 1 1 0 1 1 0 0 0 0 0 0 0 0 0 1 0 0 0 0 0 0 0 0 0 0 0 0
1 0 0 1 1 0 0 1 1 1 0 1 1 0 0 0 0 0 0 0 0 0 1 0 0 0 0 0 0 0 0 0 0 0 0
1 0 0 1 1 0 0 1 1 1 0 1 1 0 0 0 0 0 0 0 0 0 1 0 0 0 0 0 0 0 0 0 0 0 0
1 0 0 1 1 0 0 1 1 1 0 1 1 0 0 0 0 0 0 0 0 0 1 0 0 0 0 0 0 0 0 0 0 0 0
1 0 0 1 1 0 0 1 1 1 0 1 1 0 0 0 0 0 0 0 0 0 1 0 0 0 0 0 0 0 0 0 0 0 0
1 0 0 1 1 0 0 1 1 1 0 1 1 0 0 0 0 0 0 0 0 0 1 0 0 0 0 0 0 0 0 0 0 0 0
1 0 0 1 1 0 0 1 1 1 0 1 1 0 0 0 0 0 0 0 0 0 1 0 0 0 0 0 0 0 0 0 0 0 0
1 0 0 1 1 0 0 1 1 1 0 1 1 0 0 0 0 0 0 0 0 0 1 0 0 0 0 0 0 0 0 0 0 0 0
1 0 0 1 1 0 0 1 1 1 0 1 1 0 0 0 0 0 0 0 0 0 1 0 0 0 0 0 0 0 0 0 0 0 0
1 0 0 1 1 0 0 1 1 1 0 1 1 0 0 0 0 0 0 0 0 0 1 0 0 0 0 0 0 0 0 0 0 0 0
1 0 0 1 1 0 0 1 1 1 0 1 1 0 0 0 0 0 0 0 0 0 1 0 0 0 0 0 0 0 0 0 0 0 0
1 0 0 1 1 0 0 1 1 1 0 1 1 0 0 0 0 0 0 0 0 0 1 0 0 0 0 0 0 0 0 0 0 0 0
1 0 0 1 1 0 0 1 1 1 0 1 1 0 0 0 0 0 0 0 0 0 1 0 0 0 0 0 0 0 0 0 0 0 0
1 0 0 1 1 0 0 1 1 1 0 1 1 0 0 0 0 0 0 0 0 0 1 0 0 0 0 0 0 0 0 0 0 0 0
1 0 0 1 1 0 0 1 1 1 0 1 1 0 0 0 0 0 0 0 0 0 1 0 0 0 0 0 0 0 0 0 0 0 0
1 0 0 1 1 0 0 1 1 1 0 1 1 0 0 0 0 0 0 0 0 0 1 0 0 0 0 0 0 0 0 0 0 0 0
1 0 0 1 1 0 0 1 1 1 0 1 1 0 0 0 0 0 0 0 0 0 1 0 0 0 0 0 0 0 0 0 0 0 0
1 0 0 1 1 0 0 1 1 1 0 1 1 0 0 0 0 0 0 0 0 0 1 0 0 0 0 0 0 0 0 0 0 0 0
1 0 0 1 1 0 0 1 1 1 0 1 1 0 0 0 0 0 0 0 0 0 1 0 0 0 0 0 0 0 0 0 0 0 0
1 0 0 1 1 0 0 1 1 1 0 1 1 0 0 0 0 0 0 0 0 0 1 0 0 0 0 0 0 0 0 0 0 0 0
1 0 0 1 1 0 0 1 1 1 0 1 1 0 0 0 0 0 0 0 0 0 1 0 0 0 0 0 0 0 0 0 0 0 0
1 0 0 1 1 0 0 1 1 1 0 1 1 0 0 0 0 0 0 0 0 0 1 0 0 0 0 0 0 0 0 0 0 0 0
1 0 0 1 1 0 0 1 1 1 0 1 1 0 0 0 0 0 0 0 0 0 1 0 0 0 0 0 0 0 0 0 0 0 0
1 0 0 1 1 0 0 1 1 1 0 1 1 0 0 0 0 0 0 0 0 0 1 0 0 0 0 0 0 0 0 0 0 0 0
1 0 0 1 1 0 0 1 1 1 0 1 1 0 0 0 0 0 0 0 0 0 1 0 0 0 0 0 0 0 0 0 0 0 0
1 0 0 1 1 0 0 1 1 1 0 1 1 0 0 0 0 0 0 0 0 0 1 0 0 0 0 0 0 0 0 0 0 0 0
1 0 0 1 1 0 0 1 1 1 0 1 1 0 0 0 0 0 0 0 0 0 1 0 0 0 0 0 0 0 0 0 0 0 0
1 0 0 1 1 0 0 1 1 1 0 1 1 0 0 0 0 0 0 0 0 0 1 0 0 0 0 0 0 0 0 0 0 0 0
1 0 0 1 1 0 0 1 1 1 0 1 1 0 0 0 0 0 0 0 0 0 1 0 0 0 0 0 0 0 0 0 0 0 0
1 0 0 1 1 0 0 1 1 1 0 1 1 0 0 0 0 0 0 0 0 0 1 0 0 0 0 0 0 0 0 0 0 0 0
1 0 0 1 1 0 0 1 1 1 0 1 1 0 0 0 0 0 0 0 0 0 1 0 0 0 0 0 0 0 0 0 0 0 0
1 0 0 1 1 0 0 1 1 1 0 1 1 0 0 0 0 0 0 0 0 0 1 0 0 0 0 0 0 0 0 0 0 0 0
1 0 0 1 1 0 0 1 1 1 0 1 1 0 0 0 0 0 0 0 0 0 1 0 0 0 0 0 0 0 0 0 0 0 0
1 0 0 1 1 0 0 1 1 1 0 1 1 0 0 0 0 0 0 0 0 0 1 0 0 0 0 0 0 0 0 0 0 0 0
1 0 0 1 1 0 0 1 1 1 0 1 1 0 0 0 0 0 0 0 0 0 1 0 0 0 0 0 0 0 0 0 0 0 0
1 0 0 1 1 0 0 1 1 1 0 1 1 0 0 0 0 0 0 0 0 0 1 0 0 0 0 0 0 0 0 0 0 0 0
1 0 0 1 1 0 0 1 1 1 0 1 1 0 0 0 0 0 0 0 0 0 1 0 0 0 0 0 0 0 0 0 0 0 0
1 0 0 1 1 0 0 1 1 1 0 1 1 0 0 0 0 0 0 0 0 0 1 0 0 0 0 0 0 0 0 0 0 0 0
1 0 0 1 1 0 0 1 1 1 0 1 1 0 0 0 0 0 0 0 0 0 1 0 0 0 0 0 0 0 0 0 0 0 0
1 0 0 1 1 0 0 1 1 1 0 1 1 0 0 0 0 0 0 0 0 0 1 0 0 0 0 0 0 0 0 0 0 0 0
1 0 0 1 1 0 0 1 1 1 0 1 1 0 0 0 0 0 0 0 0 0 1 0 0 0 0 0 0 0 0 0 0 0 0
1 0 0 1 1 0 0 1 1 1 0 1 1 0 0 0 0 0 0 0 0 0 1 0 0 0 0 0 0 0 0 0 0 0 0
1 0 0 1 1 0 0 1 1 1 0 1 1 0 0 0 0 0 0 0 0 0 1 0 0 0 0 0 0 0 0 0 0 0 0
1 0 0 1 1 0 0 1 1 1 0 1 1 0 0 0 0 0 0 0 0 0 1 0 0 0 0 0 0 0 0 0 0 0 0
1 0 0 1 1 0 0 1 1 1 0 1 1 0 0 0 0 0 0 0 0 0 1 0 0 0 0 0 0 0 0 0 0 0 0
1 0 0 1 1 0 0 1 1 1 0 1 1 0 0 0 0 0 0 0 0 0 1 0 0 0 0 0 0 0 0 0 0 0 0
1 0 0 1 1 0 0 1 1 1 0 1 1 0 0 0 0 0 0 0 0 0 1 0 0 0 0 0 0 0 0 0 0 0 0
1 0 0 1 1 0 0 1 1 1 0 1 1 0 0 0 0 0 0 0 0 0 1 0 0 0 0 0 0 0 0 0 0 0 0
1 0 0 1 1 0 0 1 1 1 0 1 1 0 0 0 0 0 0 0 0 0 1 0 0 0 0 0 0 0 0 0 0 0 0
1 0 0 1 1 0 0 1 1 1 0 1 1 0 0 0 0 0 0 0 0 0 1 0 0 0 0 0 0 0 0 0 0 0 0
1 0 0 1 1 0 0 1 1 1 0 1 1 0 0 0 0 0 0 0 0 0 1 0 0 0 0 0 0 0 0 0 0 0 0
1 0 0 1 1 0 0 1 1 1 0 1 1 0 0 0 0 0 0 0 0 0 1 0 0 0 0 0 0 0 0 0 0 0 0
1 0 0 1 1 0 0 1 1 1 0 1 1 0 0 0 0 0 0 0 0 0 1 0 0 0 0 0 0 0 0 0 0 0 0
1 0 0 1 1 0 0 1 1 1 0 1 1 0 0 0 0 0 0 0 0 0 1 0 0 0 0 0 0 0 0 0 0 0 0
1 0 0 1 1 0 0 1 1 1 0 1 1 0 0 0 0 0 0 0 0 0 1 0 0 0 0 0 0 0 0 0 0 0 0
1 0 0 1 1 0 0 1 1 1 0 1 1 0 0 0 0 0 0 0 0 0 1 0 0 0 0 0 0 0 0 0 0 0 0
1 0 0 1 1 0 0 1 1 1 0 1 1 0 0 0 0 0 0 0 0 0 1 0 0 0 0 0 0 0 0 0 0 0 0
1 0 0 1 1 0 0 1 1 1 0 1 1 0 0 0 0 0 0 0 0 0 1 0 0 0 0 0 0 0 0 0 0 0 0
1 0 0 1 1 0 0 1 1 1 0 1 1 0 0 0 0 0 0 0 0 0 1 0 0 0 0 0 0 0 0 0 0 0 0
1 0 0 1 1 0 0 1 1 1 0 1 1 0 0 0 0 0 0 0 0 0 1 0 0 0 0 0 0 0 0 0 0 0 0
1 0 0 1 1 0 0 1 1 1 0 1 1 0 0 0 0 0 0 0 0 0 1 0 0 0 0 0 0 0 0 0 0 0 0
1 0 0 1 1 0 0 1 1 1 0 1 1 0 0 0 0 0 0 0 0 0 1 0 0 0 0 0 0 0 0 0 0 0 0
1 0 0 1 1 0 0 1 1 1 0 1 1 0 0 0 0 0 0 0 0 0 1 0 0 0 0 0 0 0 0 0 0 0 0
1 0 0 1 1 0 0 1 1 1 0 1 1 0 0 0 0 0 0 0 0 0 1 0 0 0 0 0 0 0 0 0 0 0 0
1 0 0 1 1 0 0 1 1 1 0 1 1 0 0 0 0 0 0 0 0 0 1 0 0 0 0 0 0 0 0 0 0 0 0
1 0 0 1 1 0 0 1 1 1 0 1 1 0 0 0 0 0 0 0 0 0 1 0 0 0 0 0 0 0 0 0 0 0 0
1 0 0 1 1 0 0 1 1 1 0 1 1 0 0 0 0 0 0 0 0 0 1 0 0 0 0 0 0 0 0 0 0 0 0
1 0 0 1 1 0 0 1 1 1 0 1 1 0 0 0 0 0 0 0 0 0 1 0 0 0 0 0 0 0 0 0 0 0 0
1 0 0 1 1 0 0 1 1 1 0 1 1 0 0 0 0 0 0 0 0 0 1 0 0 0 0 0 0 0 0 0 0 0 0
1 0 0 1 1 0 0 1 1 1 0 1 1 0 0 0 0 0 0 0 0 0 1 0 0 0 0 0 0 0 0 0 0 0 0
1 0 0 1 1 0 0 1 1 1 0 1 1 0 0 0 0 0 0 0 0 0 1 0 0 0 0 0 0 0 0 0 0 0 0
1 0 0 1 1 0 0 1 1 1 0 1 1 0 0 0 0 0 0 0 0 0 1 0 0 0 0 0 0 0 0 0 0 0 0
1 0 0 1 1 0 0 1 1 1 0 1 1 0 0 0 0 0 0 0 0 0 1 0 0 0 0 0 0 0 0 0 0 0 0
1 0 0 1 1 0 0 1 1 1 0 1 1 0 0 0 0 0 0 0 0 0 1 0 0 0 0 0 0 0 0 0 0 0 0
1 0 0 1 1 0 0 1 1 1 0 1 1 0 0 0 0 0 0 0 0 0 1 0 0 0 0 0 0 0 0 0 0 0 0
1 0 0 1 1 0 0 1 1 1 0 1 1 0 0 0 0 0 0 0 0 0 1 0 0 0 0 0 0 0 0 0 0 0 0
1 0 0 1 1 0 0 1 1 1 0 1 1 0 0 0 0 0 0 0 0 0 1 0 0 0 0 0 0 0 0 0 0 0 0
1 0 0 1 1 0 0 1 1 1 0 1 1 0 0 0 0 0 0 0 0 0 1 0 0 0 0 0 0 0 0 0 0 0 0
1 0 0 1 1 0 0 1 1 1 0 1 1 0 0 0 0 0 0 0 0 0 1 0 0 0 0 0 0 0 0 0 0 0 0
1 0 0 1 1 0 0 1 1 1 0 1 1 0 0 0 0 0 0 0 0 0 1 0 0 0 0 0 0 0 0 0 0 0 0
1 0 0 1 1 0 0 1 1 1 0 1 1 0 0 0 0 0 0 0 0 0 1 0 0 0 0 0 0 0 0 0 0 0 0
1 0 0 1 1 0 0 1 1 1 0 1 1 0 0 0 0 0 0 0 0 0 1 0 0 0 0 0 0 0 0 0 0 0 0
1 0 0 1 1 0 0 1 1 1 0 1 1 0 0 0 0 0 0 0 0 0 1 0 0 0 0 0 0 0 0 0 0 0 0
1 0 0 1 1 0 0 1 1 1 0 1 1 0 0 0 0 0 0 0 0 0 1 0 0 0 0 0 0 0 0 0 0 0 0
1 0 0 1 1 0 0 1 1 1 0 1 1 0 0 0 0 0 0 0 0 0 1 0 0 0 0 0 0 0 0 0 0 0 0
1 0 0 1 1 0 0 1 1 1 0 1 1 0 0 0 0 0 0 0 0 0 1 0 0 0 0 0 0 0 0 0 0 0 0
1 0 0 1 1 0 0 1 1 1 0 1 1 0 0 0 0 0 0 0 0 0 1 0 0 0 0 0 0 0 0 0 0 0 0
1 0 0 1 1 0 0 1 1 1 0 1 1 0 0 0 0 0 0 0 0 0 1 0 0 0 0 0 0 0 0 0 0 0 0
1 0 0 1 1 0 0 1 1 1 0 1 1 0 0 0 0 0 0 0 0 0 1 0 0 0 0 0 0 0 0 0 0 0 0
1 0 0 1 1 0 0 1 1 1 0 1 1 0 0 0 0 0 0 0 0 0 1 0 0 0 0 0 0 0 0 0 0 0 0
1 0 0 1 1 0 0 1 1 1 0 1 1 0 0 0 0 0 0 0 0 0 1 0 0 0 0 0 0 0 0 0 0 0 0
1 0 0 1 1 0 0 1 1 1 0 1 1 0 0 0 0 0 0 0 0 0 1 0 0 0 0 0 0 0 0 0 0 0 0
1 0 0 1 1 0 0 1 1 1 0 1 1 0 0 0 0 0 0 0 0 0 1 0 0 0 0 0 0 0 0 0 0 0 0
1 0 0 1 1 0 0 1 1 1 0 1 1 0 0 0 0 0 0 0 0 0 1 0 0 0 0 0 0 0 0 0 0 0 0
1 0 0 1 1 0 0 1 1 1 0 1 1 0 0 0 0 0 0 0 0 0 1 0 0 0 0 0 0 0 0 0 0 0 0
1 0 0 1 1 0 0 1 1 1 0 1 1 0 0 0 0 0 0 0 0 0 1 0 0 0 0 0 0 0 0 0 0 0 0
1 0 0 1 1 0 0 1 1 1 0 1 1 0 0 0 0 0 0 0 0 0 1 0 0 0 0 0 0 0 0 0 0 0 0
1 0 0 1 1 0 0 1 1 1 0 1 1 0 0 0 0 0 0 0 0 0 1 0 0 0 0 0 0 0 0 0 0 0 0
1 0 0 1 1 0 0 1 1 1 0 1 1 0 0 0 0 0 0 0 0 0 1 0 0 0 0 0 0 0 0 0 0 0 0
1 0 0 1 1 0 0 1 1 1 0 1 1 0 0 0 0 0 0 0 0 0 1 0 0 0 0 0 0 0 0 0 0 0 0
1 0 0 1 1 0 0 1 1 1 0 1 1 0 0 0 0 0 0 0 0 0 1 0 0 0 0 0 0 0 0 0 0 0 0
1 0 0 1 1 0 0 1 1 1 0 1 1 0 0 0 0 0 0 0 0 0 1 0 0 0 0 0 0 0 0 0 0 0 0
1 0 0 1 1 0 0 1 1 1 0 1 1 0 0 0 0 0 0 0 0 0 1 0 0 0 0 0 0 0 0 0 0 0 0
1 0 0 1 1 0 0 1 1 1 0 1 1 0 0 0 0 0 0 0 0 0 1 0 0 0 0 0 0 0 0 0 0 0 0
1 0 0 1 1 0 0 1 1 1 0 1 1 0 0 0 0 0 0 0 0 0 1 0 0 0 0 0 0 0 0 0 0 0 0
1 0 0 1 1 0 0 1 1 1 0 1 1 0 0 0 0 0 0 0 0 0 1 0 0 0 0 0 0 0 0 0 0 0 0
1 0 0 1 1 0 0 1 1 1 0 1 1 0 0 0 0 0 0 0 0 0 1 0 0 0 0 0 0 0 0 0 0 0 0
1 0 0 1 1 0 0 1 1 1 0 1 1 0 0 0 0 0 0 0 0 0 1 0 0 0 0 0 0 0 0 0 0 0 0
1 0 0 1 1 0 0 1 1 1 0 1 1 0 0 0 0 0 0 0 0 0 1 0 0 0 0 0 0 0 0 0 0 0 0
1 0 0 1 1 0 0 1 1 1 0 1 1 0 0 0 0 0 0 0 0 0 1 0 0 0 0 0 0 0 0 0 0 0 0
1 0 0 1 1 0 0 1 1 1 0 1 1 0 0 0 0 0 0 0 0 0 1 0 0 0 0 0 0 0 0 0 0 0 0
1 0 0 1 1 0 0 1 1 1 0 1 1 0 0 0 0 0 0 0 0 0 1 0 0 0 0 0 0 0 0 0 0 0 0
1 0 0 1 1 0 0 1 1 1 0 1 1 0 0 0 0 0 0 0 0 0 1 0 0 0 0 0 0 0 0 0 0 0 0
1 0 0 1 1 0 0 1 1 1 0 1 1 0 0 0 0 0 0 0 0 0 1 0 0 0 0 0 0 0 0 0 0 0 0
1 0 0 1 1 0 0 1 1 1 0 1 1 0 0 0 0 0 0 0 0 0 1 0 0 0 0 0 0 0 0 0 0 0 0
1 0 0 1 1 0 0 1 1 1 0 1 1 0 0 0 0 0 0 0 0 0 1 0 0 0 0 0 0 0 0 0 0 0 0
1 0 0 1 1 0 0 1 1 1 0 1 1 0 0 0 0 0 0 0 0 0 1 0 0 0 0 0 0 0 0 0 0 0 0
1 0 0 1 1 0 0 1 1 1 0 1 1 0 0 0 0 0 0 0 0 0 1 0 0 0 0 0 0 0 0 0 0 0 0
1 0 0 1 1 0 0 1 1 1 0 1 1 0 0 0 0 0 0 0 0 0 1 0 0 0 0 0 0 0 0 0 0 0 0
1 0 0 1 1 0 0 1 1 1 0 1 1 0 0 0 0 0 0 0 0 0 1 0 0 0 0 0 0 0 0 0 0 0 0
1 0 0 1 1 0 0 1 1 1 0 1 1 0 0 0 0 0 0 0 0 0 1 0 0 0 0 0 0 0 0 0 0 0 0
1 0 0 1 1 0 0 1 1 1 0 1 1 0 0 0 0 0 0 0 0 0 1 0 0 0 0 0 0 0 0 0 0 0 0
1 0 0 1 1 0 0 1 1 1 0 1 1 0 0 0 0 0 0 0 0 0 1 0 0 0 0 0 0 0 0 0 0 0 0
1 0 0 1 1 0 0 1 1 1 0 1 1 0 0 0 0 0 0 0 0 0 1 0 0 0 0 0 0 0 0 0 0 0 0
1 0 0 1 1 0 0 1 1 1 0 1 1 0 0 0 0 0 0 0 0 0 1 0 0 0 0 0 0 0 0 0 0 0 0
1 0 0 1 1 0 0 1 1 1 0 1 1 0 0 0 0 0 0 0 0 0 1 0 0 0 0 0 0 0 0 0 0 0 0
1 0 0 1 1 0 0 1 1 1 0 1 1 0 0 0 0 0 0 0 0 0 1 0 0 0 0 0 0 0 0 0 0 0 0
1 0 0 1 1 0 0 1 1 1 0 1 1 0 0 0 0 0 0 0 0 0 1 0 0 0 0 0 0 0 0 0 0 0 0
1 0 0 1 1 0 0 1 1 1 0 1 1 0 0 0 0 0 0 0 0 0 1 0 0 0 0 0 0 0 0 0 0 0 0
1 0 0 1 1 0 0 1 1 1 0 1 1 0 0 0 0 0 0 0 0 0 1 0 0 0 0 0 0 0 0 0 0 0 0
1 0 0 1 1 0 0 1 1 1 0 1 1 0 0 0 0 0 0 0 0 0 1 0 0 0 0 0 0 0 0 0 0 0 0
1 0 0 1 1 0 0 1 1 1 0 1 1 0 0 0 0 0 0 0 0 0 1 0 0 0 0 0 0 0 0 0 0 0 0
1 0 0 1 1 0 0 1 1 1 0 1 1 0 0 0 0 0 0 0 0 0 1 0 0 0 0 0 0 0 0 0 0 0 0
1 0 0 1 1 0 0 1 1 1 0 1 1 0 0 0 0 0 0 0 0 0 1 0 0 0 0 0 0 0 0 0 0 0 0
1 0 0 1 1 0 0 1 1 1 0 1 1 0 0 0 0 0 0 0 0 0 1 0 0 0 0 0 0 0 0 0 0 0 0
1 0 0 1 1 0 0 1 1 1 0 1 1 0 0 0 0 0 0 0 0 0 1 0 0 0 0 0 0 0 0 0 0 0 0
1 0 0 1 1 0 0 1 1 1 0 1 1 0 0 0 0 0 0 0 0 0 1 0 0 0 0 0 0 0 0 0 0 0 0
1 0 0 1 1 0 0 1 1 1 0 1 1 0 0 0 0 0 0 0 0 0 1 0 0 0 0 0 0 0 0 0 0 0 0
1 0 0 1 1 0 0 1 1 1 0 1 1 0 0 0 0 0 0 0 0 0 1 0 0 0 0 0 0 0 0 0 0 0 0
1 0 0 1 1 0 0 1 1 1 0 1 1 0 0 0 0 0 0 0 0 0 1 0 0 0 0 0 0 0 0 0 0 0 0
1 0 0 1 1 0 0 1 1 1 0 1 1 0 0 0 0 0 0 0 0 0 1 0 0 0 0 0 0 0 0 0 0 0 0
1 0 0 1 1 0 0 1 1 1 0 1 1 0 0 0 0 0 0 0 0 0 1 0 0 0 0 0 0 0 0 0 0 0 0
1 0 0 1 1 0 0 1 1 1 0 1 1 0 0 0 0 0 0 0 0 0 1 0 0 0 0 0 0 0 0 0 0 0 0
1 0 0 1 1 0 0 1 1 1 0 1 1 0 0 0 0 0 0 0 0 0 1 0 0 0 0 0 0 0 0 0 0 0 0
1 0 0 1 1 0 0 1 1 1 0 1 1 0 0 0 0 0 0 0 0 0 1 0 0 0 0 0 0 0 0 0 0 0 0
1 0 0 1 1 0 0 1 1 1 0 1 1 0 0 0 0 0 0 0 0 0 1 0 0 0 0 0 0 0 0 0 0 0 0
1 0 0 1 1 0 0 1 1 1 0 1 1 0 0 0 0 0 0 0 0 0 1 0 0 0 0 0 0 0 0 0 0 0 0
1 0 0 1 1 0 0 1 1 1 0 1 1 0 0 0 0 0 0 0 0 0 1 0 0 0 0 0 0 0 0 0 0 0 0
1 0 0 1 1 0 0 1 1 1 0 1 1 0 0 0 0 0 0 0 0 0 1 0 0 0 0 0 0 0 0 0 0 0 0
1 0 0 1 1 0 0 1 1 1 0 1 1 0 0 0 0 0 0 0 0 0 1 0 0 0 0 0 0 0 0 0 0 0 0
1 0 0 1 1 0 0 1 1 1 0 1 1 0 0 0 0 0 0 0 0 0 1 0 0 0 0 0 0 0 0 0 0 0 0
1 0 0 1 1 0 0 1 1 1 0 1 1 0 0 0 0 0 0 0 0 0 1 0 0 0 0 0 0 0 0 0 0 0 0
1 0 0 1 1 0 0 1 1 1 0 1 1 0 0 0 0 0 0 0 0 0 1 0 0 0 0 0 0 0 0 0 0 0 0
1 0 0 1 1 0 0 1 1 1 0 1 1 0 0 0 0 0 0 0 0 0 1 0 0 0 0 0 0 0 0 0 0 0 0
1 0 0 1 1 0 0 1 1 1 0 1 1 0 0 0 0 0 0 0 0 0 1 0 0 0 0 0 0 0 0 0 0 0 0
1 0 0 1 1 0 0 1 1 1 0 1 1 0 0 0 0 0 0 0 0 0 1 0 0 0 0 0 0 0 0 0 0 0 0
1 0 0 1 1 0 0 1 1 1 0 1 1 0 0 0 0 0 0 0 0 0 1 0 0 0 0 0 0 0 0 0 0 0 0
1 0 0 1 1 0 0 1 1 1 0 1 1 0 0 0 0 0 0 0 0 0 1 0 0 0 0 0 0 0 0 0 0 0 0
1 0 0 1 1 0 0 1 1 1 0 1 1 0 0 0 0 0 0 0 0 0 1 0 0 0 0 0 0 0 0 0 0 0 0
1 0 0 1 1 0 0 1 1 1 0 1 1 0 0 0 0 0 0 0 0 0 1 0 0 0 0 0 0 0 0 0 0 0 0
1 0 0 1 1 0 0 1 1 1 0 1 1 0 0 0 0 0 0 0 0 0 1 0 0 0 0 0 0 0 0 0 0 0 0
1 0 0 1 1 0 0 1 1 1 0 1 1 0 0 0 0 0 0 0 0 0 1 0 0 0 0 0 0 0 0 0 0 0 0
1 0 0 1 1 0 0 1 1 1 0 1 1 0 0 0 0 0 0 0 0 0 1 0 0 0 0 0 0 0 0 0 0 0 0
1 0 0 1 1 0 0 1 1 1 0 1 1 0 0 0 0 0 0 0 0 0 1 0 0 0 0 0 0 0 0 0 0 0 0
1 0 0 1 1 0 0 1 1 1 0 1 1 0 0 0 0 0 0 0 0 0 1 0 0 0 0 0 0 0 0 0 0 0 0
1 0 0 1 1 0 0 1 1 1 0 1 1 0 0 0 0 0 0 0 0 0 1 0 0 0 0 0 0 0 0 0 0 0 0
1 0 0 1 1 0 0 1 1 1 0 1 1 0 0 0 0 0 0 0 0 0 1 0 0 0 0 0 0 0 0 0 0 0 0
