# Supplementary material for: Stress and Strain Provide Positional and Directional Cues in Development
Source: PLoS Comput Biol. 2014 Jan 9;10(1):e1003410. doi: 10.1371/journal.pcbi.1003410 (PMC3886884; doi:10.1371/journal.pcbi.1003410)
Supplement: Software S1 — Archive file (tar.gz) including source code for the in-house developed C++ simulation software used in this study. Also provided are instructions and scripts for generating all results of the paper. Follow instructions in the README.txt file in the top directory for how to compile the software and generate the results. (GZ) [file pcbi.1003410.s007.gz › software/scripts/figS3/S3.auto]

VAR TETA FROM -0.7854 TO 2.3562 STEPS 50 LINEAR


#VAR TETA FROM 0 TO 3.1415 STEPS 50 LINEAR
SYMLINK quad.init
SYMLINK solver.rk5
FILE quad.model

COMMAND tSim quad.model quad.init solver.rk5 >> ../../plot/figS3.data 2>> ../figS3.cerr
