# Supplementary material for: Stress and Strain Provide Positional and Directional Cues in Development
Source: PLoS Comput Biol. 2014 Jan 9;10(1):e1003410. doi: 10.1371/journal.pcbi.1003410 (PMC3886884; doi:10.1371/journal.pcbi.1003410)
Supplement: Software S1 — Archive file (tar.gz) including source code for the in-house developed C++ simulation software used in this study. Also provided are instructions and scripts for generating all results of the paper. Follow instructions in the README.txt file in the top directory for how to compile the software and generate the results. (GZ) [file pcbi.1003410.s007.gz › software/scripts/figS4/S4.pvsm]

<ParaView>
  <ServerManagerState version="3.14.1">
    <Proxy group="animation" type="AnimationScene" id="1636" servers="16">
      <Property name="AnimationTime" id="1636.AnimationTime" number_of_elements="1">
        <Element index="0" value="50"/>
      </Property>
      <Property name="Caching" id="1636.Caching" number_of_elements="1">
        <Element index="0" value="1"/>
        <Domain name="bool" id="1636.Caching.bool"/>
      </Property>
      <Property name="Cues" id="1636.Cues" number_of_elements="1">
        <Proxy value="2867"/>
        <Domain name="groups" id="1636.Cues.groups"/>
      </Property>
      <Property name="Duration" id="1636.Duration" number_of_elements="1">
        <Element index="0" value="10"/>
      </Property>
      <Property name="EndTime" id="1636.EndTime" number_of_elements="1">
        <Element index="0" value="50"/>
      </Property>
      <Property name="EndTimeInfo" id="1636.EndTimeInfo" number_of_elements="1">
        <Element index="0" value="50"/>
      </Property>
      <Property name="FramesPerTimestep" id="1636.FramesPerTimestep" number_of_elements="1">
        <Element index="0" value="1"/>
        <Domain name="range" id="1636.FramesPerTimestep.range"/>
      </Property>
      <Property name="GoToFirst" id="1636.GoToFirst"/>
      <Property name="GoToLast" id="1636.GoToLast"/>
      <Property name="GoToNext" id="1636.GoToNext"/>
      <Property name="GoToPrevious" id="1636.GoToPrevious"/>
      <Property name="LockEndTime" id="1636.LockEndTime" number_of_elements="1">
        <Element index="0" value="0"/>
        <Domain name="bool" id="1636.LockEndTime.bool"/>
      </Property>
      <Property name="LockStartTime" id="1636.LockStartTime" number_of_elements="1">
        <Element index="0" value="0"/>
        <Domain name="bool" id="1636.LockStartTime.bool"/>
      </Property>
      <Property name="Loop" id="1636.Loop" number_of_elements="1">
        <Element index="0" value="0"/>
        <Domain name="bool" id="1636.Loop.bool"/>
      </Property>
      <Property name="NumberOfFrames" id="1636.NumberOfFrames" number_of_elements="1">
        <Element index="0" value="10"/>
        <Domain name="range" id="1636.NumberOfFrames.range"/>
      </Property>
      <Property name="Play" id="1636.Play"/>
      <Property name="PlayMode" id="1636.PlayMode" number_of_elements="1">
        <Element index="0" value="2"/>
        <Domain name="enum" id="1636.PlayMode.enum">
          <Entry value="0" text="Sequence"/>
          <Entry value="1" text="Real Time"/>
          <Entry value="2" text="Snap To TimeSteps"/>
        </Domain>
      </Property>
      <Property name="StartTime" id="1636.StartTime" number_of_elements="1">
        <Element index="0" value="0"/>
      </Property>
      <Property name="StartTimeInfo" id="1636.StartTimeInfo" number_of_elements="1">
        <Element index="0" value="0"/>
      </Property>
      <Property name="Stop" id="1636.Stop"/>
      <Property name="TimeKeeper" id="1636.TimeKeeper" number_of_elements="1">
        <Proxy value="256"/>
      </Property>
      <Property name="ViewModules" id="1636.ViewModules" number_of_elements="1">
        <Proxy value="2848"/>
        <Domain name="groups" id="1636.ViewModules.groups"/>
      </Property>
    </Proxy>
    <Proxy group="animation" type="TimeAnimationCue" id="2867" servers="16">
      <Property name="AnimatedDomainName" id="2867.AnimatedDomainName" number_of_elements="1">
        <Element index="0" value=""/>
      </Property>
      <Property name="AnimatedElement" id="2867.AnimatedElement" number_of_elements="1">
        <Element index="0" value="0"/>
      </Property>
      <Property name="AnimatedPropertyName" id="2867.AnimatedPropertyName" number_of_elements="1">
        <Element index="0" value="Time"/>
      </Property>
      <Property name="AnimatedProxy" id="2867.AnimatedProxy" number_of_elements="1">
        <Proxy value="256"/>
        <Domain name="groups" id="2867.AnimatedProxy.groups"/>
      </Property>
      <Property name="Enabled" id="2867.Enabled" number_of_elements="1">
        <Element index="0" value="1"/>
        <Domain name="bool" id="2867.Enabled.bool"/>
      </Property>
      <Property name="EndTime" id="2867.EndTime" number_of_elements="1">
        <Element index="0" value="1"/>
      </Property>
      <Property name="KeyFrames" id="2867.KeyFrames">
        <Domain name="groups" id="2867.KeyFrames.groups"/>
      </Property>
      <Property name="LastAddedKeyFrameIndex" id="2867.LastAddedKeyFrameIndex"/>
      <Property name="StartTime" id="2867.StartTime" number_of_elements="1">
        <Element index="0" value="0"/>
      </Property>
      <Property name="TimeMode" id="2867.TimeMode" number_of_elements="1">
        <Element index="0" value="0"/>
        <Domain name="enum" id="2867.TimeMode.enum">
          <Entry value="0" text="Normalized"/>
          <Entry value="1" text="Relative"/>
        </Domain>
      </Property>
      <Property name="UseAnimationTime" id="2867.UseAnimationTime" number_of_elements="1">
        <Element index="0" value="1"/>
        <Domain name="bool" id="2867.UseAnimationTime.bool"/>
      </Property>
    </Proxy>
    <Proxy group="animation" type="TimeAnimationCue" id="2868" servers="16">
      <Property name="AnimatedDomainName" id="2868.AnimatedDomainName" number_of_elements="1">
        <Element index="0" value=""/>
      </Property>
      <Property name="AnimatedElement" id="2868.AnimatedElement" number_of_elements="1">
        <Element index="0" value="0"/>
      </Property>
      <Property name="AnimatedPropertyName" id="2868.AnimatedPropertyName" number_of_elements="1">
        <Element index="0" value="Time"/>
      </Property>
      <Property name="AnimatedProxy" id="2868.AnimatedProxy" number_of_elements="1">
        <Proxy value="256"/>
        <Domain name="groups" id="2868.AnimatedProxy.groups"/>
      </Property>
      <Property name="Enabled" id="2868.Enabled" number_of_elements="1">
        <Element index="0" value="1"/>
        <Domain name="bool" id="2868.Enabled.bool"/>
      </Property>
      <Property name="EndTime" id="2868.EndTime" number_of_elements="1">
        <Element index="0" value="1"/>
      </Property>
      <Property name="KeyFrames" id="2868.KeyFrames">
        <Domain name="groups" id="2868.KeyFrames.groups"/>
      </Property>
      <Property name="LastAddedKeyFrameIndex" id="2868.LastAddedKeyFrameIndex"/>
      <Property name="StartTime" id="2868.StartTime" number_of_elements="1">
        <Element index="0" value="0"/>
      </Property>
      <Property name="TimeMode" id="2868.TimeMode" number_of_elements="1">
        <Element index="0" value="0"/>
        <Domain name="enum" id="2868.TimeMode.enum">
          <Entry value="0" text="Normalized"/>
          <Entry value="1" text="Relative"/>
        </Domain>
      </Property>
      <Property name="UseAnimationTime" id="2868.UseAnimationTime" number_of_elements="1">
        <Element index="0" value="1"/>
        <Domain name="bool" id="2868.UseAnimationTime.bool"/>
      </Property>
    </Proxy>
    <Proxy group="animation" type="TimeAnimationCue" id="2869" servers="16">
      <Property name="AnimatedDomainName" id="2869.AnimatedDomainName" number_of_elements="1">
        <Element index="0" value=""/>
      </Property>
      <Property name="AnimatedElement" id="2869.AnimatedElement" number_of_elements="1">
        <Element index="0" value="0"/>
      </Property>
      <Property name="AnimatedPropertyName" id="2869.AnimatedPropertyName" number_of_elements="1">
        <Element index="0" value="Time"/>
      </Property>
      <Property name="AnimatedProxy" id="2869.AnimatedProxy" number_of_elements="1">
        <Proxy value="256"/>
        <Domain name="groups" id="2869.AnimatedProxy.groups"/>
      </Property>
      <Property name="Enabled" id="2869.Enabled" number_of_elements="1">
        <Element index="0" value="1"/>
        <Domain name="bool" id="2869.Enabled.bool"/>
      </Property>
      <Property name="EndTime" id="2869.EndTime" number_of_elements="1">
        <Element index="0" value="1"/>
      </Property>
      <Property name="KeyFrames" id="2869.KeyFrames">
        <Domain name="groups" id="2869.KeyFrames.groups"/>
      </Property>
      <Property name="LastAddedKeyFrameIndex" id="2869.LastAddedKeyFrameIndex"/>
      <Property name="StartTime" id="2869.StartTime" number_of_elements="1">
        <Element index="0" value="0"/>
      </Property>
      <Property name="TimeMode" id="2869.TimeMode" number_of_elements="1">
        <Element index="0" value="0"/>
        <Domain name="enum" id="2869.TimeMode.enum">
          <Entry value="0" text="Normalized"/>
          <Entry value="1" text="Relative"/>
        </Domain>
      </Property>
      <Property name="UseAnimationTime" id="2869.UseAnimationTime" number_of_elements="1">
        <Element index="0" value="1"/>
        <Domain name="bool" id="2869.UseAnimationTime.bool"/>
      </Property>
    </Proxy>
    <Proxy group="animation" type="TimeAnimationCue" id="2870" servers="16">
      <Property name="AnimatedDomainName" id="2870.AnimatedDomainName" number_of_elements="1">
        <Element index="0" value=""/>
      </Property>
      <Property name="AnimatedElement" id="2870.AnimatedElement" number_of_elements="1">
        <Element index="0" value="0"/>
      </Property>
      <Property name="AnimatedPropertyName" id="2870.AnimatedPropertyName" number_of_elements="1">
        <Element index="0" value="Time"/>
      </Property>
      <Property name="AnimatedProxy" id="2870.AnimatedProxy" number_of_elements="1">
        <Proxy value="256"/>
        <Domain name="groups" id="2870.AnimatedProxy.groups"/>
      </Property>
      <Property name="Enabled" id="2870.Enabled" number_of_elements="1">
        <Element index="0" value="1"/>
        <Domain name="bool" id="2870.Enabled.bool"/>
      </Property>
      <Property name="EndTime" id="2870.EndTime" number_of_elements="1">
        <Element index="0" value="1"/>
      </Property>
      <Property name="KeyFrames" id="2870.KeyFrames">
        <Domain name="groups" id="2870.KeyFrames.groups"/>
      </Property>
      <Property name="LastAddedKeyFrameIndex" id="2870.LastAddedKeyFrameIndex"/>
      <Property name="StartTime" id="2870.StartTime" number_of_elements="1">
        <Element index="0" value="0"/>
      </Property>
      <Property name="TimeMode" id="2870.TimeMode" number_of_elements="1">
        <Element index="0" value="0"/>
        <Domain name="enum" id="2870.TimeMode.enum">
          <Entry value="0" text="Normalized"/>
          <Entry value="1" text="Relative"/>
        </Domain>
      </Property>
      <Property name="UseAnimationTime" id="2870.UseAnimationTime" number_of_elements="1">
        <Element index="0" value="1"/>
        <Domain name="bool" id="2870.UseAnimationTime.bool"/>
      </Property>
    </Proxy>
    <Proxy group="animation" type="TimeAnimationCue" id="1637" servers="16">
      <Property name="AnimatedDomainName" id="1637.AnimatedDomainName" number_of_elements="1">
        <Element index="0" value=""/>
      </Property>
      <Property name="AnimatedElement" id="1637.AnimatedElement" number_of_elements="1">
        <Element index="0" value="0"/>
      </Property>
      <Property name="AnimatedPropertyName" id="1637.AnimatedPropertyName" number_of_elements="1">
        <Element index="0" value="Time"/>
      </Property>
      <Property name="AnimatedProxy" id="1637.AnimatedProxy" number_of_elements="1">
        <Proxy value="256"/>
        <Domain name="groups" id="1637.AnimatedProxy.groups"/>
      </Property>
      <Property name="Enabled" id="1637.Enabled" number_of_elements="1">
        <Element index="0" value="1"/>
        <Domain name="bool" id="1637.Enabled.bool"/>
      </Property>
      <Property name="EndTime" id="1637.EndTime" number_of_elements="1">
        <Element index="0" value="1"/>
      </Property>
      <Property name="KeyFrames" id="1637.KeyFrames">
        <Domain name="groups" id="1637.KeyFrames.groups"/>
      </Property>
      <Property name="LastAddedKeyFrameIndex" id="1637.LastAddedKeyFrameIndex" number_of_elements="1">
        <Element index="0" value="0"/>
      </Property>
      <Property name="StartTime" id="1637.StartTime" number_of_elements="1">
        <Element index="0" value="0"/>
      </Property>
      <Property name="TimeMode" id="1637.TimeMode" number_of_elements="1">
        <Element index="0" value="0"/>
        <Domain name="enum" id="1637.TimeMode.enum">
          <Entry value="0" text="Normalized"/>
          <Entry value="1" text="Relative"/>
        </Domain>
      </Property>
      <Property name="UseAnimationTime" id="1637.UseAnimationTime" number_of_elements="1">
        <Element index="0" value="1"/>
        <Domain name="bool" id="1637.UseAnimationTime.bool"/>
      </Property>
    </Proxy>
    <Proxy group="misc" type="ViewLayout" id="2871" servers="4">
      <Layout number_of_elements="1">
        <Item direction="0" fraction="0.5" view="2848"/>
      </Layout>
    </Proxy>
    <Proxy group="lookup_tables" type="PVLookupTable" id="2391" servers="21">
      <Property name="Build" id="2391.Build"/>
      <Property name="ColorSpace" id="2391.ColorSpace" number_of_elements="1">
        <Element index="0" value="1"/>
        <Domain name="enum" id="2391.ColorSpace.enum">
          <Entry value="0" text="RGB"/>
          <Entry value="1" text="HSV"/>
          <Entry value="2" text="Lab"/>
          <Entry value="3" text="Diverging"/>
        </Domain>
      </Property>
      <Property name="Discretize" id="2391.Discretize" number_of_elements="1">
        <Element index="0" value="1"/>
        <Domain name="bool" id="2391.Discretize.bool"/>
      </Property>
      <Property name="HSVWrap" id="2391.HSVWrap" number_of_elements="1">
        <Element index="0" value="0"/>
        <Domain name="bool" id="2391.HSVWrap.bool"/>
      </Property>
      <Property name="LockScalarRange" id="2391.LockScalarRange" number_of_elements="1">
        <Element index="0" value="0"/>
        <Domain name="bool" id="2391.LockScalarRange.bool"/>
      </Property>
      <Property name="NanColor" id="2391.NanColor" number_of_elements="3">
        <Element index="0" value="0.498039"/>
        <Element index="1" value="0.498039"/>
        <Element index="2" value="0.498039"/>
      </Property>
      <Property name="NumberOfTableValues" id="2391.NumberOfTableValues" number_of_elements="1">
        <Element index="0" value="256"/>
        <Domain name="range" id="2391.NumberOfTableValues.range"/>
      </Property>
      <Property name="RGBPoints" id="2391.RGBPoints" number_of_elements="8">
        <Element index="0" value="0.00365632"/>
        <Element index="1" value="0"/>
        <Element index="2" value="0"/>
        <Element index="3" value="1"/>
        <Element index="4" value="0.00785387"/>
        <Element index="5" value="1"/>
        <Element index="6" value="0"/>
        <Element index="7" value="0"/>
      </Property>
      <Property name="ScalarRangeInitialized" id="2391.ScalarRangeInitialized" number_of_elements="1">
        <Element index="0" value="1"/>
        <Domain name="bool" id="2391.ScalarRangeInitialized.bool"/>
      </Property>
      <Property name="UseLogScale" id="2391.UseLogScale" number_of_elements="1">
        <Element index="0" value="0"/>
        <Domain name="bool" id="2391.UseLogScale.bool"/>
      </Property>
      <Property name="VectorComponent" id="2391.VectorComponent" number_of_elements="1">
        <Element index="0" value="0"/>
        <Domain name="range" id="2391.VectorComponent.range"/>
      </Property>
      <Property name="VectorMode" id="2391.VectorMode" number_of_elements="1">
        <Element index="0" value="0"/>
        <Domain name="enum" id="2391.VectorMode.enum">
          <Entry value="0" text="Magnitude"/>
          <Entry value="1" text="Component"/>
        </Domain>
      </Property>
    </Proxy>
    <Proxy group="lookup_tables" type="PVLookupTable" id="2370" servers="21">
      <Property name="Build" id="2370.Build"/>
      <Property name="ColorSpace" id="2370.ColorSpace" number_of_elements="1">
        <Element index="0" value="1"/>
        <Domain name="enum" id="2370.ColorSpace.enum">
          <Entry value="0" text="RGB"/>
          <Entry value="1" text="HSV"/>
          <Entry value="2" text="Lab"/>
          <Entry value="3" text="Diverging"/>
        </Domain>
      </Property>
      <Property name="Discretize" id="2370.Discretize" number_of_elements="1">
        <Element index="0" value="1"/>
        <Domain name="bool" id="2370.Discretize.bool"/>
      </Property>
      <Property name="HSVWrap" id="2370.HSVWrap" number_of_elements="1">
        <Element index="0" value="0"/>
        <Domain name="bool" id="2370.HSVWrap.bool"/>
      </Property>
      <Property name="LockScalarRange" id="2370.LockScalarRange" number_of_elements="1">
        <Element index="0" value="0"/>
        <Domain name="bool" id="2370.LockScalarRange.bool"/>
      </Property>
      <Property name="NanColor" id="2370.NanColor" number_of_elements="3">
        <Element index="0" value="0.498039"/>
        <Element index="1" value="0.498039"/>
        <Element index="2" value="0.498039"/>
      </Property>
      <Property name="NumberOfTableValues" id="2370.NumberOfTableValues" number_of_elements="1">
        <Element index="0" value="256"/>
        <Domain name="range" id="2370.NumberOfTableValues.range"/>
      </Property>
      <Property name="RGBPoints" id="2370.RGBPoints" number_of_elements="8">
        <Element index="0" value="90.0193"/>
        <Element index="1" value="0"/>
        <Element index="2" value="0"/>
        <Element index="3" value="1"/>
        <Element index="4" value="138.498"/>
        <Element index="5" value="1"/>
        <Element index="6" value="0"/>
        <Element index="7" value="0"/>
      </Property>
      <Property name="ScalarRangeInitialized" id="2370.ScalarRangeInitialized" number_of_elements="1">
        <Element index="0" value="1"/>
        <Domain name="bool" id="2370.ScalarRangeInitialized.bool"/>
      </Property>
      <Property name="UseLogScale" id="2370.UseLogScale" number_of_elements="1">
        <Element index="0" value="0"/>
        <Domain name="bool" id="2370.UseLogScale.bool"/>
      </Property>
      <Property name="VectorComponent" id="2370.VectorComponent" number_of_elements="1">
        <Element index="0" value="0"/>
        <Domain name="range" id="2370.VectorComponent.range"/>
      </Property>
      <Property name="VectorMode" id="2370.VectorMode" number_of_elements="1">
        <Element index="0" value="0"/>
        <Domain name="enum" id="2370.VectorMode.enum">
          <Entry value="0" text="Magnitude"/>
          <Entry value="1" text="Component"/>
        </Domain>
      </Property>
    </Proxy>
    <Proxy group="lookup_tables" type="PVLookupTable" id="2384" servers="21">
      <Property name="Build" id="2384.Build"/>
      <Property name="ColorSpace" id="2384.ColorSpace" number_of_elements="1">
        <Element index="0" value="1"/>
        <Domain name="enum" id="2384.ColorSpace.enum">
          <Entry value="0" text="RGB"/>
          <Entry value="1" text="HSV"/>
          <Entry value="2" text="Lab"/>
          <Entry value="3" text="Diverging"/>
        </Domain>
      </Property>
      <Property name="Discretize" id="2384.Discretize" number_of_elements="1">
        <Element index="0" value="1"/>
        <Domain name="bool" id="2384.Discretize.bool"/>
      </Property>
      <Property name="HSVWrap" id="2384.HSVWrap" number_of_elements="1">
        <Element index="0" value="0"/>
        <Domain name="bool" id="2384.HSVWrap.bool"/>
      </Property>
      <Property name="LockScalarRange" id="2384.LockScalarRange" number_of_elements="1">
        <Element index="0" value="1"/>
        <Domain name="bool" id="2384.LockScalarRange.bool"/>
      </Property>
      <Property name="NanColor" id="2384.NanColor" number_of_elements="3">
        <Element index="0" value="0.498039"/>
        <Element index="1" value="0.498039"/>
        <Element index="2" value="0.498039"/>
      </Property>
      <Property name="NumberOfTableValues" id="2384.NumberOfTableValues" number_of_elements="1">
        <Element index="0" value="256"/>
        <Domain name="range" id="2384.NumberOfTableValues.range"/>
      </Property>
      <Property name="RGBPoints" id="2384.RGBPoints" number_of_elements="8">
        <Element index="0" value="0"/>
        <Element index="1" value="0"/>
        <Element index="2" value="0"/>
        <Element index="3" value="1"/>
        <Element index="4" value="0.3"/>
        <Element index="5" value="1"/>
        <Element index="6" value="0"/>
        <Element index="7" value="0"/>
      </Property>
      <Property name="ScalarRangeInitialized" id="2384.ScalarRangeInitialized" number_of_elements="1">
        <Element index="0" value="1"/>
        <Domain name="bool" id="2384.ScalarRangeInitialized.bool"/>
      </Property>
      <Property name="UseLogScale" id="2384.UseLogScale" number_of_elements="1">
        <Element index="0" value="0"/>
        <Domain name="bool" id="2384.UseLogScale.bool"/>
      </Property>
      <Property name="VectorComponent" id="2384.VectorComponent" number_of_elements="1">
        <Element index="0" value="0"/>
        <Domain name="range" id="2384.VectorComponent.range"/>
      </Property>
      <Property name="VectorMode" id="2384.VectorMode" number_of_elements="1">
        <Element index="0" value="0"/>
        <Domain name="enum" id="2384.VectorMode.enum">
          <Entry value="0" text="Magnitude"/>
          <Entry value="1" text="Component"/>
        </Domain>
      </Property>
    </Proxy>
    <Proxy group="lookup_tables" type="PVLookupTable" id="2377" servers="21">
      <Property name="Build" id="2377.Build"/>
      <Property name="ColorSpace" id="2377.ColorSpace" number_of_elements="1">
        <Element index="0" value="1"/>
        <Domain name="enum" id="2377.ColorSpace.enum">
          <Entry value="0" text="RGB"/>
          <Entry value="1" text="HSV"/>
          <Entry value="2" text="Lab"/>
          <Entry value="3" text="Diverging"/>
        </Domain>
      </Property>
      <Property name="Discretize" id="2377.Discretize" number_of_elements="1">
        <Element index="0" value="1"/>
        <Domain name="bool" id="2377.Discretize.bool"/>
      </Property>
      <Property name="HSVWrap" id="2377.HSVWrap" number_of_elements="1">
        <Element index="0" value="0"/>
        <Domain name="bool" id="2377.HSVWrap.bool"/>
      </Property>
      <Property name="LockScalarRange" id="2377.LockScalarRange" number_of_elements="1">
        <Element index="0" value="1"/>
        <Domain name="bool" id="2377.LockScalarRange.bool"/>
      </Property>
      <Property name="NanColor" id="2377.NanColor" number_of_elements="3">
        <Element index="0" value="0.498039"/>
        <Element index="1" value="0.498039"/>
        <Element index="2" value="0.498039"/>
      </Property>
      <Property name="NumberOfTableValues" id="2377.NumberOfTableValues" number_of_elements="1">
        <Element index="0" value="256"/>
        <Domain name="range" id="2377.NumberOfTableValues.range"/>
      </Property>
      <Property name="RGBPoints" id="2377.RGBPoints" number_of_elements="8">
        <Element index="0" value="0"/>
        <Element index="1" value="0"/>
        <Element index="2" value="0"/>
        <Element index="3" value="1"/>
        <Element index="4" value="0.5"/>
        <Element index="5" value="1"/>
        <Element index="6" value="0"/>
        <Element index="7" value="0"/>
      </Property>
      <Property name="ScalarRangeInitialized" id="2377.ScalarRangeInitialized" number_of_elements="1">
        <Element index="0" value="1"/>
        <Domain name="bool" id="2377.ScalarRangeInitialized.bool"/>
      </Property>
      <Property name="UseLogScale" id="2377.UseLogScale" number_of_elements="1">
        <Element index="0" value="0"/>
        <Domain name="bool" id="2377.UseLogScale.bool"/>
      </Property>
      <Property name="VectorComponent" id="2377.VectorComponent" number_of_elements="1">
        <Element index="0" value="0"/>
        <Domain name="range" id="2377.VectorComponent.range"/>
      </Property>
      <Property name="VectorMode" id="2377.VectorMode" number_of_elements="1">
        <Element index="0" value="0"/>
        <Domain name="enum" id="2377.VectorMode.enum">
          <Entry value="0" text="Magnitude"/>
          <Entry value="1" text="Component"/>
        </Domain>
      </Property>
    </Proxy>
    <Proxy group="lookup_tables" type="PVLookupTable" id="2244" servers="21">
      <Property name="Build" id="2244.Build"/>
      <Property name="ColorSpace" id="2244.ColorSpace" number_of_elements="1">
        <Element index="0" value="1"/>
        <Domain name="enum" id="2244.ColorSpace.enum">
          <Entry value="0" text="RGB"/>
          <Entry value="1" text="HSV"/>
          <Entry value="2" text="Lab"/>
          <Entry value="3" text="Diverging"/>
        </Domain>
      </Property>
      <Property name="Discretize" id="2244.Discretize" number_of_elements="1">
        <Element index="0" value="1"/>
        <Domain name="bool" id="2244.Discretize.bool"/>
      </Property>
      <Property name="HSVWrap" id="2244.HSVWrap" number_of_elements="1">
        <Element index="0" value="0"/>
        <Domain name="bool" id="2244.HSVWrap.bool"/>
      </Property>
      <Property name="LockScalarRange" id="2244.LockScalarRange" number_of_elements="1">
        <Element index="0" value="1"/>
        <Domain name="bool" id="2244.LockScalarRange.bool"/>
      </Property>
      <Property name="NanColor" id="2244.NanColor" number_of_elements="3">
        <Element index="0" value="0.498039"/>
        <Element index="1" value="0.498039"/>
        <Element index="2" value="0.498039"/>
      </Property>
      <Property name="NumberOfTableValues" id="2244.NumberOfTableValues" number_of_elements="1">
        <Element index="0" value="256"/>
        <Domain name="range" id="2244.NumberOfTableValues.range"/>
      </Property>
      <Property name="RGBPoints" id="2244.RGBPoints" number_of_elements="8">
        <Element index="0" value="1.006"/>
        <Element index="1" value="0"/>
        <Element index="2" value="0"/>
        <Element index="3" value="1"/>
        <Element index="4" value="1.015"/>
        <Element index="5" value="1"/>
        <Element index="6" value="0"/>
        <Element index="7" value="0"/>
      </Property>
      <Property name="ScalarRangeInitialized" id="2244.ScalarRangeInitialized" number_of_elements="1">
        <Element index="0" value="1"/>
        <Domain name="bool" id="2244.ScalarRangeInitialized.bool"/>
      </Property>
      <Property name="UseLogScale" id="2244.UseLogScale" number_of_elements="1">
        <Element index="0" value="0"/>
        <Domain name="bool" id="2244.UseLogScale.bool"/>
      </Property>
      <Property name="VectorComponent" id="2244.VectorComponent" number_of_elements="1">
        <Element index="0" value="0"/>
        <Domain name="range" id="2244.VectorComponent.range"/>
      </Property>
      <Property name="VectorMode" id="2244.VectorMode" number_of_elements="1">
        <Element index="0" value="0"/>
        <Domain name="enum" id="2244.VectorMode.enum">
          <Entry value="0" text="Magnitude"/>
          <Entry value="1" text="Component"/>
        </Domain>
      </Property>
    </Proxy>
    <Proxy group="lookup_tables" type="PVLookupTable" id="2363" servers="21">
      <Property name="Build" id="2363.Build"/>
      <Property name="ColorSpace" id="2363.ColorSpace" number_of_elements="1">
        <Element index="0" value="0"/>
        <Domain name="enum" id="2363.ColorSpace.enum">
          <Entry value="0" text="RGB"/>
          <Entry value="1" text="HSV"/>
          <Entry value="2" text="Lab"/>
          <Entry value="3" text="Diverging"/>
        </Domain>
      </Property>
      <Property name="Discretize" id="2363.Discretize" number_of_elements="1">
        <Element index="0" value="1"/>
        <Domain name="bool" id="2363.Discretize.bool"/>
      </Property>
      <Property name="HSVWrap" id="2363.HSVWrap" number_of_elements="1">
        <Element index="0" value="0"/>
        <Domain name="bool" id="2363.HSVWrap.bool"/>
      </Property>
      <Property name="LockScalarRange" id="2363.LockScalarRange" number_of_elements="1">
        <Element index="0" value="1"/>
        <Domain name="bool" id="2363.LockScalarRange.bool"/>
      </Property>
      <Property name="NanColor" id="2363.NanColor" number_of_elements="3">
        <Element index="0" value="1"/>
        <Element index="1" value="0"/>
        <Element index="2" value="0"/>
      </Property>
      <Property name="NumberOfTableValues" id="2363.NumberOfTableValues" number_of_elements="1">
        <Element index="0" value="256"/>
        <Domain name="range" id="2363.NumberOfTableValues.range"/>
      </Property>
      <Property name="RGBPoints" id="2363.RGBPoints" number_of_elements="8">
        <Element index="0" value="0"/>
        <Element index="1" value="0"/>
        <Element index="2" value="0"/>
        <Element index="3" value="0"/>
        <Element index="4" value="1"/>
        <Element index="5" value="1"/>
        <Element index="6" value="1"/>
        <Element index="7" value="1"/>
      </Property>
      <Property name="ScalarRangeInitialized" id="2363.ScalarRangeInitialized" number_of_elements="1">
        <Element index="0" value="1"/>
        <Domain name="bool" id="2363.ScalarRangeInitialized.bool"/>
      </Property>
      <Property name="UseLogScale" id="2363.UseLogScale" number_of_elements="1">
        <Element index="0" value="0"/>
        <Domain name="bool" id="2363.UseLogScale.bool"/>
      </Property>
      <Property name="VectorComponent" id="2363.VectorComponent" number_of_elements="1">
        <Element index="0" value="0"/>
        <Domain name="range" id="2363.VectorComponent.range"/>
      </Property>
      <Property name="VectorMode" id="2363.VectorMode" number_of_elements="1">
        <Element index="0" value="0"/>
        <Domain name="enum" id="2363.VectorMode.enum">
          <Entry value="0" text="Magnitude"/>
          <Entry value="1" text="Component"/>
        </Domain>
      </Property>
    </Proxy>
    <Proxy group="lookup_tables" type="PVLookupTable" id="2466" servers="21">
      <Property name="Build" id="2466.Build"/>
      <Property name="ColorSpace" id="2466.ColorSpace" number_of_elements="1">
        <Element index="0" value="1"/>
        <Domain name="enum" id="2466.ColorSpace.enum">
          <Entry value="0" text="RGB"/>
          <Entry value="1" text="HSV"/>
          <Entry value="2" text="Lab"/>
          <Entry value="3" text="Diverging"/>
        </Domain>
      </Property>
      <Property name="Discretize" id="2466.Discretize" number_of_elements="1">
        <Element index="0" value="1"/>
        <Domain name="bool" id="2466.Discretize.bool"/>
      </Property>
      <Property name="HSVWrap" id="2466.HSVWrap" number_of_elements="1">
        <Element index="0" value="0"/>
        <Domain name="bool" id="2466.HSVWrap.bool"/>
      </Property>
      <Property name="LockScalarRange" id="2466.LockScalarRange" number_of_elements="1">
        <Element index="0" value="0"/>
        <Domain name="bool" id="2466.LockScalarRange.bool"/>
      </Property>
      <Property name="NanColor" id="2466.NanColor" number_of_elements="3">
        <Element index="0" value="0.498039"/>
        <Element index="1" value="0.498039"/>
        <Element index="2" value="0.498039"/>
      </Property>
      <Property name="NumberOfTableValues" id="2466.NumberOfTableValues" number_of_elements="1">
        <Element index="0" value="256"/>
        <Domain name="range" id="2466.NumberOfTableValues.range"/>
      </Property>
      <Property name="RGBPoints" id="2466.RGBPoints" number_of_elements="8">
        <Element index="0" value="-0.7411"/>
        <Element index="1" value="0"/>
        <Element index="2" value="0"/>
        <Element index="3" value="1"/>
        <Element index="4" value="0.999998"/>
        <Element index="5" value="1"/>
        <Element index="6" value="0"/>
        <Element index="7" value="0"/>
      </Property>
      <Property name="ScalarRangeInitialized" id="2466.ScalarRangeInitialized" number_of_elements="1">
        <Element index="0" value="1"/>
        <Domain name="bool" id="2466.ScalarRangeInitialized.bool"/>
      </Property>
      <Property name="UseLogScale" id="2466.UseLogScale" number_of_elements="1">
        <Element index="0" value="0"/>
        <Domain name="bool" id="2466.UseLogScale.bool"/>
      </Property>
      <Property name="VectorComponent" id="2466.VectorComponent" number_of_elements="1">
        <Element index="0" value="0"/>
        <Domain name="range" id="2466.VectorComponent.range"/>
      </Property>
      <Property name="VectorMode" id="2466.VectorMode" number_of_elements="1">
        <Element index="0" value="0"/>
        <Domain name="enum" id="2466.VectorMode.enum">
          <Entry value="0" text="Magnitude"/>
          <Entry value="1" text="Component"/>
        </Domain>
      </Property>
    </Proxy>
    <Proxy group="lookup_tables" type="PVLookupTable" id="2398" servers="21">
      <Property name="Build" id="2398.Build"/>
      <Property name="ColorSpace" id="2398.ColorSpace" number_of_elements="1">
        <Element index="0" value="1"/>
        <Domain name="enum" id="2398.ColorSpace.enum">
          <Entry value="0" text="RGB"/>
          <Entry value="1" text="HSV"/>
          <Entry value="2" text="Lab"/>
          <Entry value="3" text="Diverging"/>
        </Domain>
      </Property>
      <Property name="Discretize" id="2398.Discretize" number_of_elements="1">
        <Element index="0" value="1"/>
        <Domain name="bool" id="2398.Discretize.bool"/>
      </Property>
      <Property name="HSVWrap" id="2398.HSVWrap" number_of_elements="1">
        <Element index="0" value="0"/>
        <Domain name="bool" id="2398.HSVWrap.bool"/>
      </Property>
      <Property name="LockScalarRange" id="2398.LockScalarRange" number_of_elements="1">
        <Element index="0" value="0"/>
        <Domain name="bool" id="2398.LockScalarRange.bool"/>
      </Property>
      <Property name="NanColor" id="2398.NanColor" number_of_elements="3">
        <Element index="0" value="0.498039"/>
        <Element index="1" value="0.498039"/>
        <Element index="2" value="0.498039"/>
      </Property>
      <Property name="NumberOfTableValues" id="2398.NumberOfTableValues" number_of_elements="1">
        <Element index="0" value="256"/>
        <Domain name="range" id="2398.NumberOfTableValues.range"/>
      </Property>
      <Property name="RGBPoints" id="2398.RGBPoints" number_of_elements="8">
        <Element index="0" value="0.509235"/>
        <Element index="1" value="0"/>
        <Element index="2" value="0"/>
        <Element index="3" value="1"/>
        <Element index="4" value="0.978168"/>
        <Element index="5" value="1"/>
        <Element index="6" value="0"/>
        <Element index="7" value="0"/>
      </Property>
      <Property name="ScalarRangeInitialized" id="2398.ScalarRangeInitialized" number_of_elements="1">
        <Element index="0" value="1"/>
        <Domain name="bool" id="2398.ScalarRangeInitialized.bool"/>
      </Property>
      <Property name="UseLogScale" id="2398.UseLogScale" number_of_elements="1">
        <Element index="0" value="0"/>
        <Domain name="bool" id="2398.UseLogScale.bool"/>
      </Property>
      <Property name="VectorComponent" id="2398.VectorComponent" number_of_elements="1">
        <Element index="0" value="0"/>
        <Domain name="range" id="2398.VectorComponent.range"/>
      </Property>
      <Property name="VectorMode" id="2398.VectorMode" number_of_elements="1">
        <Element index="0" value="0"/>
        <Domain name="enum" id="2398.VectorMode.enum">
          <Entry value="0" text="Magnitude"/>
          <Entry value="1" text="Component"/>
        </Domain>
      </Property>
    </Proxy>
    <Proxy group="lookup_tables" type="PVLookupTable" id="2339" servers="21">
      <Property name="Build" id="2339.Build"/>
      <Property name="ColorSpace" id="2339.ColorSpace" number_of_elements="1">
        <Element index="0" value="1"/>
        <Domain name="enum" id="2339.ColorSpace.enum">
          <Entry value="0" text="RGB"/>
          <Entry value="1" text="HSV"/>
          <Entry value="2" text="Lab"/>
          <Entry value="3" text="Diverging"/>
        </Domain>
      </Property>
      <Property name="Discretize" id="2339.Discretize" number_of_elements="1">
        <Element index="0" value="1"/>
        <Domain name="bool" id="2339.Discretize.bool"/>
      </Property>
      <Property name="HSVWrap" id="2339.HSVWrap" number_of_elements="1">
        <Element index="0" value="0"/>
        <Domain name="bool" id="2339.HSVWrap.bool"/>
      </Property>
      <Property name="LockScalarRange" id="2339.LockScalarRange" number_of_elements="1">
        <Element index="0" value="0"/>
        <Domain name="bool" id="2339.LockScalarRange.bool"/>
      </Property>
      <Property name="NanColor" id="2339.NanColor" number_of_elements="3">
        <Element index="0" value="0.498039"/>
        <Element index="1" value="0.498039"/>
        <Element index="2" value="0.498039"/>
      </Property>
      <Property name="NumberOfTableValues" id="2339.NumberOfTableValues" number_of_elements="1">
        <Element index="0" value="256"/>
        <Domain name="range" id="2339.NumberOfTableValues.range"/>
      </Property>
      <Property name="RGBPoints" id="2339.RGBPoints" number_of_elements="8">
        <Element index="0" value="0"/>
        <Element index="1" value="0"/>
        <Element index="2" value="0"/>
        <Element index="3" value="1"/>
        <Element index="4" value="0"/>
        <Element index="5" value="1"/>
        <Element index="6" value="0"/>
        <Element index="7" value="0"/>
      </Property>
      <Property name="ScalarRangeInitialized" id="2339.ScalarRangeInitialized" number_of_elements="1">
        <Element index="0" value="1"/>
        <Domain name="bool" id="2339.ScalarRangeInitialized.bool"/>
      </Property>
      <Property name="UseLogScale" id="2339.UseLogScale" number_of_elements="1">
        <Element index="0" value="0"/>
        <Domain name="bool" id="2339.UseLogScale.bool"/>
      </Property>
      <Property name="VectorComponent" id="2339.VectorComponent" number_of_elements="1">
        <Element index="0" value="0"/>
        <Domain name="range" id="2339.VectorComponent.range"/>
      </Property>
      <Property name="VectorMode" id="2339.VectorMode" number_of_elements="1">
        <Element index="0" value="0"/>
        <Domain name="enum" id="2339.VectorMode.enum">
          <Entry value="0" text="Magnitude"/>
          <Entry value="1" text="Component"/>
        </Domain>
      </Property>
    </Proxy>
    <Proxy group="piecewise_functions" type="PiecewiseFunction" id="2872" servers="21">
      <Property name="Points" id="2872.Points" number_of_elements="8">
        <Element index="0" value="0"/>
        <Element index="1" value="0"/>
        <Element index="2" value="0.5"/>
        <Element index="3" value="0"/>
        <Element index="4" value="1"/>
        <Element index="5" value="1"/>
        <Element index="6" value="0.5"/>
        <Element index="7" value="0"/>
      </Property>
    </Proxy>
    <Proxy group="piecewise_functions" type="PiecewiseFunction" id="2873" servers="21">
      <Property name="Points" id="2873.Points" number_of_elements="8">
        <Element index="0" value="0"/>
        <Element index="1" value="0"/>
        <Element index="2" value="0.5"/>
        <Element index="3" value="0"/>
        <Element index="4" value="1"/>
        <Element index="5" value="1"/>
        <Element index="6" value="0.5"/>
        <Element index="7" value="0"/>
      </Property>
    </Proxy>
    <Proxy group="piecewise_functions" type="PiecewiseFunction" id="2874" servers="21">
      <Property name="Points" id="2874.Points" number_of_elements="8">
        <Element index="0" value="0"/>
        <Element index="1" value="0"/>
        <Element index="2" value="0.5"/>
        <Element index="3" value="0"/>
        <Element index="4" value="1"/>
        <Element index="5" value="1"/>
        <Element index="6" value="0.5"/>
        <Element index="7" value="0"/>
      </Property>
    </Proxy>
    <Proxy group="piecewise_functions" type="PiecewiseFunction" id="2875" servers="21">
      <Property name="Points" id="2875.Points" number_of_elements="8">
        <Element index="0" value="0"/>
        <Element index="1" value="0"/>
        <Element index="2" value="0.5"/>
        <Element index="3" value="0"/>
        <Element index="4" value="1"/>
        <Element index="5" value="1"/>
        <Element index="6" value="0.5"/>
        <Element index="7" value="0"/>
      </Property>
    </Proxy>
    <Proxy group="piecewise_functions" type="PiecewiseFunction" id="2245" servers="21">
      <Property name="Points" id="2245.Points" number_of_elements="8">
        <Element index="0" value="0"/>
        <Element index="1" value="0"/>
        <Element index="2" value="0.5"/>
        <Element index="3" value="0"/>
        <Element index="4" value="1"/>
        <Element index="5" value="1"/>
        <Element index="6" value="0.5"/>
        <Element index="7" value="0"/>
      </Property>
    </Proxy>
    <Proxy group="piecewise_functions" type="PiecewiseFunction" id="2637" servers="21">
      <Property name="Points" id="2637.Points" number_of_elements="8">
        <Element index="0" value="0"/>
        <Element index="1" value="0"/>
        <Element index="2" value="0.5"/>
        <Element index="3" value="0"/>
        <Element index="4" value="1"/>
        <Element index="5" value="1"/>
        <Element index="6" value="0.5"/>
        <Element index="7" value="0"/>
      </Property>
    </Proxy>
    <Proxy group="piecewise_functions" type="PiecewiseFunction" id="2824" servers="21">
      <Property name="Points" id="2824.Points" number_of_elements="8">
        <Element index="0" value="0"/>
        <Element index="1" value="0"/>
        <Element index="2" value="0.5"/>
        <Element index="3" value="0"/>
        <Element index="4" value="1"/>
        <Element index="5" value="1"/>
        <Element index="6" value="0.5"/>
        <Element index="7" value="0"/>
      </Property>
    </Proxy>
    <Proxy group="piecewise_functions" type="PiecewiseFunction" id="2876" servers="21">
      <Property name="Points" id="2876.Points" number_of_elements="8">
        <Element index="0" value="0"/>
        <Element index="1" value="0"/>
        <Element index="2" value="0.5"/>
        <Element index="3" value="0"/>
        <Element index="4" value="1"/>
        <Element index="5" value="1"/>
        <Element index="6" value="0.5"/>
        <Element index="7" value="0"/>
      </Property>
    </Proxy>
    <Proxy group="piecewise_functions" type="PiecewiseFunction" id="2340" servers="21">
      <Property name="Points" id="2340.Points" number_of_elements="8">
        <Element index="0" value="0"/>
        <Element index="1" value="0"/>
        <Element index="2" value="0.5"/>
        <Element index="3" value="0"/>
        <Element index="4" value="1"/>
        <Element index="5" value="1"/>
        <Element index="6" value="0.5"/>
        <Element index="7" value="0"/>
      </Property>
    </Proxy>
    <Proxy group="misc" type="RepresentationAnimationHelper" id="2877" servers="16">
      <Property name="Source" id="2877.Source" number_of_elements="1">
        <Proxy value="1995"/>
      </Property>
    </Proxy>
    <Proxy group="misc" type="RepresentationAnimationHelper" id="2878" servers="16">
      <Property name="Source" id="2878.Source" number_of_elements="1">
        <Proxy value="2017"/>
      </Property>
    </Proxy>
    <Proxy group="misc" type="RepresentationAnimationHelper" id="2879" servers="16">
      <Property name="Source" id="2879.Source" number_of_elements="1">
        <Proxy value="2028"/>
      </Property>
    </Proxy>
    <Proxy group="extended_sources" type="Transform2" id="2039" servers="1">
      <Property name="Position" id="2039.Position" number_of_elements="3">
        <Element index="0" value="0"/>
        <Element index="1" value="0"/>
        <Element index="2" value="0"/>
        <Domain name="range" id="2039.Position.range"/>
      </Property>
      <Property name="PositionInfo" id="2039.PositionInfo" number_of_elements="3">
        <Element index="0" value="0"/>
        <Element index="1" value="0"/>
        <Element index="2" value="0"/>
      </Property>
      <Property name="Rotation" id="2039.Rotation" number_of_elements="3">
        <Element index="0" value="0"/>
        <Element index="1" value="0"/>
        <Element index="2" value="0"/>
        <Domain name="range" id="2039.Rotation.range"/>
      </Property>
      <Property name="RotationInfo" id="2039.RotationInfo" number_of_elements="3">
        <Element index="0" value="0"/>
        <Element index="1" value="0"/>
        <Element index="2" value="0"/>
      </Property>
      <Property name="Scale" id="2039.Scale" number_of_elements="3">
        <Element index="0" value="1"/>
        <Element index="1" value="1"/>
        <Element index="2" value="1"/>
        <Domain name="range" id="2039.Scale.range"/>
      </Property>
      <Property name="ScaleInfo" id="2039.ScaleInfo" number_of_elements="3">
        <Element index="0" value="1"/>
        <Element index="1" value="1"/>
        <Element index="2" value="1"/>
      </Property>
    </Proxy>
    <Proxy group="misc" type="RepresentationAnimationHelper" id="2880" servers="16">
      <Property name="Source" id="2880.Source" number_of_elements="1">
        <Proxy value="2117"/>
      </Property>
    </Proxy>
    <Proxy group="sources" type="ArrowSource" id="2040" servers="1">
      <Property name="Invert" id="2040.Invert" number_of_elements="1">
        <Element index="0" value="0"/>
        <Domain name="bool" id="2040.Invert.bool"/>
      </Property>
      <Property name="ShaftRadius" id="2040.ShaftRadius" number_of_elements="1">
        <Element index="0" value="0.03"/>
        <Domain name="range" id="2040.ShaftRadius.range"/>
      </Property>
      <Property name="ShaftResolution" id="2040.ShaftResolution" number_of_elements="1">
        <Element index="0" value="6"/>
        <Domain name="range" id="2040.ShaftResolution.range"/>
      </Property>
      <Property name="TipLength" id="2040.TipLength" number_of_elements="1">
        <Element index="0" value="0.35"/>
        <Domain name="range" id="2040.TipLength.range"/>
      </Property>
      <Property name="TipRadius" id="2040.TipRadius" number_of_elements="1">
        <Element index="0" value="0.1"/>
        <Domain name="range" id="2040.TipRadius.range"/>
      </Property>
      <Property name="TipResolution" id="2040.TipResolution" number_of_elements="1">
        <Element index="0" value="6"/>
        <Domain name="range" id="2040.TipResolution.range"/>
      </Property>
    </Proxy>
    <Proxy group="sources" type="ConeSource" id="2051" servers="1">
      <Property name="Capping" id="2051.Capping" number_of_elements="1">
        <Element index="0" value="1"/>
        <Domain name="bool" id="2051.Capping.bool"/>
      </Property>
      <Property name="Center" id="2051.Center" number_of_elements="3">
        <Element index="0" value="0"/>
        <Element index="1" value="0"/>
        <Element index="2" value="0"/>
        <Domain name="range" id="2051.Center.range"/>
      </Property>
      <Property name="Direction" id="2051.Direction" number_of_elements="3">
        <Element index="0" value="1"/>
        <Element index="1" value="0"/>
        <Element index="2" value="0"/>
        <Domain name="range" id="2051.Direction.range"/>
      </Property>
      <Property name="Height" id="2051.Height" number_of_elements="1">
        <Element index="0" value="1"/>
        <Domain name="range" id="2051.Height.range"/>
      </Property>
      <Property name="Radius" id="2051.Radius" number_of_elements="1">
        <Element index="0" value="0.5"/>
        <Domain name="range" id="2051.Radius.range"/>
      </Property>
      <Property name="Resolution" id="2051.Resolution" number_of_elements="1">
        <Element index="0" value="6"/>
        <Domain name="range" id="2051.Resolution.range"/>
      </Property>
    </Proxy>
    <Proxy group="sources" type="CubeSource" id="2062" servers="1">
      <Property name="Center" id="2062.Center" number_of_elements="3">
        <Element index="0" value="0"/>
        <Element index="1" value="0"/>
        <Element index="2" value="0"/>
        <Domain name="range" id="2062.Center.range"/>
      </Property>
      <Property name="XLength" id="2062.XLength" number_of_elements="1">
        <Element index="0" value="1"/>
        <Domain name="range" id="2062.XLength.range"/>
      </Property>
      <Property name="YLength" id="2062.YLength" number_of_elements="1">
        <Element index="0" value="1"/>
        <Domain name="range" id="2062.YLength.range"/>
      </Property>
      <Property name="ZLength" id="2062.ZLength" number_of_elements="1">
        <Element index="0" value="1"/>
        <Domain name="range" id="2062.ZLength.range"/>
      </Property>
    </Proxy>
    <Proxy group="sources" type="CylinderSource" id="2073" servers="1">
      <Property name="Capping" id="2073.Capping" number_of_elements="1">
        <Element index="0" value="1"/>
        <Domain name="bool" id="2073.Capping.bool"/>
      </Property>
      <Property name="Center" id="2073.Center" number_of_elements="3">
        <Element index="0" value="0"/>
        <Element index="1" value="0"/>
        <Element index="2" value="0"/>
        <Domain name="range" id="2073.Center.range"/>
      </Property>
      <Property name="Height" id="2073.Height" number_of_elements="1">
        <Element index="0" value="1"/>
        <Domain name="range" id="2073.Height.range"/>
      </Property>
      <Property name="Radius" id="2073.Radius" number_of_elements="1">
        <Element index="0" value="0.5"/>
        <Domain name="range" id="2073.Radius.range"/>
      </Property>
      <Property name="Resolution" id="2073.Resolution" number_of_elements="1">
        <Element index="0" value="6"/>
        <Domain name="range" id="2073.Resolution.range"/>
      </Property>
    </Proxy>
    <Proxy group="sources" type="LineSource" id="2084" servers="1">
      <Property name="Point1" id="2084.Point1" number_of_elements="3">
        <Element index="0" value="-0.15"/>
        <Element index="1" value="0"/>
        <Element index="2" value="0"/>
        <Domain name="range" id="2084.Point1.range"/>
      </Property>
      <Property name="Point2" id="2084.Point2" number_of_elements="3">
        <Element index="0" value="0.15"/>
        <Element index="1" value="0"/>
        <Element index="2" value="0"/>
        <Domain name="range" id="2084.Point2.range"/>
      </Property>
      <Property name="Resolution" id="2084.Resolution" number_of_elements="1">
        <Element index="0" value="6"/>
        <Domain name="range" id="2084.Resolution.range"/>
      </Property>
    </Proxy>
    <Proxy group="sources" type="SphereSource" id="2095" servers="1">
      <Property name="Center" id="2095.Center" number_of_elements="3">
        <Element index="0" value="0"/>
        <Element index="1" value="0"/>
        <Element index="2" value="0"/>
        <Domain name="range" id="2095.Center.range"/>
      </Property>
      <Property name="EndPhi" id="2095.EndPhi" number_of_elements="1">
        <Element index="0" value="180"/>
        <Domain name="range" id="2095.EndPhi.range"/>
      </Property>
      <Property name="EndTheta" id="2095.EndTheta" number_of_elements="1">
        <Element index="0" value="360"/>
        <Domain name="range" id="2095.EndTheta.range"/>
      </Property>
      <Property name="PhiResolution" id="2095.PhiResolution" number_of_elements="1">
        <Element index="0" value="8"/>
        <Domain name="range" id="2095.PhiResolution.range"/>
      </Property>
      <Property name="Radius" id="2095.Radius" number_of_elements="1">
        <Element index="0" value="0.5"/>
        <Domain name="range" id="2095.Radius.range"/>
      </Property>
      <Property name="StartPhi" id="2095.StartPhi" number_of_elements="1">
        <Element index="0" value="0"/>
        <Domain name="range" id="2095.StartPhi.range"/>
      </Property>
      <Property name="StartTheta" id="2095.StartTheta" number_of_elements="1">
        <Element index="0" value="0"/>
        <Domain name="range" id="2095.StartTheta.range"/>
      </Property>
      <Property name="ThetaResolution" id="2095.ThetaResolution" number_of_elements="1">
        <Element index="0" value="8"/>
        <Domain name="range" id="2095.ThetaResolution.range"/>
      </Property>
    </Proxy>
    <Proxy group="sources" type="GlyphSource2D" id="2106" servers="1">
      <Property name="Center" id="2106.Center" number_of_elements="3">
        <Element index="0" value="0"/>
        <Element index="1" value="0"/>
        <Element index="2" value="0"/>
        <Domain name="range" id="2106.Center.range"/>
      </Property>
      <Property name="Filled" id="2106.Filled" number_of_elements="1">
        <Element index="0" value="0"/>
        <Domain name="bool" id="2106.Filled.bool"/>
      </Property>
      <Property name="GlyphType" id="2106.GlyphType" number_of_elements="1">
        <Element index="0" value="9"/>
        <Domain name="enum" id="2106.GlyphType.enum">
          <Entry value="1" text="Vertex"/>
          <Entry value="2" text="Dash"/>
          <Entry value="3" text="Cross"/>
          <Entry value="4" text="ThickCross"/>
          <Entry value="5" text="Triangle"/>
          <Entry value="6" text="Square"/>
          <Entry value="7" text="Circle"/>
          <Entry value="8" text="Diamond"/>
          <Entry value="9" text="Arrow"/>
          <Entry value="10" text="ThickArrow"/>
          <Entry value="11" text="HookedArrow"/>
          <Entry value="12" text="EdgeArrow"/>
        </Domain>
      </Property>
    </Proxy>
    <Proxy group="implicit_functions" type="Plane" id="2128" servers="1">
      <Property name="Normal" id="2128.Normal" number_of_elements="3">
        <Element index="0" value="0"/>
        <Element index="1" value="0"/>
        <Element index="2" value="1"/>
        <Domain name="range" id="2128.Normal.range"/>
      </Property>
      <Property name="Offset" id="2128.Offset" number_of_elements="1">
        <Element index="0" value="0"/>
        <Domain name="range" id="2128.Offset.range"/>
      </Property>
      <Property name="Origin" id="2128.Origin" number_of_elements="3">
        <Element index="0" value="-0.08875"/>
        <Element index="1" value="0.03985"/>
        <Element index="2" value="-22.0188"/>
        <Domain name="range" id="2128.Origin.range"/>
      </Property>
    </Proxy>
    <Proxy group="implicit_functions" type="Box" id="2129" servers="1">
      <Property name="Bounds" id="2129.Bounds" number_of_elements="6">
        <Element index="0" value="0"/>
        <Element index="1" value="1"/>
        <Element index="2" value="0"/>
        <Element index="3" value="1"/>
        <Element index="4" value="0"/>
        <Element index="5" value="1"/>
      </Property>
      <Property name="Position" id="2129.Position" number_of_elements="3">
        <Element index="0" value="0"/>
        <Element index="1" value="0"/>
        <Element index="2" value="0"/>
        <Domain name="range" id="2129.Position.range"/>
      </Property>
      <Property name="Rotation" id="2129.Rotation" number_of_elements="3">
        <Element index="0" value="0"/>
        <Element index="1" value="0"/>
        <Element index="2" value="0"/>
        <Domain name="range" id="2129.Rotation.range"/>
      </Property>
      <Property name="Scale" id="2129.Scale" number_of_elements="3">
        <Element index="0" value="1"/>
        <Element index="1" value="1"/>
        <Element index="2" value="1"/>
        <Domain name="range" id="2129.Scale.range"/>
      </Property>
    </Proxy>
    <Proxy group="implicit_functions" type="Sphere" id="2130" servers="1">
      <Property name="Center" id="2130.Center" number_of_elements="3">
        <Element index="0" value="0"/>
        <Element index="1" value="0"/>
        <Element index="2" value="0"/>
        <Domain name="range" id="2130.Center.range"/>
      </Property>
      <Property name="Radius" id="2130.Radius" number_of_elements="1">
        <Element index="0" value="0"/>
        <Domain name="range" id="2130.Radius.range"/>
      </Property>
    </Proxy>
    <Proxy group="implicit_functions" type="Scalar" id="2131" servers="1"/>
    <Proxy group="misc" type="RepresentationAnimationHelper" id="2881" servers="16">
      <Property name="Source" id="2881.Source" number_of_elements="1">
        <Proxy value="2132"/>
      </Property>
    </Proxy>
    <Proxy group="implicit_functions" type="Plane" id="2143" servers="1">
      <Property name="Normal" id="2143.Normal" number_of_elements="3">
        <Element index="0" value="0"/>
        <Element index="1" value="0"/>
        <Element index="2" value="1"/>
        <Domain name="range" id="2143.Normal.range"/>
      </Property>
      <Property name="Offset" id="2143.Offset" number_of_elements="1">
        <Element index="0" value="0"/>
        <Domain name="range" id="2143.Offset.range"/>
      </Property>
      <Property name="Origin" id="2143.Origin" number_of_elements="3">
        <Element index="0" value="-0.08535"/>
        <Element index="1" value="0.0396"/>
        <Element index="2" value="-21.8993"/>
        <Domain name="range" id="2143.Origin.range"/>
      </Property>
    </Proxy>
    <Proxy group="implicit_functions" type="Box" id="2144" servers="1">
      <Property name="Bounds" id="2144.Bounds" number_of_elements="6">
        <Element index="0" value="0"/>
        <Element index="1" value="1"/>
        <Element index="2" value="0"/>
        <Element index="3" value="1"/>
        <Element index="4" value="0"/>
        <Element index="5" value="1"/>
      </Property>
      <Property name="Position" id="2144.Position" number_of_elements="3">
        <Element index="0" value="0"/>
        <Element index="1" value="0"/>
        <Element index="2" value="0"/>
        <Domain name="range" id="2144.Position.range"/>
      </Property>
      <Property name="Rotation" id="2144.Rotation" number_of_elements="3">
        <Element index="0" value="0"/>
        <Element index="1" value="0"/>
        <Element index="2" value="0"/>
        <Domain name="range" id="2144.Rotation.range"/>
      </Property>
      <Property name="Scale" id="2144.Scale" number_of_elements="3">
        <Element index="0" value="1"/>
        <Element index="1" value="1"/>
        <Element index="2" value="1"/>
        <Domain name="range" id="2144.Scale.range"/>
      </Property>
    </Proxy>
    <Proxy group="implicit_functions" type="Sphere" id="2145" servers="1">
      <Property name="Center" id="2145.Center" number_of_elements="3">
        <Element index="0" value="0"/>
        <Element index="1" value="0"/>
        <Element index="2" value="0"/>
        <Domain name="range" id="2145.Center.range"/>
      </Property>
      <Property name="Radius" id="2145.Radius" number_of_elements="1">
        <Element index="0" value="0"/>
        <Domain name="range" id="2145.Radius.range"/>
      </Property>
    </Proxy>
    <Proxy group="implicit_functions" type="Scalar" id="2146" servers="1"/>
    <Proxy group="misc" type="RepresentationAnimationHelper" id="2882" servers="16">
      <Property name="Source" id="2882.Source" number_of_elements="1">
        <Proxy value="2147"/>
      </Property>
    </Proxy>
    <Proxy group="implicit_functions" type="Plane" id="2158" servers="1">
      <Property name="Normal" id="2158.Normal" number_of_elements="3">
        <Element index="0" value="0"/>
        <Element index="1" value="0"/>
        <Element index="2" value="1"/>
        <Domain name="range" id="2158.Normal.range"/>
      </Property>
      <Property name="Offset" id="2158.Offset" number_of_elements="1">
        <Element index="0" value="0"/>
        <Domain name="range" id="2158.Offset.range"/>
      </Property>
      <Property name="Origin" id="2158.Origin" number_of_elements="3">
        <Element index="0" value="-0.0835629"/>
        <Element index="1" value="0.0397186"/>
        <Element index="2" value="-22.1054"/>
        <Domain name="range" id="2158.Origin.range"/>
      </Property>
    </Proxy>
    <Proxy group="implicit_functions" type="Box" id="2159" servers="1">
      <Property name="Bounds" id="2159.Bounds" number_of_elements="6">
        <Element index="0" value="0"/>
        <Element index="1" value="1"/>
        <Element index="2" value="0"/>
        <Element index="3" value="1"/>
        <Element index="4" value="0"/>
        <Element index="5" value="1"/>
      </Property>
      <Property name="Position" id="2159.Position" number_of_elements="3">
        <Element index="0" value="0"/>
        <Element index="1" value="0"/>
        <Element index="2" value="0"/>
        <Domain name="range" id="2159.Position.range"/>
      </Property>
      <Property name="Rotation" id="2159.Rotation" number_of_elements="3">
        <Element index="0" value="0"/>
        <Element index="1" value="0"/>
        <Element index="2" value="0"/>
        <Domain name="range" id="2159.Rotation.range"/>
      </Property>
      <Property name="Scale" id="2159.Scale" number_of_elements="3">
        <Element index="0" value="1"/>
        <Element index="1" value="1"/>
        <Element index="2" value="1"/>
        <Domain name="range" id="2159.Scale.range"/>
      </Property>
    </Proxy>
    <Proxy group="implicit_functions" type="Sphere" id="2160" servers="1">
      <Property name="Center" id="2160.Center" number_of_elements="3">
        <Element index="0" value="0"/>
        <Element index="1" value="0"/>
        <Element index="2" value="0"/>
        <Domain name="range" id="2160.Center.range"/>
      </Property>
      <Property name="Radius" id="2160.Radius" number_of_elements="1">
        <Element index="0" value="0"/>
        <Domain name="range" id="2160.Radius.range"/>
      </Property>
    </Proxy>
    <Proxy group="implicit_functions" type="Scalar" id="2161" servers="1"/>
    <Proxy group="misc" type="RepresentationAnimationHelper" id="2883" servers="16">
      <Property name="Source" id="2883.Source" number_of_elements="1">
        <Proxy value="2162"/>
      </Property>
    </Proxy>
    <Proxy group="representations" type="UnstructuredGridRepresentation" id="2257" servers="21">
      <Property name="CubeAxesVisibility" id="2257.CubeAxesVisibility" number_of_elements="1">
        <Element index="0" value="0"/>
        <Domain name="bool" id="2257.CubeAxesVisibility.bool"/>
      </Property>
      <Property name="Input" id="2257.Input" number_of_elements="1">
        <Proxy value="1995" output_port="0"/>
        <Domain name="input_array_cell" id="2257.Input.input_array_cell">
          <InputArray attribute_type="cell" number_of_components="0"/>
        </Domain>
        <Domain name="input_array_point" id="2257.Input.input_array_point">
          <InputArray attribute_type="point" number_of_components="0"/>
        </Domain>
        <Domain name="input_type" id="2257.Input.input_type"/>
      </Property>
      <Property name="Representation" id="2257.Representation" number_of_elements="1">
        <Element index="0" value="Surface"/>
        <Domain name="list" id="2257.Representation.list">
          <String text="3D Glyphs"/>
          <String text="Outline"/>
          <String text="Points"/>
          <String text="Surface"/>
          <String text="Surface With Edges"/>
          <String text="Volume"/>
          <String text="Wireframe"/>
        </Domain>
      </Property>
      <Property name="RepresentationTypesInfo" id="2257.RepresentationTypesInfo" number_of_elements="7">
        <Element index="0" value="3D Glyphs"/>
        <Element index="1" value="Outline"/>
        <Element index="2" value="Points"/>
        <Element index="3" value="Surface"/>
        <Element index="4" value="Surface With Edges"/>
        <Element index="5" value="Volume"/>
        <Element index="6" value="Wireframe"/>
      </Property>
      <Property name="SelectionCellFieldDataArrayName" id="2257.SelectionCellFieldDataArrayName" number_of_elements="1">
        <Element index="0" value="cell variable 4"/>
        <Domain name="array_list" id="2257.SelectionCellFieldDataArrayName.array_list">
          <String text="cell variable 10"/>
          <String text="cell variable 11"/>
          <String text="cell variable 12"/>
          <String text="cell variable 13"/>
          <String text="cell variable 14"/>
          <String text="cell variable 15"/>
          <String text="cell variable 16"/>
          <String text="cell variable 17"/>
          <String text="cell variable 18"/>
          <String text="cell variable 19"/>
          <String text="cell variable 20"/>
          <String text="cell variable 21"/>
          <String text="cell variable 22"/>
          <String text="cell variable 23"/>
          <String text="cell variable 24"/>
          <String text="cell variable 25"/>
          <String text="cell variable 26"/>
          <String text="cell variable 27"/>
          <String text="cell variable 28"/>
          <String text="cell variable 29"/>
          <String text="cell variable 30"/>
          <String text="cell variable 31"/>
          <String text="cell variable 32"/>
          <String text="cell variable 33"/>
          <String text="cell variable 34"/>
          <String text="cell variable 4"/>
          <String text="cell variable 5"/>
          <String text="cell variable 6"/>
          <String text="cell variable 7"/>
          <String text="cell variable 8"/>
          <String text="cell variable 9"/>
          <String text="cell vector"/>
          <String text="cell vector length"/>
        </Domain>
      </Property>
      <Property name="SelectionPointFieldDataArrayName" id="2257.SelectionPointFieldDataArrayName" number_of_elements="1">
        <Element index="0" value="vtkOriginalPointIds"/>
        <Domain name="array_list" id="2257.SelectionPointFieldDataArrayName.array_list"/>
      </Property>
      <Property name="SelectionVisibility" id="2257.SelectionVisibility" number_of_elements="1">
        <Element index="0" value="1"/>
        <Domain name="bool" id="2257.SelectionVisibility.bool"/>
      </Property>
      <Property name="Visibility" id="2257.Visibility" number_of_elements="1">
        <Element index="0" value="0"/>
        <Domain name="bool" id="2257.Visibility.bool"/>
      </Property>
      <Property name="AllowSpecularHighlightingWithScalarColoring" id="2257.AllowSpecularHighlightingWithScalarColoring" number_of_elements="1">
        <Element index="0" value="0"/>
        <Domain name="bool" id="2257.AllowSpecularHighlightingWithScalarColoring.bool"/>
      </Property>
      <Property name="Ambient" id="2257.Ambient" number_of_elements="1">
        <Element index="0" value="0"/>
        <Domain name="range" id="2257.Ambient.range"/>
      </Property>
      <Property name="AmbientColor" id="2257.AmbientColor" number_of_elements="3">
        <Element index="0" value="1"/>
        <Element index="1" value="1"/>
        <Element index="2" value="1"/>
        <Domain name="range" id="2257.AmbientColor.range"/>
      </Property>
      <Property name="BackfaceAmbientColor" id="2257.BackfaceAmbientColor" number_of_elements="3">
        <Element index="0" value="1"/>
        <Element index="1" value="1"/>
        <Element index="2" value="1"/>
        <Domain name="range" id="2257.BackfaceAmbientColor.range"/>
      </Property>
      <Property name="BackfaceDiffuseColor" id="2257.BackfaceDiffuseColor" number_of_elements="3">
        <Element index="0" value="0.866667"/>
        <Element index="1" value="0.866667"/>
        <Element index="2" value="0.866667"/>
        <Domain name="range" id="2257.BackfaceDiffuseColor.range"/>
      </Property>
      <Property name="BackfaceOpacity" id="2257.BackfaceOpacity" number_of_elements="1">
        <Element index="0" value="1"/>
        <Domain name="range" id="2257.BackfaceOpacity.range"/>
      </Property>
      <Property name="BackfaceRepresentation" id="2257.BackfaceRepresentation" number_of_elements="1">
        <Element index="0" value="400"/>
        <Domain name="enum" id="2257.BackfaceRepresentation.enum">
          <Entry value="400" text="Follow Frontface"/>
          <Entry value="401" text="Cull Backface"/>
          <Entry value="402" text="Cull Frontface"/>
          <Entry value="0" text="Points"/>
          <Entry value="1" text="Wireframe"/>
          <Entry value="2" text="Surface"/>
          <Entry value="3" text="Surface With Edges"/>
        </Domain>
      </Property>
      <Property name="ColorArrayName" id="2257.ColorArrayName" number_of_elements="1">
        <Element index="0" value="cell variable 19"/>
        <Domain name="array_list" id="2257.ColorArrayName.array_list"/>
      </Property>
      <Property name="ColorAttributeType" id="2257.ColorAttributeType" number_of_elements="1">
        <Element index="0" value="1"/>
        <Domain name="enum" id="2257.ColorAttributeType.enum">
          <Entry value="0" text="POINT_DATA"/>
          <Entry value="1" text="CELL_DATA"/>
          <Entry value="2" text="FIELD_DATA"/>
        </Domain>
      </Property>
      <Property name="CubeAxesColor" id="2257.CubeAxesColor" number_of_elements="3">
        <Element index="0" value="1"/>
        <Element index="1" value="1"/>
        <Element index="2" value="1"/>
        <Domain name="range" id="2257.CubeAxesColor.range"/>
      </Property>
      <Property name="CubeAxesCornerOffset" id="2257.CubeAxesCornerOffset" number_of_elements="1">
        <Element index="0" value="0"/>
        <Domain name="range" id="2257.CubeAxesCornerOffset.range"/>
      </Property>
      <Property name="CubeAxesEnableCustomAxisRange" id="2257.CubeAxesEnableCustomAxisRange" number_of_elements="1">
        <Element index="0" value="0"/>
        <Domain name="bool" id="2257.CubeAxesEnableCustomAxisRange.bool"/>
      </Property>
      <Property name="CubeAxesFlyMode" id="2257.CubeAxesFlyMode" number_of_elements="1">
        <Element index="0" value="1"/>
        <Domain name="enum" id="2257.CubeAxesFlyMode.enum">
          <Entry value="0" text="Outer Edges"/>
          <Entry value="1" text="Closest Triad"/>
          <Entry value="2" text="Furthest Triad"/>
          <Entry value="3" text="Static Triad"/>
          <Entry value="4" text="Static Edges"/>
        </Domain>
      </Property>
      <Property name="CubeAxesInertia" id="2257.CubeAxesInertia" number_of_elements="1">
        <Element index="0" value="1"/>
        <Domain name="range" id="2257.CubeAxesInertia.range"/>
      </Property>
      <Property name="CubeAxesTickLocation" id="2257.CubeAxesTickLocation" number_of_elements="1">
        <Element index="0" value="0"/>
        <Domain name="enum" id="2257.CubeAxesTickLocation.enum">
          <Entry value="0" text="Inside"/>
          <Entry value="1" text="Outside"/>
          <Entry value="2" text="Both"/>
        </Domain>
      </Property>
      <Property name="CubeAxesXAxisMinorTickVisibility" id="2257.CubeAxesXAxisMinorTickVisibility" number_of_elements="1">
        <Element index="0" value="1"/>
        <Domain name="bool" id="2257.CubeAxesXAxisMinorTickVisibility.bool"/>
      </Property>
      <Property name="CubeAxesXAxisRange" id="2257.CubeAxesXAxisRange" number_of_elements="2">
        <Element index="0" value="0"/>
        <Element index="1" value="1"/>
        <Domain name="range" id="2257.CubeAxesXAxisRange.range"/>
      </Property>
      <Property name="CubeAxesXAxisTickVisibility" id="2257.CubeAxesXAxisTickVisibility" number_of_elements="1">
        <Element index="0" value="1"/>
        <Domain name="bool" id="2257.CubeAxesXAxisTickVisibility.bool"/>
      </Property>
      <Property name="CubeAxesXAxisVisibility" id="2257.CubeAxesXAxisVisibility" number_of_elements="1">
        <Element index="0" value="1"/>
        <Domain name="bool" id="2257.CubeAxesXAxisVisibility.bool"/>
      </Property>
      <Property name="CubeAxesXGridLines" id="2257.CubeAxesXGridLines" number_of_elements="1">
        <Element index="0" value="0"/>
        <Domain name="bool" id="2257.CubeAxesXGridLines.bool"/>
      </Property>
      <Property name="CubeAxesXTitle" id="2257.CubeAxesXTitle" number_of_elements="1">
        <Element index="0" value="X-Axis"/>
      </Property>
      <Property name="CubeAxesYAxisMinorTickVisibility" id="2257.CubeAxesYAxisMinorTickVisibility" number_of_elements="1">
        <Element index="0" value="1"/>
        <Domain name="bool" id="2257.CubeAxesYAxisMinorTickVisibility.bool"/>
      </Property>
      <Property name="CubeAxesYAxisRange" id="2257.CubeAxesYAxisRange" number_of_elements="2">
        <Element index="0" value="0"/>
        <Element index="1" value="1"/>
        <Domain name="range" id="2257.CubeAxesYAxisRange.range"/>
      </Property>
      <Property name="CubeAxesYAxisTickVisibility" id="2257.CubeAxesYAxisTickVisibility" number_of_elements="1">
        <Element index="0" value="1"/>
        <Domain name="bool" id="2257.CubeAxesYAxisTickVisibility.bool"/>
      </Property>
      <Property name="CubeAxesYAxisVisibility" id="2257.CubeAxesYAxisVisibility" number_of_elements="1">
        <Element index="0" value="1"/>
        <Domain name="bool" id="2257.CubeAxesYAxisVisibility.bool"/>
      </Property>
      <Property name="CubeAxesYGridLines" id="2257.CubeAxesYGridLines" number_of_elements="1">
        <Element index="0" value="0"/>
        <Domain name="bool" id="2257.CubeAxesYGridLines.bool"/>
      </Property>
      <Property name="CubeAxesYTitle" id="2257.CubeAxesYTitle" number_of_elements="1">
        <Element index="0" value="Y-Axis"/>
      </Property>
      <Property name="CubeAxesZAxisMinorTickVisibility" id="2257.CubeAxesZAxisMinorTickVisibility" number_of_elements="1">
        <Element index="0" value="1"/>
        <Domain name="bool" id="2257.CubeAxesZAxisMinorTickVisibility.bool"/>
      </Property>
      <Property name="CubeAxesZAxisRange" id="2257.CubeAxesZAxisRange" number_of_elements="2">
        <Element index="0" value="0"/>
        <Element index="1" value="1"/>
        <Domain name="range" id="2257.CubeAxesZAxisRange.range"/>
      </Property>
      <Property name="CubeAxesZAxisTickVisibility" id="2257.CubeAxesZAxisTickVisibility" number_of_elements="1">
        <Element index="0" value="1"/>
        <Domain name="bool" id="2257.CubeAxesZAxisTickVisibility.bool"/>
      </Property>
      <Property name="CubeAxesZAxisVisibility" id="2257.CubeAxesZAxisVisibility" number_of_elements="1">
        <Element index="0" value="1"/>
        <Domain name="bool" id="2257.CubeAxesZAxisVisibility.bool"/>
      </Property>
      <Property name="CubeAxesZGridLines" id="2257.CubeAxesZGridLines" number_of_elements="1">
        <Element index="0" value="0"/>
        <Domain name="bool" id="2257.CubeAxesZGridLines.bool"/>
      </Property>
      <Property name="CubeAxesZTitle" id="2257.CubeAxesZTitle" number_of_elements="1">
        <Element index="0" value="Z-Axis"/>
      </Property>
      <Property name="CustomBounds" id="2257.CustomBounds" number_of_elements="6">
        <Element index="0" value="0"/>
        <Element index="1" value="1"/>
        <Element index="2" value="0"/>
        <Element index="3" value="1"/>
        <Element index="4" value="0"/>
        <Element index="5" value="1"/>
      </Property>
      <Property name="CustomBoundsActive" id="2257.CustomBoundsActive" number_of_elements="3">
        <Element index="0" value="0"/>
        <Element index="1" value="0"/>
        <Element index="2" value="0"/>
      </Property>
      <Property name="DataBounds" id="2257.DataBounds" number_of_elements="6">
        <Element index="0" value="4.94972e-96"/>
        <Element index="1" value="4.94972e-96"/>
        <Element index="2" value="4.94972e-96"/>
        <Element index="3" value="4.94972e-96"/>
        <Element index="4" value="4.94972e-96"/>
        <Element index="5" value="4.94972e-96"/>
      </Property>
      <Property name="Diffuse" id="2257.Diffuse" number_of_elements="1">
        <Element index="0" value="1"/>
        <Domain name="range" id="2257.Diffuse.range"/>
      </Property>
      <Property name="DiffuseColor" id="2257.DiffuseColor" number_of_elements="3">
        <Element index="0" value="0.866667"/>
        <Element index="1" value="0.866667"/>
        <Element index="2" value="0.866667"/>
        <Domain name="range" id="2257.DiffuseColor.range"/>
      </Property>
      <Property name="EdgeColor" id="2257.EdgeColor" number_of_elements="3">
        <Element index="0" value="0"/>
        <Element index="1" value="0"/>
        <Element index="2" value="0.500008"/>
        <Domain name="range" id="2257.EdgeColor.range"/>
      </Property>
      <Property name="ExtractedBlockIndex" id="2257.ExtractedBlockIndex" number_of_elements="1">
        <Element index="0" value="0"/>
        <Domain name="tree" id="2257.ExtractedBlockIndex.tree"/>
      </Property>
      <Property name="InterpolateScalarsBeforeMapping" id="2257.InterpolateScalarsBeforeMapping" number_of_elements="1">
        <Element index="0" value="1"/>
        <Domain name="bool" id="2257.InterpolateScalarsBeforeMapping.bool"/>
      </Property>
      <Property name="Interpolation" id="2257.Interpolation" number_of_elements="1">
        <Element index="0" value="1"/>
        <Domain name="enum" id="2257.Interpolation.enum">
          <Entry value="0" text="Flat"/>
          <Entry value="1" text="Gouraud"/>
        </Domain>
      </Property>
      <Property name="LineWidth" id="2257.LineWidth" number_of_elements="1">
        <Element index="0" value="1"/>
        <Domain name="range" id="2257.LineWidth.range"/>
      </Property>
      <Property name="LookupTable" id="2257.LookupTable" number_of_elements="1">
        <Proxy value="2244"/>
        <Domain name="groups" id="2257.LookupTable.groups"/>
      </Property>
      <Property name="MapScalars" id="2257.MapScalars" number_of_elements="1">
        <Element index="0" value="1"/>
        <Domain name="bool" id="2257.MapScalars.bool"/>
      </Property>
      <Property name="Masking" id="2257.Masking" number_of_elements="1">
        <Element index="0" value="0"/>
        <Domain name="bool" id="2257.Masking.bool"/>
      </Property>
      <Property name="MeshVisibility" id="2257.MeshVisibility" number_of_elements="1">
        <Element index="0" value="0"/>
        <Domain name="bool" id="2257.MeshVisibility.bool"/>
      </Property>
      <Property name="NonlinearSubdivisionLevel" id="2257.NonlinearSubdivisionLevel" number_of_elements="1">
        <Element index="0" value="1"/>
        <Domain name="range" id="2257.NonlinearSubdivisionLevel.range"/>
      </Property>
      <Property name="Opacity" id="2257.Opacity" number_of_elements="1">
        <Element index="0" value="1"/>
        <Domain name="range" id="2257.Opacity.range"/>
      </Property>
      <Property name="Orient" id="2257.Orient" number_of_elements="1">
        <Element index="0" value="0"/>
        <Domain name="bool" id="2257.Orient.bool"/>
      </Property>
      <Property name="Orientation" id="2257.Orientation" number_of_elements="3">
        <Element index="0" value="0"/>
        <Element index="1" value="0"/>
        <Element index="2" value="0"/>
        <Domain name="range" id="2257.Orientation.range"/>
      </Property>
      <Property name="OrientationMode" id="2257.OrientationMode" number_of_elements="1">
        <Element index="0" value="0"/>
        <Domain name="enum" id="2257.OrientationMode.enum">
          <Entry value="0" text="Direction"/>
          <Entry value="1" text="Rotation"/>
        </Domain>
      </Property>
      <Property name="Origin" id="2257.Origin" number_of_elements="3">
        <Element index="0" value="0"/>
        <Element index="1" value="0"/>
        <Element index="2" value="0"/>
        <Domain name="range" id="2257.Origin.range"/>
      </Property>
      <Property name="Pickable" id="2257.Pickable" number_of_elements="1">
        <Element index="0" value="1"/>
        <Domain name="bool" id="2257.Pickable.bool"/>
      </Property>
      <Property name="PointSize" id="2257.PointSize" number_of_elements="1">
        <Element index="0" value="2"/>
        <Domain name="range" id="2257.PointSize.range"/>
      </Property>
      <Property name="Position" id="2257.Position" number_of_elements="3">
        <Element index="0" value="0"/>
        <Element index="1" value="0"/>
        <Element index="2" value="0"/>
        <Domain name="range" id="2257.Position.range"/>
      </Property>
      <Property name="ScalarOpacityFunction" id="2257.ScalarOpacityFunction" number_of_elements="1">
        <Proxy value="2245"/>
        <Domain name="groups" id="2257.ScalarOpacityFunction.groups"/>
      </Property>
      <Property name="ScalarOpacityUnitDistance" id="2257.ScalarOpacityUnitDistance" number_of_elements="1">
        <Element index="0" value="16.1413"/>
      </Property>
      <Property name="Scale" id="2257.Scale" number_of_elements="3">
        <Element index="0" value="1"/>
        <Element index="1" value="1"/>
        <Element index="2" value="1"/>
        <Domain name="range" id="2257.Scale.range"/>
      </Property>
      <Property name="ScaleFactor" id="2257.ScaleFactor" number_of_elements="1">
        <Element index="0" value="11.0677"/>
        <Domain name="bounds" id="2257.ScaleFactor.bounds"/>
        <Domain name="scalar_range" id="2257.ScaleFactor.scalar_range"/>
        <Domain name="vector_range" id="2257.ScaleFactor.vector_range"/>
      </Property>
      <Property name="ScaleMode" id="2257.ScaleMode" number_of_elements="1">
        <Element index="0" value="0"/>
        <Domain name="enum" id="2257.ScaleMode.enum">
          <Entry value="0" text="No Data Scaling Off"/>
          <Entry value="1" text="Magnitude"/>
          <Entry value="2" text="Vector Components"/>
        </Domain>
      </Property>
      <Property name="Scaling" id="2257.Scaling" number_of_elements="1">
        <Element index="0" value="0"/>
        <Domain name="bool" id="2257.Scaling.bool"/>
      </Property>
      <Property name="SelectMapper" id="2257.SelectMapper" number_of_elements="1">
        <Element index="0" value="Projected tetra"/>
        <Domain name="list" id="2257.SelectMapper.list">
          <String text="Projected tetra"/>
          <String text="HAVS"/>
          <String text="Z sweep"/>
          <String text="Bunyk ray cast"/>
        </Domain>
      </Property>
      <Property name="SelectMaskArray" id="2257.SelectMaskArray" number_of_elements="1">
        <Element index="0" value=""/>
      </Property>
      <Property name="SelectOrientationVectors" id="2257.SelectOrientationVectors" number_of_elements="1">
        <Element index="0" value=""/>
      </Property>
      <Property name="SelectScaleArray" id="2257.SelectScaleArray" number_of_elements="1">
        <Element index="0" value=""/>
      </Property>
      <Property name="SelectionCellLabelBold" id="2257.SelectionCellLabelBold" number_of_elements="1">
        <Element index="0" value="0"/>
        <Domain name="bool" id="2257.SelectionCellLabelBold.bool"/>
      </Property>
      <Property name="SelectionCellLabelColor" id="2257.SelectionCellLabelColor" number_of_elements="3">
        <Element index="0" value="0"/>
        <Element index="1" value="1"/>
        <Element index="2" value="0"/>
        <Domain name="range" id="2257.SelectionCellLabelColor.range"/>
      </Property>
      <Property name="SelectionCellLabelFontFamily" id="2257.SelectionCellLabelFontFamily" number_of_elements="1">
        <Element index="0" value="0"/>
        <Domain name="enum" id="2257.SelectionCellLabelFontFamily.enum">
          <Entry value="0" text="Arial"/>
          <Entry value="1" text="Courier"/>
          <Entry value="2" text="Times"/>
        </Domain>
      </Property>
      <Property name="SelectionCellLabelFontSize" id="2257.SelectionCellLabelFontSize" number_of_elements="1">
        <Element index="0" value="18"/>
        <Domain name="range" id="2257.SelectionCellLabelFontSize.range"/>
      </Property>
      <Property name="SelectionCellLabelFormat" id="2257.SelectionCellLabelFormat" number_of_elements="1">
        <Element index="0" value=""/>
      </Property>
      <Property name="SelectionCellLabelItalic" id="2257.SelectionCellLabelItalic" number_of_elements="1">
        <Element index="0" value="0"/>
        <Domain name="bool" id="2257.SelectionCellLabelItalic.bool"/>
      </Property>
      <Property name="SelectionCellLabelJustification" id="2257.SelectionCellLabelJustification" number_of_elements="1">
        <Element index="0" value="0"/>
        <Domain name="enum" id="2257.SelectionCellLabelJustification.enum">
          <Entry value="0" text="Left"/>
          <Entry value="1" text="Center"/>
          <Entry value="2" text="Right"/>
        </Domain>
      </Property>
      <Property name="SelectionCellLabelOpacity" id="2257.SelectionCellLabelOpacity" number_of_elements="1">
        <Element index="0" value="1"/>
        <Domain name="range" id="2257.SelectionCellLabelOpacity.range"/>
      </Property>
      <Property name="SelectionCellLabelShadow" id="2257.SelectionCellLabelShadow" number_of_elements="1">
        <Element index="0" value="0"/>
        <Domain name="bool" id="2257.SelectionCellLabelShadow.bool"/>
      </Property>
      <Property name="SelectionCellLabelVisibility" id="2257.SelectionCellLabelVisibility" number_of_elements="1">
        <Element index="0" value="0"/>
        <Domain name="bool" id="2257.SelectionCellLabelVisibility.bool"/>
      </Property>
      <Property name="SelectionColor" id="2257.SelectionColor" number_of_elements="3">
        <Element index="0" value="1"/>
        <Element index="1" value="0"/>
        <Element index="2" value="1"/>
        <Domain name="range" id="2257.SelectionColor.range"/>
      </Property>
      <Property name="SelectionLineWidth" id="2257.SelectionLineWidth" number_of_elements="1">
        <Element index="0" value="2"/>
        <Domain name="range" id="2257.SelectionLineWidth.range"/>
      </Property>
      <Property name="SelectionOpacity" id="2257.SelectionOpacity" number_of_elements="1">
        <Element index="0" value="1"/>
        <Domain name="range" id="2257.SelectionOpacity.range"/>
      </Property>
      <Property name="SelectionPointLabelBold" id="2257.SelectionPointLabelBold" number_of_elements="1">
        <Element index="0" value="0"/>
        <Domain name="bool" id="2257.SelectionPointLabelBold.bool"/>
      </Property>
      <Property name="SelectionPointLabelColor" id="2257.SelectionPointLabelColor" number_of_elements="3">
        <Element index="0" value="0.5"/>
        <Element index="1" value="0.5"/>
        <Element index="2" value="0.5"/>
        <Domain name="range" id="2257.SelectionPointLabelColor.range"/>
      </Property>
      <Property name="SelectionPointLabelFontFamily" id="2257.SelectionPointLabelFontFamily" number_of_elements="1">
        <Element index="0" value="0"/>
        <Domain name="enum" id="2257.SelectionPointLabelFontFamily.enum">
          <Entry value="0" text="Arial"/>
          <Entry value="1" text="Courier"/>
          <Entry value="2" text="Times"/>
        </Domain>
      </Property>
      <Property name="SelectionPointLabelFontSize" id="2257.SelectionPointLabelFontSize" number_of_elements="1">
        <Element index="0" value="18"/>
        <Domain name="range" id="2257.SelectionPointLabelFontSize.range"/>
      </Property>
      <Property name="SelectionPointLabelFormat" id="2257.SelectionPointLabelFormat" number_of_elements="1">
        <Element index="0" value=""/>
      </Property>
      <Property name="SelectionPointLabelItalic" id="2257.SelectionPointLabelItalic" number_of_elements="1">
        <Element index="0" value="0"/>
        <Domain name="bool" id="2257.SelectionPointLabelItalic.bool"/>
      </Property>
      <Property name="SelectionPointLabelJustification" id="2257.SelectionPointLabelJustification" number_of_elements="1">
        <Element index="0" value="0"/>
        <Domain name="enum" id="2257.SelectionPointLabelJustification.enum">
          <Entry value="0" text="Left"/>
          <Entry value="1" text="Center"/>
          <Entry value="2" text="Right"/>
        </Domain>
      </Property>
      <Property name="SelectionPointLabelOpacity" id="2257.SelectionPointLabelOpacity" number_of_elements="1">
        <Element index="0" value="1"/>
        <Domain name="range" id="2257.SelectionPointLabelOpacity.range"/>
      </Property>
      <Property name="SelectionPointLabelShadow" id="2257.SelectionPointLabelShadow" number_of_elements="1">
        <Element index="0" value="0"/>
        <Domain name="bool" id="2257.SelectionPointLabelShadow.bool"/>
      </Property>
      <Property name="SelectionPointLabelVisibility" id="2257.SelectionPointLabelVisibility" number_of_elements="1">
        <Element index="0" value="0"/>
        <Domain name="bool" id="2257.SelectionPointLabelVisibility.bool"/>
      </Property>
      <Property name="SelectionPointSize" id="2257.SelectionPointSize" number_of_elements="1">
        <Element index="0" value="5"/>
        <Domain name="range" id="2257.SelectionPointSize.range"/>
      </Property>
      <Property name="SelectionRepresentation" id="2257.SelectionRepresentation" number_of_elements="1">
        <Element index="0" value="1"/>
        <Domain name="enum" id="2257.SelectionRepresentation.enum">
          <Entry value="0" text="Points"/>
          <Entry value="1" text="Wireframe"/>
          <Entry value="2" text="Surface"/>
        </Domain>
      </Property>
      <Property name="SelectionUseOutline" id="2257.SelectionUseOutline" number_of_elements="1">
        <Element index="0" value="0"/>
        <Domain name="bool" id="2257.SelectionUseOutline.bool"/>
      </Property>
      <Property name="Source" id="2257.Source">
        <Domain name="input_type" id="2257.Source.input_type"/>
        <Domain name="proxy_list" id="2257.Source.proxy_list"/>
      </Property>
      <Property name="Specular" id="2257.Specular" number_of_elements="1">
        <Element index="0" value="0.1"/>
        <Domain name="range" id="2257.Specular.range"/>
      </Property>
      <Property name="SpecularColor" id="2257.SpecularColor" number_of_elements="3">
        <Element index="0" value="1"/>
        <Element index="1" value="1"/>
        <Element index="2" value="1"/>
        <Domain name="range" id="2257.SpecularColor.range"/>
      </Property>
      <Property name="SpecularPower" id="2257.SpecularPower" number_of_elements="1">
        <Element index="0" value="100"/>
        <Domain name="range" id="2257.SpecularPower.range"/>
      </Property>
      <Property name="StaticMode" id="2257.StaticMode" number_of_elements="1">
        <Element index="0" value="0"/>
        <Domain name="bool" id="2257.StaticMode.bool"/>
      </Property>
      <Property name="SuppressLOD" id="2257.SuppressLOD" number_of_elements="1">
        <Element index="0" value="0"/>
        <Domain name="bool" id="2257.SuppressLOD.bool"/>
      </Property>
      <Property name="Texture" id="2257.Texture">
        <Domain name="groups" id="2257.Texture.groups"/>
      </Property>
    </Proxy>
    <Proxy group="representations" type="UnstructuredGridRepresentation" id="2352" servers="21">
      <Property name="CubeAxesVisibility" id="2352.CubeAxesVisibility" number_of_elements="1">
        <Element index="0" value="0"/>
        <Domain name="bool" id="2352.CubeAxesVisibility.bool"/>
      </Property>
      <Property name="Input" id="2352.Input" number_of_elements="1">
        <Proxy value="2017" output_port="0"/>
        <Domain name="input_array_cell" id="2352.Input.input_array_cell">
          <InputArray attribute_type="cell" number_of_components="0"/>
        </Domain>
        <Domain name="input_array_point" id="2352.Input.input_array_point">
          <InputArray attribute_type="point" number_of_components="0"/>
        </Domain>
        <Domain name="input_type" id="2352.Input.input_type"/>
      </Property>
      <Property name="Representation" id="2352.Representation" number_of_elements="1">
        <Element index="0" value="Surface"/>
        <Domain name="list" id="2352.Representation.list">
          <String text="3D Glyphs"/>
          <String text="Outline"/>
          <String text="Points"/>
          <String text="Surface"/>
          <String text="Surface With Edges"/>
          <String text="Volume"/>
          <String text="Wireframe"/>
        </Domain>
      </Property>
      <Property name="RepresentationTypesInfo" id="2352.RepresentationTypesInfo" number_of_elements="7">
        <Element index="0" value="3D Glyphs"/>
        <Element index="1" value="Outline"/>
        <Element index="2" value="Points"/>
        <Element index="3" value="Surface"/>
        <Element index="4" value="Surface With Edges"/>
        <Element index="5" value="Volume"/>
        <Element index="6" value="Wireframe"/>
      </Property>
      <Property name="SelectionCellFieldDataArrayName" id="2352.SelectionCellFieldDataArrayName" number_of_elements="1">
        <Element index="0" value="wall variable 0"/>
        <Domain name="array_list" id="2352.SelectionCellFieldDataArrayName.array_list">
          <String text="wall length"/>
          <String text="wall variable 0"/>
          <String text="wall variable 1"/>
        </Domain>
      </Property>
      <Property name="SelectionPointFieldDataArrayName" id="2352.SelectionPointFieldDataArrayName" number_of_elements="1">
        <Element index="0" value="vtkOriginalPointIds"/>
        <Domain name="array_list" id="2352.SelectionPointFieldDataArrayName.array_list"/>
      </Property>
      <Property name="SelectionVisibility" id="2352.SelectionVisibility" number_of_elements="1">
        <Element index="0" value="1"/>
        <Domain name="bool" id="2352.SelectionVisibility.bool"/>
      </Property>
      <Property name="Visibility" id="2352.Visibility" number_of_elements="1">
        <Element index="0" value="0"/>
        <Domain name="bool" id="2352.Visibility.bool"/>
      </Property>
      <Property name="AllowSpecularHighlightingWithScalarColoring" id="2352.AllowSpecularHighlightingWithScalarColoring" number_of_elements="1">
        <Element index="0" value="0"/>
        <Domain name="bool" id="2352.AllowSpecularHighlightingWithScalarColoring.bool"/>
      </Property>
      <Property name="Ambient" id="2352.Ambient" number_of_elements="1">
        <Element index="0" value="0"/>
        <Domain name="range" id="2352.Ambient.range"/>
      </Property>
      <Property name="AmbientColor" id="2352.AmbientColor" number_of_elements="3">
        <Element index="0" value="1"/>
        <Element index="1" value="1"/>
        <Element index="2" value="1"/>
        <Domain name="range" id="2352.AmbientColor.range"/>
      </Property>
      <Property name="BackfaceAmbientColor" id="2352.BackfaceAmbientColor" number_of_elements="3">
        <Element index="0" value="1"/>
        <Element index="1" value="1"/>
        <Element index="2" value="1"/>
        <Domain name="range" id="2352.BackfaceAmbientColor.range"/>
      </Property>
      <Property name="BackfaceDiffuseColor" id="2352.BackfaceDiffuseColor" number_of_elements="3">
        <Element index="0" value="0.866667"/>
        <Element index="1" value="0.866667"/>
        <Element index="2" value="0.866667"/>
        <Domain name="range" id="2352.BackfaceDiffuseColor.range"/>
      </Property>
      <Property name="BackfaceOpacity" id="2352.BackfaceOpacity" number_of_elements="1">
        <Element index="0" value="1"/>
        <Domain name="range" id="2352.BackfaceOpacity.range"/>
      </Property>
      <Property name="BackfaceRepresentation" id="2352.BackfaceRepresentation" number_of_elements="1">
        <Element index="0" value="400"/>
        <Domain name="enum" id="2352.BackfaceRepresentation.enum">
          <Entry value="400" text="Follow Frontface"/>
          <Entry value="401" text="Cull Backface"/>
          <Entry value="402" text="Cull Frontface"/>
          <Entry value="0" text="Points"/>
          <Entry value="1" text="Wireframe"/>
          <Entry value="2" text="Surface"/>
          <Entry value="3" text="Surface With Edges"/>
        </Domain>
      </Property>
      <Property name="ColorArrayName" id="2352.ColorArrayName" number_of_elements="1">
        <Element index="0" value=""/>
        <Domain name="array_list" id="2352.ColorArrayName.array_list"/>
      </Property>
      <Property name="ColorAttributeType" id="2352.ColorAttributeType" number_of_elements="1">
        <Element index="0" value="1"/>
        <Domain name="enum" id="2352.ColorAttributeType.enum">
          <Entry value="0" text="POINT_DATA"/>
          <Entry value="1" text="CELL_DATA"/>
          <Entry value="2" text="FIELD_DATA"/>
        </Domain>
      </Property>
      <Property name="CubeAxesColor" id="2352.CubeAxesColor" number_of_elements="3">
        <Element index="0" value="1"/>
        <Element index="1" value="1"/>
        <Element index="2" value="1"/>
        <Domain name="range" id="2352.CubeAxesColor.range"/>
      </Property>
      <Property name="CubeAxesCornerOffset" id="2352.CubeAxesCornerOffset" number_of_elements="1">
        <Element index="0" value="0"/>
        <Domain name="range" id="2352.CubeAxesCornerOffset.range"/>
      </Property>
      <Property name="CubeAxesEnableCustomAxisRange" id="2352.CubeAxesEnableCustomAxisRange" number_of_elements="1">
        <Element index="0" value="0"/>
        <Domain name="bool" id="2352.CubeAxesEnableCustomAxisRange.bool"/>
      </Property>
      <Property name="CubeAxesFlyMode" id="2352.CubeAxesFlyMode" number_of_elements="1">
        <Element index="0" value="1"/>
        <Domain name="enum" id="2352.CubeAxesFlyMode.enum">
          <Entry value="0" text="Outer Edges"/>
          <Entry value="1" text="Closest Triad"/>
          <Entry value="2" text="Furthest Triad"/>
          <Entry value="3" text="Static Triad"/>
          <Entry value="4" text="Static Edges"/>
        </Domain>
      </Property>
      <Property name="CubeAxesInertia" id="2352.CubeAxesInertia" number_of_elements="1">
        <Element index="0" value="1"/>
        <Domain name="range" id="2352.CubeAxesInertia.range"/>
      </Property>
      <Property name="CubeAxesTickLocation" id="2352.CubeAxesTickLocation" number_of_elements="1">
        <Element index="0" value="0"/>
        <Domain name="enum" id="2352.CubeAxesTickLocation.enum">
          <Entry value="0" text="Inside"/>
          <Entry value="1" text="Outside"/>
          <Entry value="2" text="Both"/>
        </Domain>
      </Property>
      <Property name="CubeAxesXAxisMinorTickVisibility" id="2352.CubeAxesXAxisMinorTickVisibility" number_of_elements="1">
        <Element index="0" value="1"/>
        <Domain name="bool" id="2352.CubeAxesXAxisMinorTickVisibility.bool"/>
      </Property>
      <Property name="CubeAxesXAxisRange" id="2352.CubeAxesXAxisRange" number_of_elements="2">
        <Element index="0" value="0"/>
        <Element index="1" value="1"/>
        <Domain name="range" id="2352.CubeAxesXAxisRange.range"/>
      </Property>
      <Property name="CubeAxesXAxisTickVisibility" id="2352.CubeAxesXAxisTickVisibility" number_of_elements="1">
        <Element index="0" value="1"/>
        <Domain name="bool" id="2352.CubeAxesXAxisTickVisibility.bool"/>
      </Property>
      <Property name="CubeAxesXAxisVisibility" id="2352.CubeAxesXAxisVisibility" number_of_elements="1">
        <Element index="0" value="1"/>
        <Domain name="bool" id="2352.CubeAxesXAxisVisibility.bool"/>
      </Property>
      <Property name="CubeAxesXGridLines" id="2352.CubeAxesXGridLines" number_of_elements="1">
        <Element index="0" value="0"/>
        <Domain name="bool" id="2352.CubeAxesXGridLines.bool"/>
      </Property>
      <Property name="CubeAxesXTitle" id="2352.CubeAxesXTitle" number_of_elements="1">
        <Element index="0" value="X-Axis"/>
      </Property>
      <Property name="CubeAxesYAxisMinorTickVisibility" id="2352.CubeAxesYAxisMinorTickVisibility" number_of_elements="1">
        <Element index="0" value="1"/>
        <Domain name="bool" id="2352.CubeAxesYAxisMinorTickVisibility.bool"/>
      </Property>
      <Property name="CubeAxesYAxisRange" id="2352.CubeAxesYAxisRange" number_of_elements="2">
        <Element index="0" value="0"/>
        <Element index="1" value="1"/>
        <Domain name="range" id="2352.CubeAxesYAxisRange.range"/>
      </Property>
      <Property name="CubeAxesYAxisTickVisibility" id="2352.CubeAxesYAxisTickVisibility" number_of_elements="1">
        <Element index="0" value="1"/>
        <Domain name="bool" id="2352.CubeAxesYAxisTickVisibility.bool"/>
      </Property>
      <Property name="CubeAxesYAxisVisibility" id="2352.CubeAxesYAxisVisibility" number_of_elements="1">
        <Element index="0" value="1"/>
        <Domain name="bool" id="2352.CubeAxesYAxisVisibility.bool"/>
      </Property>
      <Property name="CubeAxesYGridLines" id="2352.CubeAxesYGridLines" number_of_elements="1">
        <Element index="0" value="0"/>
        <Domain name="bool" id="2352.CubeAxesYGridLines.bool"/>
      </Property>
      <Property name="CubeAxesYTitle" id="2352.CubeAxesYTitle" number_of_elements="1">
        <Element index="0" value="Y-Axis"/>
      </Property>
      <Property name="CubeAxesZAxisMinorTickVisibility" id="2352.CubeAxesZAxisMinorTickVisibility" number_of_elements="1">
        <Element index="0" value="1"/>
        <Domain name="bool" id="2352.CubeAxesZAxisMinorTickVisibility.bool"/>
      </Property>
      <Property name="CubeAxesZAxisRange" id="2352.CubeAxesZAxisRange" number_of_elements="2">
        <Element index="0" value="0"/>
        <Element index="1" value="1"/>
        <Domain name="range" id="2352.CubeAxesZAxisRange.range"/>
      </Property>
      <Property name="CubeAxesZAxisTickVisibility" id="2352.CubeAxesZAxisTickVisibility" number_of_elements="1">
        <Element index="0" value="1"/>
        <Domain name="bool" id="2352.CubeAxesZAxisTickVisibility.bool"/>
      </Property>
      <Property name="CubeAxesZAxisVisibility" id="2352.CubeAxesZAxisVisibility" number_of_elements="1">
        <Element index="0" value="1"/>
        <Domain name="bool" id="2352.CubeAxesZAxisVisibility.bool"/>
      </Property>
      <Property name="CubeAxesZGridLines" id="2352.CubeAxesZGridLines" number_of_elements="1">
        <Element index="0" value="0"/>
        <Domain name="bool" id="2352.CubeAxesZGridLines.bool"/>
      </Property>
      <Property name="CubeAxesZTitle" id="2352.CubeAxesZTitle" number_of_elements="1">
        <Element index="0" value="Z-Axis"/>
      </Property>
      <Property name="CustomBounds" id="2352.CustomBounds" number_of_elements="6">
        <Element index="0" value="0"/>
        <Element index="1" value="1"/>
        <Element index="2" value="0"/>
        <Element index="3" value="1"/>
        <Element index="4" value="0"/>
        <Element index="5" value="1"/>
      </Property>
      <Property name="CustomBoundsActive" id="2352.CustomBoundsActive" number_of_elements="3">
        <Element index="0" value="0"/>
        <Element index="1" value="0"/>
        <Element index="2" value="0"/>
      </Property>
      <Property name="DataBounds" id="2352.DataBounds" number_of_elements="6">
        <Element index="0" value="3.21143e-322"/>
        <Element index="1" value="5.72637e-316"/>
        <Element index="2" value="6.90419e-310"/>
        <Element index="3" value="0"/>
        <Element index="4" value="5.72638e-316"/>
        <Element index="5" value="5.72638e-316"/>
      </Property>
      <Property name="Diffuse" id="2352.Diffuse" number_of_elements="1">
        <Element index="0" value="1"/>
        <Domain name="range" id="2352.Diffuse.range"/>
      </Property>
      <Property name="DiffuseColor" id="2352.DiffuseColor" number_of_elements="3">
        <Element index="0" value="0"/>
        <Element index="1" value="1"/>
        <Element index="2" value="0"/>
        <Domain name="range" id="2352.DiffuseColor.range"/>
      </Property>
      <Property name="EdgeColor" id="2352.EdgeColor" number_of_elements="3">
        <Element index="0" value="0"/>
        <Element index="1" value="0"/>
        <Element index="2" value="0.500008"/>
        <Domain name="range" id="2352.EdgeColor.range"/>
      </Property>
      <Property name="ExtractedBlockIndex" id="2352.ExtractedBlockIndex" number_of_elements="1">
        <Element index="0" value="0"/>
        <Domain name="tree" id="2352.ExtractedBlockIndex.tree"/>
      </Property>
      <Property name="InterpolateScalarsBeforeMapping" id="2352.InterpolateScalarsBeforeMapping" number_of_elements="1">
        <Element index="0" value="1"/>
        <Domain name="bool" id="2352.InterpolateScalarsBeforeMapping.bool"/>
      </Property>
      <Property name="Interpolation" id="2352.Interpolation" number_of_elements="1">
        <Element index="0" value="1"/>
        <Domain name="enum" id="2352.Interpolation.enum">
          <Entry value="0" text="Flat"/>
          <Entry value="1" text="Gouraud"/>
        </Domain>
      </Property>
      <Property name="LineWidth" id="2352.LineWidth" number_of_elements="1">
        <Element index="0" value="1"/>
        <Domain name="range" id="2352.LineWidth.range"/>
      </Property>
      <Property name="LookupTable" id="2352.LookupTable" number_of_elements="1">
        <Proxy value="2339"/>
        <Domain name="groups" id="2352.LookupTable.groups"/>
      </Property>
      <Property name="MapScalars" id="2352.MapScalars" number_of_elements="1">
        <Element index="0" value="1"/>
        <Domain name="bool" id="2352.MapScalars.bool"/>
      </Property>
      <Property name="Masking" id="2352.Masking" number_of_elements="1">
        <Element index="0" value="0"/>
        <Domain name="bool" id="2352.Masking.bool"/>
      </Property>
      <Property name="MeshVisibility" id="2352.MeshVisibility" number_of_elements="1">
        <Element index="0" value="0"/>
        <Domain name="bool" id="2352.MeshVisibility.bool"/>
      </Property>
      <Property name="NonlinearSubdivisionLevel" id="2352.NonlinearSubdivisionLevel" number_of_elements="1">
        <Element index="0" value="1"/>
        <Domain name="range" id="2352.NonlinearSubdivisionLevel.range"/>
      </Property>
      <Property name="Opacity" id="2352.Opacity" number_of_elements="1">
        <Element index="0" value="1"/>
        <Domain name="range" id="2352.Opacity.range"/>
      </Property>
      <Property name="Orient" id="2352.Orient" number_of_elements="1">
        <Element index="0" value="0"/>
        <Domain name="bool" id="2352.Orient.bool"/>
      </Property>
      <Property name="Orientation" id="2352.Orientation" number_of_elements="3">
        <Element index="0" value="0"/>
        <Element index="1" value="0"/>
        <Element index="2" value="0"/>
        <Domain name="range" id="2352.Orientation.range"/>
      </Property>
      <Property name="OrientationMode" id="2352.OrientationMode" number_of_elements="1">
        <Element index="0" value="0"/>
        <Domain name="enum" id="2352.OrientationMode.enum">
          <Entry value="0" text="Direction"/>
          <Entry value="1" text="Rotation"/>
        </Domain>
      </Property>
      <Property name="Origin" id="2352.Origin" number_of_elements="3">
        <Element index="0" value="0"/>
        <Element index="1" value="0"/>
        <Element index="2" value="0"/>
        <Domain name="range" id="2352.Origin.range"/>
      </Property>
      <Property name="Pickable" id="2352.Pickable" number_of_elements="1">
        <Element index="0" value="1"/>
        <Domain name="bool" id="2352.Pickable.bool"/>
      </Property>
      <Property name="PointSize" id="2352.PointSize" number_of_elements="1">
        <Element index="0" value="2"/>
        <Domain name="range" id="2352.PointSize.range"/>
      </Property>
      <Property name="Position" id="2352.Position" number_of_elements="3">
        <Element index="0" value="0"/>
        <Element index="1" value="0"/>
        <Element index="2" value="0"/>
        <Domain name="range" id="2352.Position.range"/>
      </Property>
      <Property name="ScalarOpacityFunction" id="2352.ScalarOpacityFunction" number_of_elements="1">
        <Proxy value="2340"/>
        <Domain name="groups" id="2352.ScalarOpacityFunction.groups"/>
      </Property>
      <Property name="ScalarOpacityUnitDistance" id="2352.ScalarOpacityUnitDistance" number_of_elements="1">
        <Element index="0" value="9.03721"/>
      </Property>
      <Property name="Scale" id="2352.Scale" number_of_elements="3">
        <Element index="0" value="1"/>
        <Element index="1" value="1"/>
        <Element index="2" value="1"/>
        <Domain name="range" id="2352.Scale.range"/>
      </Property>
      <Property name="ScaleFactor" id="2352.ScaleFactor" number_of_elements="1">
        <Element index="0" value="11.0944"/>
        <Domain name="bounds" id="2352.ScaleFactor.bounds"/>
        <Domain name="scalar_range" id="2352.ScaleFactor.scalar_range"/>
        <Domain name="vector_range" id="2352.ScaleFactor.vector_range"/>
      </Property>
      <Property name="ScaleMode" id="2352.ScaleMode" number_of_elements="1">
        <Element index="0" value="0"/>
        <Domain name="enum" id="2352.ScaleMode.enum">
          <Entry value="0" text="No Data Scaling Off"/>
          <Entry value="1" text="Magnitude"/>
          <Entry value="2" text="Vector Components"/>
        </Domain>
      </Property>
      <Property name="Scaling" id="2352.Scaling" number_of_elements="1">
        <Element index="0" value="0"/>
        <Domain name="bool" id="2352.Scaling.bool"/>
      </Property>
      <Property name="SelectMapper" id="2352.SelectMapper" number_of_elements="1">
        <Element index="0" value="Projected tetra"/>
        <Domain name="list" id="2352.SelectMapper.list">
          <String text="Projected tetra"/>
          <String text="HAVS"/>
          <String text="Z sweep"/>
          <String text="Bunyk ray cast"/>
        </Domain>
      </Property>
      <Property name="SelectMaskArray" id="2352.SelectMaskArray" number_of_elements="1">
        <Element index="0" value=""/>
      </Property>
      <Property name="SelectOrientationVectors" id="2352.SelectOrientationVectors" number_of_elements="1">
        <Element index="0" value=""/>
      </Property>
      <Property name="SelectScaleArray" id="2352.SelectScaleArray" number_of_elements="1">
        <Element index="0" value=""/>
      </Property>
      <Property name="SelectionCellLabelBold" id="2352.SelectionCellLabelBold" number_of_elements="1">
        <Element index="0" value="0"/>
        <Domain name="bool" id="2352.SelectionCellLabelBold.bool"/>
      </Property>
      <Property name="SelectionCellLabelColor" id="2352.SelectionCellLabelColor" number_of_elements="3">
        <Element index="0" value="0"/>
        <Element index="1" value="1"/>
        <Element index="2" value="0"/>
        <Domain name="range" id="2352.SelectionCellLabelColor.range"/>
      </Property>
      <Property name="SelectionCellLabelFontFamily" id="2352.SelectionCellLabelFontFamily" number_of_elements="1">
        <Element index="0" value="0"/>
        <Domain name="enum" id="2352.SelectionCellLabelFontFamily.enum">
          <Entry value="0" text="Arial"/>
          <Entry value="1" text="Courier"/>
          <Entry value="2" text="Times"/>
        </Domain>
      </Property>
      <Property name="SelectionCellLabelFontSize" id="2352.SelectionCellLabelFontSize" number_of_elements="1">
        <Element index="0" value="18"/>
        <Domain name="range" id="2352.SelectionCellLabelFontSize.range"/>
      </Property>
      <Property name="SelectionCellLabelFormat" id="2352.SelectionCellLabelFormat" number_of_elements="1">
        <Element index="0" value=""/>
      </Property>
      <Property name="SelectionCellLabelItalic" id="2352.SelectionCellLabelItalic" number_of_elements="1">
        <Element index="0" value="0"/>
        <Domain name="bool" id="2352.SelectionCellLabelItalic.bool"/>
      </Property>
      <Property name="SelectionCellLabelJustification" id="2352.SelectionCellLabelJustification" number_of_elements="1">
        <Element index="0" value="0"/>
        <Domain name="enum" id="2352.SelectionCellLabelJustification.enum">
          <Entry value="0" text="Left"/>
          <Entry value="1" text="Center"/>
          <Entry value="2" text="Right"/>
        </Domain>
      </Property>
      <Property name="SelectionCellLabelOpacity" id="2352.SelectionCellLabelOpacity" number_of_elements="1">
        <Element index="0" value="1"/>
        <Domain name="range" id="2352.SelectionCellLabelOpacity.range"/>
      </Property>
      <Property name="SelectionCellLabelShadow" id="2352.SelectionCellLabelShadow" number_of_elements="1">
        <Element index="0" value="0"/>
        <Domain name="bool" id="2352.SelectionCellLabelShadow.bool"/>
      </Property>
      <Property name="SelectionCellLabelVisibility" id="2352.SelectionCellLabelVisibility" number_of_elements="1">
        <Element index="0" value="0"/>
        <Domain name="bool" id="2352.SelectionCellLabelVisibility.bool"/>
      </Property>
      <Property name="SelectionColor" id="2352.SelectionColor" number_of_elements="3">
        <Element index="0" value="1"/>
        <Element index="1" value="0"/>
        <Element index="2" value="1"/>
        <Domain name="range" id="2352.SelectionColor.range"/>
      </Property>
      <Property name="SelectionLineWidth" id="2352.SelectionLineWidth" number_of_elements="1">
        <Element index="0" value="2"/>
        <Domain name="range" id="2352.SelectionLineWidth.range"/>
      </Property>
      <Property name="SelectionOpacity" id="2352.SelectionOpacity" number_of_elements="1">
        <Element index="0" value="1"/>
        <Domain name="range" id="2352.SelectionOpacity.range"/>
      </Property>
      <Property name="SelectionPointLabelBold" id="2352.SelectionPointLabelBold" number_of_elements="1">
        <Element index="0" value="0"/>
        <Domain name="bool" id="2352.SelectionPointLabelBold.bool"/>
      </Property>
      <Property name="SelectionPointLabelColor" id="2352.SelectionPointLabelColor" number_of_elements="3">
        <Element index="0" value="0.5"/>
        <Element index="1" value="0.5"/>
        <Element index="2" value="0.5"/>
        <Domain name="range" id="2352.SelectionPointLabelColor.range"/>
      </Property>
      <Property name="SelectionPointLabelFontFamily" id="2352.SelectionPointLabelFontFamily" number_of_elements="1">
        <Element index="0" value="0"/>
        <Domain name="enum" id="2352.SelectionPointLabelFontFamily.enum">
          <Entry value="0" text="Arial"/>
          <Entry value="1" text="Courier"/>
          <Entry value="2" text="Times"/>
        </Domain>
      </Property>
      <Property name="SelectionPointLabelFontSize" id="2352.SelectionPointLabelFontSize" number_of_elements="1">
        <Element index="0" value="18"/>
        <Domain name="range" id="2352.SelectionPointLabelFontSize.range"/>
      </Property>
      <Property name="SelectionPointLabelFormat" id="2352.SelectionPointLabelFormat" number_of_elements="1">
        <Element index="0" value=""/>
      </Property>
      <Property name="SelectionPointLabelItalic" id="2352.SelectionPointLabelItalic" number_of_elements="1">
        <Element index="0" value="0"/>
        <Domain name="bool" id="2352.SelectionPointLabelItalic.bool"/>
      </Property>
      <Property name="SelectionPointLabelJustification" id="2352.SelectionPointLabelJustification" number_of_elements="1">
        <Element index="0" value="0"/>
        <Domain name="enum" id="2352.SelectionPointLabelJustification.enum">
          <Entry value="0" text="Left"/>
          <Entry value="1" text="Center"/>
          <Entry value="2" text="Right"/>
        </Domain>
      </Property>
      <Property name="SelectionPointLabelOpacity" id="2352.SelectionPointLabelOpacity" number_of_elements="1">
        <Element index="0" value="1"/>
        <Domain name="range" id="2352.SelectionPointLabelOpacity.range"/>
      </Property>
      <Property name="SelectionPointLabelShadow" id="2352.SelectionPointLabelShadow" number_of_elements="1">
        <Element index="0" value="0"/>
        <Domain name="bool" id="2352.SelectionPointLabelShadow.bool"/>
      </Property>
      <Property name="SelectionPointLabelVisibility" id="2352.SelectionPointLabelVisibility" number_of_elements="1">
        <Element index="0" value="0"/>
        <Domain name="bool" id="2352.SelectionPointLabelVisibility.bool"/>
      </Property>
      <Property name="SelectionPointSize" id="2352.SelectionPointSize" number_of_elements="1">
        <Element index="0" value="5"/>
        <Domain name="range" id="2352.SelectionPointSize.range"/>
      </Property>
      <Property name="SelectionRepresentation" id="2352.SelectionRepresentation" number_of_elements="1">
        <Element index="0" value="1"/>
        <Domain name="enum" id="2352.SelectionRepresentation.enum">
          <Entry value="0" text="Points"/>
          <Entry value="1" text="Wireframe"/>
          <Entry value="2" text="Surface"/>
        </Domain>
      </Property>
      <Property name="SelectionUseOutline" id="2352.SelectionUseOutline" number_of_elements="1">
        <Element index="0" value="0"/>
        <Domain name="bool" id="2352.SelectionUseOutline.bool"/>
      </Property>
      <Property name="Source" id="2352.Source">
        <Domain name="input_type" id="2352.Source.input_type"/>
        <Domain name="proxy_list" id="2352.Source.proxy_list"/>
      </Property>
      <Property name="Specular" id="2352.Specular" number_of_elements="1">
        <Element index="0" value="0.1"/>
        <Domain name="range" id="2352.Specular.range"/>
      </Property>
      <Property name="SpecularColor" id="2352.SpecularColor" number_of_elements="3">
        <Element index="0" value="1"/>
        <Element index="1" value="1"/>
        <Element index="2" value="1"/>
        <Domain name="range" id="2352.SpecularColor.range"/>
      </Property>
      <Property name="SpecularPower" id="2352.SpecularPower" number_of_elements="1">
        <Element index="0" value="100"/>
        <Domain name="range" id="2352.SpecularPower.range"/>
      </Property>
      <Property name="StaticMode" id="2352.StaticMode" number_of_elements="1">
        <Element index="0" value="0"/>
        <Domain name="bool" id="2352.StaticMode.bool"/>
      </Property>
      <Property name="SuppressLOD" id="2352.SuppressLOD" number_of_elements="1">
        <Element index="0" value="0"/>
        <Domain name="bool" id="2352.SuppressLOD.bool"/>
      </Property>
      <Property name="Texture" id="2352.Texture">
        <Domain name="groups" id="2352.Texture.groups"/>
      </Property>
    </Proxy>
    <Proxy group="representations" type="GeometryRepresentation" id="2478" servers="21">
      <Property name="CubeAxesVisibility" id="2478.CubeAxesVisibility" number_of_elements="1">
        <Element index="0" value="0"/>
        <Domain name="bool" id="2478.CubeAxesVisibility.bool"/>
      </Property>
      <Property name="Input" id="2478.Input" number_of_elements="1">
        <Proxy value="2028" output_port="0"/>
        <Domain name="input_array_cell" id="2478.Input.input_array_cell">
          <InputArray attribute_type="cell" number_of_components="0"/>
        </Domain>
        <Domain name="input_array_point" id="2478.Input.input_array_point">
          <InputArray attribute_type="point" number_of_components="0"/>
        </Domain>
        <Domain name="input_type" id="2478.Input.input_type"/>
      </Property>
      <Property name="Representation" id="2478.Representation" number_of_elements="1">
        <Element index="0" value="Surface"/>
        <Domain name="list" id="2478.Representation.list">
          <String text="3D Glyphs"/>
          <String text="Outline"/>
          <String text="Points"/>
          <String text="Surface"/>
          <String text="Surface With Edges"/>
          <String text="Wireframe"/>
        </Domain>
      </Property>
      <Property name="RepresentationTypesInfo" id="2478.RepresentationTypesInfo" number_of_elements="6">
        <Element index="0" value="3D Glyphs"/>
        <Element index="1" value="Outline"/>
        <Element index="2" value="Points"/>
        <Element index="3" value="Surface"/>
        <Element index="4" value="Surface With Edges"/>
        <Element index="5" value="Wireframe"/>
      </Property>
      <Property name="SelectionCellFieldDataArrayName" id="2478.SelectionCellFieldDataArrayName" number_of_elements="1">
        <Element index="0" value="cell variable 4"/>
        <Domain name="array_list" id="2478.SelectionCellFieldDataArrayName.array_list"/>
      </Property>
      <Property name="SelectionPointFieldDataArrayName" id="2478.SelectionPointFieldDataArrayName" number_of_elements="1">
        <Element index="0" value="cell variable 4"/>
        <Domain name="array_list" id="2478.SelectionPointFieldDataArrayName.array_list">
          <String text="cell variable 10"/>
          <String text="cell variable 11"/>
          <String text="cell variable 12"/>
          <String text="cell variable 13"/>
          <String text="cell variable 14"/>
          <String text="cell variable 15"/>
          <String text="cell variable 16"/>
          <String text="cell variable 17"/>
          <String text="cell variable 18"/>
          <String text="cell variable 19"/>
          <String text="cell variable 20"/>
          <String text="cell variable 21"/>
          <String text="cell variable 22"/>
          <String text="cell variable 23"/>
          <String text="cell variable 24"/>
          <String text="cell variable 25"/>
          <String text="cell variable 26"/>
          <String text="cell variable 27"/>
          <String text="cell variable 28"/>
          <String text="cell variable 29"/>
          <String text="cell variable 30"/>
          <String text="cell variable 31"/>
          <String text="cell variable 32"/>
          <String text="cell variable 33"/>
          <String text="cell variable 34"/>
          <String text="cell variable 4"/>
          <String text="cell variable 5"/>
          <String text="cell variable 6"/>
          <String text="cell variable 7"/>
          <String text="cell variable 8"/>
          <String text="cell variable 9"/>
          <String text="cell vector"/>
          <String text="cell vector length"/>
        </Domain>
      </Property>
      <Property name="SelectionVisibility" id="2478.SelectionVisibility" number_of_elements="1">
        <Element index="0" value="1"/>
        <Domain name="bool" id="2478.SelectionVisibility.bool"/>
      </Property>
      <Property name="Visibility" id="2478.Visibility" number_of_elements="1">
        <Element index="0" value="1"/>
        <Domain name="bool" id="2478.Visibility.bool"/>
      </Property>
      <Property name="AllowSpecularHighlightingWithScalarColoring" id="2478.AllowSpecularHighlightingWithScalarColoring" number_of_elements="1">
        <Element index="0" value="0"/>
        <Domain name="bool" id="2478.AllowSpecularHighlightingWithScalarColoring.bool"/>
      </Property>
      <Property name="Ambient" id="2478.Ambient" number_of_elements="1">
        <Element index="0" value="0"/>
        <Domain name="range" id="2478.Ambient.range"/>
      </Property>
      <Property name="AmbientColor" id="2478.AmbientColor" number_of_elements="3">
        <Element index="0" value="1"/>
        <Element index="1" value="1"/>
        <Element index="2" value="1"/>
        <Domain name="range" id="2478.AmbientColor.range"/>
      </Property>
      <Property name="BackfaceAmbientColor" id="2478.BackfaceAmbientColor" number_of_elements="3">
        <Element index="0" value="1"/>
        <Element index="1" value="1"/>
        <Element index="2" value="1"/>
        <Domain name="range" id="2478.BackfaceAmbientColor.range"/>
      </Property>
      <Property name="BackfaceDiffuseColor" id="2478.BackfaceDiffuseColor" number_of_elements="3">
        <Element index="0" value="0.866667"/>
        <Element index="1" value="0.866667"/>
        <Element index="2" value="0.866667"/>
        <Domain name="range" id="2478.BackfaceDiffuseColor.range"/>
      </Property>
      <Property name="BackfaceOpacity" id="2478.BackfaceOpacity" number_of_elements="1">
        <Element index="0" value="1"/>
        <Domain name="range" id="2478.BackfaceOpacity.range"/>
      </Property>
      <Property name="BackfaceRepresentation" id="2478.BackfaceRepresentation" number_of_elements="1">
        <Element index="0" value="400"/>
        <Domain name="enum" id="2478.BackfaceRepresentation.enum">
          <Entry value="400" text="Follow Frontface"/>
          <Entry value="401" text="Cull Backface"/>
          <Entry value="402" text="Cull Frontface"/>
          <Entry value="0" text="Points"/>
          <Entry value="1" text="Wireframe"/>
          <Entry value="2" text="Surface"/>
          <Entry value="3" text="Surface With Edges"/>
        </Domain>
      </Property>
      <Property name="ColorArrayName" id="2478.ColorArrayName" number_of_elements="1">
        <Element index="0" value="cell variable 4"/>
        <Domain name="array_list" id="2478.ColorArrayName.array_list"/>
      </Property>
      <Property name="ColorAttributeType" id="2478.ColorAttributeType" number_of_elements="1">
        <Element index="0" value="0"/>
        <Domain name="enum" id="2478.ColorAttributeType.enum">
          <Entry value="0" text="POINT_DATA"/>
          <Entry value="1" text="CELL_DATA"/>
          <Entry value="2" text="FIELD_DATA"/>
        </Domain>
      </Property>
      <Property name="CubeAxesColor" id="2478.CubeAxesColor" number_of_elements="3">
        <Element index="0" value="1"/>
        <Element index="1" value="1"/>
        <Element index="2" value="1"/>
        <Domain name="range" id="2478.CubeAxesColor.range"/>
      </Property>
      <Property name="CubeAxesCornerOffset" id="2478.CubeAxesCornerOffset" number_of_elements="1">
        <Element index="0" value="0"/>
        <Domain name="range" id="2478.CubeAxesCornerOffset.range"/>
      </Property>
      <Property name="CubeAxesEnableCustomAxisRange" id="2478.CubeAxesEnableCustomAxisRange" number_of_elements="1">
        <Element index="0" value="0"/>
        <Domain name="bool" id="2478.CubeAxesEnableCustomAxisRange.bool"/>
      </Property>
      <Property name="CubeAxesFlyMode" id="2478.CubeAxesFlyMode" number_of_elements="1">
        <Element index="0" value="1"/>
        <Domain name="enum" id="2478.CubeAxesFlyMode.enum">
          <Entry value="0" text="Outer Edges"/>
          <Entry value="1" text="Closest Triad"/>
          <Entry value="2" text="Furthest Triad"/>
          <Entry value="3" text="Static Triad"/>
          <Entry value="4" text="Static Edges"/>
        </Domain>
      </Property>
      <Property name="CubeAxesInertia" id="2478.CubeAxesInertia" number_of_elements="1">
        <Element index="0" value="1"/>
        <Domain name="range" id="2478.CubeAxesInertia.range"/>
      </Property>
      <Property name="CubeAxesTickLocation" id="2478.CubeAxesTickLocation" number_of_elements="1">
        <Element index="0" value="0"/>
        <Domain name="enum" id="2478.CubeAxesTickLocation.enum">
          <Entry value="0" text="Inside"/>
          <Entry value="1" text="Outside"/>
          <Entry value="2" text="Both"/>
        </Domain>
      </Property>
      <Property name="CubeAxesXAxisMinorTickVisibility" id="2478.CubeAxesXAxisMinorTickVisibility" number_of_elements="1">
        <Element index="0" value="1"/>
        <Domain name="bool" id="2478.CubeAxesXAxisMinorTickVisibility.bool"/>
      </Property>
      <Property name="CubeAxesXAxisRange" id="2478.CubeAxesXAxisRange" number_of_elements="2">
        <Element index="0" value="0"/>
        <Element index="1" value="1"/>
        <Domain name="range" id="2478.CubeAxesXAxisRange.range"/>
      </Property>
      <Property name="CubeAxesXAxisTickVisibility" id="2478.CubeAxesXAxisTickVisibility" number_of_elements="1">
        <Element index="0" value="1"/>
        <Domain name="bool" id="2478.CubeAxesXAxisTickVisibility.bool"/>
      </Property>
      <Property name="CubeAxesXAxisVisibility" id="2478.CubeAxesXAxisVisibility" number_of_elements="1">
        <Element index="0" value="1"/>
        <Domain name="bool" id="2478.CubeAxesXAxisVisibility.bool"/>
      </Property>
      <Property name="CubeAxesXGridLines" id="2478.CubeAxesXGridLines" number_of_elements="1">
        <Element index="0" value="0"/>
        <Domain name="bool" id="2478.CubeAxesXGridLines.bool"/>
      </Property>
      <Property name="CubeAxesXTitle" id="2478.CubeAxesXTitle" number_of_elements="1">
        <Element index="0" value="X-Axis"/>
      </Property>
      <Property name="CubeAxesYAxisMinorTickVisibility" id="2478.CubeAxesYAxisMinorTickVisibility" number_of_elements="1">
        <Element index="0" value="1"/>
        <Domain name="bool" id="2478.CubeAxesYAxisMinorTickVisibility.bool"/>
      </Property>
      <Property name="CubeAxesYAxisRange" id="2478.CubeAxesYAxisRange" number_of_elements="2">
        <Element index="0" value="0"/>
        <Element index="1" value="1"/>
        <Domain name="range" id="2478.CubeAxesYAxisRange.range"/>
      </Property>
      <Property name="CubeAxesYAxisTickVisibility" id="2478.CubeAxesYAxisTickVisibility" number_of_elements="1">
        <Element index="0" value="1"/>
        <Domain name="bool" id="2478.CubeAxesYAxisTickVisibility.bool"/>
      </Property>
      <Property name="CubeAxesYAxisVisibility" id="2478.CubeAxesYAxisVisibility" number_of_elements="1">
        <Element index="0" value="1"/>
        <Domain name="bool" id="2478.CubeAxesYAxisVisibility.bool"/>
      </Property>
      <Property name="CubeAxesYGridLines" id="2478.CubeAxesYGridLines" number_of_elements="1">
        <Element index="0" value="0"/>
        <Domain name="bool" id="2478.CubeAxesYGridLines.bool"/>
      </Property>
      <Property name="CubeAxesYTitle" id="2478.CubeAxesYTitle" number_of_elements="1">
        <Element index="0" value="Y-Axis"/>
      </Property>
      <Property name="CubeAxesZAxisMinorTickVisibility" id="2478.CubeAxesZAxisMinorTickVisibility" number_of_elements="1">
        <Element index="0" value="1"/>
        <Domain name="bool" id="2478.CubeAxesZAxisMinorTickVisibility.bool"/>
      </Property>
      <Property name="CubeAxesZAxisRange" id="2478.CubeAxesZAxisRange" number_of_elements="2">
        <Element index="0" value="0"/>
        <Element index="1" value="1"/>
        <Domain name="range" id="2478.CubeAxesZAxisRange.range"/>
      </Property>
      <Property name="CubeAxesZAxisTickVisibility" id="2478.CubeAxesZAxisTickVisibility" number_of_elements="1">
        <Element index="0" value="1"/>
        <Domain name="bool" id="2478.CubeAxesZAxisTickVisibility.bool"/>
      </Property>
      <Property name="CubeAxesZAxisVisibility" id="2478.CubeAxesZAxisVisibility" number_of_elements="1">
        <Element index="0" value="1"/>
        <Domain name="bool" id="2478.CubeAxesZAxisVisibility.bool"/>
      </Property>
      <Property name="CubeAxesZGridLines" id="2478.CubeAxesZGridLines" number_of_elements="1">
        <Element index="0" value="0"/>
        <Domain name="bool" id="2478.CubeAxesZGridLines.bool"/>
      </Property>
      <Property name="CubeAxesZTitle" id="2478.CubeAxesZTitle" number_of_elements="1">
        <Element index="0" value="Z-Axis"/>
      </Property>
      <Property name="CustomBounds" id="2478.CustomBounds" number_of_elements="6">
        <Element index="0" value="0"/>
        <Element index="1" value="1"/>
        <Element index="2" value="0"/>
        <Element index="3" value="1"/>
        <Element index="4" value="0"/>
        <Element index="5" value="1"/>
      </Property>
      <Property name="CustomBoundsActive" id="2478.CustomBoundsActive" number_of_elements="3">
        <Element index="0" value="0"/>
        <Element index="1" value="0"/>
        <Element index="2" value="0"/>
      </Property>
      <Property name="DataBounds" id="2478.DataBounds" number_of_elements="6">
        <Element index="0" value="8.08785e-321"/>
        <Element index="1" value="3.45846e-323"/>
        <Element index="2" value="2.90524e-316"/>
        <Element index="3" value="8.48798e-314"/>
        <Element index="4" value="6.90413e-310"/>
        <Element index="5" value="2.90524e-316"/>
      </Property>
      <Property name="Diffuse" id="2478.Diffuse" number_of_elements="1">
        <Element index="0" value="1"/>
        <Domain name="range" id="2478.Diffuse.range"/>
      </Property>
      <Property name="DiffuseColor" id="2478.DiffuseColor" number_of_elements="3">
        <Element index="0" value="0.866667"/>
        <Element index="1" value="0.866667"/>
        <Element index="2" value="0.866667"/>
        <Domain name="range" id="2478.DiffuseColor.range"/>
      </Property>
      <Property name="EdgeColor" id="2478.EdgeColor" number_of_elements="3">
        <Element index="0" value="0"/>
        <Element index="1" value="0"/>
        <Element index="2" value="0.500008"/>
        <Domain name="range" id="2478.EdgeColor.range"/>
      </Property>
      <Property name="InterpolateScalarsBeforeMapping" id="2478.InterpolateScalarsBeforeMapping" number_of_elements="1">
        <Element index="0" value="1"/>
        <Domain name="bool" id="2478.InterpolateScalarsBeforeMapping.bool"/>
      </Property>
      <Property name="Interpolation" id="2478.Interpolation" number_of_elements="1">
        <Element index="0" value="1"/>
        <Domain name="enum" id="2478.Interpolation.enum">
          <Entry value="0" text="Flat"/>
          <Entry value="1" text="Gouraud"/>
        </Domain>
      </Property>
      <Property name="LineWidth" id="2478.LineWidth" number_of_elements="1">
        <Element index="0" value="1"/>
        <Domain name="range" id="2478.LineWidth.range"/>
      </Property>
      <Property name="LookupTable" id="2478.LookupTable" number_of_elements="1">
        <Proxy value="2466"/>
        <Domain name="groups" id="2478.LookupTable.groups"/>
      </Property>
      <Property name="MapScalars" id="2478.MapScalars" number_of_elements="1">
        <Element index="0" value="1"/>
        <Domain name="bool" id="2478.MapScalars.bool"/>
      </Property>
      <Property name="Masking" id="2478.Masking" number_of_elements="1">
        <Element index="0" value="0"/>
        <Domain name="bool" id="2478.Masking.bool"/>
      </Property>
      <Property name="MeshVisibility" id="2478.MeshVisibility" number_of_elements="1">
        <Element index="0" value="0"/>
        <Domain name="bool" id="2478.MeshVisibility.bool"/>
      </Property>
      <Property name="NonlinearSubdivisionLevel" id="2478.NonlinearSubdivisionLevel" number_of_elements="1">
        <Element index="0" value="1"/>
        <Domain name="range" id="2478.NonlinearSubdivisionLevel.range"/>
      </Property>
      <Property name="Opacity" id="2478.Opacity" number_of_elements="1">
        <Element index="0" value="1"/>
        <Domain name="range" id="2478.Opacity.range"/>
      </Property>
      <Property name="Orient" id="2478.Orient" number_of_elements="1">
        <Element index="0" value="0"/>
        <Domain name="bool" id="2478.Orient.bool"/>
      </Property>
      <Property name="Orientation" id="2478.Orientation" number_of_elements="3">
        <Element index="0" value="0"/>
        <Element index="1" value="0"/>
        <Element index="2" value="0"/>
        <Domain name="range" id="2478.Orientation.range"/>
      </Property>
      <Property name="OrientationMode" id="2478.OrientationMode" number_of_elements="1">
        <Element index="0" value="0"/>
        <Domain name="enum" id="2478.OrientationMode.enum">
          <Entry value="0" text="Direction"/>
          <Entry value="1" text="Rotation"/>
        </Domain>
      </Property>
      <Property name="Origin" id="2478.Origin" number_of_elements="3">
        <Element index="0" value="0"/>
        <Element index="1" value="0"/>
        <Element index="2" value="0"/>
        <Domain name="range" id="2478.Origin.range"/>
      </Property>
      <Property name="Pickable" id="2478.Pickable" number_of_elements="1">
        <Element index="0" value="1"/>
        <Domain name="bool" id="2478.Pickable.bool"/>
      </Property>
      <Property name="PointSize" id="2478.PointSize" number_of_elements="1">
        <Element index="0" value="2"/>
        <Domain name="range" id="2478.PointSize.range"/>
      </Property>
      <Property name="Position" id="2478.Position" number_of_elements="3">
        <Element index="0" value="0"/>
        <Element index="1" value="0"/>
        <Element index="2" value="0"/>
        <Domain name="range" id="2478.Position.range"/>
      </Property>
      <Property name="Scale" id="2478.Scale" number_of_elements="3">
        <Element index="0" value="1"/>
        <Element index="1" value="1"/>
        <Element index="2" value="1"/>
        <Domain name="range" id="2478.Scale.range"/>
      </Property>
      <Property name="ScaleFactor" id="2478.ScaleFactor" number_of_elements="1">
        <Element index="0" value="10.858"/>
        <Domain name="bounds" id="2478.ScaleFactor.bounds"/>
        <Domain name="scalar_range" id="2478.ScaleFactor.scalar_range"/>
        <Domain name="vector_range" id="2478.ScaleFactor.vector_range"/>
      </Property>
      <Property name="ScaleMode" id="2478.ScaleMode" number_of_elements="1">
        <Element index="0" value="0"/>
        <Domain name="enum" id="2478.ScaleMode.enum">
          <Entry value="0" text="No Data Scaling Off"/>
          <Entry value="1" text="Magnitude"/>
          <Entry value="2" text="Vector Components"/>
        </Domain>
      </Property>
      <Property name="Scaling" id="2478.Scaling" number_of_elements="1">
        <Element index="0" value="0"/>
        <Domain name="bool" id="2478.Scaling.bool"/>
      </Property>
      <Property name="SelectMaskArray" id="2478.SelectMaskArray" number_of_elements="1">
        <Element index="0" value=""/>
      </Property>
      <Property name="SelectOrientationVectors" id="2478.SelectOrientationVectors" number_of_elements="1">
        <Element index="0" value=""/>
      </Property>
      <Property name="SelectScaleArray" id="2478.SelectScaleArray" number_of_elements="1">
        <Element index="0" value=""/>
      </Property>
      <Property name="SelectionCellLabelBold" id="2478.SelectionCellLabelBold" number_of_elements="1">
        <Element index="0" value="0"/>
        <Domain name="bool" id="2478.SelectionCellLabelBold.bool"/>
      </Property>
      <Property name="SelectionCellLabelColor" id="2478.SelectionCellLabelColor" number_of_elements="3">
        <Element index="0" value="0"/>
        <Element index="1" value="1"/>
        <Element index="2" value="0"/>
        <Domain name="range" id="2478.SelectionCellLabelColor.range"/>
      </Property>
      <Property name="SelectionCellLabelFontFamily" id="2478.SelectionCellLabelFontFamily" number_of_elements="1">
        <Element index="0" value="0"/>
        <Domain name="enum" id="2478.SelectionCellLabelFontFamily.enum">
          <Entry value="0" text="Arial"/>
          <Entry value="1" text="Courier"/>
          <Entry value="2" text="Times"/>
        </Domain>
      </Property>
      <Property name="SelectionCellLabelFontSize" id="2478.SelectionCellLabelFontSize" number_of_elements="1">
        <Element index="0" value="18"/>
        <Domain name="range" id="2478.SelectionCellLabelFontSize.range"/>
      </Property>
      <Property name="SelectionCellLabelFormat" id="2478.SelectionCellLabelFormat" number_of_elements="1">
        <Element index="0" value=""/>
      </Property>
      <Property name="SelectionCellLabelItalic" id="2478.SelectionCellLabelItalic" number_of_elements="1">
        <Element index="0" value="0"/>
        <Domain name="bool" id="2478.SelectionCellLabelItalic.bool"/>
      </Property>
      <Property name="SelectionCellLabelJustification" id="2478.SelectionCellLabelJustification" number_of_elements="1">
        <Element index="0" value="0"/>
        <Domain name="enum" id="2478.SelectionCellLabelJustification.enum">
          <Entry value="0" text="Left"/>
          <Entry value="1" text="Center"/>
          <Entry value="2" text="Right"/>
        </Domain>
      </Property>
      <Property name="SelectionCellLabelOpacity" id="2478.SelectionCellLabelOpacity" number_of_elements="1">
        <Element index="0" value="1"/>
        <Domain name="range" id="2478.SelectionCellLabelOpacity.range"/>
      </Property>
      <Property name="SelectionCellLabelShadow" id="2478.SelectionCellLabelShadow" number_of_elements="1">
        <Element index="0" value="0"/>
        <Domain name="bool" id="2478.SelectionCellLabelShadow.bool"/>
      </Property>
      <Property name="SelectionCellLabelVisibility" id="2478.SelectionCellLabelVisibility" number_of_elements="1">
        <Element index="0" value="0"/>
        <Domain name="bool" id="2478.SelectionCellLabelVisibility.bool"/>
      </Property>
      <Property name="SelectionColor" id="2478.SelectionColor" number_of_elements="3">
        <Element index="0" value="1"/>
        <Element index="1" value="0"/>
        <Element index="2" value="1"/>
        <Domain name="range" id="2478.SelectionColor.range"/>
      </Property>
      <Property name="SelectionLineWidth" id="2478.SelectionLineWidth" number_of_elements="1">
        <Element index="0" value="2"/>
        <Domain name="range" id="2478.SelectionLineWidth.range"/>
      </Property>
      <Property name="SelectionOpacity" id="2478.SelectionOpacity" number_of_elements="1">
        <Element index="0" value="1"/>
        <Domain name="range" id="2478.SelectionOpacity.range"/>
      </Property>
      <Property name="SelectionPointLabelBold" id="2478.SelectionPointLabelBold" number_of_elements="1">
        <Element index="0" value="0"/>
        <Domain name="bool" id="2478.SelectionPointLabelBold.bool"/>
      </Property>
      <Property name="SelectionPointLabelColor" id="2478.SelectionPointLabelColor" number_of_elements="3">
        <Element index="0" value="0.5"/>
        <Element index="1" value="0.5"/>
        <Element index="2" value="0.5"/>
        <Domain name="range" id="2478.SelectionPointLabelColor.range"/>
      </Property>
      <Property name="SelectionPointLabelFontFamily" id="2478.SelectionPointLabelFontFamily" number_of_elements="1">
        <Element index="0" value="0"/>
        <Domain name="enum" id="2478.SelectionPointLabelFontFamily.enum">
          <Entry value="0" text="Arial"/>
          <Entry value="1" text="Courier"/>
          <Entry value="2" text="Times"/>
        </Domain>
      </Property>
      <Property name="SelectionPointLabelFontSize" id="2478.SelectionPointLabelFontSize" number_of_elements="1">
        <Element index="0" value="18"/>
        <Domain name="range" id="2478.SelectionPointLabelFontSize.range"/>
      </Property>
      <Property name="SelectionPointLabelFormat" id="2478.SelectionPointLabelFormat" number_of_elements="1">
        <Element index="0" value=""/>
      </Property>
      <Property name="SelectionPointLabelItalic" id="2478.SelectionPointLabelItalic" number_of_elements="1">
        <Element index="0" value="0"/>
        <Domain name="bool" id="2478.SelectionPointLabelItalic.bool"/>
      </Property>
      <Property name="SelectionPointLabelJustification" id="2478.SelectionPointLabelJustification" number_of_elements="1">
        <Element index="0" value="0"/>
        <Domain name="enum" id="2478.SelectionPointLabelJustification.enum">
          <Entry value="0" text="Left"/>
          <Entry value="1" text="Center"/>
          <Entry value="2" text="Right"/>
        </Domain>
      </Property>
      <Property name="SelectionPointLabelOpacity" id="2478.SelectionPointLabelOpacity" number_of_elements="1">
        <Element index="0" value="1"/>
        <Domain name="range" id="2478.SelectionPointLabelOpacity.range"/>
      </Property>
      <Property name="SelectionPointLabelShadow" id="2478.SelectionPointLabelShadow" number_of_elements="1">
        <Element index="0" value="0"/>
        <Domain name="bool" id="2478.SelectionPointLabelShadow.bool"/>
      </Property>
      <Property name="SelectionPointLabelVisibility" id="2478.SelectionPointLabelVisibility" number_of_elements="1">
        <Element index="0" value="0"/>
        <Domain name="bool" id="2478.SelectionPointLabelVisibility.bool"/>
      </Property>
      <Property name="SelectionPointSize" id="2478.SelectionPointSize" number_of_elements="1">
        <Element index="0" value="5"/>
        <Domain name="range" id="2478.SelectionPointSize.range"/>
      </Property>
      <Property name="SelectionRepresentation" id="2478.SelectionRepresentation" number_of_elements="1">
        <Element index="0" value="1"/>
        <Domain name="enum" id="2478.SelectionRepresentation.enum">
          <Entry value="0" text="Points"/>
          <Entry value="1" text="Wireframe"/>
          <Entry value="2" text="Surface"/>
        </Domain>
      </Property>
      <Property name="SelectionUseOutline" id="2478.SelectionUseOutline" number_of_elements="1">
        <Element index="0" value="0"/>
        <Domain name="bool" id="2478.SelectionUseOutline.bool"/>
      </Property>
      <Property name="Source" id="2478.Source">
        <Domain name="input_type" id="2478.Source.input_type"/>
        <Domain name="proxy_list" id="2478.Source.proxy_list"/>
      </Property>
      <Property name="Specular" id="2478.Specular" number_of_elements="1">
        <Element index="0" value="0.1"/>
        <Domain name="range" id="2478.Specular.range"/>
      </Property>
      <Property name="SpecularColor" id="2478.SpecularColor" number_of_elements="3">
        <Element index="0" value="1"/>
        <Element index="1" value="1"/>
        <Element index="2" value="1"/>
        <Domain name="range" id="2478.SpecularColor.range"/>
      </Property>
      <Property name="SpecularPower" id="2478.SpecularPower" number_of_elements="1">
        <Element index="0" value="100"/>
        <Domain name="range" id="2478.SpecularPower.range"/>
      </Property>
      <Property name="StaticMode" id="2478.StaticMode" number_of_elements="1">
        <Element index="0" value="0"/>
        <Domain name="bool" id="2478.StaticMode.bool"/>
      </Property>
      <Property name="SuppressLOD" id="2478.SuppressLOD" number_of_elements="1">
        <Element index="0" value="0"/>
        <Domain name="bool" id="2478.SuppressLOD.bool"/>
      </Property>
      <Property name="Texture" id="2478.Texture">
        <Domain name="groups" id="2478.Texture.groups"/>
      </Property>
    </Proxy>
    <Proxy group="representations" type="GeometryRepresentation" id="2555" servers="21">
      <Property name="CubeAxesVisibility" id="2555.CubeAxesVisibility" number_of_elements="1">
        <Element index="0" value="0"/>
        <Domain name="bool" id="2555.CubeAxesVisibility.bool"/>
      </Property>
      <Property name="Input" id="2555.Input" number_of_elements="1">
        <Proxy value="2117" output_port="0"/>
        <Domain name="input_array_cell" id="2555.Input.input_array_cell">
          <InputArray attribute_type="cell" number_of_components="0"/>
        </Domain>
        <Domain name="input_array_point" id="2555.Input.input_array_point">
          <InputArray attribute_type="point" number_of_components="0"/>
        </Domain>
        <Domain name="input_type" id="2555.Input.input_type"/>
      </Property>
      <Property name="Representation" id="2555.Representation" number_of_elements="1">
        <Element index="0" value="Surface"/>
        <Domain name="list" id="2555.Representation.list">
          <String text="3D Glyphs"/>
          <String text="Outline"/>
          <String text="Points"/>
          <String text="Surface"/>
          <String text="Surface With Edges"/>
          <String text="Wireframe"/>
        </Domain>
      </Property>
      <Property name="RepresentationTypesInfo" id="2555.RepresentationTypesInfo" number_of_elements="6">
        <Element index="0" value="3D Glyphs"/>
        <Element index="1" value="Outline"/>
        <Element index="2" value="Points"/>
        <Element index="3" value="Surface"/>
        <Element index="4" value="Surface With Edges"/>
        <Element index="5" value="Wireframe"/>
      </Property>
      <Property name="SelectionCellFieldDataArrayName" id="2555.SelectionCellFieldDataArrayName" number_of_elements="1">
        <Element index="0" value="cell variable 4"/>
        <Domain name="array_list" id="2555.SelectionCellFieldDataArrayName.array_list"/>
      </Property>
      <Property name="SelectionPointFieldDataArrayName" id="2555.SelectionPointFieldDataArrayName" number_of_elements="1">
        <Element index="0" value="cell variable 4"/>
        <Domain name="array_list" id="2555.SelectionPointFieldDataArrayName.array_list">
          <String text="cell variable 10"/>
          <String text="cell variable 11"/>
          <String text="cell variable 12"/>
          <String text="cell variable 13"/>
          <String text="cell variable 14"/>
          <String text="cell variable 15"/>
          <String text="cell variable 16"/>
          <String text="cell variable 17"/>
          <String text="cell variable 18"/>
          <String text="cell variable 19"/>
          <String text="cell variable 20"/>
          <String text="cell variable 21"/>
          <String text="cell variable 22"/>
          <String text="cell variable 23"/>
          <String text="cell variable 24"/>
          <String text="cell variable 25"/>
          <String text="cell variable 26"/>
          <String text="cell variable 27"/>
          <String text="cell variable 28"/>
          <String text="cell variable 29"/>
          <String text="cell variable 30"/>
          <String text="cell variable 31"/>
          <String text="cell variable 32"/>
          <String text="cell variable 33"/>
          <String text="cell variable 34"/>
          <String text="cell variable 4"/>
          <String text="cell variable 5"/>
          <String text="cell variable 6"/>
          <String text="cell variable 7"/>
          <String text="cell variable 8"/>
          <String text="cell variable 9"/>
          <String text="cell vector length"/>
          <String text="GlyphVector"/>
          <String text="TCoords"/>
        </Domain>
      </Property>
      <Property name="SelectionVisibility" id="2555.SelectionVisibility" number_of_elements="1">
        <Element index="0" value="1"/>
        <Domain name="bool" id="2555.SelectionVisibility.bool"/>
      </Property>
      <Property name="Visibility" id="2555.Visibility" number_of_elements="1">
        <Element index="0" value="0"/>
        <Domain name="bool" id="2555.Visibility.bool"/>
      </Property>
      <Property name="AllowSpecularHighlightingWithScalarColoring" id="2555.AllowSpecularHighlightingWithScalarColoring" number_of_elements="1">
        <Element index="0" value="0"/>
        <Domain name="bool" id="2555.AllowSpecularHighlightingWithScalarColoring.bool"/>
      </Property>
      <Property name="Ambient" id="2555.Ambient" number_of_elements="1">
        <Element index="0" value="0"/>
        <Domain name="range" id="2555.Ambient.range"/>
      </Property>
      <Property name="AmbientColor" id="2555.AmbientColor" number_of_elements="3">
        <Element index="0" value="1"/>
        <Element index="1" value="1"/>
        <Element index="2" value="1"/>
        <Domain name="range" id="2555.AmbientColor.range"/>
      </Property>
      <Property name="BackfaceAmbientColor" id="2555.BackfaceAmbientColor" number_of_elements="3">
        <Element index="0" value="1"/>
        <Element index="1" value="1"/>
        <Element index="2" value="1"/>
        <Domain name="range" id="2555.BackfaceAmbientColor.range"/>
      </Property>
      <Property name="BackfaceDiffuseColor" id="2555.BackfaceDiffuseColor" number_of_elements="3">
        <Element index="0" value="0.866667"/>
        <Element index="1" value="0.866667"/>
        <Element index="2" value="0.866667"/>
        <Domain name="range" id="2555.BackfaceDiffuseColor.range"/>
      </Property>
      <Property name="BackfaceOpacity" id="2555.BackfaceOpacity" number_of_elements="1">
        <Element index="0" value="1"/>
        <Domain name="range" id="2555.BackfaceOpacity.range"/>
      </Property>
      <Property name="BackfaceRepresentation" id="2555.BackfaceRepresentation" number_of_elements="1">
        <Element index="0" value="400"/>
        <Domain name="enum" id="2555.BackfaceRepresentation.enum">
          <Entry value="400" text="Follow Frontface"/>
          <Entry value="401" text="Cull Backface"/>
          <Entry value="402" text="Cull Frontface"/>
          <Entry value="0" text="Points"/>
          <Entry value="1" text="Wireframe"/>
          <Entry value="2" text="Surface"/>
          <Entry value="3" text="Surface With Edges"/>
        </Domain>
      </Property>
      <Property name="ColorArrayName" id="2555.ColorArrayName" number_of_elements="1">
        <Element index="0" value=""/>
        <Domain name="array_list" id="2555.ColorArrayName.array_list"/>
      </Property>
      <Property name="ColorAttributeType" id="2555.ColorAttributeType" number_of_elements="1">
        <Element index="0" value="0"/>
        <Domain name="enum" id="2555.ColorAttributeType.enum">
          <Entry value="0" text="POINT_DATA"/>
          <Entry value="1" text="CELL_DATA"/>
          <Entry value="2" text="FIELD_DATA"/>
        </Domain>
      </Property>
      <Property name="CubeAxesColor" id="2555.CubeAxesColor" number_of_elements="3">
        <Element index="0" value="1"/>
        <Element index="1" value="1"/>
        <Element index="2" value="1"/>
        <Domain name="range" id="2555.CubeAxesColor.range"/>
      </Property>
      <Property name="CubeAxesCornerOffset" id="2555.CubeAxesCornerOffset" number_of_elements="1">
        <Element index="0" value="0"/>
        <Domain name="range" id="2555.CubeAxesCornerOffset.range"/>
      </Property>
      <Property name="CubeAxesEnableCustomAxisRange" id="2555.CubeAxesEnableCustomAxisRange" number_of_elements="1">
        <Element index="0" value="0"/>
        <Domain name="bool" id="2555.CubeAxesEnableCustomAxisRange.bool"/>
      </Property>
      <Property name="CubeAxesFlyMode" id="2555.CubeAxesFlyMode" number_of_elements="1">
        <Element index="0" value="1"/>
        <Domain name="enum" id="2555.CubeAxesFlyMode.enum">
          <Entry value="0" text="Outer Edges"/>
          <Entry value="1" text="Closest Triad"/>
          <Entry value="2" text="Furthest Triad"/>
          <Entry value="3" text="Static Triad"/>
          <Entry value="4" text="Static Edges"/>
        </Domain>
      </Property>
      <Property name="CubeAxesInertia" id="2555.CubeAxesInertia" number_of_elements="1">
        <Element index="0" value="1"/>
        <Domain name="range" id="2555.CubeAxesInertia.range"/>
      </Property>
      <Property name="CubeAxesTickLocation" id="2555.CubeAxesTickLocation" number_of_elements="1">
        <Element index="0" value="0"/>
        <Domain name="enum" id="2555.CubeAxesTickLocation.enum">
          <Entry value="0" text="Inside"/>
          <Entry value="1" text="Outside"/>
          <Entry value="2" text="Both"/>
        </Domain>
      </Property>
      <Property name="CubeAxesXAxisMinorTickVisibility" id="2555.CubeAxesXAxisMinorTickVisibility" number_of_elements="1">
        <Element index="0" value="1"/>
        <Domain name="bool" id="2555.CubeAxesXAxisMinorTickVisibility.bool"/>
      </Property>
      <Property name="CubeAxesXAxisRange" id="2555.CubeAxesXAxisRange" number_of_elements="2">
        <Element index="0" value="0"/>
        <Element index="1" value="1"/>
        <Domain name="range" id="2555.CubeAxesXAxisRange.range"/>
      </Property>
      <Property name="CubeAxesXAxisTickVisibility" id="2555.CubeAxesXAxisTickVisibility" number_of_elements="1">
        <Element index="0" value="1"/>
        <Domain name="bool" id="2555.CubeAxesXAxisTickVisibility.bool"/>
      </Property>
      <Property name="CubeAxesXAxisVisibility" id="2555.CubeAxesXAxisVisibility" number_of_elements="1">
        <Element index="0" value="1"/>
        <Domain name="bool" id="2555.CubeAxesXAxisVisibility.bool"/>
      </Property>
      <Property name="CubeAxesXGridLines" id="2555.CubeAxesXGridLines" number_of_elements="1">
        <Element index="0" value="0"/>
        <Domain name="bool" id="2555.CubeAxesXGridLines.bool"/>
      </Property>
      <Property name="CubeAxesXTitle" id="2555.CubeAxesXTitle" number_of_elements="1">
        <Element index="0" value="X-Axis"/>
      </Property>
      <Property name="CubeAxesYAxisMinorTickVisibility" id="2555.CubeAxesYAxisMinorTickVisibility" number_of_elements="1">
        <Element index="0" value="1"/>
        <Domain name="bool" id="2555.CubeAxesYAxisMinorTickVisibility.bool"/>
      </Property>
      <Property name="CubeAxesYAxisRange" id="2555.CubeAxesYAxisRange" number_of_elements="2">
        <Element index="0" value="0"/>
        <Element index="1" value="1"/>
        <Domain name="range" id="2555.CubeAxesYAxisRange.range"/>
      </Property>
      <Property name="CubeAxesYAxisTickVisibility" id="2555.CubeAxesYAxisTickVisibility" number_of_elements="1">
        <Element index="0" value="1"/>
        <Domain name="bool" id="2555.CubeAxesYAxisTickVisibility.bool"/>
      </Property>
      <Property name="CubeAxesYAxisVisibility" id="2555.CubeAxesYAxisVisibility" number_of_elements="1">
        <Element index="0" value="1"/>
        <Domain name="bool" id="2555.CubeAxesYAxisVisibility.bool"/>
      </Property>
      <Property name="CubeAxesYGridLines" id="2555.CubeAxesYGridLines" number_of_elements="1">
        <Element index="0" value="0"/>
        <Domain name="bool" id="2555.CubeAxesYGridLines.bool"/>
      </Property>
      <Property name="CubeAxesYTitle" id="2555.CubeAxesYTitle" number_of_elements="1">
        <Element index="0" value="Y-Axis"/>
      </Property>
      <Property name="CubeAxesZAxisMinorTickVisibility" id="2555.CubeAxesZAxisMinorTickVisibility" number_of_elements="1">
        <Element index="0" value="1"/>
        <Domain name="bool" id="2555.CubeAxesZAxisMinorTickVisibility.bool"/>
      </Property>
      <Property name="CubeAxesZAxisRange" id="2555.CubeAxesZAxisRange" number_of_elements="2">
        <Element index="0" value="0"/>
        <Element index="1" value="1"/>
        <Domain name="range" id="2555.CubeAxesZAxisRange.range"/>
      </Property>
      <Property name="CubeAxesZAxisTickVisibility" id="2555.CubeAxesZAxisTickVisibility" number_of_elements="1">
        <Element index="0" value="1"/>
        <Domain name="bool" id="2555.CubeAxesZAxisTickVisibility.bool"/>
      </Property>
      <Property name="CubeAxesZAxisVisibility" id="2555.CubeAxesZAxisVisibility" number_of_elements="1">
        <Element index="0" value="1"/>
        <Domain name="bool" id="2555.CubeAxesZAxisVisibility.bool"/>
      </Property>
      <Property name="CubeAxesZGridLines" id="2555.CubeAxesZGridLines" number_of_elements="1">
        <Element index="0" value="0"/>
        <Domain name="bool" id="2555.CubeAxesZGridLines.bool"/>
      </Property>
      <Property name="CubeAxesZTitle" id="2555.CubeAxesZTitle" number_of_elements="1">
        <Element index="0" value="Z-Axis"/>
      </Property>
      <Property name="CustomBounds" id="2555.CustomBounds" number_of_elements="6">
        <Element index="0" value="0"/>
        <Element index="1" value="1"/>
        <Element index="2" value="0"/>
        <Element index="3" value="1"/>
        <Element index="4" value="0"/>
        <Element index="5" value="1"/>
      </Property>
      <Property name="CustomBoundsActive" id="2555.CustomBoundsActive" number_of_elements="3">
        <Element index="0" value="0"/>
        <Element index="1" value="0"/>
        <Element index="2" value="0"/>
      </Property>
      <Property name="DataBounds" id="2555.DataBounds" number_of_elements="6">
        <Element index="0" value="0"/>
        <Element index="1" value="0"/>
        <Element index="2" value="5.14521e-316"/>
        <Element index="3" value="8.48798e-314"/>
        <Element index="4" value="4.94066e-324"/>
        <Element index="5" value="5.14516e-316"/>
      </Property>
      <Property name="Diffuse" id="2555.Diffuse" number_of_elements="1">
        <Element index="0" value="1"/>
        <Domain name="range" id="2555.Diffuse.range"/>
      </Property>
      <Property name="DiffuseColor" id="2555.DiffuseColor" number_of_elements="3">
        <Element index="0" value="1"/>
        <Element index="1" value="0"/>
        <Element index="2" value="0"/>
        <Domain name="range" id="2555.DiffuseColor.range"/>
      </Property>
      <Property name="EdgeColor" id="2555.EdgeColor" number_of_elements="3">
        <Element index="0" value="0"/>
        <Element index="1" value="0"/>
        <Element index="2" value="0.500008"/>
        <Domain name="range" id="2555.EdgeColor.range"/>
      </Property>
      <Property name="InterpolateScalarsBeforeMapping" id="2555.InterpolateScalarsBeforeMapping" number_of_elements="1">
        <Element index="0" value="1"/>
        <Domain name="bool" id="2555.InterpolateScalarsBeforeMapping.bool"/>
      </Property>
      <Property name="Interpolation" id="2555.Interpolation" number_of_elements="1">
        <Element index="0" value="1"/>
        <Domain name="enum" id="2555.Interpolation.enum">
          <Entry value="0" text="Flat"/>
          <Entry value="1" text="Gouraud"/>
        </Domain>
      </Property>
      <Property name="LineWidth" id="2555.LineWidth" number_of_elements="1">
        <Element index="0" value="1"/>
        <Domain name="range" id="2555.LineWidth.range"/>
      </Property>
      <Property name="LookupTable" id="2555.LookupTable" number_of_elements="1">
        <Proxy value="2466"/>
        <Domain name="groups" id="2555.LookupTable.groups"/>
      </Property>
      <Property name="MapScalars" id="2555.MapScalars" number_of_elements="1">
        <Element index="0" value="1"/>
        <Domain name="bool" id="2555.MapScalars.bool"/>
      </Property>
      <Property name="Masking" id="2555.Masking" number_of_elements="1">
        <Element index="0" value="0"/>
        <Domain name="bool" id="2555.Masking.bool"/>
      </Property>
      <Property name="MeshVisibility" id="2555.MeshVisibility" number_of_elements="1">
        <Element index="0" value="0"/>
        <Domain name="bool" id="2555.MeshVisibility.bool"/>
      </Property>
      <Property name="NonlinearSubdivisionLevel" id="2555.NonlinearSubdivisionLevel" number_of_elements="1">
        <Element index="0" value="1"/>
        <Domain name="range" id="2555.NonlinearSubdivisionLevel.range"/>
      </Property>
      <Property name="Opacity" id="2555.Opacity" number_of_elements="1">
        <Element index="0" value="1"/>
        <Domain name="range" id="2555.Opacity.range"/>
      </Property>
      <Property name="Orient" id="2555.Orient" number_of_elements="1">
        <Element index="0" value="0"/>
        <Domain name="bool" id="2555.Orient.bool"/>
      </Property>
      <Property name="Orientation" id="2555.Orientation" number_of_elements="3">
        <Element index="0" value="0"/>
        <Element index="1" value="0"/>
        <Element index="2" value="0"/>
        <Domain name="range" id="2555.Orientation.range"/>
      </Property>
      <Property name="OrientationMode" id="2555.OrientationMode" number_of_elements="1">
        <Element index="0" value="0"/>
        <Domain name="enum" id="2555.OrientationMode.enum">
          <Entry value="0" text="Direction"/>
          <Entry value="1" text="Rotation"/>
        </Domain>
      </Property>
      <Property name="Origin" id="2555.Origin" number_of_elements="3">
        <Element index="0" value="0"/>
        <Element index="1" value="0"/>
        <Element index="2" value="0"/>
        <Domain name="range" id="2555.Origin.range"/>
      </Property>
      <Property name="Pickable" id="2555.Pickable" number_of_elements="1">
        <Element index="0" value="1"/>
        <Domain name="bool" id="2555.Pickable.bool"/>
      </Property>
      <Property name="PointSize" id="2555.PointSize" number_of_elements="1">
        <Element index="0" value="2"/>
        <Domain name="range" id="2555.PointSize.range"/>
      </Property>
      <Property name="Position" id="2555.Position" number_of_elements="3">
        <Element index="0" value="0"/>
        <Element index="1" value="0"/>
        <Element index="2" value="0"/>
        <Domain name="range" id="2555.Position.range"/>
      </Property>
      <Property name="Scale" id="2555.Scale" number_of_elements="3">
        <Element index="0" value="1"/>
        <Element index="1" value="1"/>
        <Element index="2" value="1"/>
        <Domain name="range" id="2555.Scale.range"/>
      </Property>
      <Property name="ScaleFactor" id="2555.ScaleFactor" number_of_elements="1">
        <Element index="0" value="11.0561"/>
        <Domain name="bounds" id="2555.ScaleFactor.bounds"/>
        <Domain name="scalar_range" id="2555.ScaleFactor.scalar_range"/>
        <Domain name="vector_range" id="2555.ScaleFactor.vector_range"/>
      </Property>
      <Property name="ScaleMode" id="2555.ScaleMode" number_of_elements="1">
        <Element index="0" value="0"/>
        <Domain name="enum" id="2555.ScaleMode.enum">
          <Entry value="0" text="No Data Scaling Off"/>
          <Entry value="1" text="Magnitude"/>
          <Entry value="2" text="Vector Components"/>
        </Domain>
      </Property>
      <Property name="Scaling" id="2555.Scaling" number_of_elements="1">
        <Element index="0" value="0"/>
        <Domain name="bool" id="2555.Scaling.bool"/>
      </Property>
      <Property name="SelectMaskArray" id="2555.SelectMaskArray" number_of_elements="1">
        <Element index="0" value=""/>
      </Property>
      <Property name="SelectOrientationVectors" id="2555.SelectOrientationVectors" number_of_elements="1">
        <Element index="0" value=""/>
      </Property>
      <Property name="SelectScaleArray" id="2555.SelectScaleArray" number_of_elements="1">
        <Element index="0" value=""/>
      </Property>
      <Property name="SelectionCellLabelBold" id="2555.SelectionCellLabelBold" number_of_elements="1">
        <Element index="0" value="0"/>
        <Domain name="bool" id="2555.SelectionCellLabelBold.bool"/>
      </Property>
      <Property name="SelectionCellLabelColor" id="2555.SelectionCellLabelColor" number_of_elements="3">
        <Element index="0" value="0"/>
        <Element index="1" value="1"/>
        <Element index="2" value="0"/>
        <Domain name="range" id="2555.SelectionCellLabelColor.range"/>
      </Property>
      <Property name="SelectionCellLabelFontFamily" id="2555.SelectionCellLabelFontFamily" number_of_elements="1">
        <Element index="0" value="0"/>
        <Domain name="enum" id="2555.SelectionCellLabelFontFamily.enum">
          <Entry value="0" text="Arial"/>
          <Entry value="1" text="Courier"/>
          <Entry value="2" text="Times"/>
        </Domain>
      </Property>
      <Property name="SelectionCellLabelFontSize" id="2555.SelectionCellLabelFontSize" number_of_elements="1">
        <Element index="0" value="18"/>
        <Domain name="range" id="2555.SelectionCellLabelFontSize.range"/>
      </Property>
      <Property name="SelectionCellLabelFormat" id="2555.SelectionCellLabelFormat" number_of_elements="1">
        <Element index="0" value=""/>
      </Property>
      <Property name="SelectionCellLabelItalic" id="2555.SelectionCellLabelItalic" number_of_elements="1">
        <Element index="0" value="0"/>
        <Domain name="bool" id="2555.SelectionCellLabelItalic.bool"/>
      </Property>
      <Property name="SelectionCellLabelJustification" id="2555.SelectionCellLabelJustification" number_of_elements="1">
        <Element index="0" value="0"/>
        <Domain name="enum" id="2555.SelectionCellLabelJustification.enum">
          <Entry value="0" text="Left"/>
          <Entry value="1" text="Center"/>
          <Entry value="2" text="Right"/>
        </Domain>
      </Property>
      <Property name="SelectionCellLabelOpacity" id="2555.SelectionCellLabelOpacity" number_of_elements="1">
        <Element index="0" value="1"/>
        <Domain name="range" id="2555.SelectionCellLabelOpacity.range"/>
      </Property>
      <Property name="SelectionCellLabelShadow" id="2555.SelectionCellLabelShadow" number_of_elements="1">
        <Element index="0" value="0"/>
        <Domain name="bool" id="2555.SelectionCellLabelShadow.bool"/>
      </Property>
      <Property name="SelectionCellLabelVisibility" id="2555.SelectionCellLabelVisibility" number_of_elements="1">
        <Element index="0" value="0"/>
        <Domain name="bool" id="2555.SelectionCellLabelVisibility.bool"/>
      </Property>
      <Property name="SelectionColor" id="2555.SelectionColor" number_of_elements="3">
        <Element index="0" value="1"/>
        <Element index="1" value="0"/>
        <Element index="2" value="1"/>
        <Domain name="range" id="2555.SelectionColor.range"/>
      </Property>
      <Property name="SelectionLineWidth" id="2555.SelectionLineWidth" number_of_elements="1">
        <Element index="0" value="2"/>
        <Domain name="range" id="2555.SelectionLineWidth.range"/>
      </Property>
      <Property name="SelectionOpacity" id="2555.SelectionOpacity" number_of_elements="1">
        <Element index="0" value="1"/>
        <Domain name="range" id="2555.SelectionOpacity.range"/>
      </Property>
      <Property name="SelectionPointLabelBold" id="2555.SelectionPointLabelBold" number_of_elements="1">
        <Element index="0" value="0"/>
        <Domain name="bool" id="2555.SelectionPointLabelBold.bool"/>
      </Property>
      <Property name="SelectionPointLabelColor" id="2555.SelectionPointLabelColor" number_of_elements="3">
        <Element index="0" value="0.5"/>
        <Element index="1" value="0.5"/>
        <Element index="2" value="0.5"/>
        <Domain name="range" id="2555.SelectionPointLabelColor.range"/>
      </Property>
      <Property name="SelectionPointLabelFontFamily" id="2555.SelectionPointLabelFontFamily" number_of_elements="1">
        <Element index="0" value="0"/>
        <Domain name="enum" id="2555.SelectionPointLabelFontFamily.enum">
          <Entry value="0" text="Arial"/>
          <Entry value="1" text="Courier"/>
          <Entry value="2" text="Times"/>
        </Domain>
      </Property>
      <Property name="SelectionPointLabelFontSize" id="2555.SelectionPointLabelFontSize" number_of_elements="1">
        <Element index="0" value="18"/>
        <Domain name="range" id="2555.SelectionPointLabelFontSize.range"/>
      </Property>
      <Property name="SelectionPointLabelFormat" id="2555.SelectionPointLabelFormat" number_of_elements="1">
        <Element index="0" value=""/>
      </Property>
      <Property name="SelectionPointLabelItalic" id="2555.SelectionPointLabelItalic" number_of_elements="1">
        <Element index="0" value="0"/>
        <Domain name="bool" id="2555.SelectionPointLabelItalic.bool"/>
      </Property>
      <Property name="SelectionPointLabelJustification" id="2555.SelectionPointLabelJustification" number_of_elements="1">
        <Element index="0" value="0"/>
        <Domain name="enum" id="2555.SelectionPointLabelJustification.enum">
          <Entry value="0" text="Left"/>
          <Entry value="1" text="Center"/>
          <Entry value="2" text="Right"/>
        </Domain>
      </Property>
      <Property name="SelectionPointLabelOpacity" id="2555.SelectionPointLabelOpacity" number_of_elements="1">
        <Element index="0" value="1"/>
        <Domain name="range" id="2555.SelectionPointLabelOpacity.range"/>
      </Property>
      <Property name="SelectionPointLabelShadow" id="2555.SelectionPointLabelShadow" number_of_elements="1">
        <Element index="0" value="0"/>
        <Domain name="bool" id="2555.SelectionPointLabelShadow.bool"/>
      </Property>
      <Property name="SelectionPointLabelVisibility" id="2555.SelectionPointLabelVisibility" number_of_elements="1">
        <Element index="0" value="0"/>
        <Domain name="bool" id="2555.SelectionPointLabelVisibility.bool"/>
      </Property>
      <Property name="SelectionPointSize" id="2555.SelectionPointSize" number_of_elements="1">
        <Element index="0" value="5"/>
        <Domain name="range" id="2555.SelectionPointSize.range"/>
      </Property>
      <Property name="SelectionRepresentation" id="2555.SelectionRepresentation" number_of_elements="1">
        <Element index="0" value="1"/>
        <Domain name="enum" id="2555.SelectionRepresentation.enum">
          <Entry value="0" text="Points"/>
          <Entry value="1" text="Wireframe"/>
          <Entry value="2" text="Surface"/>
        </Domain>
      </Property>
      <Property name="SelectionUseOutline" id="2555.SelectionUseOutline" number_of_elements="1">
        <Element index="0" value="0"/>
        <Domain name="bool" id="2555.SelectionUseOutline.bool"/>
      </Property>
      <Property name="Source" id="2555.Source">
        <Domain name="input_type" id="2555.Source.input_type"/>
        <Domain name="proxy_list" id="2555.Source.proxy_list"/>
      </Property>
      <Property name="Specular" id="2555.Specular" number_of_elements="1">
        <Element index="0" value="0.1"/>
        <Domain name="range" id="2555.Specular.range"/>
      </Property>
      <Property name="SpecularColor" id="2555.SpecularColor" number_of_elements="3">
        <Element index="0" value="1"/>
        <Element index="1" value="1"/>
        <Element index="2" value="1"/>
        <Domain name="range" id="2555.SpecularColor.range"/>
      </Property>
      <Property name="SpecularPower" id="2555.SpecularPower" number_of_elements="1">
        <Element index="0" value="100"/>
        <Domain name="range" id="2555.SpecularPower.range"/>
      </Property>
      <Property name="StaticMode" id="2555.StaticMode" number_of_elements="1">
        <Element index="0" value="0"/>
        <Domain name="bool" id="2555.StaticMode.bool"/>
      </Property>
      <Property name="SuppressLOD" id="2555.SuppressLOD" number_of_elements="1">
        <Element index="0" value="0"/>
        <Domain name="bool" id="2555.SuppressLOD.bool"/>
      </Property>
      <Property name="Texture" id="2555.Texture">
        <Domain name="groups" id="2555.Texture.groups"/>
      </Property>
    </Proxy>
    <Proxy group="representations" type="UnstructuredGridRepresentation" id="2649" servers="21">
      <Property name="CubeAxesVisibility" id="2649.CubeAxesVisibility" number_of_elements="1">
        <Element index="0" value="0"/>
        <Domain name="bool" id="2649.CubeAxesVisibility.bool"/>
      </Property>
      <Property name="Input" id="2649.Input" number_of_elements="1">
        <Proxy value="2132" output_port="0"/>
        <Domain name="input_array_cell" id="2649.Input.input_array_cell">
          <InputArray attribute_type="cell" number_of_components="0"/>
        </Domain>
        <Domain name="input_array_point" id="2649.Input.input_array_point">
          <InputArray attribute_type="point" number_of_components="0"/>
        </Domain>
        <Domain name="input_type" id="2649.Input.input_type"/>
      </Property>
      <Property name="Representation" id="2649.Representation" number_of_elements="1">
        <Element index="0" value="Surface"/>
        <Domain name="list" id="2649.Representation.list">
          <String text="3D Glyphs"/>
          <String text="Outline"/>
          <String text="Points"/>
          <String text="Surface"/>
          <String text="Surface With Edges"/>
          <String text="Volume"/>
          <String text="Wireframe"/>
        </Domain>
      </Property>
      <Property name="RepresentationTypesInfo" id="2649.RepresentationTypesInfo" number_of_elements="7">
        <Element index="0" value="3D Glyphs"/>
        <Element index="1" value="Outline"/>
        <Element index="2" value="Points"/>
        <Element index="3" value="Surface"/>
        <Element index="4" value="Surface With Edges"/>
        <Element index="5" value="Volume"/>
        <Element index="6" value="Wireframe"/>
      </Property>
      <Property name="SelectionCellFieldDataArrayName" id="2649.SelectionCellFieldDataArrayName" number_of_elements="1">
        <Element index="0" value="cell variable 4"/>
        <Domain name="array_list" id="2649.SelectionCellFieldDataArrayName.array_list">
          <String text="cell variable 10"/>
          <String text="cell variable 11"/>
          <String text="cell variable 12"/>
          <String text="cell variable 13"/>
          <String text="cell variable 14"/>
          <String text="cell variable 15"/>
          <String text="cell variable 16"/>
          <String text="cell variable 17"/>
          <String text="cell variable 18"/>
          <String text="cell variable 19"/>
          <String text="cell variable 20"/>
          <String text="cell variable 21"/>
          <String text="cell variable 22"/>
          <String text="cell variable 23"/>
          <String text="cell variable 24"/>
          <String text="cell variable 25"/>
          <String text="cell variable 26"/>
          <String text="cell variable 27"/>
          <String text="cell variable 28"/>
          <String text="cell variable 29"/>
          <String text="cell variable 30"/>
          <String text="cell variable 31"/>
          <String text="cell variable 32"/>
          <String text="cell variable 33"/>
          <String text="cell variable 34"/>
          <String text="cell variable 4"/>
          <String text="cell variable 5"/>
          <String text="cell variable 6"/>
          <String text="cell variable 7"/>
          <String text="cell variable 8"/>
          <String text="cell variable 9"/>
          <String text="cell vector"/>
          <String text="cell vector length"/>
        </Domain>
      </Property>
      <Property name="SelectionPointFieldDataArrayName" id="2649.SelectionPointFieldDataArrayName" number_of_elements="1">
        <Element index="0" value="vtkOriginalPointIds"/>
        <Domain name="array_list" id="2649.SelectionPointFieldDataArrayName.array_list"/>
      </Property>
      <Property name="SelectionVisibility" id="2649.SelectionVisibility" number_of_elements="1">
        <Element index="0" value="1"/>
        <Domain name="bool" id="2649.SelectionVisibility.bool"/>
      </Property>
      <Property name="Visibility" id="2649.Visibility" number_of_elements="1">
        <Element index="0" value="1"/>
        <Domain name="bool" id="2649.Visibility.bool"/>
      </Property>
      <Property name="AllowSpecularHighlightingWithScalarColoring" id="2649.AllowSpecularHighlightingWithScalarColoring" number_of_elements="1">
        <Element index="0" value="0"/>
        <Domain name="bool" id="2649.AllowSpecularHighlightingWithScalarColoring.bool"/>
      </Property>
      <Property name="Ambient" id="2649.Ambient" number_of_elements="1">
        <Element index="0" value="0"/>
        <Domain name="range" id="2649.Ambient.range"/>
      </Property>
      <Property name="AmbientColor" id="2649.AmbientColor" number_of_elements="3">
        <Element index="0" value="1"/>
        <Element index="1" value="1"/>
        <Element index="2" value="1"/>
        <Domain name="range" id="2649.AmbientColor.range"/>
      </Property>
      <Property name="BackfaceAmbientColor" id="2649.BackfaceAmbientColor" number_of_elements="3">
        <Element index="0" value="1"/>
        <Element index="1" value="1"/>
        <Element index="2" value="1"/>
        <Domain name="range" id="2649.BackfaceAmbientColor.range"/>
      </Property>
      <Property name="BackfaceDiffuseColor" id="2649.BackfaceDiffuseColor" number_of_elements="3">
        <Element index="0" value="0.866667"/>
        <Element index="1" value="0.866667"/>
        <Element index="2" value="0.866667"/>
        <Domain name="range" id="2649.BackfaceDiffuseColor.range"/>
      </Property>
      <Property name="BackfaceOpacity" id="2649.BackfaceOpacity" number_of_elements="1">
        <Element index="0" value="1"/>
        <Domain name="range" id="2649.BackfaceOpacity.range"/>
      </Property>
      <Property name="BackfaceRepresentation" id="2649.BackfaceRepresentation" number_of_elements="1">
        <Element index="0" value="400"/>
        <Domain name="enum" id="2649.BackfaceRepresentation.enum">
          <Entry value="400" text="Follow Frontface"/>
          <Entry value="401" text="Cull Backface"/>
          <Entry value="402" text="Cull Frontface"/>
          <Entry value="0" text="Points"/>
          <Entry value="1" text="Wireframe"/>
          <Entry value="2" text="Surface"/>
          <Entry value="3" text="Surface With Edges"/>
        </Domain>
      </Property>
      <Property name="ColorArrayName" id="2649.ColorArrayName" number_of_elements="1">
        <Element index="0" value="cell variable 24"/>
        <Domain name="array_list" id="2649.ColorArrayName.array_list"/>
      </Property>
      <Property name="ColorAttributeType" id="2649.ColorAttributeType" number_of_elements="1">
        <Element index="0" value="1"/>
        <Domain name="enum" id="2649.ColorAttributeType.enum">
          <Entry value="0" text="POINT_DATA"/>
          <Entry value="1" text="CELL_DATA"/>
          <Entry value="2" text="FIELD_DATA"/>
        </Domain>
      </Property>
      <Property name="CubeAxesColor" id="2649.CubeAxesColor" number_of_elements="3">
        <Element index="0" value="1"/>
        <Element index="1" value="1"/>
        <Element index="2" value="1"/>
        <Domain name="range" id="2649.CubeAxesColor.range"/>
      </Property>
      <Property name="CubeAxesCornerOffset" id="2649.CubeAxesCornerOffset" number_of_elements="1">
        <Element index="0" value="0"/>
        <Domain name="range" id="2649.CubeAxesCornerOffset.range"/>
      </Property>
      <Property name="CubeAxesEnableCustomAxisRange" id="2649.CubeAxesEnableCustomAxisRange" number_of_elements="1">
        <Element index="0" value="0"/>
        <Domain name="bool" id="2649.CubeAxesEnableCustomAxisRange.bool"/>
      </Property>
      <Property name="CubeAxesFlyMode" id="2649.CubeAxesFlyMode" number_of_elements="1">
        <Element index="0" value="1"/>
        <Domain name="enum" id="2649.CubeAxesFlyMode.enum">
          <Entry value="0" text="Outer Edges"/>
          <Entry value="1" text="Closest Triad"/>
          <Entry value="2" text="Furthest Triad"/>
          <Entry value="3" text="Static Triad"/>
          <Entry value="4" text="Static Edges"/>
        </Domain>
      </Property>
      <Property name="CubeAxesInertia" id="2649.CubeAxesInertia" number_of_elements="1">
        <Element index="0" value="1"/>
        <Domain name="range" id="2649.CubeAxesInertia.range"/>
      </Property>
      <Property name="CubeAxesTickLocation" id="2649.CubeAxesTickLocation" number_of_elements="1">
        <Element index="0" value="0"/>
        <Domain name="enum" id="2649.CubeAxesTickLocation.enum">
          <Entry value="0" text="Inside"/>
          <Entry value="1" text="Outside"/>
          <Entry value="2" text="Both"/>
        </Domain>
      </Property>
      <Property name="CubeAxesXAxisMinorTickVisibility" id="2649.CubeAxesXAxisMinorTickVisibility" number_of_elements="1">
        <Element index="0" value="1"/>
        <Domain name="bool" id="2649.CubeAxesXAxisMinorTickVisibility.bool"/>
      </Property>
      <Property name="CubeAxesXAxisRange" id="2649.CubeAxesXAxisRange" number_of_elements="2">
        <Element index="0" value="0"/>
        <Element index="1" value="1"/>
        <Domain name="range" id="2649.CubeAxesXAxisRange.range"/>
      </Property>
      <Property name="CubeAxesXAxisTickVisibility" id="2649.CubeAxesXAxisTickVisibility" number_of_elements="1">
        <Element index="0" value="1"/>
        <Domain name="bool" id="2649.CubeAxesXAxisTickVisibility.bool"/>
      </Property>
      <Property name="CubeAxesXAxisVisibility" id="2649.CubeAxesXAxisVisibility" number_of_elements="1">
        <Element index="0" value="1"/>
        <Domain name="bool" id="2649.CubeAxesXAxisVisibility.bool"/>
      </Property>
      <Property name="CubeAxesXGridLines" id="2649.CubeAxesXGridLines" number_of_elements="1">
        <Element index="0" value="0"/>
        <Domain name="bool" id="2649.CubeAxesXGridLines.bool"/>
      </Property>
      <Property name="CubeAxesXTitle" id="2649.CubeAxesXTitle" number_of_elements="1">
        <Element index="0" value="X-Axis"/>
      </Property>
      <Property name="CubeAxesYAxisMinorTickVisibility" id="2649.CubeAxesYAxisMinorTickVisibility" number_of_elements="1">
        <Element index="0" value="1"/>
        <Domain name="bool" id="2649.CubeAxesYAxisMinorTickVisibility.bool"/>
      </Property>
      <Property name="CubeAxesYAxisRange" id="2649.CubeAxesYAxisRange" number_of_elements="2">
        <Element index="0" value="0"/>
        <Element index="1" value="1"/>
        <Domain name="range" id="2649.CubeAxesYAxisRange.range"/>
      </Property>
      <Property name="CubeAxesYAxisTickVisibility" id="2649.CubeAxesYAxisTickVisibility" number_of_elements="1">
        <Element index="0" value="1"/>
        <Domain name="bool" id="2649.CubeAxesYAxisTickVisibility.bool"/>
      </Property>
      <Property name="CubeAxesYAxisVisibility" id="2649.CubeAxesYAxisVisibility" number_of_elements="1">
        <Element index="0" value="1"/>
        <Domain name="bool" id="2649.CubeAxesYAxisVisibility.bool"/>
      </Property>
      <Property name="CubeAxesYGridLines" id="2649.CubeAxesYGridLines" number_of_elements="1">
        <Element index="0" value="0"/>
        <Domain name="bool" id="2649.CubeAxesYGridLines.bool"/>
      </Property>
      <Property name="CubeAxesYTitle" id="2649.CubeAxesYTitle" number_of_elements="1">
        <Element index="0" value="Y-Axis"/>
      </Property>
      <Property name="CubeAxesZAxisMinorTickVisibility" id="2649.CubeAxesZAxisMinorTickVisibility" number_of_elements="1">
        <Element index="0" value="1"/>
        <Domain name="bool" id="2649.CubeAxesZAxisMinorTickVisibility.bool"/>
      </Property>
      <Property name="CubeAxesZAxisRange" id="2649.CubeAxesZAxisRange" number_of_elements="2">
        <Element index="0" value="0"/>
        <Element index="1" value="1"/>
        <Domain name="range" id="2649.CubeAxesZAxisRange.range"/>
      </Property>
      <Property name="CubeAxesZAxisTickVisibility" id="2649.CubeAxesZAxisTickVisibility" number_of_elements="1">
        <Element index="0" value="1"/>
        <Domain name="bool" id="2649.CubeAxesZAxisTickVisibility.bool"/>
      </Property>
      <Property name="CubeAxesZAxisVisibility" id="2649.CubeAxesZAxisVisibility" number_of_elements="1">
        <Element index="0" value="1"/>
        <Domain name="bool" id="2649.CubeAxesZAxisVisibility.bool"/>
      </Property>
      <Property name="CubeAxesZGridLines" id="2649.CubeAxesZGridLines" number_of_elements="1">
        <Element index="0" value="0"/>
        <Domain name="bool" id="2649.CubeAxesZGridLines.bool"/>
      </Property>
      <Property name="CubeAxesZTitle" id="2649.CubeAxesZTitle" number_of_elements="1">
        <Element index="0" value="Z-Axis"/>
      </Property>
      <Property name="CustomBounds" id="2649.CustomBounds" number_of_elements="6">
        <Element index="0" value="0"/>
        <Element index="1" value="1"/>
        <Element index="2" value="0"/>
        <Element index="3" value="1"/>
        <Element index="4" value="0"/>
        <Element index="5" value="1"/>
      </Property>
      <Property name="CustomBoundsActive" id="2649.CustomBoundsActive" number_of_elements="3">
        <Element index="0" value="0"/>
        <Element index="1" value="0"/>
        <Element index="2" value="0"/>
      </Property>
      <Property name="DataBounds" id="2649.DataBounds" number_of_elements="6">
        <Element index="0" value="1.02963e-320"/>
        <Element index="1" value="3.45846e-323"/>
        <Element index="2" value="2.44276e-316"/>
        <Element index="3" value="8.48798e-314"/>
        <Element index="4" value="6.90413e-310"/>
        <Element index="5" value="0"/>
      </Property>
      <Property name="Diffuse" id="2649.Diffuse" number_of_elements="1">
        <Element index="0" value="1"/>
        <Domain name="range" id="2649.Diffuse.range"/>
      </Property>
      <Property name="DiffuseColor" id="2649.DiffuseColor" number_of_elements="3">
        <Element index="0" value="0.866667"/>
        <Element index="1" value="0.866667"/>
        <Element index="2" value="0.866667"/>
        <Domain name="range" id="2649.DiffuseColor.range"/>
      </Property>
      <Property name="EdgeColor" id="2649.EdgeColor" number_of_elements="3">
        <Element index="0" value="0"/>
        <Element index="1" value="0"/>
        <Element index="2" value="0.500008"/>
        <Domain name="range" id="2649.EdgeColor.range"/>
      </Property>
      <Property name="ExtractedBlockIndex" id="2649.ExtractedBlockIndex" number_of_elements="1">
        <Element index="0" value="0"/>
        <Domain name="tree" id="2649.ExtractedBlockIndex.tree"/>
      </Property>
      <Property name="InterpolateScalarsBeforeMapping" id="2649.InterpolateScalarsBeforeMapping" number_of_elements="1">
        <Element index="0" value="1"/>
        <Domain name="bool" id="2649.InterpolateScalarsBeforeMapping.bool"/>
      </Property>
      <Property name="Interpolation" id="2649.Interpolation" number_of_elements="1">
        <Element index="0" value="1"/>
        <Domain name="enum" id="2649.Interpolation.enum">
          <Entry value="0" text="Flat"/>
          <Entry value="1" text="Gouraud"/>
        </Domain>
      </Property>
      <Property name="LineWidth" id="2649.LineWidth" number_of_elements="1">
        <Element index="0" value="1"/>
        <Domain name="range" id="2649.LineWidth.range"/>
      </Property>
      <Property name="LookupTable" id="2649.LookupTable" number_of_elements="1">
        <Proxy value="2363"/>
        <Domain name="groups" id="2649.LookupTable.groups"/>
      </Property>
      <Property name="MapScalars" id="2649.MapScalars" number_of_elements="1">
        <Element index="0" value="1"/>
        <Domain name="bool" id="2649.MapScalars.bool"/>
      </Property>
      <Property name="Masking" id="2649.Masking" number_of_elements="1">
        <Element index="0" value="0"/>
        <Domain name="bool" id="2649.Masking.bool"/>
      </Property>
      <Property name="MeshVisibility" id="2649.MeshVisibility" number_of_elements="1">
        <Element index="0" value="0"/>
        <Domain name="bool" id="2649.MeshVisibility.bool"/>
      </Property>
      <Property name="NonlinearSubdivisionLevel" id="2649.NonlinearSubdivisionLevel" number_of_elements="1">
        <Element index="0" value="1"/>
        <Domain name="range" id="2649.NonlinearSubdivisionLevel.range"/>
      </Property>
      <Property name="Opacity" id="2649.Opacity" number_of_elements="1">
        <Element index="0" value="1"/>
        <Domain name="range" id="2649.Opacity.range"/>
      </Property>
      <Property name="Orient" id="2649.Orient" number_of_elements="1">
        <Element index="0" value="0"/>
        <Domain name="bool" id="2649.Orient.bool"/>
      </Property>
      <Property name="Orientation" id="2649.Orientation" number_of_elements="3">
        <Element index="0" value="0"/>
        <Element index="1" value="0"/>
        <Element index="2" value="0"/>
        <Domain name="range" id="2649.Orientation.range"/>
      </Property>
      <Property name="OrientationMode" id="2649.OrientationMode" number_of_elements="1">
        <Element index="0" value="0"/>
        <Domain name="enum" id="2649.OrientationMode.enum">
          <Entry value="0" text="Direction"/>
          <Entry value="1" text="Rotation"/>
        </Domain>
      </Property>
      <Property name="Origin" id="2649.Origin" number_of_elements="3">
        <Element index="0" value="0"/>
        <Element index="1" value="0"/>
        <Element index="2" value="0"/>
        <Domain name="range" id="2649.Origin.range"/>
      </Property>
      <Property name="Pickable" id="2649.Pickable" number_of_elements="1">
        <Element index="0" value="1"/>
        <Domain name="bool" id="2649.Pickable.bool"/>
      </Property>
      <Property name="PointSize" id="2649.PointSize" number_of_elements="1">
        <Element index="0" value="2"/>
        <Domain name="range" id="2649.PointSize.range"/>
      </Property>
      <Property name="Position" id="2649.Position" number_of_elements="3">
        <Element index="0" value="0"/>
        <Element index="1" value="0"/>
        <Element index="2" value="0"/>
        <Domain name="range" id="2649.Position.range"/>
      </Property>
      <Property name="ScalarOpacityFunction" id="2649.ScalarOpacityFunction" number_of_elements="1">
        <Proxy value="2637"/>
        <Domain name="groups" id="2649.ScalarOpacityFunction.groups"/>
      </Property>
      <Property name="ScalarOpacityUnitDistance" id="2649.ScalarOpacityUnitDistance" number_of_elements="1">
        <Element index="0" value="9.96257"/>
      </Property>
      <Property name="Scale" id="2649.Scale" number_of_elements="3">
        <Element index="0" value="1"/>
        <Element index="1" value="1"/>
        <Element index="2" value="1"/>
        <Domain name="range" id="2649.Scale.range"/>
      </Property>
      <Property name="ScaleFactor" id="2649.ScaleFactor" number_of_elements="1">
        <Element index="0" value="10.2547"/>
        <Domain name="bounds" id="2649.ScaleFactor.bounds"/>
        <Domain name="scalar_range" id="2649.ScaleFactor.scalar_range"/>
        <Domain name="vector_range" id="2649.ScaleFactor.vector_range"/>
      </Property>
      <Property name="ScaleMode" id="2649.ScaleMode" number_of_elements="1">
        <Element index="0" value="0"/>
        <Domain name="enum" id="2649.ScaleMode.enum">
          <Entry value="0" text="No Data Scaling Off"/>
          <Entry value="1" text="Magnitude"/>
          <Entry value="2" text="Vector Components"/>
        </Domain>
      </Property>
      <Property name="Scaling" id="2649.Scaling" number_of_elements="1">
        <Element index="0" value="0"/>
        <Domain name="bool" id="2649.Scaling.bool"/>
      </Property>
      <Property name="SelectMapper" id="2649.SelectMapper" number_of_elements="1">
        <Element index="0" value="Projected tetra"/>
        <Domain name="list" id="2649.SelectMapper.list">
          <String text="Projected tetra"/>
          <String text="HAVS"/>
          <String text="Z sweep"/>
          <String text="Bunyk ray cast"/>
        </Domain>
      </Property>
      <Property name="SelectMaskArray" id="2649.SelectMaskArray" number_of_elements="1">
        <Element index="0" value=""/>
      </Property>
      <Property name="SelectOrientationVectors" id="2649.SelectOrientationVectors" number_of_elements="1">
        <Element index="0" value=""/>
      </Property>
      <Property name="SelectScaleArray" id="2649.SelectScaleArray" number_of_elements="1">
        <Element index="0" value=""/>
      </Property>
      <Property name="SelectionCellLabelBold" id="2649.SelectionCellLabelBold" number_of_elements="1">
        <Element index="0" value="0"/>
        <Domain name="bool" id="2649.SelectionCellLabelBold.bool"/>
      </Property>
      <Property name="SelectionCellLabelColor" id="2649.SelectionCellLabelColor" number_of_elements="3">
        <Element index="0" value="0"/>
        <Element index="1" value="1"/>
        <Element index="2" value="0"/>
        <Domain name="range" id="2649.SelectionCellLabelColor.range"/>
      </Property>
      <Property name="SelectionCellLabelFontFamily" id="2649.SelectionCellLabelFontFamily" number_of_elements="1">
        <Element index="0" value="0"/>
        <Domain name="enum" id="2649.SelectionCellLabelFontFamily.enum">
          <Entry value="0" text="Arial"/>
          <Entry value="1" text="Courier"/>
          <Entry value="2" text="Times"/>
        </Domain>
      </Property>
      <Property name="SelectionCellLabelFontSize" id="2649.SelectionCellLabelFontSize" number_of_elements="1">
        <Element index="0" value="18"/>
        <Domain name="range" id="2649.SelectionCellLabelFontSize.range"/>
      </Property>
      <Property name="SelectionCellLabelFormat" id="2649.SelectionCellLabelFormat" number_of_elements="1">
        <Element index="0" value=""/>
      </Property>
      <Property name="SelectionCellLabelItalic" id="2649.SelectionCellLabelItalic" number_of_elements="1">
        <Element index="0" value="0"/>
        <Domain name="bool" id="2649.SelectionCellLabelItalic.bool"/>
      </Property>
      <Property name="SelectionCellLabelJustification" id="2649.SelectionCellLabelJustification" number_of_elements="1">
        <Element index="0" value="0"/>
        <Domain name="enum" id="2649.SelectionCellLabelJustification.enum">
          <Entry value="0" text="Left"/>
          <Entry value="1" text="Center"/>
          <Entry value="2" text="Right"/>
        </Domain>
      </Property>
      <Property name="SelectionCellLabelOpacity" id="2649.SelectionCellLabelOpacity" number_of_elements="1">
        <Element index="0" value="1"/>
        <Domain name="range" id="2649.SelectionCellLabelOpacity.range"/>
      </Property>
      <Property name="SelectionCellLabelShadow" id="2649.SelectionCellLabelShadow" number_of_elements="1">
        <Element index="0" value="0"/>
        <Domain name="bool" id="2649.SelectionCellLabelShadow.bool"/>
      </Property>
      <Property name="SelectionCellLabelVisibility" id="2649.SelectionCellLabelVisibility" number_of_elements="1">
        <Element index="0" value="0"/>
        <Domain name="bool" id="2649.SelectionCellLabelVisibility.bool"/>
      </Property>
      <Property name="SelectionColor" id="2649.SelectionColor" number_of_elements="3">
        <Element index="0" value="1"/>
        <Element index="1" value="0"/>
        <Element index="2" value="1"/>
        <Domain name="range" id="2649.SelectionColor.range"/>
      </Property>
      <Property name="SelectionLineWidth" id="2649.SelectionLineWidth" number_of_elements="1">
        <Element index="0" value="2"/>
        <Domain name="range" id="2649.SelectionLineWidth.range"/>
      </Property>
      <Property name="SelectionOpacity" id="2649.SelectionOpacity" number_of_elements="1">
        <Element index="0" value="1"/>
        <Domain name="range" id="2649.SelectionOpacity.range"/>
      </Property>
      <Property name="SelectionPointLabelBold" id="2649.SelectionPointLabelBold" number_of_elements="1">
        <Element index="0" value="0"/>
        <Domain name="bool" id="2649.SelectionPointLabelBold.bool"/>
      </Property>
      <Property name="SelectionPointLabelColor" id="2649.SelectionPointLabelColor" number_of_elements="3">
        <Element index="0" value="0.5"/>
        <Element index="1" value="0.5"/>
        <Element index="2" value="0.5"/>
        <Domain name="range" id="2649.SelectionPointLabelColor.range"/>
      </Property>
      <Property name="SelectionPointLabelFontFamily" id="2649.SelectionPointLabelFontFamily" number_of_elements="1">
        <Element index="0" value="0"/>
        <Domain name="enum" id="2649.SelectionPointLabelFontFamily.enum">
          <Entry value="0" text="Arial"/>
          <Entry value="1" text="Courier"/>
          <Entry value="2" text="Times"/>
        </Domain>
      </Property>
      <Property name="SelectionPointLabelFontSize" id="2649.SelectionPointLabelFontSize" number_of_elements="1">
        <Element index="0" value="18"/>
        <Domain name="range" id="2649.SelectionPointLabelFontSize.range"/>
      </Property>
      <Property name="SelectionPointLabelFormat" id="2649.SelectionPointLabelFormat" number_of_elements="1">
        <Element index="0" value=""/>
      </Property>
      <Property name="SelectionPointLabelItalic" id="2649.SelectionPointLabelItalic" number_of_elements="1">
        <Element index="0" value="0"/>
        <Domain name="bool" id="2649.SelectionPointLabelItalic.bool"/>
      </Property>
      <Property name="SelectionPointLabelJustification" id="2649.SelectionPointLabelJustification" number_of_elements="1">
        <Element index="0" value="0"/>
        <Domain name="enum" id="2649.SelectionPointLabelJustification.enum">
          <Entry value="0" text="Left"/>
          <Entry value="1" text="Center"/>
          <Entry value="2" text="Right"/>
        </Domain>
      </Property>
      <Property name="SelectionPointLabelOpacity" id="2649.SelectionPointLabelOpacity" number_of_elements="1">
        <Element index="0" value="1"/>
        <Domain name="range" id="2649.SelectionPointLabelOpacity.range"/>
      </Property>
      <Property name="SelectionPointLabelShadow" id="2649.SelectionPointLabelShadow" number_of_elements="1">
        <Element index="0" value="0"/>
        <Domain name="bool" id="2649.SelectionPointLabelShadow.bool"/>
      </Property>
      <Property name="SelectionPointLabelVisibility" id="2649.SelectionPointLabelVisibility" number_of_elements="1">
        <Element index="0" value="0"/>
        <Domain name="bool" id="2649.SelectionPointLabelVisibility.bool"/>
      </Property>
      <Property name="SelectionPointSize" id="2649.SelectionPointSize" number_of_elements="1">
        <Element index="0" value="5"/>
        <Domain name="range" id="2649.SelectionPointSize.range"/>
      </Property>
      <Property name="SelectionRepresentation" id="2649.SelectionRepresentation" number_of_elements="1">
        <Element index="0" value="1"/>
        <Domain name="enum" id="2649.SelectionRepresentation.enum">
          <Entry value="0" text="Points"/>
          <Entry value="1" text="Wireframe"/>
          <Entry value="2" text="Surface"/>
        </Domain>
      </Property>
      <Property name="SelectionUseOutline" id="2649.SelectionUseOutline" number_of_elements="1">
        <Element index="0" value="0"/>
        <Domain name="bool" id="2649.SelectionUseOutline.bool"/>
      </Property>
      <Property name="Source" id="2649.Source">
        <Domain name="input_type" id="2649.Source.input_type"/>
        <Domain name="proxy_list" id="2649.Source.proxy_list"/>
      </Property>
      <Property name="Specular" id="2649.Specular" number_of_elements="1">
        <Element index="0" value="0.1"/>
        <Domain name="range" id="2649.Specular.range"/>
      </Property>
      <Property name="SpecularColor" id="2649.SpecularColor" number_of_elements="3">
        <Element index="0" value="1"/>
        <Element index="1" value="1"/>
        <Element index="2" value="1"/>
        <Domain name="range" id="2649.SpecularColor.range"/>
      </Property>
      <Property name="SpecularPower" id="2649.SpecularPower" number_of_elements="1">
        <Element index="0" value="100"/>
        <Domain name="range" id="2649.SpecularPower.range"/>
      </Property>
      <Property name="StaticMode" id="2649.StaticMode" number_of_elements="1">
        <Element index="0" value="0"/>
        <Domain name="bool" id="2649.StaticMode.bool"/>
      </Property>
      <Property name="SuppressLOD" id="2649.SuppressLOD" number_of_elements="1">
        <Element index="0" value="0"/>
        <Domain name="bool" id="2649.SuppressLOD.bool"/>
      </Property>
      <Property name="Texture" id="2649.Texture">
        <Domain name="groups" id="2649.Texture.groups"/>
      </Property>
    </Proxy>
    <Proxy group="representations" type="UnstructuredGridRepresentation" id="2742" servers="21">
      <Property name="CubeAxesVisibility" id="2742.CubeAxesVisibility" number_of_elements="1">
        <Element index="0" value="0"/>
        <Domain name="bool" id="2742.CubeAxesVisibility.bool"/>
      </Property>
      <Property name="Input" id="2742.Input" number_of_elements="1">
        <Proxy value="2147" output_port="0"/>
        <Domain name="input_array_cell" id="2742.Input.input_array_cell">
          <InputArray attribute_type="cell" number_of_components="0"/>
        </Domain>
        <Domain name="input_array_point" id="2742.Input.input_array_point">
          <InputArray attribute_type="point" number_of_components="0"/>
        </Domain>
        <Domain name="input_type" id="2742.Input.input_type"/>
      </Property>
      <Property name="Representation" id="2742.Representation" number_of_elements="1">
        <Element index="0" value="Surface"/>
        <Domain name="list" id="2742.Representation.list">
          <String text="3D Glyphs"/>
          <String text="Outline"/>
          <String text="Points"/>
          <String text="Surface"/>
          <String text="Surface With Edges"/>
          <String text="Volume"/>
          <String text="Wireframe"/>
        </Domain>
      </Property>
      <Property name="RepresentationTypesInfo" id="2742.RepresentationTypesInfo" number_of_elements="7">
        <Element index="0" value="3D Glyphs"/>
        <Element index="1" value="Outline"/>
        <Element index="2" value="Points"/>
        <Element index="3" value="Surface"/>
        <Element index="4" value="Surface With Edges"/>
        <Element index="5" value="Volume"/>
        <Element index="6" value="Wireframe"/>
      </Property>
      <Property name="SelectionCellFieldDataArrayName" id="2742.SelectionCellFieldDataArrayName" number_of_elements="1">
        <Element index="0" value="wall variable 0"/>
        <Domain name="array_list" id="2742.SelectionCellFieldDataArrayName.array_list">
          <String text="wall length"/>
          <String text="wall variable 0"/>
          <String text="wall variable 1"/>
        </Domain>
      </Property>
      <Property name="SelectionPointFieldDataArrayName" id="2742.SelectionPointFieldDataArrayName" number_of_elements="1">
        <Element index="0" value="vtkOriginalPointIds"/>
        <Domain name="array_list" id="2742.SelectionPointFieldDataArrayName.array_list"/>
      </Property>
      <Property name="SelectionVisibility" id="2742.SelectionVisibility" number_of_elements="1">
        <Element index="0" value="1"/>
        <Domain name="bool" id="2742.SelectionVisibility.bool"/>
      </Property>
      <Property name="Visibility" id="2742.Visibility" number_of_elements="1">
        <Element index="0" value="1"/>
        <Domain name="bool" id="2742.Visibility.bool"/>
      </Property>
      <Property name="AllowSpecularHighlightingWithScalarColoring" id="2742.AllowSpecularHighlightingWithScalarColoring" number_of_elements="1">
        <Element index="0" value="0"/>
        <Domain name="bool" id="2742.AllowSpecularHighlightingWithScalarColoring.bool"/>
      </Property>
      <Property name="Ambient" id="2742.Ambient" number_of_elements="1">
        <Element index="0" value="0"/>
        <Domain name="range" id="2742.Ambient.range"/>
      </Property>
      <Property name="AmbientColor" id="2742.AmbientColor" number_of_elements="3">
        <Element index="0" value="1"/>
        <Element index="1" value="1"/>
        <Element index="2" value="1"/>
        <Domain name="range" id="2742.AmbientColor.range"/>
      </Property>
      <Property name="BackfaceAmbientColor" id="2742.BackfaceAmbientColor" number_of_elements="3">
        <Element index="0" value="1"/>
        <Element index="1" value="1"/>
        <Element index="2" value="1"/>
        <Domain name="range" id="2742.BackfaceAmbientColor.range"/>
      </Property>
      <Property name="BackfaceDiffuseColor" id="2742.BackfaceDiffuseColor" number_of_elements="3">
        <Element index="0" value="0.866667"/>
        <Element index="1" value="0.866667"/>
        <Element index="2" value="0.866667"/>
        <Domain name="range" id="2742.BackfaceDiffuseColor.range"/>
      </Property>
      <Property name="BackfaceOpacity" id="2742.BackfaceOpacity" number_of_elements="1">
        <Element index="0" value="1"/>
        <Domain name="range" id="2742.BackfaceOpacity.range"/>
      </Property>
      <Property name="BackfaceRepresentation" id="2742.BackfaceRepresentation" number_of_elements="1">
        <Element index="0" value="400"/>
        <Domain name="enum" id="2742.BackfaceRepresentation.enum">
          <Entry value="400" text="Follow Frontface"/>
          <Entry value="401" text="Cull Backface"/>
          <Entry value="402" text="Cull Frontface"/>
          <Entry value="0" text="Points"/>
          <Entry value="1" text="Wireframe"/>
          <Entry value="2" text="Surface"/>
          <Entry value="3" text="Surface With Edges"/>
        </Domain>
      </Property>
      <Property name="ColorArrayName" id="2742.ColorArrayName" number_of_elements="1">
        <Element index="0" value=""/>
        <Domain name="array_list" id="2742.ColorArrayName.array_list"/>
      </Property>
      <Property name="ColorAttributeType" id="2742.ColorAttributeType" number_of_elements="1">
        <Element index="0" value="0"/>
        <Domain name="enum" id="2742.ColorAttributeType.enum">
          <Entry value="0" text="POINT_DATA"/>
          <Entry value="1" text="CELL_DATA"/>
          <Entry value="2" text="FIELD_DATA"/>
        </Domain>
      </Property>
      <Property name="CubeAxesColor" id="2742.CubeAxesColor" number_of_elements="3">
        <Element index="0" value="1"/>
        <Element index="1" value="1"/>
        <Element index="2" value="1"/>
        <Domain name="range" id="2742.CubeAxesColor.range"/>
      </Property>
      <Property name="CubeAxesCornerOffset" id="2742.CubeAxesCornerOffset" number_of_elements="1">
        <Element index="0" value="0"/>
        <Domain name="range" id="2742.CubeAxesCornerOffset.range"/>
      </Property>
      <Property name="CubeAxesEnableCustomAxisRange" id="2742.CubeAxesEnableCustomAxisRange" number_of_elements="1">
        <Element index="0" value="0"/>
        <Domain name="bool" id="2742.CubeAxesEnableCustomAxisRange.bool"/>
      </Property>
      <Property name="CubeAxesFlyMode" id="2742.CubeAxesFlyMode" number_of_elements="1">
        <Element index="0" value="1"/>
        <Domain name="enum" id="2742.CubeAxesFlyMode.enum">
          <Entry value="0" text="Outer Edges"/>
          <Entry value="1" text="Closest Triad"/>
          <Entry value="2" text="Furthest Triad"/>
          <Entry value="3" text="Static Triad"/>
          <Entry value="4" text="Static Edges"/>
        </Domain>
      </Property>
      <Property name="CubeAxesInertia" id="2742.CubeAxesInertia" number_of_elements="1">
        <Element index="0" value="1"/>
        <Domain name="range" id="2742.CubeAxesInertia.range"/>
      </Property>
      <Property name="CubeAxesTickLocation" id="2742.CubeAxesTickLocation" number_of_elements="1">
        <Element index="0" value="0"/>
        <Domain name="enum" id="2742.CubeAxesTickLocation.enum">
          <Entry value="0" text="Inside"/>
          <Entry value="1" text="Outside"/>
          <Entry value="2" text="Both"/>
        </Domain>
      </Property>
      <Property name="CubeAxesXAxisMinorTickVisibility" id="2742.CubeAxesXAxisMinorTickVisibility" number_of_elements="1">
        <Element index="0" value="1"/>
        <Domain name="bool" id="2742.CubeAxesXAxisMinorTickVisibility.bool"/>
      </Property>
      <Property name="CubeAxesXAxisRange" id="2742.CubeAxesXAxisRange" number_of_elements="2">
        <Element index="0" value="0"/>
        <Element index="1" value="1"/>
        <Domain name="range" id="2742.CubeAxesXAxisRange.range"/>
      </Property>
      <Property name="CubeAxesXAxisTickVisibility" id="2742.CubeAxesXAxisTickVisibility" number_of_elements="1">
        <Element index="0" value="1"/>
        <Domain name="bool" id="2742.CubeAxesXAxisTickVisibility.bool"/>
      </Property>
      <Property name="CubeAxesXAxisVisibility" id="2742.CubeAxesXAxisVisibility" number_of_elements="1">
        <Element index="0" value="1"/>
        <Domain name="bool" id="2742.CubeAxesXAxisVisibility.bool"/>
      </Property>
      <Property name="CubeAxesXGridLines" id="2742.CubeAxesXGridLines" number_of_elements="1">
        <Element index="0" value="0"/>
        <Domain name="bool" id="2742.CubeAxesXGridLines.bool"/>
      </Property>
      <Property name="CubeAxesXTitle" id="2742.CubeAxesXTitle" number_of_elements="1">
        <Element index="0" value="X-Axis"/>
      </Property>
      <Property name="CubeAxesYAxisMinorTickVisibility" id="2742.CubeAxesYAxisMinorTickVisibility" number_of_elements="1">
        <Element index="0" value="1"/>
        <Domain name="bool" id="2742.CubeAxesYAxisMinorTickVisibility.bool"/>
      </Property>
      <Property name="CubeAxesYAxisRange" id="2742.CubeAxesYAxisRange" number_of_elements="2">
        <Element index="0" value="0"/>
        <Element index="1" value="1"/>
        <Domain name="range" id="2742.CubeAxesYAxisRange.range"/>
      </Property>
      <Property name="CubeAxesYAxisTickVisibility" id="2742.CubeAxesYAxisTickVisibility" number_of_elements="1">
        <Element index="0" value="1"/>
        <Domain name="bool" id="2742.CubeAxesYAxisTickVisibility.bool"/>
      </Property>
      <Property name="CubeAxesYAxisVisibility" id="2742.CubeAxesYAxisVisibility" number_of_elements="1">
        <Element index="0" value="1"/>
        <Domain name="bool" id="2742.CubeAxesYAxisVisibility.bool"/>
      </Property>
      <Property name="CubeAxesYGridLines" id="2742.CubeAxesYGridLines" number_of_elements="1">
        <Element index="0" value="0"/>
        <Domain name="bool" id="2742.CubeAxesYGridLines.bool"/>
      </Property>
      <Property name="CubeAxesYTitle" id="2742.CubeAxesYTitle" number_of_elements="1">
        <Element index="0" value="Y-Axis"/>
      </Property>
      <Property name="CubeAxesZAxisMinorTickVisibility" id="2742.CubeAxesZAxisMinorTickVisibility" number_of_elements="1">
        <Element index="0" value="1"/>
        <Domain name="bool" id="2742.CubeAxesZAxisMinorTickVisibility.bool"/>
      </Property>
      <Property name="CubeAxesZAxisRange" id="2742.CubeAxesZAxisRange" number_of_elements="2">
        <Element index="0" value="0"/>
        <Element index="1" value="1"/>
        <Domain name="range" id="2742.CubeAxesZAxisRange.range"/>
      </Property>
      <Property name="CubeAxesZAxisTickVisibility" id="2742.CubeAxesZAxisTickVisibility" number_of_elements="1">
        <Element index="0" value="1"/>
        <Domain name="bool" id="2742.CubeAxesZAxisTickVisibility.bool"/>
      </Property>
      <Property name="CubeAxesZAxisVisibility" id="2742.CubeAxesZAxisVisibility" number_of_elements="1">
        <Element index="0" value="1"/>
        <Domain name="bool" id="2742.CubeAxesZAxisVisibility.bool"/>
      </Property>
      <Property name="CubeAxesZGridLines" id="2742.CubeAxesZGridLines" number_of_elements="1">
        <Element index="0" value="0"/>
        <Domain name="bool" id="2742.CubeAxesZGridLines.bool"/>
      </Property>
      <Property name="CubeAxesZTitle" id="2742.CubeAxesZTitle" number_of_elements="1">
        <Element index="0" value="Z-Axis"/>
      </Property>
      <Property name="CustomBounds" id="2742.CustomBounds" number_of_elements="6">
        <Element index="0" value="0"/>
        <Element index="1" value="1"/>
        <Element index="2" value="0"/>
        <Element index="3" value="1"/>
        <Element index="4" value="0"/>
        <Element index="5" value="1"/>
      </Property>
      <Property name="CustomBoundsActive" id="2742.CustomBoundsActive" number_of_elements="3">
        <Element index="0" value="0"/>
        <Element index="1" value="0"/>
        <Element index="2" value="0"/>
      </Property>
      <Property name="DataBounds" id="2742.DataBounds" number_of_elements="6">
        <Element index="0" value="0"/>
        <Element index="1" value="6.59695e-316"/>
        <Element index="2" value="6.59695e-316"/>
        <Element index="3" value="8.48798e-314"/>
        <Element index="4" value="3.95747e-321"/>
        <Element index="5" value="6.59699e-316"/>
      </Property>
      <Property name="Diffuse" id="2742.Diffuse" number_of_elements="1">
        <Element index="0" value="1"/>
        <Domain name="range" id="2742.Diffuse.range"/>
      </Property>
      <Property name="DiffuseColor" id="2742.DiffuseColor" number_of_elements="3">
        <Element index="0" value="0"/>
        <Element index="1" value="0.54902"/>
        <Element index="2" value="0"/>
        <Domain name="range" id="2742.DiffuseColor.range"/>
      </Property>
      <Property name="EdgeColor" id="2742.EdgeColor" number_of_elements="3">
        <Element index="0" value="0"/>
        <Element index="1" value="0"/>
        <Element index="2" value="0.500008"/>
        <Domain name="range" id="2742.EdgeColor.range"/>
      </Property>
      <Property name="ExtractedBlockIndex" id="2742.ExtractedBlockIndex" number_of_elements="1">
        <Element index="0" value="0"/>
        <Domain name="tree" id="2742.ExtractedBlockIndex.tree"/>
      </Property>
      <Property name="InterpolateScalarsBeforeMapping" id="2742.InterpolateScalarsBeforeMapping" number_of_elements="1">
        <Element index="0" value="1"/>
        <Domain name="bool" id="2742.InterpolateScalarsBeforeMapping.bool"/>
      </Property>
      <Property name="Interpolation" id="2742.Interpolation" number_of_elements="1">
        <Element index="0" value="1"/>
        <Domain name="enum" id="2742.Interpolation.enum">
          <Entry value="0" text="Flat"/>
          <Entry value="1" text="Gouraud"/>
        </Domain>
      </Property>
      <Property name="LineWidth" id="2742.LineWidth" number_of_elements="1">
        <Element index="0" value="1"/>
        <Domain name="range" id="2742.LineWidth.range"/>
      </Property>
      <Property name="LookupTable" id="2742.LookupTable">
        <Domain name="groups" id="2742.LookupTable.groups"/>
      </Property>
      <Property name="MapScalars" id="2742.MapScalars" number_of_elements="1">
        <Element index="0" value="1"/>
        <Domain name="bool" id="2742.MapScalars.bool"/>
      </Property>
      <Property name="Masking" id="2742.Masking" number_of_elements="1">
        <Element index="0" value="0"/>
        <Domain name="bool" id="2742.Masking.bool"/>
      </Property>
      <Property name="MeshVisibility" id="2742.MeshVisibility" number_of_elements="1">
        <Element index="0" value="0"/>
        <Domain name="bool" id="2742.MeshVisibility.bool"/>
      </Property>
      <Property name="NonlinearSubdivisionLevel" id="2742.NonlinearSubdivisionLevel" number_of_elements="1">
        <Element index="0" value="1"/>
        <Domain name="range" id="2742.NonlinearSubdivisionLevel.range"/>
      </Property>
      <Property name="Opacity" id="2742.Opacity" number_of_elements="1">
        <Element index="0" value="1"/>
        <Domain name="range" id="2742.Opacity.range"/>
      </Property>
      <Property name="Orient" id="2742.Orient" number_of_elements="1">
        <Element index="0" value="0"/>
        <Domain name="bool" id="2742.Orient.bool"/>
      </Property>
      <Property name="Orientation" id="2742.Orientation" number_of_elements="3">
        <Element index="0" value="0"/>
        <Element index="1" value="0"/>
        <Element index="2" value="0"/>
        <Domain name="range" id="2742.Orientation.range"/>
      </Property>
      <Property name="OrientationMode" id="2742.OrientationMode" number_of_elements="1">
        <Element index="0" value="0"/>
        <Domain name="enum" id="2742.OrientationMode.enum">
          <Entry value="0" text="Direction"/>
          <Entry value="1" text="Rotation"/>
        </Domain>
      </Property>
      <Property name="Origin" id="2742.Origin" number_of_elements="3">
        <Element index="0" value="0"/>
        <Element index="1" value="0"/>
        <Element index="2" value="0"/>
        <Domain name="range" id="2742.Origin.range"/>
      </Property>
      <Property name="Pickable" id="2742.Pickable" number_of_elements="1">
        <Element index="0" value="1"/>
        <Domain name="bool" id="2742.Pickable.bool"/>
      </Property>
      <Property name="PointSize" id="2742.PointSize" number_of_elements="1">
        <Element index="0" value="2"/>
        <Domain name="range" id="2742.PointSize.range"/>
      </Property>
      <Property name="Position" id="2742.Position" number_of_elements="3">
        <Element index="0" value="0"/>
        <Element index="1" value="0"/>
        <Element index="2" value="0"/>
        <Domain name="range" id="2742.Position.range"/>
      </Property>
      <Property name="ScalarOpacityFunction" id="2742.ScalarOpacityFunction">
        <Domain name="groups" id="2742.ScalarOpacityFunction.groups"/>
      </Property>
      <Property name="ScalarOpacityUnitDistance" id="2742.ScalarOpacityUnitDistance" number_of_elements="1">
        <Element index="0" value="7.07722"/>
      </Property>
      <Property name="Scale" id="2742.Scale" number_of_elements="3">
        <Element index="0" value="1"/>
        <Element index="1" value="1"/>
        <Element index="2" value="1"/>
        <Domain name="range" id="2742.Scale.range"/>
      </Property>
      <Property name="ScaleFactor" id="2742.ScaleFactor" number_of_elements="1">
        <Element index="0" value="10.4258"/>
        <Domain name="bounds" id="2742.ScaleFactor.bounds"/>
        <Domain name="scalar_range" id="2742.ScaleFactor.scalar_range"/>
        <Domain name="vector_range" id="2742.ScaleFactor.vector_range"/>
      </Property>
      <Property name="ScaleMode" id="2742.ScaleMode" number_of_elements="1">
        <Element index="0" value="0"/>
        <Domain name="enum" id="2742.ScaleMode.enum">
          <Entry value="0" text="No Data Scaling Off"/>
          <Entry value="1" text="Magnitude"/>
          <Entry value="2" text="Vector Components"/>
        </Domain>
      </Property>
      <Property name="Scaling" id="2742.Scaling" number_of_elements="1">
        <Element index="0" value="0"/>
        <Domain name="bool" id="2742.Scaling.bool"/>
      </Property>
      <Property name="SelectMapper" id="2742.SelectMapper" number_of_elements="1">
        <Element index="0" value="Projected tetra"/>
        <Domain name="list" id="2742.SelectMapper.list">
          <String text="Projected tetra"/>
          <String text="HAVS"/>
          <String text="Z sweep"/>
          <String text="Bunyk ray cast"/>
        </Domain>
      </Property>
      <Property name="SelectMaskArray" id="2742.SelectMaskArray" number_of_elements="1">
        <Element index="0" value=""/>
      </Property>
      <Property name="SelectOrientationVectors" id="2742.SelectOrientationVectors" number_of_elements="1">
        <Element index="0" value=""/>
      </Property>
      <Property name="SelectScaleArray" id="2742.SelectScaleArray" number_of_elements="1">
        <Element index="0" value=""/>
      </Property>
      <Property name="SelectionCellLabelBold" id="2742.SelectionCellLabelBold" number_of_elements="1">
        <Element index="0" value="0"/>
        <Domain name="bool" id="2742.SelectionCellLabelBold.bool"/>
      </Property>
      <Property name="SelectionCellLabelColor" id="2742.SelectionCellLabelColor" number_of_elements="3">
        <Element index="0" value="0"/>
        <Element index="1" value="1"/>
        <Element index="2" value="0"/>
        <Domain name="range" id="2742.SelectionCellLabelColor.range"/>
      </Property>
      <Property name="SelectionCellLabelFontFamily" id="2742.SelectionCellLabelFontFamily" number_of_elements="1">
        <Element index="0" value="0"/>
        <Domain name="enum" id="2742.SelectionCellLabelFontFamily.enum">
          <Entry value="0" text="Arial"/>
          <Entry value="1" text="Courier"/>
          <Entry value="2" text="Times"/>
        </Domain>
      </Property>
      <Property name="SelectionCellLabelFontSize" id="2742.SelectionCellLabelFontSize" number_of_elements="1">
        <Element index="0" value="18"/>
        <Domain name="range" id="2742.SelectionCellLabelFontSize.range"/>
      </Property>
      <Property name="SelectionCellLabelFormat" id="2742.SelectionCellLabelFormat" number_of_elements="1">
        <Element index="0" value=""/>
      </Property>
      <Property name="SelectionCellLabelItalic" id="2742.SelectionCellLabelItalic" number_of_elements="1">
        <Element index="0" value="0"/>
        <Domain name="bool" id="2742.SelectionCellLabelItalic.bool"/>
      </Property>
      <Property name="SelectionCellLabelJustification" id="2742.SelectionCellLabelJustification" number_of_elements="1">
        <Element index="0" value="0"/>
        <Domain name="enum" id="2742.SelectionCellLabelJustification.enum">
          <Entry value="0" text="Left"/>
          <Entry value="1" text="Center"/>
          <Entry value="2" text="Right"/>
        </Domain>
      </Property>
      <Property name="SelectionCellLabelOpacity" id="2742.SelectionCellLabelOpacity" number_of_elements="1">
        <Element index="0" value="1"/>
        <Domain name="range" id="2742.SelectionCellLabelOpacity.range"/>
      </Property>
      <Property name="SelectionCellLabelShadow" id="2742.SelectionCellLabelShadow" number_of_elements="1">
        <Element index="0" value="0"/>
        <Domain name="bool" id="2742.SelectionCellLabelShadow.bool"/>
      </Property>
      <Property name="SelectionCellLabelVisibility" id="2742.SelectionCellLabelVisibility" number_of_elements="1">
        <Element index="0" value="0"/>
        <Domain name="bool" id="2742.SelectionCellLabelVisibility.bool"/>
      </Property>
      <Property name="SelectionColor" id="2742.SelectionColor" number_of_elements="3">
        <Element index="0" value="1"/>
        <Element index="1" value="0"/>
        <Element index="2" value="1"/>
        <Domain name="range" id="2742.SelectionColor.range"/>
      </Property>
      <Property name="SelectionLineWidth" id="2742.SelectionLineWidth" number_of_elements="1">
        <Element index="0" value="2"/>
        <Domain name="range" id="2742.SelectionLineWidth.range"/>
      </Property>
      <Property name="SelectionOpacity" id="2742.SelectionOpacity" number_of_elements="1">
        <Element index="0" value="1"/>
        <Domain name="range" id="2742.SelectionOpacity.range"/>
      </Property>
      <Property name="SelectionPointLabelBold" id="2742.SelectionPointLabelBold" number_of_elements="1">
        <Element index="0" value="0"/>
        <Domain name="bool" id="2742.SelectionPointLabelBold.bool"/>
      </Property>
      <Property name="SelectionPointLabelColor" id="2742.SelectionPointLabelColor" number_of_elements="3">
        <Element index="0" value="0.5"/>
        <Element index="1" value="0.5"/>
        <Element index="2" value="0.5"/>
        <Domain name="range" id="2742.SelectionPointLabelColor.range"/>
      </Property>
      <Property name="SelectionPointLabelFontFamily" id="2742.SelectionPointLabelFontFamily" number_of_elements="1">
        <Element index="0" value="0"/>
        <Domain name="enum" id="2742.SelectionPointLabelFontFamily.enum">
          <Entry value="0" text="Arial"/>
          <Entry value="1" text="Courier"/>
          <Entry value="2" text="Times"/>
        </Domain>
      </Property>
      <Property name="SelectionPointLabelFontSize" id="2742.SelectionPointLabelFontSize" number_of_elements="1">
        <Element index="0" value="18"/>
        <Domain name="range" id="2742.SelectionPointLabelFontSize.range"/>
      </Property>
      <Property name="SelectionPointLabelFormat" id="2742.SelectionPointLabelFormat" number_of_elements="1">
        <Element index="0" value=""/>
      </Property>
      <Property name="SelectionPointLabelItalic" id="2742.SelectionPointLabelItalic" number_of_elements="1">
        <Element index="0" value="0"/>
        <Domain name="bool" id="2742.SelectionPointLabelItalic.bool"/>
      </Property>
      <Property name="SelectionPointLabelJustification" id="2742.SelectionPointLabelJustification" number_of_elements="1">
        <Element index="0" value="0"/>
        <Domain name="enum" id="2742.SelectionPointLabelJustification.enum">
          <Entry value="0" text="Left"/>
          <Entry value="1" text="Center"/>
          <Entry value="2" text="Right"/>
        </Domain>
      </Property>
      <Property name="SelectionPointLabelOpacity" id="2742.SelectionPointLabelOpacity" number_of_elements="1">
        <Element index="0" value="1"/>
        <Domain name="range" id="2742.SelectionPointLabelOpacity.range"/>
      </Property>
      <Property name="SelectionPointLabelShadow" id="2742.SelectionPointLabelShadow" number_of_elements="1">
        <Element index="0" value="0"/>
        <Domain name="bool" id="2742.SelectionPointLabelShadow.bool"/>
      </Property>
      <Property name="SelectionPointLabelVisibility" id="2742.SelectionPointLabelVisibility" number_of_elements="1">
        <Element index="0" value="0"/>
        <Domain name="bool" id="2742.SelectionPointLabelVisibility.bool"/>
      </Property>
      <Property name="SelectionPointSize" id="2742.SelectionPointSize" number_of_elements="1">
        <Element index="0" value="5"/>
        <Domain name="range" id="2742.SelectionPointSize.range"/>
      </Property>
      <Property name="SelectionRepresentation" id="2742.SelectionRepresentation" number_of_elements="1">
        <Element index="0" value="1"/>
        <Domain name="enum" id="2742.SelectionRepresentation.enum">
          <Entry value="0" text="Points"/>
          <Entry value="1" text="Wireframe"/>
          <Entry value="2" text="Surface"/>
        </Domain>
      </Property>
      <Property name="SelectionUseOutline" id="2742.SelectionUseOutline" number_of_elements="1">
        <Element index="0" value="0"/>
        <Domain name="bool" id="2742.SelectionUseOutline.bool"/>
      </Property>
      <Property name="Source" id="2742.Source">
        <Domain name="input_type" id="2742.Source.input_type"/>
        <Domain name="proxy_list" id="2742.Source.proxy_list"/>
      </Property>
      <Property name="Specular" id="2742.Specular" number_of_elements="1">
        <Element index="0" value="0.1"/>
        <Domain name="range" id="2742.Specular.range"/>
      </Property>
      <Property name="SpecularColor" id="2742.SpecularColor" number_of_elements="3">
        <Element index="0" value="1"/>
        <Element index="1" value="1"/>
        <Element index="2" value="1"/>
        <Domain name="range" id="2742.SpecularColor.range"/>
      </Property>
      <Property name="SpecularPower" id="2742.SpecularPower" number_of_elements="1">
        <Element index="0" value="100"/>
        <Domain name="range" id="2742.SpecularPower.range"/>
      </Property>
      <Property name="StaticMode" id="2742.StaticMode" number_of_elements="1">
        <Element index="0" value="0"/>
        <Domain name="bool" id="2742.StaticMode.bool"/>
      </Property>
      <Property name="SuppressLOD" id="2742.SuppressLOD" number_of_elements="1">
        <Element index="0" value="0"/>
        <Domain name="bool" id="2742.SuppressLOD.bool"/>
      </Property>
      <Property name="Texture" id="2742.Texture">
        <Domain name="groups" id="2742.Texture.groups"/>
      </Property>
    </Proxy>
    <Proxy group="representations" type="UnstructuredGridRepresentation" id="2836" servers="21">
      <Property name="CubeAxesVisibility" id="2836.CubeAxesVisibility" number_of_elements="1">
        <Element index="0" value="0"/>
        <Domain name="bool" id="2836.CubeAxesVisibility.bool"/>
      </Property>
      <Property name="Input" id="2836.Input" number_of_elements="1">
        <Proxy value="2162" output_port="0"/>
        <Domain name="input_array_cell" id="2836.Input.input_array_cell">
          <InputArray attribute_type="cell" number_of_components="0"/>
        </Domain>
        <Domain name="input_array_point" id="2836.Input.input_array_point">
          <InputArray attribute_type="point" number_of_components="0"/>
        </Domain>
        <Domain name="input_type" id="2836.Input.input_type"/>
      </Property>
      <Property name="Representation" id="2836.Representation" number_of_elements="1">
        <Element index="0" value="Surface"/>
        <Domain name="list" id="2836.Representation.list">
          <String text="3D Glyphs"/>
          <String text="Outline"/>
          <String text="Points"/>
          <String text="Surface"/>
          <String text="Surface With Edges"/>
          <String text="Volume"/>
          <String text="Wireframe"/>
        </Domain>
      </Property>
      <Property name="RepresentationTypesInfo" id="2836.RepresentationTypesInfo" number_of_elements="7">
        <Element index="0" value="3D Glyphs"/>
        <Element index="1" value="Outline"/>
        <Element index="2" value="Points"/>
        <Element index="3" value="Surface"/>
        <Element index="4" value="Surface With Edges"/>
        <Element index="5" value="Volume"/>
        <Element index="6" value="Wireframe"/>
      </Property>
      <Property name="SelectionCellFieldDataArrayName" id="2836.SelectionCellFieldDataArrayName" number_of_elements="1">
        <Element index="0" value="cell variable 4"/>
        <Domain name="array_list" id="2836.SelectionCellFieldDataArrayName.array_list"/>
      </Property>
      <Property name="SelectionPointFieldDataArrayName" id="2836.SelectionPointFieldDataArrayName" number_of_elements="1">
        <Element index="0" value="cell variable 4"/>
        <Domain name="array_list" id="2836.SelectionPointFieldDataArrayName.array_list">
          <String text="cell variable 10"/>
          <String text="cell variable 11"/>
          <String text="cell variable 12"/>
          <String text="cell variable 13"/>
          <String text="cell variable 14"/>
          <String text="cell variable 15"/>
          <String text="cell variable 16"/>
          <String text="cell variable 17"/>
          <String text="cell variable 18"/>
          <String text="cell variable 19"/>
          <String text="cell variable 20"/>
          <String text="cell variable 21"/>
          <String text="cell variable 22"/>
          <String text="cell variable 23"/>
          <String text="cell variable 24"/>
          <String text="cell variable 25"/>
          <String text="cell variable 26"/>
          <String text="cell variable 27"/>
          <String text="cell variable 28"/>
          <String text="cell variable 29"/>
          <String text="cell variable 30"/>
          <String text="cell variable 31"/>
          <String text="cell variable 32"/>
          <String text="cell variable 33"/>
          <String text="cell variable 34"/>
          <String text="cell variable 4"/>
          <String text="cell variable 5"/>
          <String text="cell variable 6"/>
          <String text="cell variable 7"/>
          <String text="cell variable 8"/>
          <String text="cell variable 9"/>
          <String text="cell vector length"/>
          <String text="GlyphVector"/>
          <String text="TCoords"/>
        </Domain>
      </Property>
      <Property name="SelectionVisibility" id="2836.SelectionVisibility" number_of_elements="1">
        <Element index="0" value="1"/>
        <Domain name="bool" id="2836.SelectionVisibility.bool"/>
      </Property>
      <Property name="Visibility" id="2836.Visibility" number_of_elements="1">
        <Element index="0" value="1"/>
        <Domain name="bool" id="2836.Visibility.bool"/>
      </Property>
      <Property name="AllowSpecularHighlightingWithScalarColoring" id="2836.AllowSpecularHighlightingWithScalarColoring" number_of_elements="1">
        <Element index="0" value="0"/>
        <Domain name="bool" id="2836.AllowSpecularHighlightingWithScalarColoring.bool"/>
      </Property>
      <Property name="Ambient" id="2836.Ambient" number_of_elements="1">
        <Element index="0" value="0"/>
        <Domain name="range" id="2836.Ambient.range"/>
      </Property>
      <Property name="AmbientColor" id="2836.AmbientColor" number_of_elements="3">
        <Element index="0" value="1"/>
        <Element index="1" value="1"/>
        <Element index="2" value="1"/>
        <Domain name="range" id="2836.AmbientColor.range"/>
      </Property>
      <Property name="BackfaceAmbientColor" id="2836.BackfaceAmbientColor" number_of_elements="3">
        <Element index="0" value="1"/>
        <Element index="1" value="1"/>
        <Element index="2" value="1"/>
        <Domain name="range" id="2836.BackfaceAmbientColor.range"/>
      </Property>
      <Property name="BackfaceDiffuseColor" id="2836.BackfaceDiffuseColor" number_of_elements="3">
        <Element index="0" value="0.866667"/>
        <Element index="1" value="0.866667"/>
        <Element index="2" value="0.866667"/>
        <Domain name="range" id="2836.BackfaceDiffuseColor.range"/>
      </Property>
      <Property name="BackfaceOpacity" id="2836.BackfaceOpacity" number_of_elements="1">
        <Element index="0" value="1"/>
        <Domain name="range" id="2836.BackfaceOpacity.range"/>
      </Property>
      <Property name="BackfaceRepresentation" id="2836.BackfaceRepresentation" number_of_elements="1">
        <Element index="0" value="400"/>
        <Domain name="enum" id="2836.BackfaceRepresentation.enum">
          <Entry value="400" text="Follow Frontface"/>
          <Entry value="401" text="Cull Backface"/>
          <Entry value="402" text="Cull Frontface"/>
          <Entry value="0" text="Points"/>
          <Entry value="1" text="Wireframe"/>
          <Entry value="2" text="Surface"/>
          <Entry value="3" text="Surface With Edges"/>
        </Domain>
      </Property>
      <Property name="ColorArrayName" id="2836.ColorArrayName" number_of_elements="1">
        <Element index="0" value=""/>
        <Domain name="array_list" id="2836.ColorArrayName.array_list"/>
      </Property>
      <Property name="ColorAttributeType" id="2836.ColorAttributeType" number_of_elements="1">
        <Element index="0" value="0"/>
        <Domain name="enum" id="2836.ColorAttributeType.enum">
          <Entry value="0" text="POINT_DATA"/>
          <Entry value="1" text="CELL_DATA"/>
          <Entry value="2" text="FIELD_DATA"/>
        </Domain>
      </Property>
      <Property name="CubeAxesColor" id="2836.CubeAxesColor" number_of_elements="3">
        <Element index="0" value="1"/>
        <Element index="1" value="1"/>
        <Element index="2" value="1"/>
        <Domain name="range" id="2836.CubeAxesColor.range"/>
      </Property>
      <Property name="CubeAxesCornerOffset" id="2836.CubeAxesCornerOffset" number_of_elements="1">
        <Element index="0" value="0"/>
        <Domain name="range" id="2836.CubeAxesCornerOffset.range"/>
      </Property>
      <Property name="CubeAxesEnableCustomAxisRange" id="2836.CubeAxesEnableCustomAxisRange" number_of_elements="1">
        <Element index="0" value="0"/>
        <Domain name="bool" id="2836.CubeAxesEnableCustomAxisRange.bool"/>
      </Property>
      <Property name="CubeAxesFlyMode" id="2836.CubeAxesFlyMode" number_of_elements="1">
        <Element index="0" value="1"/>
        <Domain name="enum" id="2836.CubeAxesFlyMode.enum">
          <Entry value="0" text="Outer Edges"/>
          <Entry value="1" text="Closest Triad"/>
          <Entry value="2" text="Furthest Triad"/>
          <Entry value="3" text="Static Triad"/>
          <Entry value="4" text="Static Edges"/>
        </Domain>
      </Property>
      <Property name="CubeAxesInertia" id="2836.CubeAxesInertia" number_of_elements="1">
        <Element index="0" value="1"/>
        <Domain name="range" id="2836.CubeAxesInertia.range"/>
      </Property>
      <Property name="CubeAxesTickLocation" id="2836.CubeAxesTickLocation" number_of_elements="1">
        <Element index="0" value="0"/>
        <Domain name="enum" id="2836.CubeAxesTickLocation.enum">
          <Entry value="0" text="Inside"/>
          <Entry value="1" text="Outside"/>
          <Entry value="2" text="Both"/>
        </Domain>
      </Property>
      <Property name="CubeAxesXAxisMinorTickVisibility" id="2836.CubeAxesXAxisMinorTickVisibility" number_of_elements="1">
        <Element index="0" value="1"/>
        <Domain name="bool" id="2836.CubeAxesXAxisMinorTickVisibility.bool"/>
      </Property>
      <Property name="CubeAxesXAxisRange" id="2836.CubeAxesXAxisRange" number_of_elements="2">
        <Element index="0" value="0"/>
        <Element index="1" value="1"/>
        <Domain name="range" id="2836.CubeAxesXAxisRange.range"/>
      </Property>
      <Property name="CubeAxesXAxisTickVisibility" id="2836.CubeAxesXAxisTickVisibility" number_of_elements="1">
        <Element index="0" value="1"/>
        <Domain name="bool" id="2836.CubeAxesXAxisTickVisibility.bool"/>
      </Property>
      <Property name="CubeAxesXAxisVisibility" id="2836.CubeAxesXAxisVisibility" number_of_elements="1">
        <Element index="0" value="1"/>
        <Domain name="bool" id="2836.CubeAxesXAxisVisibility.bool"/>
      </Property>
      <Property name="CubeAxesXGridLines" id="2836.CubeAxesXGridLines" number_of_elements="1">
        <Element index="0" value="0"/>
        <Domain name="bool" id="2836.CubeAxesXGridLines.bool"/>
      </Property>
      <Property name="CubeAxesXTitle" id="2836.CubeAxesXTitle" number_of_elements="1">
        <Element index="0" value="X-Axis"/>
      </Property>
      <Property name="CubeAxesYAxisMinorTickVisibility" id="2836.CubeAxesYAxisMinorTickVisibility" number_of_elements="1">
        <Element index="0" value="1"/>
        <Domain name="bool" id="2836.CubeAxesYAxisMinorTickVisibility.bool"/>
      </Property>
      <Property name="CubeAxesYAxisRange" id="2836.CubeAxesYAxisRange" number_of_elements="2">
        <Element index="0" value="0"/>
        <Element index="1" value="1"/>
        <Domain name="range" id="2836.CubeAxesYAxisRange.range"/>
      </Property>
      <Property name="CubeAxesYAxisTickVisibility" id="2836.CubeAxesYAxisTickVisibility" number_of_elements="1">
        <Element index="0" value="1"/>
        <Domain name="bool" id="2836.CubeAxesYAxisTickVisibility.bool"/>
      </Property>
      <Property name="CubeAxesYAxisVisibility" id="2836.CubeAxesYAxisVisibility" number_of_elements="1">
        <Element index="0" value="1"/>
        <Domain name="bool" id="2836.CubeAxesYAxisVisibility.bool"/>
      </Property>
      <Property name="CubeAxesYGridLines" id="2836.CubeAxesYGridLines" number_of_elements="1">
        <Element index="0" value="0"/>
        <Domain name="bool" id="2836.CubeAxesYGridLines.bool"/>
      </Property>
      <Property name="CubeAxesYTitle" id="2836.CubeAxesYTitle" number_of_elements="1">
        <Element index="0" value="Y-Axis"/>
      </Property>
      <Property name="CubeAxesZAxisMinorTickVisibility" id="2836.CubeAxesZAxisMinorTickVisibility" number_of_elements="1">
        <Element index="0" value="1"/>
        <Domain name="bool" id="2836.CubeAxesZAxisMinorTickVisibility.bool"/>
      </Property>
      <Property name="CubeAxesZAxisRange" id="2836.CubeAxesZAxisRange" number_of_elements="2">
        <Element index="0" value="0"/>
        <Element index="1" value="1"/>
        <Domain name="range" id="2836.CubeAxesZAxisRange.range"/>
      </Property>
      <Property name="CubeAxesZAxisTickVisibility" id="2836.CubeAxesZAxisTickVisibility" number_of_elements="1">
        <Element index="0" value="1"/>
        <Domain name="bool" id="2836.CubeAxesZAxisTickVisibility.bool"/>
      </Property>
      <Property name="CubeAxesZAxisVisibility" id="2836.CubeAxesZAxisVisibility" number_of_elements="1">
        <Element index="0" value="1"/>
        <Domain name="bool" id="2836.CubeAxesZAxisVisibility.bool"/>
      </Property>
      <Property name="CubeAxesZGridLines" id="2836.CubeAxesZGridLines" number_of_elements="1">
        <Element index="0" value="0"/>
        <Domain name="bool" id="2836.CubeAxesZGridLines.bool"/>
      </Property>
      <Property name="CubeAxesZTitle" id="2836.CubeAxesZTitle" number_of_elements="1">
        <Element index="0" value="Z-Axis"/>
      </Property>
      <Property name="CustomBounds" id="2836.CustomBounds" number_of_elements="6">
        <Element index="0" value="0"/>
        <Element index="1" value="1"/>
        <Element index="2" value="0"/>
        <Element index="3" value="1"/>
        <Element index="4" value="0"/>
        <Element index="5" value="1"/>
      </Property>
      <Property name="CustomBoundsActive" id="2836.CustomBoundsActive" number_of_elements="3">
        <Element index="0" value="0"/>
        <Element index="1" value="0"/>
        <Element index="2" value="0"/>
      </Property>
      <Property name="DataBounds" id="2836.DataBounds" number_of_elements="6">
        <Element index="0" value="3.74691e-316"/>
        <Element index="1" value="3.74693e-316"/>
        <Element index="2" value="2.22788e-316"/>
        <Element index="3" value="2.2279e-316"/>
        <Element index="4" value="2.22792e-316"/>
        <Element index="5" value="2.22794e-316"/>
      </Property>
      <Property name="Diffuse" id="2836.Diffuse" number_of_elements="1">
        <Element index="0" value="1"/>
        <Domain name="range" id="2836.Diffuse.range"/>
      </Property>
      <Property name="DiffuseColor" id="2836.DiffuseColor" number_of_elements="3">
        <Element index="0" value="1"/>
        <Element index="1" value="0"/>
        <Element index="2" value="0"/>
        <Domain name="range" id="2836.DiffuseColor.range"/>
      </Property>
      <Property name="EdgeColor" id="2836.EdgeColor" number_of_elements="3">
        <Element index="0" value="0"/>
        <Element index="1" value="0"/>
        <Element index="2" value="0.500008"/>
        <Domain name="range" id="2836.EdgeColor.range"/>
      </Property>
      <Property name="ExtractedBlockIndex" id="2836.ExtractedBlockIndex" number_of_elements="1">
        <Element index="0" value="0"/>
        <Domain name="tree" id="2836.ExtractedBlockIndex.tree"/>
      </Property>
      <Property name="InterpolateScalarsBeforeMapping" id="2836.InterpolateScalarsBeforeMapping" number_of_elements="1">
        <Element index="0" value="1"/>
        <Domain name="bool" id="2836.InterpolateScalarsBeforeMapping.bool"/>
      </Property>
      <Property name="Interpolation" id="2836.Interpolation" number_of_elements="1">
        <Element index="0" value="1"/>
        <Domain name="enum" id="2836.Interpolation.enum">
          <Entry value="0" text="Flat"/>
          <Entry value="1" text="Gouraud"/>
        </Domain>
      </Property>
      <Property name="LineWidth" id="2836.LineWidth" number_of_elements="1">
        <Element index="0" value="2"/>
        <Domain name="range" id="2836.LineWidth.range"/>
      </Property>
      <Property name="LookupTable" id="2836.LookupTable" number_of_elements="1">
        <Proxy value="2466"/>
        <Domain name="groups" id="2836.LookupTable.groups"/>
      </Property>
      <Property name="MapScalars" id="2836.MapScalars" number_of_elements="1">
        <Element index="0" value="1"/>
        <Domain name="bool" id="2836.MapScalars.bool"/>
      </Property>
      <Property name="Masking" id="2836.Masking" number_of_elements="1">
        <Element index="0" value="0"/>
        <Domain name="bool" id="2836.Masking.bool"/>
      </Property>
      <Property name="MeshVisibility" id="2836.MeshVisibility" number_of_elements="1">
        <Element index="0" value="0"/>
        <Domain name="bool" id="2836.MeshVisibility.bool"/>
      </Property>
      <Property name="NonlinearSubdivisionLevel" id="2836.NonlinearSubdivisionLevel" number_of_elements="1">
        <Element index="0" value="1"/>
        <Domain name="range" id="2836.NonlinearSubdivisionLevel.range"/>
      </Property>
      <Property name="Opacity" id="2836.Opacity" number_of_elements="1">
        <Element index="0" value="1"/>
        <Domain name="range" id="2836.Opacity.range"/>
      </Property>
      <Property name="Orient" id="2836.Orient" number_of_elements="1">
        <Element index="0" value="0"/>
        <Domain name="bool" id="2836.Orient.bool"/>
      </Property>
      <Property name="Orientation" id="2836.Orientation" number_of_elements="3">
        <Element index="0" value="0"/>
        <Element index="1" value="0"/>
        <Element index="2" value="0"/>
        <Domain name="range" id="2836.Orientation.range"/>
      </Property>
      <Property name="OrientationMode" id="2836.OrientationMode" number_of_elements="1">
        <Element index="0" value="0"/>
        <Domain name="enum" id="2836.OrientationMode.enum">
          <Entry value="0" text="Direction"/>
          <Entry value="1" text="Rotation"/>
        </Domain>
      </Property>
      <Property name="Origin" id="2836.Origin" number_of_elements="3">
        <Element index="0" value="0"/>
        <Element index="1" value="0"/>
        <Element index="2" value="0"/>
        <Domain name="range" id="2836.Origin.range"/>
      </Property>
      <Property name="Pickable" id="2836.Pickable" number_of_elements="1">
        <Element index="0" value="1"/>
        <Domain name="bool" id="2836.Pickable.bool"/>
      </Property>
      <Property name="PointSize" id="2836.PointSize" number_of_elements="1">
        <Element index="0" value="2"/>
        <Domain name="range" id="2836.PointSize.range"/>
      </Property>
      <Property name="Position" id="2836.Position" number_of_elements="3">
        <Element index="0" value="0"/>
        <Element index="1" value="0"/>
        <Element index="2" value="0"/>
        <Domain name="range" id="2836.Position.range"/>
      </Property>
      <Property name="ScalarOpacityFunction" id="2836.ScalarOpacityFunction" number_of_elements="1">
        <Proxy value="2824"/>
        <Domain name="groups" id="2836.ScalarOpacityFunction.groups"/>
      </Property>
      <Property name="ScalarOpacityUnitDistance" id="2836.ScalarOpacityUnitDistance" number_of_elements="1">
        <Element index="0" value="8.77967"/>
      </Property>
      <Property name="Scale" id="2836.Scale" number_of_elements="3">
        <Element index="0" value="1"/>
        <Element index="1" value="1"/>
        <Element index="2" value="1"/>
        <Domain name="range" id="2836.Scale.range"/>
      </Property>
      <Property name="ScaleFactor" id="2836.ScaleFactor" number_of_elements="1">
        <Element index="0" value="10.3922"/>
        <Domain name="bounds" id="2836.ScaleFactor.bounds"/>
        <Domain name="scalar_range" id="2836.ScaleFactor.scalar_range"/>
        <Domain name="vector_range" id="2836.ScaleFactor.vector_range"/>
      </Property>
      <Property name="ScaleMode" id="2836.ScaleMode" number_of_elements="1">
        <Element index="0" value="0"/>
        <Domain name="enum" id="2836.ScaleMode.enum">
          <Entry value="0" text="No Data Scaling Off"/>
          <Entry value="1" text="Magnitude"/>
          <Entry value="2" text="Vector Components"/>
        </Domain>
      </Property>
      <Property name="Scaling" id="2836.Scaling" number_of_elements="1">
        <Element index="0" value="0"/>
        <Domain name="bool" id="2836.Scaling.bool"/>
      </Property>
      <Property name="SelectMapper" id="2836.SelectMapper" number_of_elements="1">
        <Element index="0" value="Projected tetra"/>
        <Domain name="list" id="2836.SelectMapper.list">
          <String text="Projected tetra"/>
          <String text="HAVS"/>
          <String text="Z sweep"/>
          <String text="Bunyk ray cast"/>
        </Domain>
      </Property>
      <Property name="SelectMaskArray" id="2836.SelectMaskArray" number_of_elements="1">
        <Element index="0" value=""/>
      </Property>
      <Property name="SelectOrientationVectors" id="2836.SelectOrientationVectors" number_of_elements="1">
        <Element index="0" value=""/>
      </Property>
      <Property name="SelectScaleArray" id="2836.SelectScaleArray" number_of_elements="1">
        <Element index="0" value=""/>
      </Property>
      <Property name="SelectionCellLabelBold" id="2836.SelectionCellLabelBold" number_of_elements="1">
        <Element index="0" value="0"/>
        <Domain name="bool" id="2836.SelectionCellLabelBold.bool"/>
      </Property>
      <Property name="SelectionCellLabelColor" id="2836.SelectionCellLabelColor" number_of_elements="3">
        <Element index="0" value="0"/>
        <Element index="1" value="1"/>
        <Element index="2" value="0"/>
        <Domain name="range" id="2836.SelectionCellLabelColor.range"/>
      </Property>
      <Property name="SelectionCellLabelFontFamily" id="2836.SelectionCellLabelFontFamily" number_of_elements="1">
        <Element index="0" value="0"/>
        <Domain name="enum" id="2836.SelectionCellLabelFontFamily.enum">
          <Entry value="0" text="Arial"/>
          <Entry value="1" text="Courier"/>
          <Entry value="2" text="Times"/>
        </Domain>
      </Property>
      <Property name="SelectionCellLabelFontSize" id="2836.SelectionCellLabelFontSize" number_of_elements="1">
        <Element index="0" value="18"/>
        <Domain name="range" id="2836.SelectionCellLabelFontSize.range"/>
      </Property>
      <Property name="SelectionCellLabelFormat" id="2836.SelectionCellLabelFormat" number_of_elements="1">
        <Element index="0" value=""/>
      </Property>
      <Property name="SelectionCellLabelItalic" id="2836.SelectionCellLabelItalic" number_of_elements="1">
        <Element index="0" value="0"/>
        <Domain name="bool" id="2836.SelectionCellLabelItalic.bool"/>
      </Property>
      <Property name="SelectionCellLabelJustification" id="2836.SelectionCellLabelJustification" number_of_elements="1">
        <Element index="0" value="0"/>
        <Domain name="enum" id="2836.SelectionCellLabelJustification.enum">
          <Entry value="0" text="Left"/>
          <Entry value="1" text="Center"/>
          <Entry value="2" text="Right"/>
        </Domain>
      </Property>
      <Property name="SelectionCellLabelOpacity" id="2836.SelectionCellLabelOpacity" number_of_elements="1">
        <Element index="0" value="1"/>
        <Domain name="range" id="2836.SelectionCellLabelOpacity.range"/>
      </Property>
      <Property name="SelectionCellLabelShadow" id="2836.SelectionCellLabelShadow" number_of_elements="1">
        <Element index="0" value="0"/>
        <Domain name="bool" id="2836.SelectionCellLabelShadow.bool"/>
      </Property>
      <Property name="SelectionCellLabelVisibility" id="2836.SelectionCellLabelVisibility" number_of_elements="1">
        <Element index="0" value="0"/>
        <Domain name="bool" id="2836.SelectionCellLabelVisibility.bool"/>
      </Property>
      <Property name="SelectionColor" id="2836.SelectionColor" number_of_elements="3">
        <Element index="0" value="1"/>
        <Element index="1" value="0"/>
        <Element index="2" value="1"/>
        <Domain name="range" id="2836.SelectionColor.range"/>
      </Property>
      <Property name="SelectionLineWidth" id="2836.SelectionLineWidth" number_of_elements="1">
        <Element index="0" value="2"/>
        <Domain name="range" id="2836.SelectionLineWidth.range"/>
      </Property>
      <Property name="SelectionOpacity" id="2836.SelectionOpacity" number_of_elements="1">
        <Element index="0" value="1"/>
        <Domain name="range" id="2836.SelectionOpacity.range"/>
      </Property>
      <Property name="SelectionPointLabelBold" id="2836.SelectionPointLabelBold" number_of_elements="1">
        <Element index="0" value="0"/>
        <Domain name="bool" id="2836.SelectionPointLabelBold.bool"/>
      </Property>
      <Property name="SelectionPointLabelColor" id="2836.SelectionPointLabelColor" number_of_elements="3">
        <Element index="0" value="0.5"/>
        <Element index="1" value="0.5"/>
        <Element index="2" value="0.5"/>
        <Domain name="range" id="2836.SelectionPointLabelColor.range"/>
      </Property>
      <Property name="SelectionPointLabelFontFamily" id="2836.SelectionPointLabelFontFamily" number_of_elements="1">
        <Element index="0" value="0"/>
        <Domain name="enum" id="2836.SelectionPointLabelFontFamily.enum">
          <Entry value="0" text="Arial"/>
          <Entry value="1" text="Courier"/>
          <Entry value="2" text="Times"/>
        </Domain>
      </Property>
      <Property name="SelectionPointLabelFontSize" id="2836.SelectionPointLabelFontSize" number_of_elements="1">
        <Element index="0" value="18"/>
        <Domain name="range" id="2836.SelectionPointLabelFontSize.range"/>
      </Property>
      <Property name="SelectionPointLabelFormat" id="2836.SelectionPointLabelFormat" number_of_elements="1">
        <Element index="0" value=""/>
      </Property>
      <Property name="SelectionPointLabelItalic" id="2836.SelectionPointLabelItalic" number_of_elements="1">
        <Element index="0" value="0"/>
        <Domain name="bool" id="2836.SelectionPointLabelItalic.bool"/>
      </Property>
      <Property name="SelectionPointLabelJustification" id="2836.SelectionPointLabelJustification" number_of_elements="1">
        <Element index="0" value="0"/>
        <Domain name="enum" id="2836.SelectionPointLabelJustification.enum">
          <Entry value="0" text="Left"/>
          <Entry value="1" text="Center"/>
          <Entry value="2" text="Right"/>
        </Domain>
      </Property>
      <Property name="SelectionPointLabelOpacity" id="2836.SelectionPointLabelOpacity" number_of_elements="1">
        <Element index="0" value="1"/>
        <Domain name="range" id="2836.SelectionPointLabelOpacity.range"/>
      </Property>
      <Property name="SelectionPointLabelShadow" id="2836.SelectionPointLabelShadow" number_of_elements="1">
        <Element index="0" value="0"/>
        <Domain name="bool" id="2836.SelectionPointLabelShadow.bool"/>
      </Property>
      <Property name="SelectionPointLabelVisibility" id="2836.SelectionPointLabelVisibility" number_of_elements="1">
        <Element index="0" value="0"/>
        <Domain name="bool" id="2836.SelectionPointLabelVisibility.bool"/>
      </Property>
      <Property name="SelectionPointSize" id="2836.SelectionPointSize" number_of_elements="1">
        <Element index="0" value="5"/>
        <Domain name="range" id="2836.SelectionPointSize.range"/>
      </Property>
      <Property name="SelectionRepresentation" id="2836.SelectionRepresentation" number_of_elements="1">
        <Element index="0" value="1"/>
        <Domain name="enum" id="2836.SelectionRepresentation.enum">
          <Entry value="0" text="Points"/>
          <Entry value="1" text="Wireframe"/>
          <Entry value="2" text="Surface"/>
        </Domain>
      </Property>
      <Property name="SelectionUseOutline" id="2836.SelectionUseOutline" number_of_elements="1">
        <Element index="0" value="0"/>
        <Domain name="bool" id="2836.SelectionUseOutline.bool"/>
      </Property>
      <Property name="Source" id="2836.Source">
        <Domain name="input_type" id="2836.Source.input_type"/>
        <Domain name="proxy_list" id="2836.Source.proxy_list"/>
      </Property>
      <Property name="Specular" id="2836.Specular" number_of_elements="1">
        <Element index="0" value="0.1"/>
        <Domain name="range" id="2836.Specular.range"/>
      </Property>
      <Property name="SpecularColor" id="2836.SpecularColor" number_of_elements="3">
        <Element index="0" value="1"/>
        <Element index="1" value="1"/>
        <Element index="2" value="1"/>
        <Domain name="range" id="2836.SpecularColor.range"/>
      </Property>
      <Property name="SpecularPower" id="2836.SpecularPower" number_of_elements="1">
        <Element index="0" value="100"/>
        <Domain name="range" id="2836.SpecularPower.range"/>
      </Property>
      <Property name="StaticMode" id="2836.StaticMode" number_of_elements="1">
        <Element index="0" value="0"/>
        <Domain name="bool" id="2836.StaticMode.bool"/>
      </Property>
      <Property name="SuppressLOD" id="2836.SuppressLOD" number_of_elements="1">
        <Element index="0" value="0"/>
        <Domain name="bool" id="2836.SuppressLOD.bool"/>
      </Property>
      <Property name="Texture" id="2836.Texture">
        <Domain name="groups" id="2836.Texture.groups"/>
      </Property>
    </Proxy>
    <Proxy group="representations" type="ScalarBarWidgetRepresentation" id="2369" servers="21">
      <Property name="Enabled" id="2369.Enabled" number_of_elements="1">
        <Element index="0" value="1"/>
        <Domain name="bool" id="2369.Enabled.bool"/>
      </Property>
      <Property name="UseNonCompositedRenderer" id="2369.UseNonCompositedRenderer" number_of_elements="1">
        <Element index="0" value="1"/>
      </Property>
      <Property name="AspectRatio" id="2369.AspectRatio" number_of_elements="1">
        <Element index="0" value="20"/>
        <Domain name="range" id="2369.AspectRatio.range"/>
      </Property>
      <Property name="AutomaticLabelFormat" id="2369.AutomaticLabelFormat" number_of_elements="1">
        <Element index="0" value="1"/>
        <Domain name="bool" id="2369.AutomaticLabelFormat.bool"/>
      </Property>
      <Property name="ComponentTitle" id="2369.ComponentTitle" number_of_elements="1">
        <Element index="0" value=""/>
      </Property>
      <Property name="LabelBold" id="2369.LabelBold" number_of_elements="1">
        <Element index="0" value="0"/>
        <Domain name="bool" id="2369.LabelBold.bool"/>
      </Property>
      <Property name="LabelColor" id="2369.LabelColor" number_of_elements="3">
        <Element index="0" value="0.196078"/>
        <Element index="1" value="0.196078"/>
        <Element index="2" value="0.196078"/>
        <Domain name="range" id="2369.LabelColor.range"/>
      </Property>
      <Property name="LabelFontFamily" id="2369.LabelFontFamily" number_of_elements="1">
        <Element index="0" value="0"/>
        <Domain name="enum" id="2369.LabelFontFamily.enum">
          <Entry value="0" text="Arial"/>
          <Entry value="1" text="Courier"/>
          <Entry value="2" text="Times"/>
        </Domain>
      </Property>
      <Property name="LabelFontSize" id="2369.LabelFontSize" number_of_elements="1">
        <Element index="0" value="16"/>
        <Domain name="range" id="2369.LabelFontSize.range"/>
      </Property>
      <Property name="LabelFormat" id="2369.LabelFormat" number_of_elements="1">
        <Element index="0" value="%-#6.3g"/>
      </Property>
      <Property name="LabelItalic" id="2369.LabelItalic" number_of_elements="1">
        <Element index="0" value="0"/>
        <Domain name="bool" id="2369.LabelItalic.bool"/>
      </Property>
      <Property name="LabelOpacity" id="2369.LabelOpacity" number_of_elements="1">
        <Element index="0" value="1"/>
        <Domain name="range" id="2369.LabelOpacity.range"/>
      </Property>
      <Property name="LabelShadow" id="2369.LabelShadow" number_of_elements="1">
        <Element index="0" value="0"/>
        <Domain name="bool" id="2369.LabelShadow.bool"/>
      </Property>
      <Property name="LookupTable" id="2369.LookupTable" number_of_elements="1">
        <Proxy value="2363"/>
        <Domain name="groups" id="2369.LookupTable.groups"/>
      </Property>
      <Property name="NumberOfLabels" id="2369.NumberOfLabels" number_of_elements="1">
        <Element index="0" value="5"/>
        <Domain name="range" id="2369.NumberOfLabels.range"/>
      </Property>
      <Property name="Orientation" id="2369.Orientation" number_of_elements="1">
        <Element index="0" value="1"/>
        <Domain name="enum" id="2369.Orientation.enum">
          <Entry value="0" text="Horizontal"/>
          <Entry value="1" text="Vertical"/>
        </Domain>
      </Property>
      <Property name="OrientationInfo" id="2369.OrientationInfo" number_of_elements="1">
        <Element index="0" value="1"/>
      </Property>
      <Property name="Position" id="2369.Position" number_of_elements="2">
        <Element index="0" value="0.806192"/>
        <Element index="1" value="0.25266"/>
        <Domain name="range" id="2369.Position.range"/>
      </Property>
      <Property name="Position2" id="2369.Position2" number_of_elements="2">
        <Element index="0" value="0.13"/>
        <Element index="1" value="0.5"/>
        <Domain name="range" id="2369.Position2.range"/>
      </Property>
      <Property name="Position2Info" id="2369.Position2Info" number_of_elements="2">
        <Element index="0" value="0.13"/>
        <Element index="1" value="0.5"/>
      </Property>
      <Property name="PositionInfo" id="2369.PositionInfo" number_of_elements="2">
        <Element index="0" value="0.743538"/>
        <Element index="1" value="0.368351"/>
      </Property>
      <Property name="Repositionable" id="2369.Repositionable" number_of_elements="1">
        <Element index="0" value="1"/>
        <Domain name="bool" id="2369.Repositionable.bool"/>
      </Property>
      <Property name="Resizable" id="2369.Resizable" number_of_elements="1">
        <Element index="0" value="1"/>
        <Domain name="bool" id="2369.Resizable.bool"/>
      </Property>
      <Property name="Selectable" id="2369.Selectable" number_of_elements="1">
        <Element index="0" value="0"/>
        <Domain name="bool" id="2369.Selectable.bool"/>
      </Property>
      <Property name="Title" id="2369.Title" number_of_elements="1">
        <Element index="0" value="cos(stress,strain)"/>
      </Property>
      <Property name="TitleBold" id="2369.TitleBold" number_of_elements="1">
        <Element index="0" value="0"/>
        <Domain name="bool" id="2369.TitleBold.bool"/>
      </Property>
      <Property name="TitleColor" id="2369.TitleColor" number_of_elements="3">
        <Element index="0" value="0.196078"/>
        <Element index="1" value="0.196078"/>
        <Element index="2" value="0.196078"/>
        <Domain name="range" id="2369.TitleColor.range"/>
      </Property>
      <Property name="TitleFontFamily" id="2369.TitleFontFamily" number_of_elements="1">
        <Element index="0" value="0"/>
        <Domain name="enum" id="2369.TitleFontFamily.enum">
          <Entry value="0" text="Arial"/>
          <Entry value="1" text="Courier"/>
          <Entry value="2" text="Times"/>
        </Domain>
      </Property>
      <Property name="TitleFontSize" id="2369.TitleFontSize" number_of_elements="1">
        <Element index="0" value="20"/>
        <Domain name="range" id="2369.TitleFontSize.range"/>
      </Property>
      <Property name="TitleItalic" id="2369.TitleItalic" number_of_elements="1">
        <Element index="0" value="0"/>
        <Domain name="bool" id="2369.TitleItalic.bool"/>
      </Property>
      <Property name="TitleOpacity" id="2369.TitleOpacity" number_of_elements="1">
        <Element index="0" value="1"/>
        <Domain name="range" id="2369.TitleOpacity.range"/>
      </Property>
      <Property name="TitleShadow" id="2369.TitleShadow" number_of_elements="1">
        <Element index="0" value="0"/>
        <Domain name="bool" id="2369.TitleShadow.bool"/>
      </Property>
      <Property name="Visibility" id="2369.Visibility" number_of_elements="1">
        <Element index="0" value="1"/>
        <Domain name="bool" id="2369.Visibility.bool"/>
      </Property>
    </Proxy>
    <Proxy group="representations" type="ScalarBarWidgetRepresentation" id="2376" servers="21">
      <Property name="Enabled" id="2376.Enabled" number_of_elements="1">
        <Element index="0" value="0"/>
        <Domain name="bool" id="2376.Enabled.bool"/>
      </Property>
      <Property name="UseNonCompositedRenderer" id="2376.UseNonCompositedRenderer" number_of_elements="1">
        <Element index="0" value="1"/>
      </Property>
      <Property name="AspectRatio" id="2376.AspectRatio" number_of_elements="1">
        <Element index="0" value="20"/>
        <Domain name="range" id="2376.AspectRatio.range"/>
      </Property>
      <Property name="AutomaticLabelFormat" id="2376.AutomaticLabelFormat" number_of_elements="1">
        <Element index="0" value="1"/>
        <Domain name="bool" id="2376.AutomaticLabelFormat.bool"/>
      </Property>
      <Property name="ComponentTitle" id="2376.ComponentTitle" number_of_elements="1">
        <Element index="0" value=""/>
      </Property>
      <Property name="LabelBold" id="2376.LabelBold" number_of_elements="1">
        <Element index="0" value="0"/>
        <Domain name="bool" id="2376.LabelBold.bool"/>
      </Property>
      <Property name="LabelColor" id="2376.LabelColor" number_of_elements="3">
        <Element index="0" value="0.196078"/>
        <Element index="1" value="0.196078"/>
        <Element index="2" value="0.196078"/>
        <Domain name="range" id="2376.LabelColor.range"/>
      </Property>
      <Property name="LabelFontFamily" id="2376.LabelFontFamily" number_of_elements="1">
        <Element index="0" value="0"/>
        <Domain name="enum" id="2376.LabelFontFamily.enum">
          <Entry value="0" text="Arial"/>
          <Entry value="1" text="Courier"/>
          <Entry value="2" text="Times"/>
        </Domain>
      </Property>
      <Property name="LabelFontSize" id="2376.LabelFontSize" number_of_elements="1">
        <Element index="0" value="12"/>
        <Domain name="range" id="2376.LabelFontSize.range"/>
      </Property>
      <Property name="LabelFormat" id="2376.LabelFormat" number_of_elements="1">
        <Element index="0" value="%-#6.3g"/>
      </Property>
      <Property name="LabelItalic" id="2376.LabelItalic" number_of_elements="1">
        <Element index="0" value="0"/>
        <Domain name="bool" id="2376.LabelItalic.bool"/>
      </Property>
      <Property name="LabelOpacity" id="2376.LabelOpacity" number_of_elements="1">
        <Element index="0" value="1"/>
        <Domain name="range" id="2376.LabelOpacity.range"/>
      </Property>
      <Property name="LabelShadow" id="2376.LabelShadow" number_of_elements="1">
        <Element index="0" value="0"/>
        <Domain name="bool" id="2376.LabelShadow.bool"/>
      </Property>
      <Property name="LookupTable" id="2376.LookupTable" number_of_elements="1">
        <Proxy value="2370"/>
        <Domain name="groups" id="2376.LookupTable.groups"/>
      </Property>
      <Property name="NumberOfLabels" id="2376.NumberOfLabels" number_of_elements="1">
        <Element index="0" value="5"/>
        <Domain name="range" id="2376.NumberOfLabels.range"/>
      </Property>
      <Property name="Orientation" id="2376.Orientation" number_of_elements="1">
        <Element index="0" value="1"/>
        <Domain name="enum" id="2376.Orientation.enum">
          <Entry value="0" text="Horizontal"/>
          <Entry value="1" text="Vertical"/>
        </Domain>
      </Property>
      <Property name="OrientationInfo" id="2376.OrientationInfo" number_of_elements="1">
        <Element index="0" value="1"/>
      </Property>
      <Property name="Position" id="2376.Position" number_of_elements="2">
        <Element index="0" value="0.87"/>
        <Element index="1" value="0.25"/>
        <Domain name="range" id="2376.Position.range"/>
      </Property>
      <Property name="Position2" id="2376.Position2" number_of_elements="2">
        <Element index="0" value="0.13"/>
        <Element index="1" value="0.5"/>
        <Domain name="range" id="2376.Position2.range"/>
      </Property>
      <Property name="Position2Info" id="2376.Position2Info" number_of_elements="2">
        <Element index="0" value="0.13"/>
        <Element index="1" value="0.5"/>
      </Property>
      <Property name="PositionInfo" id="2376.PositionInfo" number_of_elements="2">
        <Element index="0" value="0.87"/>
        <Element index="1" value="0.25"/>
      </Property>
      <Property name="Repositionable" id="2376.Repositionable" number_of_elements="1">
        <Element index="0" value="1"/>
        <Domain name="bool" id="2376.Repositionable.bool"/>
      </Property>
      <Property name="Resizable" id="2376.Resizable" number_of_elements="1">
        <Element index="0" value="1"/>
        <Domain name="bool" id="2376.Resizable.bool"/>
      </Property>
      <Property name="Selectable" id="2376.Selectable" number_of_elements="1">
        <Element index="0" value="0"/>
        <Domain name="bool" id="2376.Selectable.bool"/>
      </Property>
      <Property name="Title" id="2376.Title" number_of_elements="1">
        <Element index="0" value="cell variable 16"/>
      </Property>
      <Property name="TitleBold" id="2376.TitleBold" number_of_elements="1">
        <Element index="0" value="0"/>
        <Domain name="bool" id="2376.TitleBold.bool"/>
      </Property>
      <Property name="TitleColor" id="2376.TitleColor" number_of_elements="3">
        <Element index="0" value="0.196078"/>
        <Element index="1" value="0.196078"/>
        <Element index="2" value="0.196078"/>
        <Domain name="range" id="2376.TitleColor.range"/>
      </Property>
      <Property name="TitleFontFamily" id="2376.TitleFontFamily" number_of_elements="1">
        <Element index="0" value="0"/>
        <Domain name="enum" id="2376.TitleFontFamily.enum">
          <Entry value="0" text="Arial"/>
          <Entry value="1" text="Courier"/>
          <Entry value="2" text="Times"/>
        </Domain>
      </Property>
      <Property name="TitleFontSize" id="2376.TitleFontSize" number_of_elements="1">
        <Element index="0" value="12"/>
        <Domain name="range" id="2376.TitleFontSize.range"/>
      </Property>
      <Property name="TitleItalic" id="2376.TitleItalic" number_of_elements="1">
        <Element index="0" value="0"/>
        <Domain name="bool" id="2376.TitleItalic.bool"/>
      </Property>
      <Property name="TitleOpacity" id="2376.TitleOpacity" number_of_elements="1">
        <Element index="0" value="1"/>
        <Domain name="range" id="2376.TitleOpacity.range"/>
      </Property>
      <Property name="TitleShadow" id="2376.TitleShadow" number_of_elements="1">
        <Element index="0" value="0"/>
        <Domain name="bool" id="2376.TitleShadow.bool"/>
      </Property>
      <Property name="Visibility" id="2376.Visibility" number_of_elements="1">
        <Element index="0" value="0"/>
        <Domain name="bool" id="2376.Visibility.bool"/>
      </Property>
    </Proxy>
    <Proxy group="representations" type="ScalarBarWidgetRepresentation" id="2383" servers="21">
      <Property name="Enabled" id="2383.Enabled" number_of_elements="1">
        <Element index="0" value="0"/>
        <Domain name="bool" id="2383.Enabled.bool"/>
      </Property>
      <Property name="UseNonCompositedRenderer" id="2383.UseNonCompositedRenderer" number_of_elements="1">
        <Element index="0" value="1"/>
      </Property>
      <Property name="AspectRatio" id="2383.AspectRatio" number_of_elements="1">
        <Element index="0" value="20"/>
        <Domain name="range" id="2383.AspectRatio.range"/>
      </Property>
      <Property name="AutomaticLabelFormat" id="2383.AutomaticLabelFormat" number_of_elements="1">
        <Element index="0" value="1"/>
        <Domain name="bool" id="2383.AutomaticLabelFormat.bool"/>
      </Property>
      <Property name="ComponentTitle" id="2383.ComponentTitle" number_of_elements="1">
        <Element index="0" value=""/>
      </Property>
      <Property name="LabelBold" id="2383.LabelBold" number_of_elements="1">
        <Element index="0" value="0"/>
        <Domain name="bool" id="2383.LabelBold.bool"/>
      </Property>
      <Property name="LabelColor" id="2383.LabelColor" number_of_elements="3">
        <Element index="0" value="0.196078"/>
        <Element index="1" value="0.196078"/>
        <Element index="2" value="0.196078"/>
        <Domain name="range" id="2383.LabelColor.range"/>
      </Property>
      <Property name="LabelFontFamily" id="2383.LabelFontFamily" number_of_elements="1">
        <Element index="0" value="0"/>
        <Domain name="enum" id="2383.LabelFontFamily.enum">
          <Entry value="0" text="Arial"/>
          <Entry value="1" text="Courier"/>
          <Entry value="2" text="Times"/>
        </Domain>
      </Property>
      <Property name="LabelFontSize" id="2383.LabelFontSize" number_of_elements="1">
        <Element index="0" value="16"/>
        <Domain name="range" id="2383.LabelFontSize.range"/>
      </Property>
      <Property name="LabelFormat" id="2383.LabelFormat" number_of_elements="1">
        <Element index="0" value="%-#6.3g"/>
      </Property>
      <Property name="LabelItalic" id="2383.LabelItalic" number_of_elements="1">
        <Element index="0" value="0"/>
        <Domain name="bool" id="2383.LabelItalic.bool"/>
      </Property>
      <Property name="LabelOpacity" id="2383.LabelOpacity" number_of_elements="1">
        <Element index="0" value="1"/>
        <Domain name="range" id="2383.LabelOpacity.range"/>
      </Property>
      <Property name="LabelShadow" id="2383.LabelShadow" number_of_elements="1">
        <Element index="0" value="0"/>
        <Domain name="bool" id="2383.LabelShadow.bool"/>
      </Property>
      <Property name="LookupTable" id="2383.LookupTable" number_of_elements="1">
        <Proxy value="2377"/>
        <Domain name="groups" id="2383.LookupTable.groups"/>
      </Property>
      <Property name="NumberOfLabels" id="2383.NumberOfLabels" number_of_elements="1">
        <Element index="0" value="5"/>
        <Domain name="range" id="2383.NumberOfLabels.range"/>
      </Property>
      <Property name="Orientation" id="2383.Orientation" number_of_elements="1">
        <Element index="0" value="1"/>
        <Domain name="enum" id="2383.Orientation.enum">
          <Entry value="0" text="Horizontal"/>
          <Entry value="1" text="Vertical"/>
        </Domain>
      </Property>
      <Property name="OrientationInfo" id="2383.OrientationInfo" number_of_elements="1">
        <Element index="0" value="1"/>
      </Property>
      <Property name="Position" id="2383.Position" number_of_elements="2">
        <Element index="0" value="0.87"/>
        <Element index="1" value="0.25"/>
        <Domain name="range" id="2383.Position.range"/>
      </Property>
      <Property name="Position2" id="2383.Position2" number_of_elements="2">
        <Element index="0" value="0.13"/>
        <Element index="1" value="0.5"/>
        <Domain name="range" id="2383.Position2.range"/>
      </Property>
      <Property name="Position2Info" id="2383.Position2Info" number_of_elements="2">
        <Element index="0" value="0.13"/>
        <Element index="1" value="0.5"/>
      </Property>
      <Property name="PositionInfo" id="2383.PositionInfo" number_of_elements="2">
        <Element index="0" value="0.87"/>
        <Element index="1" value="0.25"/>
      </Property>
      <Property name="Repositionable" id="2383.Repositionable" number_of_elements="1">
        <Element index="0" value="1"/>
        <Domain name="bool" id="2383.Repositionable.bool"/>
      </Property>
      <Property name="Resizable" id="2383.Resizable" number_of_elements="1">
        <Element index="0" value="1"/>
        <Domain name="bool" id="2383.Resizable.bool"/>
      </Property>
      <Property name="Selectable" id="2383.Selectable" number_of_elements="1">
        <Element index="0" value="0"/>
        <Domain name="bool" id="2383.Selectable.bool"/>
      </Property>
      <Property name="Title" id="2383.Title" number_of_elements="1">
        <Element index="0" value="stress anisotropy"/>
      </Property>
      <Property name="TitleBold" id="2383.TitleBold" number_of_elements="1">
        <Element index="0" value="0"/>
        <Domain name="bool" id="2383.TitleBold.bool"/>
      </Property>
      <Property name="TitleColor" id="2383.TitleColor" number_of_elements="3">
        <Element index="0" value="0.196078"/>
        <Element index="1" value="0.196078"/>
        <Element index="2" value="0.196078"/>
        <Domain name="range" id="2383.TitleColor.range"/>
      </Property>
      <Property name="TitleFontFamily" id="2383.TitleFontFamily" number_of_elements="1">
        <Element index="0" value="0"/>
        <Domain name="enum" id="2383.TitleFontFamily.enum">
          <Entry value="0" text="Arial"/>
          <Entry value="1" text="Courier"/>
          <Entry value="2" text="Times"/>
        </Domain>
      </Property>
      <Property name="TitleFontSize" id="2383.TitleFontSize" number_of_elements="1">
        <Element index="0" value="20"/>
        <Domain name="range" id="2383.TitleFontSize.range"/>
      </Property>
      <Property name="TitleItalic" id="2383.TitleItalic" number_of_elements="1">
        <Element index="0" value="0"/>
        <Domain name="bool" id="2383.TitleItalic.bool"/>
      </Property>
      <Property name="TitleOpacity" id="2383.TitleOpacity" number_of_elements="1">
        <Element index="0" value="1"/>
        <Domain name="range" id="2383.TitleOpacity.range"/>
      </Property>
      <Property name="TitleShadow" id="2383.TitleShadow" number_of_elements="1">
        <Element index="0" value="0"/>
        <Domain name="bool" id="2383.TitleShadow.bool"/>
      </Property>
      <Property name="Visibility" id="2383.Visibility" number_of_elements="1">
        <Element index="0" value="0"/>
        <Domain name="bool" id="2383.Visibility.bool"/>
      </Property>
    </Proxy>
    <Proxy group="representations" type="ScalarBarWidgetRepresentation" id="2390" servers="21">
      <Property name="Enabled" id="2390.Enabled" number_of_elements="1">
        <Element index="0" value="0"/>
        <Domain name="bool" id="2390.Enabled.bool"/>
      </Property>
      <Property name="UseNonCompositedRenderer" id="2390.UseNonCompositedRenderer" number_of_elements="1">
        <Element index="0" value="1"/>
      </Property>
      <Property name="AspectRatio" id="2390.AspectRatio" number_of_elements="1">
        <Element index="0" value="20"/>
        <Domain name="range" id="2390.AspectRatio.range"/>
      </Property>
      <Property name="AutomaticLabelFormat" id="2390.AutomaticLabelFormat" number_of_elements="1">
        <Element index="0" value="1"/>
        <Domain name="bool" id="2390.AutomaticLabelFormat.bool"/>
      </Property>
      <Property name="ComponentTitle" id="2390.ComponentTitle" number_of_elements="1">
        <Element index="0" value=""/>
      </Property>
      <Property name="LabelBold" id="2390.LabelBold" number_of_elements="1">
        <Element index="0" value="0"/>
        <Domain name="bool" id="2390.LabelBold.bool"/>
      </Property>
      <Property name="LabelColor" id="2390.LabelColor" number_of_elements="3">
        <Element index="0" value="0.196078"/>
        <Element index="1" value="0.196078"/>
        <Element index="2" value="0.196078"/>
        <Domain name="range" id="2390.LabelColor.range"/>
      </Property>
      <Property name="LabelFontFamily" id="2390.LabelFontFamily" number_of_elements="1">
        <Element index="0" value="0"/>
        <Domain name="enum" id="2390.LabelFontFamily.enum">
          <Entry value="0" text="Arial"/>
          <Entry value="1" text="Courier"/>
          <Entry value="2" text="Times"/>
        </Domain>
      </Property>
      <Property name="LabelFontSize" id="2390.LabelFontSize" number_of_elements="1">
        <Element index="0" value="16"/>
        <Domain name="range" id="2390.LabelFontSize.range"/>
      </Property>
      <Property name="LabelFormat" id="2390.LabelFormat" number_of_elements="1">
        <Element index="0" value="%-#6.3g"/>
      </Property>
      <Property name="LabelItalic" id="2390.LabelItalic" number_of_elements="1">
        <Element index="0" value="0"/>
        <Domain name="bool" id="2390.LabelItalic.bool"/>
      </Property>
      <Property name="LabelOpacity" id="2390.LabelOpacity" number_of_elements="1">
        <Element index="0" value="1"/>
        <Domain name="range" id="2390.LabelOpacity.range"/>
      </Property>
      <Property name="LabelShadow" id="2390.LabelShadow" number_of_elements="1">
        <Element index="0" value="0"/>
        <Domain name="bool" id="2390.LabelShadow.bool"/>
      </Property>
      <Property name="LookupTable" id="2390.LookupTable" number_of_elements="1">
        <Proxy value="2384"/>
        <Domain name="groups" id="2390.LookupTable.groups"/>
      </Property>
      <Property name="NumberOfLabels" id="2390.NumberOfLabels" number_of_elements="1">
        <Element index="0" value="5"/>
        <Domain name="range" id="2390.NumberOfLabels.range"/>
      </Property>
      <Property name="Orientation" id="2390.Orientation" number_of_elements="1">
        <Element index="0" value="1"/>
        <Domain name="enum" id="2390.Orientation.enum">
          <Entry value="0" text="Horizontal"/>
          <Entry value="1" text="Vertical"/>
        </Domain>
      </Property>
      <Property name="OrientationInfo" id="2390.OrientationInfo" number_of_elements="1">
        <Element index="0" value="1"/>
      </Property>
      <Property name="Position" id="2390.Position" number_of_elements="2">
        <Element index="0" value="0.764351"/>
        <Element index="1" value="0.271277"/>
        <Domain name="range" id="2390.Position.range"/>
      </Property>
      <Property name="Position2" id="2390.Position2" number_of_elements="2">
        <Element index="0" value="0.088159"/>
        <Element index="1" value="0.478723"/>
        <Domain name="range" id="2390.Position2.range"/>
      </Property>
      <Property name="Position2Info" id="2390.Position2Info" number_of_elements="2">
        <Element index="0" value="0.088159"/>
        <Element index="1" value="0.478723"/>
      </Property>
      <Property name="PositionInfo" id="2390.PositionInfo" number_of_elements="2">
        <Element index="0" value="0.764351"/>
        <Element index="1" value="0.271277"/>
      </Property>
      <Property name="Repositionable" id="2390.Repositionable" number_of_elements="1">
        <Element index="0" value="1"/>
        <Domain name="bool" id="2390.Repositionable.bool"/>
      </Property>
      <Property name="Resizable" id="2390.Resizable" number_of_elements="1">
        <Element index="0" value="1"/>
        <Domain name="bool" id="2390.Resizable.bool"/>
      </Property>
      <Property name="Selectable" id="2390.Selectable" number_of_elements="1">
        <Element index="0" value="0"/>
        <Domain name="bool" id="2390.Selectable.bool"/>
      </Property>
      <Property name="Title" id="2390.Title" number_of_elements="1">
        <Element index="0" value="strain anisotropy"/>
      </Property>
      <Property name="TitleBold" id="2390.TitleBold" number_of_elements="1">
        <Element index="0" value="0"/>
        <Domain name="bool" id="2390.TitleBold.bool"/>
      </Property>
      <Property name="TitleColor" id="2390.TitleColor" number_of_elements="3">
        <Element index="0" value="0.196078"/>
        <Element index="1" value="0.196078"/>
        <Element index="2" value="0.196078"/>
        <Domain name="range" id="2390.TitleColor.range"/>
      </Property>
      <Property name="TitleFontFamily" id="2390.TitleFontFamily" number_of_elements="1">
        <Element index="0" value="0"/>
        <Domain name="enum" id="2390.TitleFontFamily.enum">
          <Entry value="0" text="Arial"/>
          <Entry value="1" text="Courier"/>
          <Entry value="2" text="Times"/>
        </Domain>
      </Property>
      <Property name="TitleFontSize" id="2390.TitleFontSize" number_of_elements="1">
        <Element index="0" value="20"/>
        <Domain name="range" id="2390.TitleFontSize.range"/>
      </Property>
      <Property name="TitleItalic" id="2390.TitleItalic" number_of_elements="1">
        <Element index="0" value="0"/>
        <Domain name="bool" id="2390.TitleItalic.bool"/>
      </Property>
      <Property name="TitleOpacity" id="2390.TitleOpacity" number_of_elements="1">
        <Element index="0" value="1"/>
        <Domain name="range" id="2390.TitleOpacity.range"/>
      </Property>
      <Property name="TitleShadow" id="2390.TitleShadow" number_of_elements="1">
        <Element index="0" value="0"/>
        <Domain name="bool" id="2390.TitleShadow.bool"/>
      </Property>
      <Property name="Visibility" id="2390.Visibility" number_of_elements="1">
        <Element index="0" value="0"/>
        <Domain name="bool" id="2390.Visibility.bool"/>
      </Property>
    </Proxy>
    <Proxy group="representations" type="ScalarBarWidgetRepresentation" id="2397" servers="21">
      <Property name="Enabled" id="2397.Enabled" number_of_elements="1">
        <Element index="0" value="0"/>
        <Domain name="bool" id="2397.Enabled.bool"/>
      </Property>
      <Property name="UseNonCompositedRenderer" id="2397.UseNonCompositedRenderer" number_of_elements="1">
        <Element index="0" value="1"/>
      </Property>
      <Property name="AspectRatio" id="2397.AspectRatio" number_of_elements="1">
        <Element index="0" value="20"/>
        <Domain name="range" id="2397.AspectRatio.range"/>
      </Property>
      <Property name="AutomaticLabelFormat" id="2397.AutomaticLabelFormat" number_of_elements="1">
        <Element index="0" value="1"/>
        <Domain name="bool" id="2397.AutomaticLabelFormat.bool"/>
      </Property>
      <Property name="ComponentTitle" id="2397.ComponentTitle" number_of_elements="1">
        <Element index="0" value=""/>
      </Property>
      <Property name="LabelBold" id="2397.LabelBold" number_of_elements="1">
        <Element index="0" value="0"/>
        <Domain name="bool" id="2397.LabelBold.bool"/>
      </Property>
      <Property name="LabelColor" id="2397.LabelColor" number_of_elements="3">
        <Element index="0" value="0.196078"/>
        <Element index="1" value="0.196078"/>
        <Element index="2" value="0.196078"/>
        <Domain name="range" id="2397.LabelColor.range"/>
      </Property>
      <Property name="LabelFontFamily" id="2397.LabelFontFamily" number_of_elements="1">
        <Element index="0" value="0"/>
        <Domain name="enum" id="2397.LabelFontFamily.enum">
          <Entry value="0" text="Arial"/>
          <Entry value="1" text="Courier"/>
          <Entry value="2" text="Times"/>
        </Domain>
      </Property>
      <Property name="LabelFontSize" id="2397.LabelFontSize" number_of_elements="1">
        <Element index="0" value="12"/>
        <Domain name="range" id="2397.LabelFontSize.range"/>
      </Property>
      <Property name="LabelFormat" id="2397.LabelFormat" number_of_elements="1">
        <Element index="0" value="%-#6.3g"/>
      </Property>
      <Property name="LabelItalic" id="2397.LabelItalic" number_of_elements="1">
        <Element index="0" value="0"/>
        <Domain name="bool" id="2397.LabelItalic.bool"/>
      </Property>
      <Property name="LabelOpacity" id="2397.LabelOpacity" number_of_elements="1">
        <Element index="0" value="1"/>
        <Domain name="range" id="2397.LabelOpacity.range"/>
      </Property>
      <Property name="LabelShadow" id="2397.LabelShadow" number_of_elements="1">
        <Element index="0" value="0"/>
        <Domain name="bool" id="2397.LabelShadow.bool"/>
      </Property>
      <Property name="LookupTable" id="2397.LookupTable" number_of_elements="1">
        <Proxy value="2391"/>
        <Domain name="groups" id="2397.LookupTable.groups"/>
      </Property>
      <Property name="NumberOfLabels" id="2397.NumberOfLabels" number_of_elements="1">
        <Element index="0" value="5"/>
        <Domain name="range" id="2397.NumberOfLabels.range"/>
      </Property>
      <Property name="Orientation" id="2397.Orientation" number_of_elements="1">
        <Element index="0" value="1"/>
        <Domain name="enum" id="2397.Orientation.enum">
          <Entry value="0" text="Horizontal"/>
          <Entry value="1" text="Vertical"/>
        </Domain>
      </Property>
      <Property name="OrientationInfo" id="2397.OrientationInfo" number_of_elements="1">
        <Element index="0" value="1"/>
      </Property>
      <Property name="Position" id="2397.Position" number_of_elements="2">
        <Element index="0" value="0.87"/>
        <Element index="1" value="0.25"/>
        <Domain name="range" id="2397.Position.range"/>
      </Property>
      <Property name="Position2" id="2397.Position2" number_of_elements="2">
        <Element index="0" value="0.13"/>
        <Element index="1" value="0.5"/>
        <Domain name="range" id="2397.Position2.range"/>
      </Property>
      <Property name="Position2Info" id="2397.Position2Info" number_of_elements="2">
        <Element index="0" value="0.13"/>
        <Element index="1" value="0.5"/>
      </Property>
      <Property name="PositionInfo" id="2397.PositionInfo" number_of_elements="2">
        <Element index="0" value="0.87"/>
        <Element index="1" value="0.25"/>
      </Property>
      <Property name="Repositionable" id="2397.Repositionable" number_of_elements="1">
        <Element index="0" value="1"/>
        <Domain name="bool" id="2397.Repositionable.bool"/>
      </Property>
      <Property name="Resizable" id="2397.Resizable" number_of_elements="1">
        <Element index="0" value="1"/>
        <Domain name="bool" id="2397.Resizable.bool"/>
      </Property>
      <Property name="Selectable" id="2397.Selectable" number_of_elements="1">
        <Element index="0" value="0"/>
        <Domain name="bool" id="2397.Selectable.bool"/>
      </Property>
      <Property name="Title" id="2397.Title" number_of_elements="1">
        <Element index="0" value="cell variable 11"/>
      </Property>
      <Property name="TitleBold" id="2397.TitleBold" number_of_elements="1">
        <Element index="0" value="0"/>
        <Domain name="bool" id="2397.TitleBold.bool"/>
      </Property>
      <Property name="TitleColor" id="2397.TitleColor" number_of_elements="3">
        <Element index="0" value="0.196078"/>
        <Element index="1" value="0.196078"/>
        <Element index="2" value="0.196078"/>
        <Domain name="range" id="2397.TitleColor.range"/>
      </Property>
      <Property name="TitleFontFamily" id="2397.TitleFontFamily" number_of_elements="1">
        <Element index="0" value="0"/>
        <Domain name="enum" id="2397.TitleFontFamily.enum">
          <Entry value="0" text="Arial"/>
          <Entry value="1" text="Courier"/>
          <Entry value="2" text="Times"/>
        </Domain>
      </Property>
      <Property name="TitleFontSize" id="2397.TitleFontSize" number_of_elements="1">
        <Element index="0" value="12"/>
        <Domain name="range" id="2397.TitleFontSize.range"/>
      </Property>
      <Property name="TitleItalic" id="2397.TitleItalic" number_of_elements="1">
        <Element index="0" value="0"/>
        <Domain name="bool" id="2397.TitleItalic.bool"/>
      </Property>
      <Property name="TitleOpacity" id="2397.TitleOpacity" number_of_elements="1">
        <Element index="0" value="1"/>
        <Domain name="range" id="2397.TitleOpacity.range"/>
      </Property>
      <Property name="TitleShadow" id="2397.TitleShadow" number_of_elements="1">
        <Element index="0" value="0"/>
        <Domain name="bool" id="2397.TitleShadow.bool"/>
      </Property>
      <Property name="Visibility" id="2397.Visibility" number_of_elements="1">
        <Element index="0" value="0"/>
        <Domain name="bool" id="2397.Visibility.bool"/>
      </Property>
    </Proxy>
    <Proxy group="representations" type="ScalarBarWidgetRepresentation" id="2404" servers="21">
      <Property name="Enabled" id="2404.Enabled" number_of_elements="1">
        <Element index="0" value="0"/>
        <Domain name="bool" id="2404.Enabled.bool"/>
      </Property>
      <Property name="UseNonCompositedRenderer" id="2404.UseNonCompositedRenderer" number_of_elements="1">
        <Element index="0" value="1"/>
      </Property>
      <Property name="AspectRatio" id="2404.AspectRatio" number_of_elements="1">
        <Element index="0" value="20"/>
        <Domain name="range" id="2404.AspectRatio.range"/>
      </Property>
      <Property name="AutomaticLabelFormat" id="2404.AutomaticLabelFormat" number_of_elements="1">
        <Element index="0" value="1"/>
        <Domain name="bool" id="2404.AutomaticLabelFormat.bool"/>
      </Property>
      <Property name="ComponentTitle" id="2404.ComponentTitle" number_of_elements="1">
        <Element index="0" value=""/>
      </Property>
      <Property name="LabelBold" id="2404.LabelBold" number_of_elements="1">
        <Element index="0" value="0"/>
        <Domain name="bool" id="2404.LabelBold.bool"/>
      </Property>
      <Property name="LabelColor" id="2404.LabelColor" number_of_elements="3">
        <Element index="0" value="0.196078"/>
        <Element index="1" value="0.196078"/>
        <Element index="2" value="0.196078"/>
        <Domain name="range" id="2404.LabelColor.range"/>
      </Property>
      <Property name="LabelFontFamily" id="2404.LabelFontFamily" number_of_elements="1">
        <Element index="0" value="0"/>
        <Domain name="enum" id="2404.LabelFontFamily.enum">
          <Entry value="0" text="Arial"/>
          <Entry value="1" text="Courier"/>
          <Entry value="2" text="Times"/>
        </Domain>
      </Property>
      <Property name="LabelFontSize" id="2404.LabelFontSize" number_of_elements="1">
        <Element index="0" value="12"/>
        <Domain name="range" id="2404.LabelFontSize.range"/>
      </Property>
      <Property name="LabelFormat" id="2404.LabelFormat" number_of_elements="1">
        <Element index="0" value="%-#6.3g"/>
      </Property>
      <Property name="LabelItalic" id="2404.LabelItalic" number_of_elements="1">
        <Element index="0" value="0"/>
        <Domain name="bool" id="2404.LabelItalic.bool"/>
      </Property>
      <Property name="LabelOpacity" id="2404.LabelOpacity" number_of_elements="1">
        <Element index="0" value="1"/>
        <Domain name="range" id="2404.LabelOpacity.range"/>
      </Property>
      <Property name="LabelShadow" id="2404.LabelShadow" number_of_elements="1">
        <Element index="0" value="0"/>
        <Domain name="bool" id="2404.LabelShadow.bool"/>
      </Property>
      <Property name="LookupTable" id="2404.LookupTable" number_of_elements="1">
        <Proxy value="2398"/>
        <Domain name="groups" id="2404.LookupTable.groups"/>
      </Property>
      <Property name="NumberOfLabels" id="2404.NumberOfLabels" number_of_elements="1">
        <Element index="0" value="5"/>
        <Domain name="range" id="2404.NumberOfLabels.range"/>
      </Property>
      <Property name="Orientation" id="2404.Orientation" number_of_elements="1">
        <Element index="0" value="1"/>
        <Domain name="enum" id="2404.Orientation.enum">
          <Entry value="0" text="Horizontal"/>
          <Entry value="1" text="Vertical"/>
        </Domain>
      </Property>
      <Property name="OrientationInfo" id="2404.OrientationInfo" number_of_elements="1">
        <Element index="0" value="1"/>
      </Property>
      <Property name="Position" id="2404.Position" number_of_elements="2">
        <Element index="0" value="0.87"/>
        <Element index="1" value="0.25"/>
        <Domain name="range" id="2404.Position.range"/>
      </Property>
      <Property name="Position2" id="2404.Position2" number_of_elements="2">
        <Element index="0" value="0.13"/>
        <Element index="1" value="0.5"/>
        <Domain name="range" id="2404.Position2.range"/>
      </Property>
      <Property name="Position2Info" id="2404.Position2Info" number_of_elements="2">
        <Element index="0" value="0.13"/>
        <Element index="1" value="0.5"/>
      </Property>
      <Property name="PositionInfo" id="2404.PositionInfo" number_of_elements="2">
        <Element index="0" value="0.87"/>
        <Element index="1" value="0.25"/>
      </Property>
      <Property name="Repositionable" id="2404.Repositionable" number_of_elements="1">
        <Element index="0" value="1"/>
        <Domain name="bool" id="2404.Repositionable.bool"/>
      </Property>
      <Property name="Resizable" id="2404.Resizable" number_of_elements="1">
        <Element index="0" value="1"/>
        <Domain name="bool" id="2404.Resizable.bool"/>
      </Property>
      <Property name="Selectable" id="2404.Selectable" number_of_elements="1">
        <Element index="0" value="0"/>
        <Domain name="bool" id="2404.Selectable.bool"/>
      </Property>
      <Property name="Title" id="2404.Title" number_of_elements="1">
        <Element index="0" value="cell variable 7"/>
      </Property>
      <Property name="TitleBold" id="2404.TitleBold" number_of_elements="1">
        <Element index="0" value="0"/>
        <Domain name="bool" id="2404.TitleBold.bool"/>
      </Property>
      <Property name="TitleColor" id="2404.TitleColor" number_of_elements="3">
        <Element index="0" value="0.196078"/>
        <Element index="1" value="0.196078"/>
        <Element index="2" value="0.196078"/>
        <Domain name="range" id="2404.TitleColor.range"/>
      </Property>
      <Property name="TitleFontFamily" id="2404.TitleFontFamily" number_of_elements="1">
        <Element index="0" value="0"/>
        <Domain name="enum" id="2404.TitleFontFamily.enum">
          <Entry value="0" text="Arial"/>
          <Entry value="1" text="Courier"/>
          <Entry value="2" text="Times"/>
        </Domain>
      </Property>
      <Property name="TitleFontSize" id="2404.TitleFontSize" number_of_elements="1">
        <Element index="0" value="12"/>
        <Domain name="range" id="2404.TitleFontSize.range"/>
      </Property>
      <Property name="TitleItalic" id="2404.TitleItalic" number_of_elements="1">
        <Element index="0" value="0"/>
        <Domain name="bool" id="2404.TitleItalic.bool"/>
      </Property>
      <Property name="TitleOpacity" id="2404.TitleOpacity" number_of_elements="1">
        <Element index="0" value="1"/>
        <Domain name="range" id="2404.TitleOpacity.range"/>
      </Property>
      <Property name="TitleShadow" id="2404.TitleShadow" number_of_elements="1">
        <Element index="0" value="0"/>
        <Domain name="bool" id="2404.TitleShadow.bool"/>
      </Property>
      <Property name="Visibility" id="2404.Visibility" number_of_elements="1">
        <Element index="0" value="0"/>
        <Domain name="bool" id="2404.Visibility.bool"/>
      </Property>
    </Proxy>
    <Proxy group="representations" type="ScalarBarWidgetRepresentation" id="2410" servers="21">
      <Property name="Enabled" id="2410.Enabled" number_of_elements="1">
        <Element index="0" value="0"/>
        <Domain name="bool" id="2410.Enabled.bool"/>
      </Property>
      <Property name="UseNonCompositedRenderer" id="2410.UseNonCompositedRenderer" number_of_elements="1">
        <Element index="0" value="1"/>
      </Property>
      <Property name="AspectRatio" id="2410.AspectRatio" number_of_elements="1">
        <Element index="0" value="20"/>
        <Domain name="range" id="2410.AspectRatio.range"/>
      </Property>
      <Property name="AutomaticLabelFormat" id="2410.AutomaticLabelFormat" number_of_elements="1">
        <Element index="0" value="1"/>
        <Domain name="bool" id="2410.AutomaticLabelFormat.bool"/>
      </Property>
      <Property name="ComponentTitle" id="2410.ComponentTitle" number_of_elements="1">
        <Element index="0" value=""/>
      </Property>
      <Property name="LabelBold" id="2410.LabelBold" number_of_elements="1">
        <Element index="0" value="0"/>
        <Domain name="bool" id="2410.LabelBold.bool"/>
      </Property>
      <Property name="LabelColor" id="2410.LabelColor" number_of_elements="3">
        <Element index="0" value="0.196078"/>
        <Element index="1" value="0.196078"/>
        <Element index="2" value="0.196078"/>
        <Domain name="range" id="2410.LabelColor.range"/>
      </Property>
      <Property name="LabelFontFamily" id="2410.LabelFontFamily" number_of_elements="1">
        <Element index="0" value="0"/>
        <Domain name="enum" id="2410.LabelFontFamily.enum">
          <Entry value="0" text="Arial"/>
          <Entry value="1" text="Courier"/>
          <Entry value="2" text="Times"/>
        </Domain>
      </Property>
      <Property name="LabelFontSize" id="2410.LabelFontSize" number_of_elements="1">
        <Element index="0" value="16"/>
        <Domain name="range" id="2410.LabelFontSize.range"/>
      </Property>
      <Property name="LabelFormat" id="2410.LabelFormat" number_of_elements="1">
        <Element index="0" value="%-#6.3g"/>
      </Property>
      <Property name="LabelItalic" id="2410.LabelItalic" number_of_elements="1">
        <Element index="0" value="0"/>
        <Domain name="bool" id="2410.LabelItalic.bool"/>
      </Property>
      <Property name="LabelOpacity" id="2410.LabelOpacity" number_of_elements="1">
        <Element index="0" value="1"/>
        <Domain name="range" id="2410.LabelOpacity.range"/>
      </Property>
      <Property name="LabelShadow" id="2410.LabelShadow" number_of_elements="1">
        <Element index="0" value="0"/>
        <Domain name="bool" id="2410.LabelShadow.bool"/>
      </Property>
      <Property name="LookupTable" id="2410.LookupTable" number_of_elements="1">
        <Proxy value="2244"/>
        <Domain name="groups" id="2410.LookupTable.groups"/>
      </Property>
      <Property name="NumberOfLabels" id="2410.NumberOfLabels" number_of_elements="1">
        <Element index="0" value="5"/>
        <Domain name="range" id="2410.NumberOfLabels.range"/>
      </Property>
      <Property name="Orientation" id="2410.Orientation" number_of_elements="1">
        <Element index="0" value="1"/>
        <Domain name="enum" id="2410.Orientation.enum">
          <Entry value="0" text="Horizontal"/>
          <Entry value="1" text="Vertical"/>
        </Domain>
      </Property>
      <Property name="OrientationInfo" id="2410.OrientationInfo" number_of_elements="1">
        <Element index="0" value="1"/>
      </Property>
      <Property name="Position" id="2410.Position" number_of_elements="2">
        <Element index="0" value="0.87"/>
        <Element index="1" value="0.25"/>
        <Domain name="range" id="2410.Position.range"/>
      </Property>
      <Property name="Position2" id="2410.Position2" number_of_elements="2">
        <Element index="0" value="0.13"/>
        <Element index="1" value="0.5"/>
        <Domain name="range" id="2410.Position2.range"/>
      </Property>
      <Property name="Position2Info" id="2410.Position2Info" number_of_elements="2">
        <Element index="0" value="0.13"/>
        <Element index="1" value="0.5"/>
      </Property>
      <Property name="PositionInfo" id="2410.PositionInfo" number_of_elements="2">
        <Element index="0" value="0.87"/>
        <Element index="1" value="0.25"/>
      </Property>
      <Property name="Repositionable" id="2410.Repositionable" number_of_elements="1">
        <Element index="0" value="1"/>
        <Domain name="bool" id="2410.Repositionable.bool"/>
      </Property>
      <Property name="Resizable" id="2410.Resizable" number_of_elements="1">
        <Element index="0" value="1"/>
        <Domain name="bool" id="2410.Resizable.bool"/>
      </Property>
      <Property name="Selectable" id="2410.Selectable" number_of_elements="1">
        <Element index="0" value="0"/>
        <Domain name="bool" id="2410.Selectable.bool"/>
      </Property>
      <Property name="Title" id="2410.Title" number_of_elements="1">
        <Element index="0" value="area ratio"/>
      </Property>
      <Property name="TitleBold" id="2410.TitleBold" number_of_elements="1">
        <Element index="0" value="0"/>
        <Domain name="bool" id="2410.TitleBold.bool"/>
      </Property>
      <Property name="TitleColor" id="2410.TitleColor" number_of_elements="3">
        <Element index="0" value="0.196078"/>
        <Element index="1" value="0.196078"/>
        <Element index="2" value="0.196078"/>
        <Domain name="range" id="2410.TitleColor.range"/>
      </Property>
      <Property name="TitleFontFamily" id="2410.TitleFontFamily" number_of_elements="1">
        <Element index="0" value="0"/>
        <Domain name="enum" id="2410.TitleFontFamily.enum">
          <Entry value="0" text="Arial"/>
          <Entry value="1" text="Courier"/>
          <Entry value="2" text="Times"/>
        </Domain>
      </Property>
      <Property name="TitleFontSize" id="2410.TitleFontSize" number_of_elements="1">
        <Element index="0" value="20"/>
        <Domain name="range" id="2410.TitleFontSize.range"/>
      </Property>
      <Property name="TitleItalic" id="2410.TitleItalic" number_of_elements="1">
        <Element index="0" value="0"/>
        <Domain name="bool" id="2410.TitleItalic.bool"/>
      </Property>
      <Property name="TitleOpacity" id="2410.TitleOpacity" number_of_elements="1">
        <Element index="0" value="1"/>
        <Domain name="range" id="2410.TitleOpacity.range"/>
      </Property>
      <Property name="TitleShadow" id="2410.TitleShadow" number_of_elements="1">
        <Element index="0" value="0"/>
        <Domain name="bool" id="2410.TitleShadow.bool"/>
      </Property>
      <Property name="Visibility" id="2410.Visibility" number_of_elements="1">
        <Element index="0" value="0"/>
        <Domain name="bool" id="2410.Visibility.bool"/>
      </Property>
    </Proxy>
    <Proxy group="filters" type="CellCenters" id="2028" servers="1">
      <Property name="Input" id="2028.Input" number_of_elements="1">
        <Proxy value="1995" output_port="0"/>
        <Domain name="groups" id="2028.Input.groups"/>
        <Domain name="input_type" id="2028.Input.input_type"/>
      </Property>
      <Property name="VertexCells" id="2028.VertexCells" number_of_elements="1">
        <Element index="0" value="0"/>
        <Domain name="bool" id="2028.VertexCells.bool"/>
      </Property>
    </Proxy>
    <Proxy group="filters" type="Clip" id="2132" servers="1">
      <Property name="ClipFunction" id="2132.ClipFunction" number_of_elements="1">
        <Proxy value="2128"/>
        <Domain name="groups" id="2132.ClipFunction.groups"/>
        <Domain name="proxy_list" id="2132.ClipFunction.proxy_list">
          <Proxy value="2128"/>
          <Proxy value="2129"/>
          <Proxy value="2130"/>
          <Proxy value="2131"/>
        </Domain>
      </Property>
      <Property name="Input" id="2132.Input" number_of_elements="1">
        <Proxy value="1995" output_port="0"/>
        <Domain name="groups" id="2132.Input.groups"/>
        <Domain name="input_array" id="2132.Input.input_array">
          <InputArray attribute_type="any" number_of_components="1"/>
        </Domain>
        <Domain name="input_type" id="2132.Input.input_type"/>
      </Property>
      <Property name="InputBounds" id="2132.InputBounds">
        <Domain name="bounds" id="2132.InputBounds.bounds"/>
      </Property>
      <Property name="InsideOut" id="2132.InsideOut" number_of_elements="1">
        <Element index="0" value="0"/>
        <Domain name="bool" id="2132.InsideOut.bool"/>
      </Property>
      <Property name="SelectInputScalars" id="2132.SelectInputScalars" number_of_elements="5">
        <Element index="0" value=""/>
        <Element index="1" value=""/>
        <Element index="2" value=""/>
        <Element index="3" value="1"/>
        <Element index="4" value="cell variable 10"/>
        <Domain name="array_list" id="2132.SelectInputScalars.array_list">
          <String text="cell variable 10"/>
          <String text="cell variable 11"/>
          <String text="cell variable 12"/>
          <String text="cell variable 13"/>
          <String text="cell variable 14"/>
          <String text="cell variable 15"/>
          <String text="cell variable 16"/>
          <String text="cell variable 17"/>
          <String text="cell variable 18"/>
          <String text="cell variable 19"/>
          <String text="cell variable 20"/>
          <String text="cell variable 21"/>
          <String text="cell variable 22"/>
          <String text="cell variable 23"/>
          <String text="cell variable 24"/>
          <String text="cell variable 25"/>
          <String text="cell variable 26"/>
          <String text="cell variable 27"/>
          <String text="cell variable 28"/>
          <String text="cell variable 29"/>
          <String text="cell variable 30"/>
          <String text="cell variable 31"/>
          <String text="cell variable 32"/>
          <String text="cell variable 33"/>
          <String text="cell variable 34"/>
          <String text="cell variable 4"/>
          <String text="cell variable 5"/>
          <String text="cell variable 6"/>
          <String text="cell variable 7"/>
          <String text="cell variable 8"/>
          <String text="cell variable 9"/>
          <String text="cell vector length"/>
        </Domain>
        <Domain name="field_list" id="2132.SelectInputScalars.field_list">
          <Entry value="1" text="Cell Data"/>
        </Domain>
      </Property>
      <Property name="UseValueAsOffset" id="2132.UseValueAsOffset" number_of_elements="1">
        <Element index="0" value="0"/>
        <Domain name="bool" id="2132.UseValueAsOffset.bool"/>
      </Property>
      <Property name="Value" id="2132.Value" number_of_elements="1">
        <Element index="0" value="0"/>
        <Domain name="range" id="2132.Value.range"/>
        <Domain name="scalar_range" id="2132.Value.scalar_range"/>
      </Property>
    </Proxy>
    <Proxy group="filters" type="Clip" id="2147" servers="1">
      <Property name="ClipFunction" id="2147.ClipFunction" number_of_elements="1">
        <Proxy value="2143"/>
        <Domain name="groups" id="2147.ClipFunction.groups"/>
        <Domain name="proxy_list" id="2147.ClipFunction.proxy_list">
          <Proxy value="2143"/>
          <Proxy value="2144"/>
          <Proxy value="2145"/>
          <Proxy value="2146"/>
        </Domain>
      </Property>
      <Property name="Input" id="2147.Input" number_of_elements="1">
        <Proxy value="2017" output_port="0"/>
        <Domain name="groups" id="2147.Input.groups"/>
        <Domain name="input_array" id="2147.Input.input_array">
          <InputArray attribute_type="any" number_of_components="1"/>
        </Domain>
        <Domain name="input_type" id="2147.Input.input_type"/>
      </Property>
      <Property name="InputBounds" id="2147.InputBounds">
        <Domain name="bounds" id="2147.InputBounds.bounds"/>
      </Property>
      <Property name="InsideOut" id="2147.InsideOut" number_of_elements="1">
        <Element index="0" value="0"/>
        <Domain name="bool" id="2147.InsideOut.bool"/>
      </Property>
      <Property name="SelectInputScalars" id="2147.SelectInputScalars" number_of_elements="5">
        <Element index="0" value=""/>
        <Element index="1" value=""/>
        <Element index="2" value=""/>
        <Element index="3" value="1"/>
        <Element index="4" value="wall length"/>
        <Domain name="array_list" id="2147.SelectInputScalars.array_list">
          <String text="wall length"/>
          <String text="wall variable 0"/>
          <String text="wall variable 1"/>
        </Domain>
        <Domain name="field_list" id="2147.SelectInputScalars.field_list">
          <Entry value="1" text="Cell Data"/>
        </Domain>
      </Property>
      <Property name="UseValueAsOffset" id="2147.UseValueAsOffset" number_of_elements="1">
        <Element index="0" value="0"/>
        <Domain name="bool" id="2147.UseValueAsOffset.bool"/>
      </Property>
      <Property name="Value" id="2147.Value" number_of_elements="1">
        <Element index="0" value="0"/>
        <Domain name="range" id="2147.Value.range"/>
        <Domain name="scalar_range" id="2147.Value.scalar_range"/>
      </Property>
    </Proxy>
    <Proxy group="filters" type="Clip" id="2162" servers="1">
      <Property name="ClipFunction" id="2162.ClipFunction" number_of_elements="1">
        <Proxy value="2158"/>
        <Domain name="groups" id="2162.ClipFunction.groups"/>
        <Domain name="proxy_list" id="2162.ClipFunction.proxy_list">
          <Proxy value="2158"/>
          <Proxy value="2159"/>
          <Proxy value="2160"/>
          <Proxy value="2161"/>
        </Domain>
      </Property>
      <Property name="Input" id="2162.Input" number_of_elements="1">
        <Proxy value="2117" output_port="0"/>
        <Domain name="groups" id="2162.Input.groups"/>
        <Domain name="input_array" id="2162.Input.input_array">
          <InputArray attribute_type="any" number_of_components="1"/>
        </Domain>
        <Domain name="input_type" id="2162.Input.input_type"/>
      </Property>
      <Property name="InputBounds" id="2162.InputBounds">
        <Domain name="bounds" id="2162.InputBounds.bounds"/>
      </Property>
      <Property name="InsideOut" id="2162.InsideOut" number_of_elements="1">
        <Element index="0" value="0"/>
        <Domain name="bool" id="2162.InsideOut.bool"/>
      </Property>
      <Property name="SelectInputScalars" id="2162.SelectInputScalars" number_of_elements="5">
        <Element index="0" value=""/>
        <Element index="1" value=""/>
        <Element index="2" value=""/>
        <Element index="3" value="0"/>
        <Element index="4" value="cell variable 10"/>
        <Domain name="array_list" id="2162.SelectInputScalars.array_list">
          <String text="cell variable 10"/>
          <String text="cell variable 11"/>
          <String text="cell variable 12"/>
          <String text="cell variable 13"/>
          <String text="cell variable 14"/>
          <String text="cell variable 15"/>
          <String text="cell variable 16"/>
          <String text="cell variable 17"/>
          <String text="cell variable 18"/>
          <String text="cell variable 19"/>
          <String text="cell variable 20"/>
          <String text="cell variable 21"/>
          <String text="cell variable 22"/>
          <String text="cell variable 23"/>
          <String text="cell variable 24"/>
          <String text="cell variable 25"/>
          <String text="cell variable 26"/>
          <String text="cell variable 27"/>
          <String text="cell variable 28"/>
          <String text="cell variable 29"/>
          <String text="cell variable 30"/>
          <String text="cell variable 31"/>
          <String text="cell variable 32"/>
          <String text="cell variable 33"/>
          <String text="cell variable 34"/>
          <String text="cell variable 4"/>
          <String text="cell variable 5"/>
          <String text="cell variable 6"/>
          <String text="cell variable 7"/>
          <String text="cell variable 8"/>
          <String text="cell variable 9"/>
          <String text="cell vector length"/>
        </Domain>
        <Domain name="field_list" id="2162.SelectInputScalars.field_list">
          <Entry value="0" text="Point Data"/>
        </Domain>
      </Property>
      <Property name="UseValueAsOffset" id="2162.UseValueAsOffset" number_of_elements="1">
        <Element index="0" value="0"/>
        <Domain name="bool" id="2162.UseValueAsOffset.bool"/>
      </Property>
      <Property name="Value" id="2162.Value" number_of_elements="1">
        <Element index="0" value="0"/>
        <Domain name="range" id="2162.Value.range"/>
        <Domain name="scalar_range" id="2162.Value.scalar_range"/>
      </Property>
    </Proxy>
    <Proxy group="filters" type="Glyph" id="2117" servers="1">
      <Property name="GlyphTransform" id="2117.GlyphTransform" number_of_elements="1">
        <Proxy value="2039"/>
        <Domain name="proxy_list" id="2117.GlyphTransform.proxy_list">
          <Proxy value="2039"/>
        </Domain>
      </Property>
      <Property name="Input" id="2117.Input" number_of_elements="1">
        <Proxy value="2028" output_port="0"/>
        <Domain name="groups" id="2117.Input.groups"/>
        <Domain name="input_array1" id="2117.Input.input_array1">
          <InputArray attribute_type="point" number_of_components="1"/>
        </Domain>
        <Domain name="input_array2" id="2117.Input.input_array2">
          <InputArray attribute_type="point" number_of_components="3"/>
        </Domain>
        <Domain name="input_type" id="2117.Input.input_type"/>
      </Property>
      <Property name="MaximumNumberOfPoints" id="2117.MaximumNumberOfPoints" number_of_elements="1">
        <Element index="0" value="5000"/>
        <Domain name="range" id="2117.MaximumNumberOfPoints.range"/>
      </Property>
      <Property name="RandomMode" id="2117.RandomMode" number_of_elements="1">
        <Element index="0" value="1"/>
        <Domain name="bool" id="2117.RandomMode.bool"/>
      </Property>
      <Property name="SelectInputScalars" id="2117.SelectInputScalars" number_of_elements="5">
        <Element index="0" value=""/>
        <Element index="1" value=""/>
        <Element index="2" value=""/>
        <Element index="3" value="0"/>
        <Element index="4" value="cell variable 4"/>
        <Domain name="array_list" id="2117.SelectInputScalars.array_list">
          <String text="cell variable 10"/>
          <String text="cell variable 11"/>
          <String text="cell variable 12"/>
          <String text="cell variable 13"/>
          <String text="cell variable 14"/>
          <String text="cell variable 15"/>
          <String text="cell variable 16"/>
          <String text="cell variable 17"/>
          <String text="cell variable 18"/>
          <String text="cell variable 19"/>
          <String text="cell variable 20"/>
          <String text="cell variable 21"/>
          <String text="cell variable 22"/>
          <String text="cell variable 23"/>
          <String text="cell variable 24"/>
          <String text="cell variable 25"/>
          <String text="cell variable 26"/>
          <String text="cell variable 27"/>
          <String text="cell variable 28"/>
          <String text="cell variable 29"/>
          <String text="cell variable 30"/>
          <String text="cell variable 31"/>
          <String text="cell variable 32"/>
          <String text="cell variable 33"/>
          <String text="cell variable 34"/>
          <String text="cell variable 4"/>
          <String text="cell variable 5"/>
          <String text="cell variable 6"/>
          <String text="cell variable 7"/>
          <String text="cell variable 8"/>
          <String text="cell variable 9"/>
          <String text="cell vector length"/>
        </Domain>
      </Property>
      <Property name="SelectInputVectors" id="2117.SelectInputVectors" number_of_elements="5">
        <Element index="0" value="1"/>
        <Element index="1" value=""/>
        <Element index="2" value=""/>
        <Element index="3" value="0"/>
        <Element index="4" value="cell vector"/>
        <Domain name="array_list" id="2117.SelectInputVectors.array_list">
          <String text="cell vector"/>
        </Domain>
      </Property>
      <Property name="SetOrient" id="2117.SetOrient" number_of_elements="1">
        <Element index="0" value="1"/>
        <Domain name="bool" id="2117.SetOrient.bool"/>
      </Property>
      <Property name="SetScaleFactor" id="2117.SetScaleFactor" number_of_elements="1">
        <Element index="0" value="10.858"/>
        <Domain name="bounds" id="2117.SetScaleFactor.bounds"/>
        <Domain name="scalar_range" id="2117.SetScaleFactor.scalar_range"/>
        <Domain name="vector_range" id="2117.SetScaleFactor.vector_range"/>
      </Property>
      <Property name="SetScaleMode" id="2117.SetScaleMode" number_of_elements="1">
        <Element index="0" value="1"/>
        <Domain name="enum" id="2117.SetScaleMode.enum">
          <Entry value="0" text="scalar"/>
          <Entry value="1" text="vector"/>
          <Entry value="2" text="vector_components"/>
          <Entry value="3" text="off"/>
        </Domain>
      </Property>
      <Property name="Source" id="2117.Source" number_of_elements="1">
        <Proxy value="2084" output_port="0"/>
        <Domain name="groups" id="2117.Source.groups"/>
        <Domain name="input_type" id="2117.Source.input_type"/>
        <Domain name="proxy_list" id="2117.Source.proxy_list">
          <Proxy value="2040"/>
          <Proxy value="2051"/>
          <Proxy value="2062"/>
          <Proxy value="2073"/>
          <Proxy value="2084"/>
          <Proxy value="2095"/>
          <Proxy value="2106"/>
        </Domain>
      </Property>
      <Property name="UseMaskPoints" id="2117.UseMaskPoints" number_of_elements="1">
        <Element index="0" value="1"/>
        <Domain name="bool" id="2117.UseMaskPoints.bool"/>
      </Property>
    </Proxy>
    <Proxy group="sources" type="XMLUnstructuredGridReader" id="1995" servers="1">
      <Property name="FileName" id="1995.FileName" number_of_elements="51">
        <Element index="0" value="/home/johnny/behruz/Desktop/mainprojects/mechanics/stress/paper/generatingFigures/figS4/C/tmp/VTK_cells000000.vtu"/>
        <Element index="1" value="/home/johnny/behruz/Desktop/mainprojects/mechanics/stress/paper/generatingFigures/figS4/C/tmp/VTK_cells000001.vtu"/>
        <Element index="2" value="/home/johnny/behruz/Desktop/mainprojects/mechanics/stress/paper/generatingFigures/figS4/C/tmp/VTK_cells000002.vtu"/>
        <Element index="3" value="/home/johnny/behruz/Desktop/mainprojects/mechanics/stress/paper/generatingFigures/figS4/C/tmp/VTK_cells000003.vtu"/>
        <Element index="4" value="/home/johnny/behruz/Desktop/mainprojects/mechanics/stress/paper/generatingFigures/figS4/C/tmp/VTK_cells000004.vtu"/>
        <Element index="5" value="/home/johnny/behruz/Desktop/mainprojects/mechanics/stress/paper/generatingFigures/figS4/C/tmp/VTK_cells000005.vtu"/>
        <Element index="6" value="/home/johnny/behruz/Desktop/mainprojects/mechanics/stress/paper/generatingFigures/figS4/C/tmp/VTK_cells000006.vtu"/>
        <Element index="7" value="/home/johnny/behruz/Desktop/mainprojects/mechanics/stress/paper/generatingFigures/figS4/C/tmp/VTK_cells000007.vtu"/>
        <Element index="8" value="/home/johnny/behruz/Desktop/mainprojects/mechanics/stress/paper/generatingFigures/figS4/C/tmp/VTK_cells000008.vtu"/>
        <Element index="9" value="/home/johnny/behruz/Desktop/mainprojects/mechanics/stress/paper/generatingFigures/figS4/C/tmp/VTK_cells000009.vtu"/>
        <Element index="10" value="/home/johnny/behruz/Desktop/mainprojects/mechanics/stress/paper/generatingFigures/figS4/C/tmp/VTK_cells000010.vtu"/>
        <Element index="11" value="/home/johnny/behruz/Desktop/mainprojects/mechanics/stress/paper/generatingFigures/figS4/C/tmp/VTK_cells000011.vtu"/>
        <Element index="12" value="/home/johnny/behruz/Desktop/mainprojects/mechanics/stress/paper/generatingFigures/figS4/C/tmp/VTK_cells000012.vtu"/>
        <Element index="13" value="/home/johnny/behruz/Desktop/mainprojects/mechanics/stress/paper/generatingFigures/figS4/C/tmp/VTK_cells000013.vtu"/>
        <Element index="14" value="/home/johnny/behruz/Desktop/mainprojects/mechanics/stress/paper/generatingFigures/figS4/C/tmp/VTK_cells000014.vtu"/>
        <Element index="15" value="/home/johnny/behruz/Desktop/mainprojects/mechanics/stress/paper/generatingFigures/figS4/C/tmp/VTK_cells000015.vtu"/>
        <Element index="16" value="/home/johnny/behruz/Desktop/mainprojects/mechanics/stress/paper/generatingFigures/figS4/C/tmp/VTK_cells000016.vtu"/>
        <Element index="17" value="/home/johnny/behruz/Desktop/mainprojects/mechanics/stress/paper/generatingFigures/figS4/C/tmp/VTK_cells000017.vtu"/>
        <Element index="18" value="/home/johnny/behruz/Desktop/mainprojects/mechanics/stress/paper/generatingFigures/figS4/C/tmp/VTK_cells000018.vtu"/>
        <Element index="19" value="/home/johnny/behruz/Desktop/mainprojects/mechanics/stress/paper/generatingFigures/figS4/C/tmp/VTK_cells000019.vtu"/>
        <Element index="20" value="/home/johnny/behruz/Desktop/mainprojects/mechanics/stress/paper/generatingFigures/figS4/C/tmp/VTK_cells000020.vtu"/>
        <Element index="21" value="/home/johnny/behruz/Desktop/mainprojects/mechanics/stress/paper/generatingFigures/figS4/C/tmp/VTK_cells000021.vtu"/>
        <Element index="22" value="/home/johnny/behruz/Desktop/mainprojects/mechanics/stress/paper/generatingFigures/figS4/C/tmp/VTK_cells000022.vtu"/>
        <Element index="23" value="/home/johnny/behruz/Desktop/mainprojects/mechanics/stress/paper/generatingFigures/figS4/C/tmp/VTK_cells000023.vtu"/>
        <Element index="24" value="/home/johnny/behruz/Desktop/mainprojects/mechanics/stress/paper/generatingFigures/figS4/C/tmp/VTK_cells000024.vtu"/>
        <Element index="25" value="/home/johnny/behruz/Desktop/mainprojects/mechanics/stress/paper/generatingFigures/figS4/C/tmp/VTK_cells000025.vtu"/>
        <Element index="26" value="/home/johnny/behruz/Desktop/mainprojects/mechanics/stress/paper/generatingFigures/figS4/C/tmp/VTK_cells000026.vtu"/>
        <Element index="27" value="/home/johnny/behruz/Desktop/mainprojects/mechanics/stress/paper/generatingFigures/figS4/C/tmp/VTK_cells000027.vtu"/>
        <Element index="28" value="/home/johnny/behruz/Desktop/mainprojects/mechanics/stress/paper/generatingFigures/figS4/C/tmp/VTK_cells000028.vtu"/>
        <Element index="29" value="/home/johnny/behruz/Desktop/mainprojects/mechanics/stress/paper/generatingFigures/figS4/C/tmp/VTK_cells000029.vtu"/>
        <Element index="30" value="/home/johnny/behruz/Desktop/mainprojects/mechanics/stress/paper/generatingFigures/figS4/C/tmp/VTK_cells000030.vtu"/>
        <Element index="31" value="/home/johnny/behruz/Desktop/mainprojects/mechanics/stress/paper/generatingFigures/figS4/C/tmp/VTK_cells000031.vtu"/>
        <Element index="32" value="/home/johnny/behruz/Desktop/mainprojects/mechanics/stress/paper/generatingFigures/figS4/C/tmp/VTK_cells000032.vtu"/>
        <Element index="33" value="/home/johnny/behruz/Desktop/mainprojects/mechanics/stress/paper/generatingFigures/figS4/C/tmp/VTK_cells000033.vtu"/>
        <Element index="34" value="/home/johnny/behruz/Desktop/mainprojects/mechanics/stress/paper/generatingFigures/figS4/C/tmp/VTK_cells000034.vtu"/>
        <Element index="35" value="/home/johnny/behruz/Desktop/mainprojects/mechanics/stress/paper/generatingFigures/figS4/C/tmp/VTK_cells000035.vtu"/>
        <Element index="36" value="/home/johnny/behruz/Desktop/mainprojects/mechanics/stress/paper/generatingFigures/figS4/C/tmp/VTK_cells000036.vtu"/>
        <Element index="37" value="/home/johnny/behruz/Desktop/mainprojects/mechanics/stress/paper/generatingFigures/figS4/C/tmp/VTK_cells000037.vtu"/>
        <Element index="38" value="/home/johnny/behruz/Desktop/mainprojects/mechanics/stress/paper/generatingFigures/figS4/C/tmp/VTK_cells000038.vtu"/>
        <Element index="39" value="/home/johnny/behruz/Desktop/mainprojects/mechanics/stress/paper/generatingFigures/figS4/C/tmp/VTK_cells000039.vtu"/>
        <Element index="40" value="/home/johnny/behruz/Desktop/mainprojects/mechanics/stress/paper/generatingFigures/figS4/C/tmp/VTK_cells000040.vtu"/>
        <Element index="41" value="/home/johnny/behruz/Desktop/mainprojects/mechanics/stress/paper/generatingFigures/figS4/C/tmp/VTK_cells000041.vtu"/>
        <Element index="42" value="/home/johnny/behruz/Desktop/mainprojects/mechanics/stress/paper/generatingFigures/figS4/C/tmp/VTK_cells000042.vtu"/>
        <Element index="43" value="/home/johnny/behruz/Desktop/mainprojects/mechanics/stress/paper/generatingFigures/figS4/C/tmp/VTK_cells000043.vtu"/>
        <Element index="44" value="/home/johnny/behruz/Desktop/mainprojects/mechanics/stress/paper/generatingFigures/figS4/C/tmp/VTK_cells000044.vtu"/>
        <Element index="45" value="/home/johnny/behruz/Desktop/mainprojects/mechanics/stress/paper/generatingFigures/figS4/C/tmp/VTK_cells000045.vtu"/>
        <Element index="46" value="/home/johnny/behruz/Desktop/mainprojects/mechanics/stress/paper/generatingFigures/figS4/C/tmp/VTK_cells000046.vtu"/>
        <Element index="47" value="/home/johnny/behruz/Desktop/mainprojects/mechanics/stress/paper/generatingFigures/figS4/C/tmp/VTK_cells000047.vtu"/>
        <Element index="48" value="/home/johnny/behruz/Desktop/mainprojects/mechanics/stress/paper/generatingFigures/figS4/C/tmp/VTK_cells000048.vtu"/>
        <Element index="49" value="/home/johnny/behruz/Desktop/mainprojects/mechanics/stress/paper/generatingFigures/figS4/C/tmp/VTK_cells000049.vtu"/>
        <Element index="50" value="/home/johnny/behruz/Desktop/mainprojects/mechanics/stress/paper/generatingFigures/figS4/C/tmp/VTK_cells000050.vtu"/>
        <Domain name="files" id="1995.FileName.files"/>
      </Property>
      <Property name="FileNameInfo" id="1995.FileNameInfo" number_of_elements="1">
        <Element index="0" value="/home/johnny/behruz/Desktop/mainprojects/mechanics/stress/paper/generatingFigures/figS4/C/tmp/VTK_cells000050.vtu"/>
      </Property>
      <Property name="TimestepValues" id="1995.TimestepValues" number_of_elements="51">
        <Element index="0" value="0"/>
        <Element index="1" value="1"/>
        <Element index="2" value="2"/>
        <Element index="3" value="3"/>
        <Element index="4" value="4"/>
        <Element index="5" value="5"/>
        <Element index="6" value="6"/>
        <Element index="7" value="7"/>
        <Element index="8" value="8"/>
        <Element index="9" value="9"/>
        <Element index="10" value="10"/>
        <Element index="11" value="11"/>
        <Element index="12" value="12"/>
        <Element index="13" value="13"/>
        <Element index="14" value="14"/>
        <Element index="15" value="15"/>
        <Element index="16" value="16"/>
        <Element index="17" value="17"/>
        <Element index="18" value="18"/>
        <Element index="19" value="19"/>
        <Element index="20" value="20"/>
        <Element index="21" value="21"/>
        <Element index="22" value="22"/>
        <Element index="23" value="23"/>
        <Element index="24" value="24"/>
        <Element index="25" value="25"/>
        <Element index="26" value="26"/>
        <Element index="27" value="27"/>
        <Element index="28" value="28"/>
        <Element index="29" value="29"/>
        <Element index="30" value="30"/>
        <Element index="31" value="31"/>
        <Element index="32" value="32"/>
        <Element index="33" value="33"/>
        <Element index="34" value="34"/>
        <Element index="35" value="35"/>
        <Element index="36" value="36"/>
        <Element index="37" value="37"/>
        <Element index="38" value="38"/>
        <Element index="39" value="39"/>
        <Element index="40" value="40"/>
        <Element index="41" value="41"/>
        <Element index="42" value="42"/>
        <Element index="43" value="43"/>
        <Element index="44" value="44"/>
        <Element index="45" value="45"/>
        <Element index="46" value="46"/>
        <Element index="47" value="47"/>
        <Element index="48" value="48"/>
        <Element index="49" value="49"/>
        <Element index="50" value="50"/>
      </Property>
      <Property name="CellArrayInfo" id="1995.CellArrayInfo" number_of_elements="66">
        <Element index="0" value="cell vector"/>
        <Element index="1" value="1"/>
        <Element index="2" value="cell vector length"/>
        <Element index="3" value="1"/>
        <Element index="4" value="cell variable 4"/>
        <Element index="5" value="1"/>
        <Element index="6" value="cell variable 5"/>
        <Element index="7" value="1"/>
        <Element index="8" value="cell variable 6"/>
        <Element index="9" value="1"/>
        <Element index="10" value="cell variable 7"/>
        <Element index="11" value="1"/>
        <Element index="12" value="cell variable 8"/>
        <Element index="13" value="1"/>
        <Element index="14" value="cell variable 9"/>
        <Element index="15" value="1"/>
        <Element index="16" value="cell variable 10"/>
        <Element index="17" value="1"/>
        <Element index="18" value="cell variable 11"/>
        <Element index="19" value="1"/>
        <Element index="20" value="cell variable 12"/>
        <Element index="21" value="1"/>
        <Element index="22" value="cell variable 13"/>
        <Element index="23" value="1"/>
        <Element index="24" value="cell variable 14"/>
        <Element index="25" value="1"/>
        <Element index="26" value="cell variable 15"/>
        <Element index="27" value="1"/>
        <Element index="28" value="cell variable 16"/>
        <Element index="29" value="1"/>
        <Element index="30" value="cell variable 17"/>
        <Element index="31" value="1"/>
        <Element index="32" value="cell variable 18"/>
        <Element index="33" value="1"/>
        <Element index="34" value="cell variable 19"/>
        <Element index="35" value="1"/>
        <Element index="36" value="cell variable 20"/>
        <Element index="37" value="1"/>
        <Element index="38" value="cell variable 21"/>
        <Element index="39" value="1"/>
        <Element index="40" value="cell variable 22"/>
        <Element index="41" value="1"/>
        <Element index="42" value="cell variable 23"/>
        <Element index="43" value="1"/>
        <Element index="44" value="cell variable 24"/>
        <Element index="45" value="1"/>
        <Element index="46" value="cell variable 25"/>
        <Element index="47" value="1"/>
        <Element index="48" value="cell variable 26"/>
        <Element index="49" value="1"/>
        <Element index="50" value="cell variable 27"/>
        <Element index="51" value="1"/>
        <Element index="52" value="cell variable 28"/>
        <Element index="53" value="1"/>
        <Element index="54" value="cell variable 29"/>
        <Element index="55" value="1"/>
        <Element index="56" value="cell variable 30"/>
        <Element index="57" value="1"/>
        <Element index="58" value="cell variable 31"/>
        <Element index="59" value="1"/>
        <Element index="60" value="cell variable 32"/>
        <Element index="61" value="1"/>
        <Element index="62" value="cell variable 33"/>
        <Element index="63" value="1"/>
        <Element index="64" value="cell variable 34"/>
        <Element index="65" value="1"/>
      </Property>
      <Property name="CellArrayStatus" id="1995.CellArrayStatus" number_of_elements="66">
        <Element index="0" value="cell vector"/>
        <Element index="1" value="1"/>
        <Element index="2" value="cell vector length"/>
        <Element index="3" value="1"/>
        <Element index="4" value="cell variable 4"/>
        <Element index="5" value="1"/>
        <Element index="6" value="cell variable 5"/>
        <Element index="7" value="1"/>
        <Element index="8" value="cell variable 6"/>
        <Element index="9" value="1"/>
        <Element index="10" value="cell variable 7"/>
        <Element index="11" value="1"/>
        <Element index="12" value="cell variable 8"/>
        <Element index="13" value="1"/>
        <Element index="14" value="cell variable 9"/>
        <Element index="15" value="1"/>
        <Element index="16" value="cell variable 10"/>
        <Element index="17" value="1"/>
        <Element index="18" value="cell variable 11"/>
        <Element index="19" value="1"/>
        <Element index="20" value="cell variable 12"/>
        <Element index="21" value="1"/>
        <Element index="22" value="cell variable 13"/>
        <Element index="23" value="1"/>
        <Element index="24" value="cell variable 14"/>
        <Element index="25" value="1"/>
        <Element index="26" value="cell variable 15"/>
        <Element index="27" value="1"/>
        <Element index="28" value="cell variable 16"/>
        <Element index="29" value="1"/>
        <Element index="30" value="cell variable 17"/>
        <Element index="31" value="1"/>
        <Element index="32" value="cell variable 18"/>
        <Element index="33" value="1"/>
        <Element index="34" value="cell variable 19"/>
        <Element index="35" value="1"/>
        <Element index="36" value="cell variable 20"/>
        <Element index="37" value="1"/>
        <Element index="38" value="cell variable 21"/>
        <Element index="39" value="1"/>
        <Element index="40" value="cell variable 22"/>
        <Element index="41" value="1"/>
        <Element index="42" value="cell variable 23"/>
        <Element index="43" value="1"/>
        <Element index="44" value="cell variable 24"/>
        <Element index="45" value="1"/>
        <Element index="46" value="cell variable 25"/>
        <Element index="47" value="1"/>
        <Element index="48" value="cell variable 26"/>
        <Element index="49" value="1"/>
        <Element index="50" value="cell variable 27"/>
        <Element index="51" value="1"/>
        <Element index="52" value="cell variable 28"/>
        <Element index="53" value="1"/>
        <Element index="54" value="cell variable 29"/>
        <Element index="55" value="1"/>
        <Element index="56" value="cell variable 30"/>
        <Element index="57" value="1"/>
        <Element index="58" value="cell variable 31"/>
        <Element index="59" value="1"/>
        <Element index="60" value="cell variable 32"/>
        <Element index="61" value="1"/>
        <Element index="62" value="cell variable 33"/>
        <Element index="63" value="1"/>
        <Element index="64" value="cell variable 34"/>
        <Element index="65" value="1"/>
        <Domain name="array_list" id="1995.CellArrayStatus.array_list">
          <String text="cell vector"/>
          <String text="cell vector length"/>
          <String text="cell variable 4"/>
          <String text="cell variable 5"/>
          <String text="cell variable 6"/>
          <String text="cell variable 7"/>
          <String text="cell variable 8"/>
          <String text="cell variable 9"/>
          <String text="cell variable 10"/>
          <String text="cell variable 11"/>
          <String text="cell variable 12"/>
          <String text="cell variable 13"/>
          <String text="cell variable 14"/>
          <String text="cell variable 15"/>
          <String text="cell variable 16"/>
          <String text="cell variable 17"/>
          <String text="cell variable 18"/>
          <String text="cell variable 19"/>
          <String text="cell variable 20"/>
          <String text="cell variable 21"/>
          <String text="cell variable 22"/>
          <String text="cell variable 23"/>
          <String text="cell variable 24"/>
          <String text="cell variable 25"/>
          <String text="cell variable 26"/>
          <String text="cell variable 27"/>
          <String text="cell variable 28"/>
          <String text="cell variable 29"/>
          <String text="cell variable 30"/>
          <String text="cell variable 31"/>
          <String text="cell variable 32"/>
          <String text="cell variable 33"/>
          <String text="cell variable 34"/>
        </Domain>
      </Property>
      <Property name="PointArrayInfo" id="1995.PointArrayInfo"/>
      <Property name="PointArrayStatus" id="1995.PointArrayStatus">
        <Domain name="array_list" id="1995.PointArrayStatus.array_list"/>
      </Property>
    </Proxy>
    <Proxy group="sources" type="XMLUnstructuredGridReader" id="2017" servers="1">
      <Property name="FileName" id="2017.FileName" number_of_elements="51">
        <Element index="0" value="/home/johnny/behruz/Desktop/mainprojects/mechanics/stress/paper/generatingFigures/figS4/C/tmp/VTK_walls000000.vtu"/>
        <Element index="1" value="/home/johnny/behruz/Desktop/mainprojects/mechanics/stress/paper/generatingFigures/figS4/C/tmp/VTK_walls000001.vtu"/>
        <Element index="2" value="/home/johnny/behruz/Desktop/mainprojects/mechanics/stress/paper/generatingFigures/figS4/C/tmp/VTK_walls000002.vtu"/>
        <Element index="3" value="/home/johnny/behruz/Desktop/mainprojects/mechanics/stress/paper/generatingFigures/figS4/C/tmp/VTK_walls000003.vtu"/>
        <Element index="4" value="/home/johnny/behruz/Desktop/mainprojects/mechanics/stress/paper/generatingFigures/figS4/C/tmp/VTK_walls000004.vtu"/>
        <Element index="5" value="/home/johnny/behruz/Desktop/mainprojects/mechanics/stress/paper/generatingFigures/figS4/C/tmp/VTK_walls000005.vtu"/>
        <Element index="6" value="/home/johnny/behruz/Desktop/mainprojects/mechanics/stress/paper/generatingFigures/figS4/C/tmp/VTK_walls000006.vtu"/>
        <Element index="7" value="/home/johnny/behruz/Desktop/mainprojects/mechanics/stress/paper/generatingFigures/figS4/C/tmp/VTK_walls000007.vtu"/>
        <Element index="8" value="/home/johnny/behruz/Desktop/mainprojects/mechanics/stress/paper/generatingFigures/figS4/C/tmp/VTK_walls000008.vtu"/>
        <Element index="9" value="/home/johnny/behruz/Desktop/mainprojects/mechanics/stress/paper/generatingFigures/figS4/C/tmp/VTK_walls000009.vtu"/>
        <Element index="10" value="/home/johnny/behruz/Desktop/mainprojects/mechanics/stress/paper/generatingFigures/figS4/C/tmp/VTK_walls000010.vtu"/>
        <Element index="11" value="/home/johnny/behruz/Desktop/mainprojects/mechanics/stress/paper/generatingFigures/figS4/C/tmp/VTK_walls000011.vtu"/>
        <Element index="12" value="/home/johnny/behruz/Desktop/mainprojects/mechanics/stress/paper/generatingFigures/figS4/C/tmp/VTK_walls000012.vtu"/>
        <Element index="13" value="/home/johnny/behruz/Desktop/mainprojects/mechanics/stress/paper/generatingFigures/figS4/C/tmp/VTK_walls000013.vtu"/>
        <Element index="14" value="/home/johnny/behruz/Desktop/mainprojects/mechanics/stress/paper/generatingFigures/figS4/C/tmp/VTK_walls000014.vtu"/>
        <Element index="15" value="/home/johnny/behruz/Desktop/mainprojects/mechanics/stress/paper/generatingFigures/figS4/C/tmp/VTK_walls000015.vtu"/>
        <Element index="16" value="/home/johnny/behruz/Desktop/mainprojects/mechanics/stress/paper/generatingFigures/figS4/C/tmp/VTK_walls000016.vtu"/>
        <Element index="17" value="/home/johnny/behruz/Desktop/mainprojects/mechanics/stress/paper/generatingFigures/figS4/C/tmp/VTK_walls000017.vtu"/>
        <Element index="18" value="/home/johnny/behruz/Desktop/mainprojects/mechanics/stress/paper/generatingFigures/figS4/C/tmp/VTK_walls000018.vtu"/>
        <Element index="19" value="/home/johnny/behruz/Desktop/mainprojects/mechanics/stress/paper/generatingFigures/figS4/C/tmp/VTK_walls000019.vtu"/>
        <Element index="20" value="/home/johnny/behruz/Desktop/mainprojects/mechanics/stress/paper/generatingFigures/figS4/C/tmp/VTK_walls000020.vtu"/>
        <Element index="21" value="/home/johnny/behruz/Desktop/mainprojects/mechanics/stress/paper/generatingFigures/figS4/C/tmp/VTK_walls000021.vtu"/>
        <Element index="22" value="/home/johnny/behruz/Desktop/mainprojects/mechanics/stress/paper/generatingFigures/figS4/C/tmp/VTK_walls000022.vtu"/>
        <Element index="23" value="/home/johnny/behruz/Desktop/mainprojects/mechanics/stress/paper/generatingFigures/figS4/C/tmp/VTK_walls000023.vtu"/>
        <Element index="24" value="/home/johnny/behruz/Desktop/mainprojects/mechanics/stress/paper/generatingFigures/figS4/C/tmp/VTK_walls000024.vtu"/>
        <Element index="25" value="/home/johnny/behruz/Desktop/mainprojects/mechanics/stress/paper/generatingFigures/figS4/C/tmp/VTK_walls000025.vtu"/>
        <Element index="26" value="/home/johnny/behruz/Desktop/mainprojects/mechanics/stress/paper/generatingFigures/figS4/C/tmp/VTK_walls000026.vtu"/>
        <Element index="27" value="/home/johnny/behruz/Desktop/mainprojects/mechanics/stress/paper/generatingFigures/figS4/C/tmp/VTK_walls000027.vtu"/>
        <Element index="28" value="/home/johnny/behruz/Desktop/mainprojects/mechanics/stress/paper/generatingFigures/figS4/C/tmp/VTK_walls000028.vtu"/>
        <Element index="29" value="/home/johnny/behruz/Desktop/mainprojects/mechanics/stress/paper/generatingFigures/figS4/C/tmp/VTK_walls000029.vtu"/>
        <Element index="30" value="/home/johnny/behruz/Desktop/mainprojects/mechanics/stress/paper/generatingFigures/figS4/C/tmp/VTK_walls000030.vtu"/>
        <Element index="31" value="/home/johnny/behruz/Desktop/mainprojects/mechanics/stress/paper/generatingFigures/figS4/C/tmp/VTK_walls000031.vtu"/>
        <Element index="32" value="/home/johnny/behruz/Desktop/mainprojects/mechanics/stress/paper/generatingFigures/figS4/C/tmp/VTK_walls000032.vtu"/>
        <Element index="33" value="/home/johnny/behruz/Desktop/mainprojects/mechanics/stress/paper/generatingFigures/figS4/C/tmp/VTK_walls000033.vtu"/>
        <Element index="34" value="/home/johnny/behruz/Desktop/mainprojects/mechanics/stress/paper/generatingFigures/figS4/C/tmp/VTK_walls000034.vtu"/>
        <Element index="35" value="/home/johnny/behruz/Desktop/mainprojects/mechanics/stress/paper/generatingFigures/figS4/C/tmp/VTK_walls000035.vtu"/>
        <Element index="36" value="/home/johnny/behruz/Desktop/mainprojects/mechanics/stress/paper/generatingFigures/figS4/C/tmp/VTK_walls000036.vtu"/>
        <Element index="37" value="/home/johnny/behruz/Desktop/mainprojects/mechanics/stress/paper/generatingFigures/figS4/C/tmp/VTK_walls000037.vtu"/>
        <Element index="38" value="/home/johnny/behruz/Desktop/mainprojects/mechanics/stress/paper/generatingFigures/figS4/C/tmp/VTK_walls000038.vtu"/>
        <Element index="39" value="/home/johnny/behruz/Desktop/mainprojects/mechanics/stress/paper/generatingFigures/figS4/C/tmp/VTK_walls000039.vtu"/>
        <Element index="40" value="/home/johnny/behruz/Desktop/mainprojects/mechanics/stress/paper/generatingFigures/figS4/C/tmp/VTK_walls000040.vtu"/>
        <Element index="41" value="/home/johnny/behruz/Desktop/mainprojects/mechanics/stress/paper/generatingFigures/figS4/C/tmp/VTK_walls000041.vtu"/>
        <Element index="42" value="/home/johnny/behruz/Desktop/mainprojects/mechanics/stress/paper/generatingFigures/figS4/C/tmp/VTK_walls000042.vtu"/>
        <Element index="43" value="/home/johnny/behruz/Desktop/mainprojects/mechanics/stress/paper/generatingFigures/figS4/C/tmp/VTK_walls000043.vtu"/>
        <Element index="44" value="/home/johnny/behruz/Desktop/mainprojects/mechanics/stress/paper/generatingFigures/figS4/C/tmp/VTK_walls000044.vtu"/>
        <Element index="45" value="/home/johnny/behruz/Desktop/mainprojects/mechanics/stress/paper/generatingFigures/figS4/C/tmp/VTK_walls000045.vtu"/>
        <Element index="46" value="/home/johnny/behruz/Desktop/mainprojects/mechanics/stress/paper/generatingFigures/figS4/C/tmp/VTK_walls000046.vtu"/>
        <Element index="47" value="/home/johnny/behruz/Desktop/mainprojects/mechanics/stress/paper/generatingFigures/figS4/C/tmp/VTK_walls000047.vtu"/>
        <Element index="48" value="/home/johnny/behruz/Desktop/mainprojects/mechanics/stress/paper/generatingFigures/figS4/C/tmp/VTK_walls000048.vtu"/>
        <Element index="49" value="/home/johnny/behruz/Desktop/mainprojects/mechanics/stress/paper/generatingFigures/figS4/C/tmp/VTK_walls000049.vtu"/>
        <Element index="50" value="/home/johnny/behruz/Desktop/mainprojects/mechanics/stress/paper/generatingFigures/figS4/C/tmp/VTK_walls000050.vtu"/>
        <Domain name="files" id="2017.FileName.files"/>
      </Property>
      <Property name="FileNameInfo" id="2017.FileNameInfo" number_of_elements="1">
        <Element index="0" value="/home/johnny/behruz/Desktop/mainprojects/mechanics/stress/paper/generatingFigures/figS4/C/tmp/VTK_walls000000.vtu"/>
      </Property>
      <Property name="TimestepValues" id="2017.TimestepValues" number_of_elements="51">
        <Element index="0" value="0"/>
        <Element index="1" value="1"/>
        <Element index="2" value="2"/>
        <Element index="3" value="3"/>
        <Element index="4" value="4"/>
        <Element index="5" value="5"/>
        <Element index="6" value="6"/>
        <Element index="7" value="7"/>
        <Element index="8" value="8"/>
        <Element index="9" value="9"/>
        <Element index="10" value="10"/>
        <Element index="11" value="11"/>
        <Element index="12" value="12"/>
        <Element index="13" value="13"/>
        <Element index="14" value="14"/>
        <Element index="15" value="15"/>
        <Element index="16" value="16"/>
        <Element index="17" value="17"/>
        <Element index="18" value="18"/>
        <Element index="19" value="19"/>
        <Element index="20" value="20"/>
        <Element index="21" value="21"/>
        <Element index="22" value="22"/>
        <Element index="23" value="23"/>
        <Element index="24" value="24"/>
        <Element index="25" value="25"/>
        <Element index="26" value="26"/>
        <Element index="27" value="27"/>
        <Element index="28" value="28"/>
        <Element index="29" value="29"/>
        <Element index="30" value="30"/>
        <Element index="31" value="31"/>
        <Element index="32" value="32"/>
        <Element index="33" value="33"/>
        <Element index="34" value="34"/>
        <Element index="35" value="35"/>
        <Element index="36" value="36"/>
        <Element index="37" value="37"/>
        <Element index="38" value="38"/>
        <Element index="39" value="39"/>
        <Element index="40" value="40"/>
        <Element index="41" value="41"/>
        <Element index="42" value="42"/>
        <Element index="43" value="43"/>
        <Element index="44" value="44"/>
        <Element index="45" value="45"/>
        <Element index="46" value="46"/>
        <Element index="47" value="47"/>
        <Element index="48" value="48"/>
        <Element index="49" value="49"/>
        <Element index="50" value="50"/>
      </Property>
      <Property name="CellArrayInfo" id="2017.CellArrayInfo" number_of_elements="6">
        <Element index="0" value="wall length"/>
        <Element index="1" value="1"/>
        <Element index="2" value="wall variable 0"/>
        <Element index="3" value="1"/>
        <Element index="4" value="wall variable 1"/>
        <Element index="5" value="1"/>
      </Property>
      <Property name="CellArrayStatus" id="2017.CellArrayStatus" number_of_elements="6">
        <Element index="0" value="wall length"/>
        <Element index="1" value="1"/>
        <Element index="2" value="wall variable 0"/>
        <Element index="3" value="1"/>
        <Element index="4" value="wall variable 1"/>
        <Element index="5" value="1"/>
        <Domain name="array_list" id="2017.CellArrayStatus.array_list">
          <String text="wall length"/>
          <String text="wall variable 0"/>
          <String text="wall variable 1"/>
        </Domain>
      </Property>
      <Property name="PointArrayInfo" id="2017.PointArrayInfo"/>
      <Property name="PointArrayStatus" id="2017.PointArrayStatus">
        <Domain name="array_list" id="2017.PointArrayStatus.array_list"/>
      </Property>
    </Proxy>
    <Proxy group="misc" type="TimeKeeper" id="256" servers="16">
      <Property name="Time" id="256.Time" number_of_elements="1">
        <Element index="0" value="50"/>
        <Domain name="range" id="256.Time.range"/>
      </Property>
      <Property name="TimeRange" id="256.TimeRange" number_of_elements="2">
        <Element index="0" value="0"/>
        <Element index="1" value="50"/>
      </Property>
      <Property name="TimeSources" id="256.TimeSources" number_of_elements="35">
        <Proxy value="1995"/>
        <Proxy value="1995"/>
        <Proxy value="1995"/>
        <Proxy value="1995"/>
        <Proxy value="1995"/>
        <Proxy value="2017"/>
        <Proxy value="2017"/>
        <Proxy value="2017"/>
        <Proxy value="2017"/>
        <Proxy value="2017"/>
        <Proxy value="2028"/>
        <Proxy value="2028"/>
        <Proxy value="2028"/>
        <Proxy value="2028"/>
        <Proxy value="2028"/>
        <Proxy value="2117"/>
        <Proxy value="2117"/>
        <Proxy value="2117"/>
        <Proxy value="2117"/>
        <Proxy value="2117"/>
        <Proxy value="2132"/>
        <Proxy value="2132"/>
        <Proxy value="2132"/>
        <Proxy value="2132"/>
        <Proxy value="2132"/>
        <Proxy value="2147"/>
        <Proxy value="2147"/>
        <Proxy value="2147"/>
        <Proxy value="2147"/>
        <Proxy value="2147"/>
        <Proxy value="2162"/>
        <Proxy value="2162"/>
        <Proxy value="2162"/>
        <Proxy value="2162"/>
        <Proxy value="2162"/>
      </Property>
      <Property name="TimestepValues" id="256.TimestepValues" number_of_elements="51">
        <Element index="0" value="0"/>
        <Element index="1" value="1"/>
        <Element index="2" value="2"/>
        <Element index="3" value="3"/>
        <Element index="4" value="4"/>
        <Element index="5" value="5"/>
        <Element index="6" value="6"/>
        <Element index="7" value="7"/>
        <Element index="8" value="8"/>
        <Element index="9" value="9"/>
        <Element index="10" value="10"/>
        <Element index="11" value="11"/>
        <Element index="12" value="12"/>
        <Element index="13" value="13"/>
        <Element index="14" value="14"/>
        <Element index="15" value="15"/>
        <Element index="16" value="16"/>
        <Element index="17" value="17"/>
        <Element index="18" value="18"/>
        <Element index="19" value="19"/>
        <Element index="20" value="20"/>
        <Element index="21" value="21"/>
        <Element index="22" value="22"/>
        <Element index="23" value="23"/>
        <Element index="24" value="24"/>
        <Element index="25" value="25"/>
        <Element index="26" value="26"/>
        <Element index="27" value="27"/>
        <Element index="28" value="28"/>
        <Element index="29" value="29"/>
        <Element index="30" value="30"/>
        <Element index="31" value="31"/>
        <Element index="32" value="32"/>
        <Element index="33" value="33"/>
        <Element index="34" value="34"/>
        <Element index="35" value="35"/>
        <Element index="36" value="36"/>
        <Element index="37" value="37"/>
        <Element index="38" value="38"/>
        <Element index="39" value="39"/>
        <Element index="40" value="40"/>
        <Element index="41" value="41"/>
        <Element index="42" value="42"/>
        <Element index="43" value="43"/>
        <Element index="44" value="44"/>
        <Element index="45" value="45"/>
        <Element index="46" value="46"/>
        <Element index="47" value="47"/>
        <Element index="48" value="48"/>
        <Element index="49" value="49"/>
        <Element index="50" value="50"/>
      </Property>
      <Property name="Views" id="256.Views" number_of_elements="5">
        <Proxy value="2848"/>
        <Proxy value="2848"/>
        <Proxy value="2848"/>
        <Proxy value="2848"/>
        <Proxy value="2848"/>
      </Property>
    </Proxy>
    <Proxy group="views" type="RenderView" id="2848" servers="21">
      <Property name="AlphaBitPlanes" id="2848.AlphaBitPlanes" number_of_elements="1">
        <Element index="0" value="1"/>
        <Domain name="bool" id="2848.AlphaBitPlanes.bool"/>
      </Property>
      <Property name="BackLightAzimuth" id="2848.BackLightAzimuth" number_of_elements="1">
        <Element index="0" value="130"/>
        <Domain name="range" id="2848.BackLightAzimuth.range"/>
      </Property>
      <Property name="BackLightElevation" id="2848.BackLightElevation" number_of_elements="1">
        <Element index="0" value="0"/>
        <Domain name="range" id="2848.BackLightElevation.range"/>
      </Property>
      <Property name="BackLightK:B Ratio" id="2848.BackLightK:B Ratio" number_of_elements="1">
        <Element index="0" value="5"/>
        <Domain name="range" id="2848.BackLightK:B Ratio.range"/>
      </Property>
      <Property name="BackLightWarmth" id="2848.BackLightWarmth" number_of_elements="1">
        <Element index="0" value="0.5"/>
        <Domain name="range" id="2848.BackLightWarmth.range"/>
      </Property>
      <Property name="Background" id="2848.Background" number_of_elements="3">
        <Element index="0" value="1"/>
        <Element index="1" value="1"/>
        <Element index="2" value="1"/>
        <Domain name="range" id="2848.Background.range"/>
      </Property>
      <Property name="Background2" id="2848.Background2" number_of_elements="3">
        <Element index="0" value="0"/>
        <Element index="1" value="0"/>
        <Element index="2" value="0.164706"/>
        <Domain name="range" id="2848.Background2.range"/>
      </Property>
      <Property name="BackgroundTexture" id="2848.BackgroundTexture">
        <Domain name="groups" id="2848.BackgroundTexture.groups"/>
      </Property>
      <Property name="CacheKey" id="2848.CacheKey" number_of_elements="1">
        <Element index="0" value="50"/>
        <Domain name="range" id="2848.CacheKey.range"/>
      </Property>
      <Property name="CenterAxesVisibility" id="2848.CenterAxesVisibility" number_of_elements="1">
        <Element index="0" value="0"/>
        <Domain name="bool" id="2848.CenterAxesVisibility.bool"/>
      </Property>
      <Property name="CenterOfRotation" id="2848.CenterOfRotation" number_of_elements="3">
        <Element index="0" value="-0.0895"/>
        <Element index="1" value="0.0402"/>
        <Element index="2" value="-15.4179"/>
      </Property>
      <Property name="CollectGeometryThreshold" id="2848.CollectGeometryThreshold" number_of_elements="1">
        <Element index="0" value="100"/>
        <Domain name="range" id="2848.CollectGeometryThreshold.range"/>
      </Property>
      <Property name="CompressorConfig" id="2848.CompressorConfig" number_of_elements="1">
        <Element index="0" value="vtkSquirtCompressor 0 3"/>
      </Property>
      <Property name="DepthPeeling" id="2848.DepthPeeling" number_of_elements="1">
        <Element index="0" value="1"/>
        <Domain name="bool" id="2848.DepthPeeling.bool"/>
      </Property>
      <Property name="FillLightAzimuth" id="2848.FillLightAzimuth" number_of_elements="1">
        <Element index="0" value="-10"/>
        <Domain name="range" id="2848.FillLightAzimuth.range"/>
      </Property>
      <Property name="FillLightElevation" id="2848.FillLightElevation" number_of_elements="1">
        <Element index="0" value="-75"/>
        <Domain name="range" id="2848.FillLightElevation.range"/>
      </Property>
      <Property name="FillLightK:F Ratio" id="2848.FillLightK:F Ratio" number_of_elements="1">
        <Element index="0" value="3"/>
        <Domain name="range" id="2848.FillLightK:F Ratio.range"/>
      </Property>
      <Property name="FillLightWarmth" id="2848.FillLightWarmth" number_of_elements="1">
        <Element index="0" value="0.4"/>
        <Domain name="range" id="2848.FillLightWarmth.range"/>
      </Property>
      <Property name="HeadLightK:H Ratio" id="2848.HeadLightK:H Ratio" number_of_elements="1">
        <Element index="0" value="3"/>
        <Domain name="range" id="2848.HeadLightK:H Ratio.range"/>
      </Property>
      <Property name="HeadLightWarmth" id="2848.HeadLightWarmth" number_of_elements="1">
        <Element index="0" value="0.5"/>
        <Domain name="range" id="2848.HeadLightWarmth.range"/>
      </Property>
      <Property name="ImageReductionFactor" id="2848.ImageReductionFactor" number_of_elements="1">
        <Element index="0" value="2"/>
        <Domain name="range" id="2848.ImageReductionFactor.range"/>
      </Property>
      <Property name="InteractionMode" id="2848.InteractionMode" number_of_elements="1">
        <Element index="0" value="0"/>
        <Domain name="enum" id="2848.InteractionMode.enum">
          <Entry value="0" text="3D"/>
          <Entry value="1" text="2D"/>
          <Entry value="2" text="Selection"/>
        </Domain>
      </Property>
      <Property name="KeyLightAzimuth" id="2848.KeyLightAzimuth" number_of_elements="1">
        <Element index="0" value="10"/>
        <Domain name="range" id="2848.KeyLightAzimuth.range"/>
      </Property>
      <Property name="KeyLightElevation" id="2848.KeyLightElevation" number_of_elements="1">
        <Element index="0" value="50"/>
        <Domain name="range" id="2848.KeyLightElevation.range"/>
      </Property>
      <Property name="KeyLightIntensity" id="2848.KeyLightIntensity" number_of_elements="1">
        <Element index="0" value="0.75"/>
        <Domain name="range" id="2848.KeyLightIntensity.range"/>
      </Property>
      <Property name="KeyLightWarmth" id="2848.KeyLightWarmth" number_of_elements="1">
        <Element index="0" value="0.6"/>
        <Domain name="range" id="2848.KeyLightWarmth.range"/>
      </Property>
      <Property name="LODResolution" id="2848.LODResolution" number_of_elements="1">
        <Element index="0" value="50"/>
        <Domain name="range" id="2848.LODResolution.range"/>
      </Property>
      <Property name="LODThreshold" id="2848.LODThreshold" number_of_elements="1">
        <Element index="0" value="12.6"/>
        <Domain name="range" id="2848.LODThreshold.range"/>
      </Property>
      <Property name="LightAmbientColor" id="2848.LightAmbientColor" number_of_elements="3">
        <Element index="0" value="1"/>
        <Element index="1" value="1"/>
        <Element index="2" value="1"/>
        <Domain name="range" id="2848.LightAmbientColor.range"/>
      </Property>
      <Property name="LightDiffuseColor" id="2848.LightDiffuseColor" number_of_elements="3">
        <Element index="0" value="0.972549"/>
        <Element index="1" value="1"/>
        <Element index="2" value="0.74902"/>
        <Domain name="range" id="2848.LightDiffuseColor.range"/>
      </Property>
      <Property name="LightIntensity" id="2848.LightIntensity" number_of_elements="1">
        <Element index="0" value="0.08"/>
        <Domain name="range" id="2848.LightIntensity.range"/>
      </Property>
      <Property name="LightSpecularColor" id="2848.LightSpecularColor" number_of_elements="3">
        <Element index="0" value="1"/>
        <Element index="1" value="1"/>
        <Element index="2" value="1"/>
        <Domain name="range" id="2848.LightSpecularColor.range"/>
      </Property>
      <Property name="LightSwitch" id="2848.LightSwitch" number_of_elements="1">
        <Element index="0" value="1"/>
        <Domain name="bool" id="2848.LightSwitch.bool"/>
      </Property>
      <Property name="LightType" id="2848.LightType" number_of_elements="1">
        <Element index="0" value="1"/>
        <Domain name="enum" id="2848.LightType.enum">
          <Entry value="1" text="HeadLight"/>
          <Entry value="2" text="CameraLight"/>
          <Entry value="3" text="SceneLight"/>
        </Domain>
      </Property>
      <Property name="MaintainLuminance" id="2848.MaintainLuminance" number_of_elements="1">
        <Element index="0" value="0"/>
        <Domain name="bool" id="2848.MaintainLuminance.bool"/>
      </Property>
      <Property name="MaximumNumberOfPeels" id="2848.MaximumNumberOfPeels" number_of_elements="1">
        <Element index="0" value="4"/>
        <Domain name="range" id="2848.MaximumNumberOfPeels.range"/>
      </Property>
      <Property name="MultiSamples" id="2848.MultiSamples" number_of_elements="1">
        <Element index="0" value="0"/>
      </Property>
      <Property name="NonInteractiveRenderDelay" id="2848.NonInteractiveRenderDelay" number_of_elements="1">
        <Element index="0" value="2"/>
      </Property>
      <Property name="OrientationAxesInteractivity" id="2848.OrientationAxesInteractivity" number_of_elements="1">
        <Element index="0" value="0"/>
        <Domain name="bool" id="2848.OrientationAxesInteractivity.bool"/>
      </Property>
      <Property name="OrientationAxesLabelColor" id="2848.OrientationAxesLabelColor" number_of_elements="3">
        <Element index="0" value="0.196078"/>
        <Element index="1" value="0.196078"/>
        <Element index="2" value="0.196078"/>
      </Property>
      <Property name="OrientationAxesOutlineColor" id="2848.OrientationAxesOutlineColor" number_of_elements="3">
        <Element index="0" value="1"/>
        <Element index="1" value="1"/>
        <Element index="2" value="1"/>
      </Property>
      <Property name="OrientationAxesVisibility" id="2848.OrientationAxesVisibility" number_of_elements="1">
        <Element index="0" value="0"/>
        <Domain name="bool" id="2848.OrientationAxesVisibility.bool"/>
      </Property>
      <Property name="RemoteRenderThreshold" id="2848.RemoteRenderThreshold" number_of_elements="1">
        <Element index="0" value="3"/>
        <Domain name="range" id="2848.RemoteRenderThreshold.range"/>
      </Property>
      <Property name="Representations" id="2848.Representations" number_of_elements="14">
        <Proxy value="2257"/>
        <Proxy value="2352"/>
        <Proxy value="2369"/>
        <Proxy value="2376"/>
        <Proxy value="2383"/>
        <Proxy value="2390"/>
        <Proxy value="2397"/>
        <Proxy value="2404"/>
        <Proxy value="2410"/>
        <Proxy value="2478"/>
        <Proxy value="2555"/>
        <Proxy value="2649"/>
        <Proxy value="2742"/>
        <Proxy value="2836"/>
      </Property>
      <Property name="ResetCamera" id="2848.ResetCamera"/>
      <Property name="StencilCapable" id="2848.StencilCapable" number_of_elements="1">
        <Element index="0" value="1"/>
        <Domain name="bool" id="2848.StencilCapable.bool"/>
      </Property>
      <Property name="StereoCapableWindow" id="2848.StereoCapableWindow" number_of_elements="1">
        <Element index="0" value="1"/>
        <Domain name="bool" id="2848.StereoCapableWindow.bool"/>
      </Property>
      <Property name="StereoRender" id="2848.StereoRender" number_of_elements="1">
        <Element index="0" value="0"/>
        <Domain name="bool" id="2848.StereoRender.bool"/>
      </Property>
      <Property name="StereoType" id="2848.StereoType" number_of_elements="1">
        <Element index="0" value="2"/>
        <Domain name="enum" id="2848.StereoType.enum">
          <Entry value="1" text="Crystal Eyes"/>
          <Entry value="2" text="Red-Blue"/>
          <Entry value="3" text="Interlaced"/>
          <Entry value="4" text="Left"/>
          <Entry value="5" text="Right"/>
          <Entry value="6" text="Dresden"/>
          <Entry value="7" text="Anaglyph"/>
          <Entry value="8" text="Checkerboard"/>
        </Domain>
      </Property>
      <Property name="StillRenderImageReductionFactor" id="2848.StillRenderImageReductionFactor" number_of_elements="1">
        <Element index="0" value="1"/>
        <Domain name="range" id="2848.StillRenderImageReductionFactor.range"/>
      </Property>
      <Property name="UseCache" id="2848.UseCache" number_of_elements="1">
        <Element index="0" value="0"/>
        <Domain name="bool" id="2848.UseCache.bool"/>
      </Property>
      <Property name="UseGradientBackground" id="2848.UseGradientBackground" number_of_elements="1">
        <Element index="0" value="0"/>
        <Domain name="bool" id="2848.UseGradientBackground.bool"/>
      </Property>
      <Property name="UseInteractiveRenderingForSceenshots" id="2848.UseInteractiveRenderingForSceenshots" number_of_elements="1">
        <Element index="0" value="0"/>
        <Domain name="bool" id="2848.UseInteractiveRenderingForSceenshots.bool"/>
      </Property>
      <Property name="UseLight" id="2848.UseLight" number_of_elements="1">
        <Element index="0" value="1"/>
        <Domain name="bool" id="2848.UseLight.bool"/>
      </Property>
      <Property name="UseOffscreenRendering" id="2848.UseOffscreenRendering" number_of_elements="1">
        <Element index="0" value="0"/>
        <Domain name="bool" id="2848.UseOffscreenRendering.bool"/>
      </Property>
      <Property name="UseOffscreenRenderingForScreenshots" id="2848.UseOffscreenRenderingForScreenshots" number_of_elements="1">
        <Element index="0" value="0"/>
        <Domain name="bool" id="2848.UseOffscreenRenderingForScreenshots.bool"/>
      </Property>
      <Property name="UseTexturedBackground" id="2848.UseTexturedBackground" number_of_elements="1">
        <Element index="0" value="0"/>
        <Domain name="bool" id="2848.UseTexturedBackground.bool"/>
      </Property>
      <Property name="ViewPosition" id="2848.ViewPosition" number_of_elements="2">
        <Element index="0" value="0"/>
        <Element index="1" value="0"/>
      </Property>
      <Property name="ViewSize" id="2848.ViewSize" number_of_elements="2">
        <Element index="0" value="815"/>
        <Element index="1" value="753"/>
      </Property>
      <Property name="ViewTime" id="2848.ViewTime" number_of_elements="1">
        <Element index="0" value="50"/>
        <Domain name="range" id="2848.ViewTime.range"/>
      </Property>
      <Property name="CameraClippingRange" id="2848.CameraClippingRange" number_of_elements="2">
        <Element index="0" value="100.347"/>
        <Element index="1" value="347.961"/>
      </Property>
      <Property name="CameraClippingRangeInfo" id="2848.CameraClippingRangeInfo" number_of_elements="2">
        <Element index="0" value="100.347"/>
        <Element index="1" value="347.961"/>
      </Property>
      <Property name="CameraFocalPoint" id="2848.CameraFocalPoint" number_of_elements="3">
        <Element index="0" value="8.95529"/>
        <Element index="1" value="-2.37687"/>
        <Element index="2" value="-19.0347"/>
      </Property>
      <Property name="CameraFocalPointInfo" id="2848.CameraFocalPointInfo" number_of_elements="3">
        <Element index="0" value="8.95529"/>
        <Element index="1" value="-2.37687"/>
        <Element index="2" value="-19.0347"/>
      </Property>
      <Property name="CameraParallelProjection" id="2848.CameraParallelProjection" number_of_elements="1">
        <Element index="0" value="0"/>
        <Domain name="bool" id="2848.CameraParallelProjection.bool"/>
      </Property>
      <Property name="CameraParallelScale" id="2848.CameraParallelScale" number_of_elements="1">
        <Element index="0" value="79.6985"/>
      </Property>
      <Property name="CameraParallelScaleInfo" id="2848.CameraParallelScaleInfo" number_of_elements="1">
        <Element index="0" value="79.6985"/>
      </Property>
      <Property name="CameraPosition" id="2848.CameraPosition" number_of_elements="3">
        <Element index="0" value="25.0262"/>
        <Element index="1" value="-155.937"/>
        <Element index="2" value="123.78"/>
      </Property>
      <Property name="CameraPositionInfo" id="2848.CameraPositionInfo" number_of_elements="3">
        <Element index="0" value="25.0262"/>
        <Element index="1" value="-155.937"/>
        <Element index="2" value="123.78"/>
      </Property>
      <Property name="CameraViewAngle" id="2848.CameraViewAngle" number_of_elements="1">
        <Element index="0" value="30"/>
      </Property>
      <Property name="CameraViewUp" id="2848.CameraViewUp" number_of_elements="3">
        <Element index="0" value="-0.153346"/>
        <Element index="1" value="0.664314"/>
        <Element index="2" value="0.731555"/>
      </Property>
      <Property name="CameraViewUpInfo" id="2848.CameraViewUpInfo" number_of_elements="3">
        <Element index="0" value="-0.153346"/>
        <Element index="1" value="0.664314"/>
        <Element index="2" value="0.731555"/>
      </Property>
      <Property name="EyeAngle" id="2848.EyeAngle" number_of_elements="1">
        <Element index="0" value="2"/>
        <Domain name="range" id="2848.EyeAngle.range"/>
      </Property>
    </Proxy>
    <ProxyCollection name="animation">
      <Item id="1636" name="AnimationScene6"/>
      <Item id="2867" name="TimeAnimationCue1"/>
      <Item id="2868" name="TimeAnimationCue2"/>
      <Item id="2869" name="TimeAnimationCue3"/>
      <Item id="2870" name="TimeAnimationCue3"/>
      <Item id="1637" name="TimeAnimationCue6"/>
    </ProxyCollection>
    <ProxyCollection name="layouts">
      <Item id="2871" name="ViewLayout1"/>
    </ProxyCollection>
    <ProxyCollection name="lookup_tables">
      <Item id="2391" name="1.cell variable 11.PVLookupTable"/>
      <Item id="2370" name="1.cell variable 16.PVLookupTable"/>
      <Item id="2384" name="1.cell variable 17.PVLookupTable"/>
      <Item id="2377" name="1.cell variable 18.PVLookupTable"/>
      <Item id="2244" name="1.cell variable 19.PVLookupTable"/>
      <Item id="2363" name="1.cell variable 24.PVLookupTable"/>
      <Item id="2466" name="1.cell variable 4.PVLookupTable"/>
      <Item id="2398" name="1.cell variable 7.PVLookupTable"/>
      <Item id="2339" name="1.wall variable 0.PVLookupTable"/>
    </ProxyCollection>
    <ProxyCollection name="piecewise_functions">
      <Item id="2872" name="1.cell variable 11.PiecewiseFunction"/>
      <Item id="2873" name="1.cell variable 16.PiecewiseFunction"/>
      <Item id="2874" name="1.cell variable 17.PiecewiseFunction"/>
      <Item id="2875" name="1.cell variable 18.PiecewiseFunction"/>
      <Item id="2245" name="1.cell variable 19.PiecewiseFunction"/>
      <Item id="2637" name="1.cell variable 24.PiecewiseFunction"/>
      <Item id="2824" name="1.cell variable 4.PiecewiseFunction"/>
      <Item id="2876" name="1.cell variable 7.PiecewiseFunction"/>
      <Item id="2340" name="1.wall variable 0.PiecewiseFunction"/>
    </ProxyCollection>
    <ProxyCollection name="pq_helper_proxies.1991">
      <Item id="2877" name="RepresentationAnimationHelper"/>
    </ProxyCollection>
    <ProxyCollection name="pq_helper_proxies.1995">
      <Item id="2877" name="RepresentationAnimationHelper"/>
    </ProxyCollection>
    <ProxyCollection name="pq_helper_proxies.2013">
      <Item id="2878" name="RepresentationAnimationHelper"/>
    </ProxyCollection>
    <ProxyCollection name="pq_helper_proxies.2017">
      <Item id="2878" name="RepresentationAnimationHelper"/>
    </ProxyCollection>
    <ProxyCollection name="pq_helper_proxies.2024">
      <Item id="2879" name="RepresentationAnimationHelper"/>
    </ProxyCollection>
    <ProxyCollection name="pq_helper_proxies.2028">
      <Item id="2879" name="RepresentationAnimationHelper"/>
    </ProxyCollection>
    <ProxyCollection name="pq_helper_proxies.2113">
      <Item id="2039" name="GlyphTransform"/>
      <Item id="2880" name="RepresentationAnimationHelper"/>
      <Item id="2040" name="Source"/>
      <Item id="2051" name="Source"/>
      <Item id="2062" name="Source"/>
      <Item id="2073" name="Source"/>
      <Item id="2084" name="Source"/>
      <Item id="2095" name="Source"/>
      <Item id="2106" name="Source"/>
    </ProxyCollection>
    <ProxyCollection name="pq_helper_proxies.2117">
      <Item id="2039" name="GlyphTransform"/>
      <Item id="2880" name="RepresentationAnimationHelper"/>
      <Item id="2040" name="Source"/>
      <Item id="2051" name="Source"/>
      <Item id="2062" name="Source"/>
      <Item id="2073" name="Source"/>
      <Item id="2084" name="Source"/>
      <Item id="2095" name="Source"/>
      <Item id="2106" name="Source"/>
    </ProxyCollection>
    <ProxyCollection name="pq_helper_proxies.2128">
      <Item id="2128" name="ClipFunction"/>
      <Item id="2129" name="ClipFunction"/>
      <Item id="2130" name="ClipFunction"/>
      <Item id="2131" name="ClipFunction"/>
      <Item id="2881" name="RepresentationAnimationHelper"/>
    </ProxyCollection>
    <ProxyCollection name="pq_helper_proxies.2132">
      <Item id="2128" name="ClipFunction"/>
      <Item id="2129" name="ClipFunction"/>
      <Item id="2130" name="ClipFunction"/>
      <Item id="2131" name="ClipFunction"/>
      <Item id="2881" name="RepresentationAnimationHelper"/>
    </ProxyCollection>
    <ProxyCollection name="pq_helper_proxies.2143">
      <Item id="2143" name="ClipFunction"/>
      <Item id="2144" name="ClipFunction"/>
      <Item id="2145" name="ClipFunction"/>
      <Item id="2146" name="ClipFunction"/>
      <Item id="2882" name="RepresentationAnimationHelper"/>
    </ProxyCollection>
    <ProxyCollection name="pq_helper_proxies.2147">
      <Item id="2143" name="ClipFunction"/>
      <Item id="2144" name="ClipFunction"/>
      <Item id="2145" name="ClipFunction"/>
      <Item id="2146" name="ClipFunction"/>
      <Item id="2882" name="RepresentationAnimationHelper"/>
    </ProxyCollection>
    <ProxyCollection name="pq_helper_proxies.2158">
      <Item id="2158" name="ClipFunction"/>
      <Item id="2159" name="ClipFunction"/>
      <Item id="2160" name="ClipFunction"/>
      <Item id="2161" name="ClipFunction"/>
      <Item id="2883" name="RepresentationAnimationHelper"/>
    </ProxyCollection>
    <ProxyCollection name="pq_helper_proxies.2162">
      <Item id="2158" name="ClipFunction"/>
      <Item id="2159" name="ClipFunction"/>
      <Item id="2160" name="ClipFunction"/>
      <Item id="2161" name="ClipFunction"/>
      <Item id="2883" name="RepresentationAnimationHelper"/>
    </ProxyCollection>
    <ProxyCollection name="pq_helper_proxies.2673">
      <Item id="2877" name="RepresentationAnimationHelper"/>
    </ProxyCollection>
    <ProxyCollection name="pq_helper_proxies.2972">
      <Item id="2878" name="RepresentationAnimationHelper"/>
    </ProxyCollection>
    <ProxyCollection name="pq_helper_proxies.3252">
      <Item id="2879" name="RepresentationAnimationHelper"/>
    </ProxyCollection>
    <ProxyCollection name="pq_helper_proxies.3363">
      <Item id="2039" name="GlyphTransform"/>
      <Item id="2880" name="RepresentationAnimationHelper"/>
      <Item id="2040" name="Source"/>
      <Item id="2051" name="Source"/>
      <Item id="2062" name="Source"/>
      <Item id="2073" name="Source"/>
      <Item id="2084" name="Source"/>
      <Item id="2095" name="Source"/>
      <Item id="2106" name="Source"/>
    </ProxyCollection>
    <ProxyCollection name="pq_helper_proxies.3533">
      <Item id="2128" name="ClipFunction"/>
      <Item id="2129" name="ClipFunction"/>
      <Item id="2130" name="ClipFunction"/>
      <Item id="2131" name="ClipFunction"/>
      <Item id="2881" name="RepresentationAnimationHelper"/>
    </ProxyCollection>
    <ProxyCollection name="pq_helper_proxies.3645">
      <Item id="2143" name="ClipFunction"/>
      <Item id="2144" name="ClipFunction"/>
      <Item id="2145" name="ClipFunction"/>
      <Item id="2146" name="ClipFunction"/>
      <Item id="2882" name="RepresentationAnimationHelper"/>
    </ProxyCollection>
    <ProxyCollection name="pq_helper_proxies.3757">
      <Item id="2158" name="ClipFunction"/>
      <Item id="2159" name="ClipFunction"/>
      <Item id="2160" name="ClipFunction"/>
      <Item id="2161" name="ClipFunction"/>
      <Item id="2883" name="RepresentationAnimationHelper"/>
    </ProxyCollection>
    <ProxyCollection name="representations">
      <Item id="2257" name="DataRepresentation1"/>
      <Item id="2352" name="DataRepresentation2"/>
      <Item id="2478" name="DataRepresentation3"/>
      <Item id="2555" name="DataRepresentation4"/>
      <Item id="2649" name="DataRepresentation5"/>
      <Item id="2742" name="DataRepresentation6"/>
      <Item id="2836" name="DataRepresentation7"/>
    </ProxyCollection>
    <ProxyCollection name="scalar_bars">
      <Item id="2369" name="ScalarBarWidgetRepresentation1"/>
      <Item id="2376" name="ScalarBarWidgetRepresentation2"/>
      <Item id="2383" name="ScalarBarWidgetRepresentation3"/>
      <Item id="2390" name="ScalarBarWidgetRepresentation4"/>
      <Item id="2397" name="ScalarBarWidgetRepresentation5"/>
      <Item id="2404" name="ScalarBarWidgetRepresentation6"/>
      <Item id="2410" name="ScalarBarWidgetRepresentation7"/>
    </ProxyCollection>
    <ProxyCollection name="sources">
      <Item id="2028" name="CellCenters1"/>
      <Item id="2132" name="Clip1"/>
      <Item id="2147" name="Clip2"/>
      <Item id="2162" name="Clip3"/>
      <Item id="2117" name="Glyph1"/>
      <Item id="1995" name="VTK_cells..vtu"/>
      <Item id="2017" name="VTK_walls..vtu"/>
    </ProxyCollection>
    <ProxyCollection name="timekeeper">
      <Item id="256" name="TimeKeeper"/>
    </ProxyCollection>
    <ProxyCollection name="views">
      <Item id="2848" name="RenderView1"/>
    </ProxyCollection>
    <CustomProxyDefinitions/>
    <Links/>
    <GlobalPropertiesManagers>
      <GlobalPropertiesManager group="misc" type="GlobalProperties" name="ParaViewProperties">
        <Link global_name="EdgeColor" proxy="2257" property="EdgeColor"/>
        <Link global_name="EdgeColor" proxy="2352" property="EdgeColor"/>
        <Link global_name="EdgeColor" proxy="2478" property="EdgeColor"/>
        <Link global_name="EdgeColor" proxy="2555" property="EdgeColor"/>
        <Link global_name="EdgeColor" proxy="2649" property="EdgeColor"/>
        <Link global_name="EdgeColor" proxy="2742" property="EdgeColor"/>
        <Link global_name="EdgeColor" proxy="2836" property="EdgeColor"/>
        <Link global_name="ForegroundColor" proxy="2257" property="AmbientColor"/>
        <Link global_name="ForegroundColor" proxy="2257" property="CubeAxesColor"/>
        <Link global_name="ForegroundColor" proxy="2352" property="AmbientColor"/>
        <Link global_name="ForegroundColor" proxy="2352" property="CubeAxesColor"/>
        <Link global_name="ForegroundColor" proxy="2478" property="AmbientColor"/>
        <Link global_name="ForegroundColor" proxy="2478" property="CubeAxesColor"/>
        <Link global_name="ForegroundColor" proxy="2555" property="AmbientColor"/>
        <Link global_name="ForegroundColor" proxy="2555" property="CubeAxesColor"/>
        <Link global_name="ForegroundColor" proxy="2649" property="AmbientColor"/>
        <Link global_name="ForegroundColor" proxy="2649" property="CubeAxesColor"/>
        <Link global_name="ForegroundColor" proxy="2742" property="AmbientColor"/>
        <Link global_name="ForegroundColor" proxy="2742" property="CubeAxesColor"/>
        <Link global_name="ForegroundColor" proxy="2836" property="AmbientColor"/>
        <Link global_name="ForegroundColor" proxy="2836" property="CubeAxesColor"/>
        <Link global_name="SelectionColor" proxy="2257" property="SelectionColor"/>
        <Link global_name="SelectionColor" proxy="2352" property="SelectionColor"/>
        <Link global_name="SelectionColor" proxy="2478" property="SelectionColor"/>
        <Link global_name="SelectionColor" proxy="2555" property="SelectionColor"/>
        <Link global_name="SelectionColor" proxy="2649" property="SelectionColor"/>
        <Link global_name="SelectionColor" proxy="2742" property="SelectionColor"/>
        <Link global_name="SelectionColor" proxy="2836" property="SelectionColor"/>
        <Link global_name="SurfaceColor" proxy="2257" property="DiffuseColor"/>
        <Link global_name="SurfaceColor" proxy="2257" property="BackfaceDiffuseColor"/>
        <Link global_name="SurfaceColor" proxy="2352" property="BackfaceDiffuseColor"/>
        <Link global_name="SurfaceColor" proxy="2478" property="DiffuseColor"/>
        <Link global_name="SurfaceColor" proxy="2478" property="BackfaceDiffuseColor"/>
        <Link global_name="SurfaceColor" proxy="2555" property="BackfaceDiffuseColor"/>
        <Link global_name="SurfaceColor" proxy="2649" property="DiffuseColor"/>
        <Link global_name="SurfaceColor" proxy="2649" property="BackfaceDiffuseColor"/>
        <Link global_name="SurfaceColor" proxy="2742" property="BackfaceDiffuseColor"/>
        <Link global_name="SurfaceColor" proxy="2836" property="BackfaceDiffuseColor"/>
        <Link global_name="TextAnnotationColor" proxy="2369" property="TitleColor"/>
        <Link global_name="TextAnnotationColor" proxy="2369" property="LabelColor"/>
        <Link global_name="TextAnnotationColor" proxy="2376" property="TitleColor"/>
        <Link global_name="TextAnnotationColor" proxy="2376" property="LabelColor"/>
        <Link global_name="TextAnnotationColor" proxy="2383" property="TitleColor"/>
        <Link global_name="TextAnnotationColor" proxy="2383" property="LabelColor"/>
        <Link global_name="TextAnnotationColor" proxy="2390" property="TitleColor"/>
        <Link global_name="TextAnnotationColor" proxy="2390" property="LabelColor"/>
        <Link global_name="TextAnnotationColor" proxy="2397" property="TitleColor"/>
        <Link global_name="TextAnnotationColor" proxy="2397" property="LabelColor"/>
        <Link global_name="TextAnnotationColor" proxy="2404" property="TitleColor"/>
        <Link global_name="TextAnnotationColor" proxy="2404" property="LabelColor"/>
        <Link global_name="TextAnnotationColor" proxy="2410" property="TitleColor"/>
        <Link global_name="TextAnnotationColor" proxy="2410" property="LabelColor"/>
      </GlobalPropertiesManager>
    </GlobalPropertiesManagers>
  </ServerManagerState>
</ParaView>
