# Supplementary material for: Stress and Strain Provide Positional and Directional Cues in Development
Source: PLoS Comput Biol. 2014 Jan 9;10(1):e1003410. doi: 10.1371/journal.pcbi.1003410 (PMC3886884; doi:10.1371/journal.pcbi.1003410)
Supplement: Software S1 — Archive file (tar.gz) including source code for the in-house developed C++ simulation software used in this study. Also provided are instructions and scripts for generating all results of the paper. Follow instructions in the README.txt file in the top directory for how to compile the software and generate the results. (GZ) [file pcbi.1003410.s007.gz › software/sourceCodes/README.txt]

The tissue.tar.gz includes the tissue software code, and the Cells-lite.tar.gz includes the shell FEM code.

EXTRACTION AND COMPILATION

For tissue.tar.gz: 

Unzip/untar the package, e.g. via 'tar -xzf tissue.tar.gz'.

Compile by writing 'make' in the tissue/src directory. This should generate a simulator binary file in the tissue/bin directory.

A tool call auto is also used to run sequences of simulations. This is compiled by writing 'make' in the tissue/tools/auto/ directory.

The scripts defined to create the results assume that 'tSim' is a globally accessible link to the tissue/bin/simulator and that 'auto' can also be called fro anywhere. This can be done (in unix/linux/macOSX environments) by linking to correct binaries from your HOME/bin/ directory, and making sure that the HOME/bin/ directory is part of the PATH variable, e.g. by

cd;cd bin
ln -s <PATH TO SOFTWARES>/sourceCodes/tissue/bin/simulator tSim 
ln -s <PATH TO SOFTWARES>/sourceCodes/tissue/tools/auto/auto . 

See the README.txt file in the tissue folder for more information on the tissue software.

For Cells-lite.tar.gz:

Unzip/untar the package, e.g. via 'tar-xzf Cells-lite.tar.gz'.

The software depends on the UMFPACK and CGAL libraries and their internal dependencies. These utilities have to be installed and their headers have to be available in include path in order to be able to compile and build the program.  The CMake scripts for building the executables for generation of the data used in Figures 2 and S1 are provided in the Cells-lite folder. Building the package will provide the executable files with names corresponding to the part of the figure for which they generate the data. See the README.txt file in the Cells-lite folder for specific instructions. 
 
